# Supplementary material for: Transcriptional Activation, Deactivation and Rebound Patterns in Cortex, Hippocampus and Amygdala in Response to Ketamine Infusion in Rats
Source: Front Mol Neurosci. 2022 May 30;15:892345. doi: 10.3389/fnmol.2022.892345 (PMC9190438; doi:10.3389/fnmol.2022.892345)
Supplement: Supplementary file 1 [file Table_1.XLSX]

## Sheet: Info
	Supplementary Table 1. Expression data (sFPKM) and statistics (limma) for the male animals. Expression data calculated in MAGIC, as described in the methods resulted in the expression values shown in this table. These values were used throuhout the manuscript to perform the analyses in the present report. MAGIC also generates raw counts (found in Supplementary Table 2). These counts were used to …
	True/false values indicate whether the data meet threshold (in addition to significance) as discussed in Supplementary Figure 2.
	The three tissues analyzed were:
	1. Male frontal cortex (Controls N=7, 1hr N=6, 10hr N=6, 10hr+24hr Rec N=6), shown in blue.
	2. Male hippocampus (Controls N=7, 1hr N=5, 10hr N=7, 10hr+24hr Rec N=6), shown in green.
	3. Male amygdala (Controls N=6, 1hr N=6, 10hr N=7, 10hr+24hr Rec N=6), shown in yellow
	For each comparison, experimental vs. control, an expression ratio is calculated from the sFPKMs, and a DESEQ2 statistical comparison is performed. Statistics are corrected for multiple comparisons using the default parameters in limma (FDR method.)

## Sheet: Data
			Male Frontal Cortex Control								Male Frontal Cortex 1Hr							Male Frontal Cortex 10Hr							Male Frontal Cortex Recovery							Male Frontal Cortex Stats and All Comparisons										Male Hippocampus Control
Gene	Name	Gene	KC_M39_FC	KC_M40_FC	KC_M41_FC	KC_M42_FC	KC_M43_FC	KC_M44_FC	KC_M45_FC	Gene	K1_M1_FC	K1_M2_FC	K1_M3_FC	K1_M4_FC	K1_M5_FC	K1_M6_FC	Gene	K10_M32_FC	K10_M33_FC	K10_M34_FC	K10_M36_FC	K10_M37_FC	K10_M38_FC	Gene	KR_M10_FC	KR_M11_FC	KR_M8_FC	KR_M9_FC	KR_M12_FC	KR_M26_FC	Gene	AveCont	Ave1hr	Ave10hr	AveRec	ER10vCont	ER1vCont	ER10vRec	adj.P.Val	ERThreshold	Gene	KC_M39_HIP	KC_M40_HIP	KC_M41_HIP	KC_M42_HIP	KC_M43_HIP	KC_M44_HIP	KC_M45_HIP	Gene
Diras2	DIRAS family GTPase 2	Diras2	121.62	155.38	140.12	138.52	128.81	137.97	158.83	Diras2	129.27	144.27	125.03	125.44	136.17	123.62	Diras2	84.45	97.48	87.27	82.38	95.01	91.07	Diras2	165.8	137.04	150.58	139.79	237.21	248.56	Diras2	140.179	130.633	89.61	179.83	0.639513	0.931955	0.498583	2.92e-06	TRUE	Diras2	156.51	178.42	166.13	156.01	204.45	199.19	193.55	Diras2
Kcnv1	potassium voltage-gated channel modifier subfamily V member 1	Kcnv1	38.66	44.89	40.6	46.3	39.89	38.26	39.01	Kcnv1	37.17	37.67	36.44	36.85	43.21	35.83	Kcnv1	18.72	18.8	16.78	18.53	20.31	20.85	Kcnv1	46.79	41.46	38.41	47.56	49.69	54.35	Kcnv1	41.0871	37.8617	18.9983	46.3767	0.463696	0.921687	0.410923	2.92e-06	TRUE	Kcnv1	11.81	15.09	13.68	14.6	13.69	12.23	11.84	Kcnv1
Mthfd1l	methylenetetrahydrofolate dehydrogenase (NADP dependent) 1-like	Mthfd1l	7.8	8.03	8.62	7.52	7.31	7.68	9.15	Mthfd1l	8.26	6.46	7.98	7.71	7.08	6.65	Mthfd1l	5.98	5.07	5.7	5.05	5.19	5.63	Mthfd1l	9.09	8.92	8.28	9.05	11	10.39	Mthfd1l	8.01571	7.35667	5.43667	9.455	0.682216	0.918794	0.579452	2.92e-06	TRUE	Mthfd1l	10.13	10.43	8.91	11.16	8.36	8.53	9.92	Mthfd1l
Tmem100	transmembrane protein 100	Tmem100	9.76	8.4	11.07	9.33	8.94	8.98	10.65	Tmem100	11.75	14.15	11.19	9.26	10.71	12.74	Tmem100	17.32	23.38	15.76	22.2	17.17	18.51	Tmem100	7.33	8.16	9.03	7.88	6.92	7.31	Tmem100	9.59	11.6333	19.0567	7.77167	1.97695	1.21087	2.43362	2.92e-06	TRUE	Tmem100	9.37	9.57	10.3	9.85	11.15	10.46	11.02	Tmem100
Elovl2	ELOVL fatty acid elongase 2	Elovl2	18.77	17.58	20.74	18.43	17.9	19.21	20.01	Elovl2	17.08	20.15	18.84	17.58	18.27	20.98	Elovl2	25.38	22.04	23.15	23.21	20.4	25.74	Elovl2	16.9	15.96	16.47	15.73	19.51	19.5	Elovl2	18.9486	18.8167	23.32	17.345	1.22949	0.993075	1.34251	6.33e-06	TRUE	Elovl2	21.69	22.52	22.35	18.74	22.27	24.1	19.26	Elovl2
Cnn2	calponin 2	Cnn2	3.35	4.18	3.29	3.42	4.59	3.88	4.3	Cnn2	5.53	5.11	5.99	4.6	5.09	5.18	Cnn2	5.93	8.14	5.25	7.8	7.55	5.43	Cnn2	3.14	2.83	3.18	2.66	2.1	3.21	Cnn2	3.85857	5.25	6.68333	2.85333	1.71358	1.3515	2.29684	6.98e-06	TRUE	Cnn2	3.98	2.99	3.19	3.17	3.32	3.08	3.27	Cnn2
Crem	cAMP responsive element modulator	Crem	4.02	3.96	4.77	3.7	3.34	3.76	4.53	Crem	6.67	12.06	6.66	5.67	7.16	6.33	Crem	13.94	13.11	13.51	11.87	11.61	11.29	Crem	3.84	3.77	3.62	4.33	5.04	5.37	Crem	4.01143	7.425	12.555	4.32833	3.07801	1.83026	2.85773	6.98e-06	TRUE	Crem	3.94	4.21	3.92	3.78	4.09	4.63	4.18	Crem
Dio2	deiodinase, iodothyronine, type II	Dio2	28.23	23.98	30.61	27.34	24.64	24.88	37.76	Dio2	34.08	50.73	39.12	28.84	41.27	38.82	Dio2	55.31	61.49	46.55	52.62	40.27	52.58	Dio2	23.42	27.85	30.5	26.01	27.35	28.53	Dio2	28.2057	38.81	51.47	27.2767	1.82189	1.37463	1.88372	6.98e-06	TRUE	Dio2	22.18	23.13	26.05	22.61	26.93	24.68	28.94	Dio2
Egr3	early growth response 3	Egr3	32.54	33.13	25.85	23.93	26.21	34.19	33.86	Egr3	41.68	40.39	36.46	37.89	47.84	29.19	Egr3	17.13	17.85	18.18	18.34	16.45	17.7	Egr3	36.27	30.39	38.32	41.85	46.88	56.01	Egr3	29.9586	38.9083	17.6083	41.62	0.589128	1.29774	0.424457	6.98e-06	TRUE	Egr3	26.65	30.12	25.3	32.52	34.88	36.61	28.27	Egr3
Ensa	endosulfine alpha	Ensa	183.61	179.14	196.79	191.27	182.96	176.43	205.83	Ensa	196.17	228.46	203.14	205.56	208.58	217.84	Ensa	237.19	221.1	237.49	210.42	219.12	213.55	Ensa	173.63	181.48	180.31	178.94	186.35	171.61	Ensa	188.004	209.958	223.145	178.72	1.18682	1.11671	1.24843	6.98e-06	TRUE	Ensa	171.67	165.62	178.34	167.18	145.93	147.23	154.4	Ensa
Ephb1	Eph receptor B1	Ephb1	8.23	8.56	7.56	8.65	7.94	7.7	10.34	Ephb1	8.52	9.63	8.55	8.58	9.22	9.07	Ephb1	6.27	5.82	6.69	5.87	5.17	6.1	Ephb1	8.76	9.47	9.9	10.04	15.05	14.63	Ephb1	8.42571	8.92833	5.98667	11.3083	0.713919	1.05895	0.533528	6.98e-06	TRUE	Ephb1	19.26	17.78	16.42	19.85	17.19	17.42	19.08	Ephb1
Hivep1	human immunodeficiency virus type I enhancer binding protein 1	Hivep1	13.44	14.32	12.14	12.51	13.49	12.24	15.42	Hivep1	12.78	13.38	14.37	13.99	17.53	12.31	Hivep1	9.87	9.64	8.5	8.5	8.1	9.02	Hivep1	13.23	13.45	16.29	13.74	22.12	25.42	Hivep1	13.3657	14.06	8.93833	17.375	0.671211	1.05156	0.517215	6.98e-06	TRUE	Hivep1	10.99	8.76	9.55	10.56	11.11	12.73	13.66	Hivep1
Il6r	interleukin 6 receptor	Il6r	4.61	4.59	4.02	3.87	4.98	3.5	6.26	Il6r	5.81	6.11	4.94	6.5	4.42	7.21	Il6r	13.49	14.82	13.58	10.39	11.86	13.87	Il6r	4.91	4.84	6.24	3.1	6.52	6.75	Il6r	4.54714	5.83167	13.0017	5.39333	2.8193	1.27641	2.38501	6.98e-06	TRUE	Il6r	11.91	13.89	14.78	12.61	13.95	10.6	13.8	Il6r
Josd1	Josephin domain containing 1	Josd1	29.68	28.63	31.24	27.69	29.45	28.09	31.7	Josd1	32.85	33.37	31.98	32.88	33.52	34.49	Josd1	42.1	37.63	42.79	38.6	36.32	39.69	Josd1	30.07	28.38	27.97	30.12	29.41	30.42	Josd1	29.4971	33.1817	39.5217	29.395	1.3387	1.12449	1.34334	6.98e-06	TRUE	Josd1	25.7	24.28	25.38	22.35	24.14	23.35	21.72	Josd1
LOC102554193	uncharacterized LOC102554193	LOC102554193	0.48	0.38	0.33	0.44	0.59	0.51	0.58	LOC102554193	0.49	0.47	0.53	0.67	0.6	0.57	LOC102554193	0.04	0.05	0.05	0.1	0.11	0.1	LOC102554193	0.85	0.72	0.86	0.42	0.83	1.28	LOC102554193	0.472857	0.555	0.075	0.826667	0.305486	1.14339	0.188849	6.98e-06	TRUE	LOC102554193	0.53	0.5	0.49	0.65	0.64	0.54	0.54	LOC102554193
Lurap1	leucine rich adaptor protein 1	Lurap1	8.27	8.29	6.46	7.24	8.63	8.72	7.13	Lurap1	8.15	6.12	8	9.19	8.4	6.16	Lurap1	3.15	4.33	3.7	4.98	4.93	5.02	Lurap1	9.58	7.77	8.19	8.7	8.21	9.34	Lurap1	7.82	7.67	4.35167	8.63167	0.562079	0.981061	0.50983	6.98e-06	TRUE	Lurap1	9.31	8.26	9.1	9.3	9.87	9.09	9.18	Lurap1
Maff	MAF bZIP transcription factor F	Maff	0.25	0.1	0.11	0.13	0.35	0.4	0.41	Maff	1.18	1.85	0.91	0.69	0.76	0.95	Maff	1.66	1.81	1.79	1.58	1.12	1.91	Maff	0.26	0.19	0.15	0.01	0.08	0.19	Maff	0.25	1.05667	1.645	0.146667	4.98571	3.30476	7.07432	6.98e-06	TRUE	Maff	0.3	0.12	0.17	0.17	0.28	0.18	0.34	Maff
Nfil3	nuclear factor, interleukin 3 regulated	Nfil3	1.13	1.42	1.69	1.2	1.52	1.5	1.91	Nfil3	3.01	3	2.05	2.28	1.56	2.24	Nfil3	3.71	3.68	3.4	3.49	2.84	3.46	Nfil3	1.43	1.19	1.36	1.41	1.87	1.29	Nfil3	1.48143	2.35667	3.43	1.425	2.23216	1.55345	2.31475	6.98e-06	TRUE	Nfil3	2.33	2.25	2.66	2.56	2.04	2.16	3	Nfil3
Prkab2	protein kinase AMP-activated non-catalytic subunit beta 2	Prkab2	12.28	11.74	11.41	11.7	12.47	12.26	13	Prkab2	14.16	15.96	13.59	14.58	15.05	15.24	Prkab2	22.13	20.81	22.06	18.98	19.41	20.75	Prkab2	11.58	12.32	14.68	13.86	17.85	14.7	Prkab2	12.1229	14.7633	20.69	14.165	1.70091	1.21603	1.45741	6.98e-06	TRUE	Prkab2	17.39	17.65	16.82	15.62	16.68	16.31	15.97	Prkab2
Prr15	proline rich 15	Prr15	1.65	2.42	1.57	1.73	1.86	2.13	1.52	Prr15	1.62	1.47	1.41	1.63	1.45	0.94	Prr15	1.12	1.06	1.01	1.62	0.83	1.16	Prr15	2.2	2.18	2.67	1.94	2.18	2.39	Prr15	1.84	1.42	1.13333	2.26	0.635739	0.783505	0.522599	6.98e-06	TRUE	Prr15	0.5	0.27	0.4	0.83	0.45	0.37	0.74	Prr15
Rims4	regulating synaptic membrane exocytosis 4	Rims4	37.69	40.78	42.87	42.11	41.08	39.66	49.55	Rims4	52.84	53.64	43.43	45.8	50.25	49.14	Rims4	67.77	63.67	70.62	60.57	70.15	68.62	Rims4	44.2	36.75	44.05	38.1	52.02	48.72	Rims4	41.9629	49.1833	66.9	43.9733	1.59285	1.17166	1.52019	6.98e-06	TRUE	Rims4	26.65	25.85	27.3	26.15	22.71	23.32	25.95	Rims4
Slc16a6	solute carrier family 16, member 6	Slc16a6	3.31	3.45	3.78	3.59	2.67	2.89	3.85	Slc16a6	3.33	3.88	3.58	3.4	3.37	4.43	Slc16a6	5.13	4.69	5.09	4.43	4.59	4.69	Slc16a6	2.97	2.95	3.24	3.27	3.86	3.77	Slc16a6	3.36286	3.665	4.77	3.34333	1.40635	1.08725	1.41433	6.98e-06	FALSE	Slc16a6	4.25	5.51	4.66	4.39	2.93	4.05	4.12	Slc16a6
Slc35f1	solute carrier family 35, member F1	Slc35f1	40.6	40.01	31.99	37.55	40.72	42.01	42.36	Slc35f1	32.75	42.23	39.58	34.91	35.7	35.25	Slc35f1	29.39	25.3	28.59	24.07	25.59	26.31	Slc35f1	38.26	43.47	50.07	37.64	54.26	58.38	Slc35f1	39.32	36.7367	26.5417	47.0133	0.675841	0.934466	0.56548	6.98e-06	TRUE	Slc35f1	39.57	39.11	38.83	37.91	39.91	44.04	40.88	Slc35f1
Smg1	SMG1, nonsense mediated mRNA decay associated PI3K related kinase	Smg1	65.05	61.95	65.86	62.06	58.88	61.48	71.11	Smg1	55.82	70.01	70.18	61.39	72.21	76.7	Smg1	89.72	86.89	86.88	80.02	78.38	77.62	Smg1	46.78	60.91	62.09	61.31	83.03	61.99	Smg1	63.77	67.7183	83.2517	62.685	1.30502	1.06182	1.32757	6.98e-06	TRUE	Smg1	85.48	84.96	87.9	88.09	90.24	98.37	92.17	Smg1
Srxn1	sulfiredoxin 1	Srxn1	22.78	20.64	23.33	18.3	23.98	19.08	22.14	Srxn1	32.02	27.47	27.68	31.12	27.25	30.44	Srxn1	37.13	41.82	32.72	35.98	34.6	39.64	Srxn1	21.51	24.04	22.94	18.37	19.63	18.14	Srxn1	21.4643	29.33	36.9817	20.7717	1.71959	1.36476	1.77665	6.98e-06	TRUE	Srxn1	24.34	24.82	23.53	23.81	23.22	21.02	21.55	Srxn1
Sstr3	somatostatin receptor 3	Sstr3	7.27	8.03	7.78	7.89	8.51	8.6	9	Sstr3	8.55	10.1	7.45	8.27	9.09	8.11	Sstr3	3.91	2.95	3.31	3.95	3.42	4.07	Sstr3	9.69	8.2	8.55	7.54	10.71	11.53	Sstr3	8.15429	8.595	3.60167	9.37	0.448454	1.05339	0.390883	6.98e-06	TRUE	Sstr3	13.48	13.96	13.1	12.91	11.72	11.02	10.51	Sstr3
Tef	TEF, PAR bZIP transcription factor	Tef	92.84	95.19	94.84	89.73	97.36	91.04	102.84	Tef	98.09	102.21	96.5	103.02	107.11	109.31	Tef	157.47	159.04	161.81	144.47	157.22	157.82	Tef	88.45	94.04	108.62	92.26	138.07	123.12	Tef	94.8343	102.707	156.305	107.427	1.64751	1.08292	1.45457	6.98e-06	TRUE	Tef	124.6	125.08	117.97	111.22	102.58	102.92	102.04	Tef
Tmem200a	transmembrane protein 200A	Tmem200a	8.72	8.4	7.8	8.49	8.31	8.28	8.87	Tmem200a	7.85	7.02	7.66	8.23	9.07	8.18	Tmem200a	5.75	4.65	5.63	5.38	4.97	5.49	Tmem200a	7.82	9.61	11.19	8.32	11.62	11.86	Tmem200a	8.41	8.00167	5.31167	10.07	0.635919	0.952017	0.532121	6.98e-06	TRUE	Tmem200a	10.71	10.68	10.48	8.99	10.33	10.48	10.28	Tmem200a
Zhx3	zinc fingers and homeoboxes 3	Zhx3	38.54	37.7	42.1	37.09	39.61	38.52	46.77	Zhx3	37.63	45.08	40.6	36.21	40.98	43.66	Zhx3	56.17	50.37	54.66	47.33	49.45	49.4	Zhx3	33.45	34.51	42.55	33.74	51.33	48.74	Zhx3	40.0471	40.6933	51.23	40.72	1.27855	1.0161	1.25747	6.98e-06	TRUE	Zhx3	88.39	90.7	93.67	80.3	92.17	79.69	83.49	Zhx3
Hpcal4	hippocalcin-like 4	Hpcal4	266.3	292.15	261.96	272.43	290.65	298.36	314.34	Hpcal4	309.85	335.47	300.35	307.49	337.95	324.4	Hpcal4	304.59	326.58	320.5	315.91	287.12	318.89	Hpcal4	227.36	240.33	295.76	240.78	382.57	357.3	Hpcal4	285.17	319.252	312.265	290.683	1.09498	1.11947	1.07422	8.96e-06	FALSE	Hpcal4	288.3	291.29	277.58	270.6	299.3	295.29	280.32	Hpcal4
Rph3a	rabphilin 3A	Rph3a	146.76	155.81	142.12	152.52	148.73	150.53	167.3	Rph3a	163.95	176.75	142.66	149.33	156.44	150.88	Rph3a	107.19	98.71	123.75	104.46	108.07	108.43	Rph3a	180.44	143.6	164.15	149.04	249.68	279	Rph3a	151.967	156.668	108.435	194.318	0.713731	1.03092	0.558255	8.96e-06	TRUE	Rph3a	105.11	114.97	96.13	110.88	118.91	122.71	123.62	Rph3a
Rreb1	ras responsive element binding protein 1	Rreb1	10.73	10.19	9.69	8.31	9.99	10.12	10.22	Rreb1	9.9	11.21	7.37	13.68	11.94	12.6	Rreb1	18.02	14.43	13.42	12.35	13.54	15.04	Rreb1	6.58	7.97	8.74	8.5	12.35	9.95	Rreb1	9.89286	11.1167	14.4667	9.015	1.45771	1.12247	1.5981	8.96e-06	TRUE	Rreb1	24.33	29.91	29.68	28.31	30.53	30.29	32.64	Rreb1
Faslg	Fas ligand	Faslg	0.18	0.19	0.14	0.16	0.11	0.15	0.15	Faslg	0.19	0.12	0.23	0.18	0.11	0.26	Faslg	0.31	0.39	0.35	0.29	0.25	0.29	Faslg	0.1	0.15	0.01	0.07	0.07	0.02	Faslg	0.154286	0.181667	0.313333	0.07	1.62547	1.10768	2.43137	9.2e-06	TRUE	Faslg	0.15	0.1	0.13	0.11	0.25	0.19	0.19	Faslg
LOC102550999	uncharacterized LOC102550999	LOC102550999	0.03	0.04	0.03	0.03	0.01	0.02	0.01	LOC102550999	0.01	0.02	0.03	0.01	0.01	0.21	LOC102550999	0.28	0.43	0.33	0.22	0.18	0.26	LOC102550999	0.03	0.01	0.02	0.05	0.01	0.01	LOC102550999	0.0242857	0.0483333	0.283333	0.0216667	3.08429	1.19349	3.15068	9.2e-06	TRUE	LOC102550999	0.74	0.65	0.71	0.38	0.38	0.38	0.43	LOC102550999
Nwd1	NACHT and WD repeat domain containing 1	Nwd1	15.13	14.63	19.21	12	16.45	14.1	17.9	Nwd1	13.81	15.04	13.04	14.26	15.11	16.55	Nwd1	25.42	26	26.82	23.51	23.61	26.89	Nwd1	14.69	11.52	15.5	10.59	15.47	15.61	Nwd1	15.6314	14.635	25.375	13.8967	1.61937	0.93666	1.82008	9.2e-06	TRUE	Nwd1	31.71	29.8	34.59	20.94	29.4	23.53	27.08	Nwd1
Plcxd2	phosphatidylinositol-specific phospholipase C, X domain containing 2	Plcxd2	80.61	64.05	73.2	71.5	65.17	66.99	71.2	Plcxd2	57.94	74.92	70.84	58.33	69.96	75.75	Plcxd2	91.51	93.47	103.59	99.85	100.26	87.92	Plcxd2	56.99	55.31	64.76	66.41	80.98	87.5	Plcxd2	70.3886	67.9567	96.1	68.6583	1.36476	0.965499	1.3991	9.2e-06	TRUE	Plcxd2	86.42	97.43	97.51	92.18	98.11	108.68	87.45	Plcxd2
Bdnf	brain-derived neurotrophic factor	Bdnf	9.29	10.46	8.96	10.09	7.01	11.37	12.9	Bdnf	11.21	16.36	11.71	10.12	16.97	12.63	Bdnf	21.41	16.16	18.84	16.81	15.66	15.41	Bdnf	8.06	8.16	8.89	9.39	9.55	11.02	Bdnf	10.0114	13.1667	17.3817	9.17833	1.7289	1.31205	1.88414	9.6e-06	TRUE	Bdnf	12.7	13.31	13.53	14.57	13	16.37	12.74	Bdnf
Ccnd2	cyclin D2	Ccnd2	24.37	24.84	25.64	24.96	20.22	22.31	25.23	Ccnd2	24.29	23.71	23.2	22.62	25.49	23.9	Ccnd2	18.26	18.49	16.48	18.27	18.43	17.56	Ccnd2	29.75	26.85	27.15	27.99	37.08	38.19	Ccnd2	23.9386	23.8683	17.915	31.1683	0.749421	0.997078	0.576142	9.93e-06	TRUE	Ccnd2	48.55	51.22	49.54	53.79	54.87	55.98	55.2	Ccnd2
Hsp90b1	heat shock protein 90 beta family member 1	Hsp90b1	200.8	190.56	211.74	190	168.64	192.92	186.99	Hsp90b1	179.32	204.49	207.98	168.54	205.96	206.83	Hsp90b1	273.73	305.81	295.99	289.07	289.74	237.51	Hsp90b1	157.05	156.64	185.65	205.13	148.06	167.37	Hsp90b1	191.664	195.52	281.975	169.983	1.47095	1.02011	1.65845	9.93e-06	TRUE	Hsp90b1	176.88	192.14	201.08	199.53	163.14	188.85	173.93	Hsp90b1
Cadps2	calcium dependent secretion activator 2	Cadps2	34.15	29.57	32.27	28.35	31.57	30.12	33.67	Cadps2	24.81	30.28	28.7	27.35	27.16	24.63	Cadps2	22.93	22.89	25.48	21.44	25	27.23	Cadps2	33.66	30.98	35.76	37.38	47.4	51.88	Cadps2	31.3857	27.155	24.1617	39.51	0.770561	0.865631	0.612514	1.09e-05	TRUE	Cadps2	33.98	32.95	32.58	32.44	30.73	33.27	32.6	Cadps2
LOC108349997	uncharacterized LOC108349997	LOC108349997	13.75	13.88	13.97	12.83	13.07	13.67	13.99	LOC108349997	11.64	14.79	12.29	12.77	14.41	13.17	LOC108349997	8.72	9.18	8.79	8.73	9.01	9.12	LOC108349997	13.32	13.08	15.82	13.79	17.81	18.31	LOC108349997	13.5943	13.1783	8.925	15.355	0.659034	0.969626	0.583953	1.16e-05	TRUE	LOC108349997	1.42	0.97	1.37	1.15	0.91	1.58	1.06	LOC108349997
Amd1	adenosylmethionine decarboxylase 1	Amd1	77.57	73.07	78.84	74.96	65.78	74.82	72.45	Amd1	60.37	82.41	76.98	70.12	78.82	78.49	Amd1	98.46	96.92	105.34	94.06	97.2	90.57	Amd1	51.33	65.84	67.2	73.03	66.53	65.15	Amd1	73.9271	74.5317	97.0917	64.8467	1.31292	1.00817	1.49648	1.24e-05	TRUE	Amd1	73.07	75.48	77.23	74.81	64.06	70.14	65.99	Amd1
Cwc25	CWC25 spliceosome-associated protein homolog	Cwc25	6.08	5.96	5.76	5.45	6.2	6.58	6.01	Cwc25	8.12	8.35	8.01	7.55	6.96	7.84	Cwc25	7.38	8.25	7.66	7.05	7.33	7.12	Cwc25	5.58	5	5.24	4.96	5.03	5.42	Cwc25	6.00571	7.805	7.465	5.205	1.239	1.29469	1.42601	1.24e-05	FALSE	Cwc25	5.29	6.03	5.27	6.62	7	6.6	5.97	Cwc25
Mark2	microtubule affinity regulating kinase 2	Mark2	30.84	32.06	29.13	30.84	34.74	32.63	37.8	Mark2	35.24	35.33	32.18	34.92	40.73	34.46	Mark2	21.26	22.67	20.57	21.1	22.28	25.69	Mark2	34.4	32.15	41.35	33.14	54.5	55.19	Mark2	32.5771	35.4767	22.2617	41.7883	0.684321	1.08873	0.53384	1.24e-05	TRUE	Mark2	43.24	42.8	44.29	44.65	45.14	39.74	44.43	Mark2
Scg2	secretogranin II	Scg2	81.17	82.79	75.21	90.52	81.67	86.38	88.53	Scg2	93.8	125.03	110.11	86.3	91.96	103.49	Scg2	177.2	153.37	169.31	164.87	141.18	137.71	Scg2	85.76	79.51	90.37	89.36	74.63	99.86	Scg2	83.7529	101.782	157.273	86.5817	1.87678	1.21501	1.81553	1.34e-05	TRUE	Scg2	183.72	205.28	198.04	233.49	220.51	252.93	210.84	Scg2
Mt2A	metallothionein 2A	Mt2A	25.94	33.1	43.04	27.58	38.42	32.03	35.99	Mt2A	30.21	34.86	27.13	42.17	22.01	35.67	Mt2A	73.71	108.79	90.34	89.51	74.34	101	Mt2A	23.94	24.79	31.84	20.69	24.41	21.27	Mt2A	33.7286	32.0083	89.615	24.49	2.65205	0.949148	3.64843	1.38e-05	TRUE	Mt2A	40.18	45.01	55.7	31.69	38.61	39.88	40.8	Mt2A
RGD1562726	similar to Putative protein C21orf62 homolog	RGD1562726	2.78	2.25	2.12	2.57	2.9	2.93	2.93	RGD1562726	2.56	2.77	2.57	2.23	2.71	3.3	RGD1562726	4.12	3.46	4.35	3.77	4.02	3.71	RGD1562726	2.01	2.62	2.72	2.35	3.2	3.16	RGD1562726	2.64	2.69	3.905	2.67667	1.46168	1.01825	1.44238	1.38e-05	FALSE	RGD1562726	3.83	3.91	3.86	3.24	4.94	4.6	3.53	RGD1562726
Zdbf2	zinc finger, DBF-type containing 2	Zdbf2	12.75	15.18	14.11	13.05	11.4	14.13	15.57	Zdbf2	12.39	16.18	16.73	12.76	17.81	15.18	Zdbf2	22.49	22.85	22.32	20.09	20.55	19.74	Zdbf2	8.89	13.56	12.77	12.71	13.64	12.86	Zdbf2	13.7414	15.175	21.34	12.405	1.54897	1.10357	1.71451	1.38e-05	TRUE	Zdbf2	8.59	9.46	12.02	10.35	12.38	11.04	14.99	Zdbf2
Elk1	ELK1, ETS transcription factor	Elk1	20.02	21.2	21.91	20.17	21.87	20.97	20.1	Elk1	21.87	23.68	23.45	21.69	22.86	22.64	Elk1	30.28	33.47	34.3	34.16	35.41	33.8	Elk1	18.68	21.9	20.97	20.02	30.63	25.49	Elk1	20.8914	22.6983	33.57	22.9483	1.60399	1.08608	1.46084	1.39e-05	TRUE	Elk1	20.74	22.49	21.72	20.61	26.5	25.97	23.48	Elk1
LOC108352465	unconventional myosin-Ih-like	LOC108352465	0.15	0.08	0.1	0.03	0.08	0.06	0.09	LOC108352465	0.06	0.09	0.07	0.14	0.14	0.15	LOC108352465	0.26	0.28	0.29	0.23	0.3	0.35	LOC108352465	0.02	0.07	0.02	0.03	0.09	0.07	LOC108352465	0.0842857	0.108333	0.285	0.05	2.08915	1.13049	2.56667	1.39e-05	TRUE	LOC108352465	0.05	0.06	0.06	0.06	0.01	0.04	0.03	LOC108352465
Lor	loricrin	Lor	1.25	1.27	1.29	1.41	1.45	1.35	1.35	Lor	1.07	1.3	1.39	1.66	1.4	1.29	Lor	0.67	0.52	0.55	0.73	0.43	0.69	Lor	1.5	2	1.5	1.42	2.09	1.66	Lor	1.33857	1.35167	0.598333	1.695	0.485435	1.0091	0.389044	1.39e-05	TRUE	Lor	1.76	1.8	2.02	2.27	2.16	1.84	1.91	Lor
Plekhd1	pleckstrin homology and coiled-coil domain containing D1	Plekhd1	4.26	4.06	3.75	3.77	3.88	3.95	4.08	Plekhd1	3.89	4.44	4.92	4.46	4.08	4.67	Plekhd1	5.57	6.97	6.02	6.03	5.92	5.93	Plekhd1	4.49	3.26	3.72	4.12	3.9	3.23	Plekhd1	3.96429	4.41	6.07333	3.78667	1.51892	1.10967	1.58834	1.39e-05	TRUE	Plekhd1	6.62	6.31	6.52	4.64	5.01	5.21	5.67	Plekhd1
Pspc1	paraspeckle component 1	Pspc1	20.22	21.04	19.2	21.85	21.61	20.69	22.58	Pspc1	21.69	23.79	22.21	22.38	22.04	22.2	Pspc1	15.08	11.08	13.79	12.47	11.3	13.91	Pspc1	23.65	25.56	23.26	23.37	22.32	27.02	Pspc1	21.0271	22.385	12.9383	24.1967	0.617137	1.06427	0.536631	1.39e-05	TRUE	Pspc1	25.27	25.59	26	30.82	22.06	25.13	27.61	Pspc1
Rnf181	ring finger protein 181	Rnf181	30.6	30.44	30.98	30.54	29.63	28.97	29.72	Rnf181	34.07	31.63	32.47	34.39	34.08	35.3	Rnf181	40.39	40.44	43.87	38.15	38.94	37.89	Rnf181	31.67	29.9	30.06	31.49	28.31	24.49	Rnf181	30.1257	33.6567	39.9467	29.32	1.32492	1.11682	1.36121	1.39e-05	TRUE	Rnf181	28.95	29.27	30.02	25.57	26.15	26.17	26.34	Rnf181
Arhgef2	Rho/Rac guanine nucleotide exchange factor 2	Arhgef2	43.48	42.83	44.18	42.15	44.44	44.08	49.73	Arhgef2	45.54	53.12	40.59	45.56	49	46.27	Arhgef2	29.89	29.47	31.27	29.55	30.19	32.28	Arhgef2	43.35	42.14	50.3	43.24	61.14	65.6	Arhgef2	44.4129	46.68	30.4417	50.9617	0.686131	1.05093	0.598133	1.4e-05	TRUE	Arhgef2	64.96	67.68	63.39	64.93	66.55	62.35	65.54	Arhgef2
Rimbp2	RIMS binding protein 2	Rimbp2	78.95	82.67	71.18	75.4	87.38	80.09	89.53	Rimbp2	97.5	92.46	87.23	95.27	103.55	85.85	Rimbp2	70.28	63.59	67.44	61.9	62.46	68.1	Rimbp2	96.01	81.67	105.47	88.79	120.58	142.15	Rimbp2	80.7429	93.6433	65.6283	105.778	0.813038	1.15957	0.620791	1.4e-05	TRUE	Rimbp2	125.29	133.83	127.47	136.82	144.89	130.17	141.78	Rimbp2
Pou3f1	POU class 3 homeobox 1	Pou3f1	5.64	6.04	4.04	4.74	6.18	4.89	4.81	Pou3f1	5	3.75	4.53	6.16	4.76	3.51	Pou3f1	2.67	3.2	1.98	3.5	3.45	4.14	Pou3f1	6.18	6.55	5.24	5.15	7.62	6.06	Pou3f1	5.19143	4.61833	3.15667	6.13333	0.615461	0.891694	0.52246	1.48e-05	TRUE	Pou3f1	14.14	13.38	13.83	13.35	12.13	11.6	13.41	Pou3f1
Sc5d	sterol-C5-desaturase	Sc5d	57.3	58.93	60.27	60.76	59.63	57.26	66.78	Sc5d	56.55	68.67	64.22	56.81	66.02	64.03	Sc5d	67.54	62.75	65.81	59.76	62.34	63.69	Sc5d	46.55	49.11	59.5	54.81	71.81	72.41	Sc5d	60.1329	62.7167	63.6483	59.0317	1.05836	1.0429	1.07807	1.48e-05	FALSE	Sc5d	69.15	72.85	78.4	70.99	76.11	82.63	77.15	Sc5d
Ddit3	DNA-damage inducible transcript 3	Ddit3	11.16	10.22	12.16	10.15	9.49	8.8	11.58	Ddit3	12.64	14.06	12.73	13.14	12.77	13.54	Ddit3	14.68	16.97	18.62	17.78	15.74	14.39	Ddit3	10.91	10.63	9.3	11.28	9.14	7.28	Ddit3	10.5086	13.1467	16.3633	9.75667	1.55189	1.24868	1.67027	1.64e-05	TRUE	Ddit3	11.41	11.06	11.64	11.13	8.94	9.21	10.25	Ddit3
Egr1	early growth response 1	Egr1	46.22	57.59	41.17	39.91	34.21	58.31	76.63	Egr1	37.32	31.09	24.91	33.52	43.8	30.46	Egr1	13.1	10.14	8.1	13.9	8.12	8.81	Egr1	56.08	42.94	55.53	32.88	87.51	115.91	Egr1	50.5771	33.5167	10.3617	65.1417	0.206438	0.66335	0.160353	1.64e-05	TRUE	Egr1	29.84	34.28	26.57	36.85	41.85	56.1	42.96	Egr1
LOC619574	hypothetical protein LOC619574	LOC619574	9.27	8.31	8.57	8.96	7.91	8.72	9.3	LOC619574	11.87	10.87	10.48	11.7	11.04	12.06	LOC619574	13.42	12.49	13.74	11.86	11.72	11.63	LOC619574	9.66	7.38	9.34	8.94	7.81	8.57	LOC619574	8.72	11.3367	12.4767	8.61667	1.42593	1.29667	1.44283	1.64e-05	TRUE	LOC619574	10.65	9.13	9.68	9.08	7.7	7.22	8.49	LOC619574
Rasgrf1	RAS protein-specific guanine nucleotide-releasing factor 1	Rasgrf1	108.51	113.18	106.6	119.32	115.53	127.3	114.35	Rasgrf1	128.83	137.72	119.9	127.85	137.16	111.72	Rasgrf1	100.47	101.83	114.51	104.54	96.95	101.07	Rasgrf1	141.62	132.69	144.22	124.56	235.33	247.07	Rasgrf1	114.97	127.197	103.228	170.915	0.897961	1.10625	0.604206	1.64e-05	TRUE	Rasgrf1	227.55	214.39	231.06	246.38	232.95	288.65	263.85	Rasgrf1
Rgs16	regulator of G-protein signaling 16	Rgs16	6.83	5.77	4.7	4.9	5.49	4.91	4.65	Rgs16	6.33	4.93	9.01	8.56	7.39	7.42	Rgs16	10.52	10.74	11.46	9.53	12.88	13.19	Rgs16	5.11	4.8	6.12	5.14	4.77	4.86	Rgs16	5.32143	7.27333	11.3867	5.13333	2.11875	1.36004	2.1949	1.64e-05	TRUE	Rgs16	3.24	4.01	3.8	3.26	4.09	3.44	3	Rgs16
Wwc1	WW and C2 domain containing 1	Wwc1	30.54	34.53	29.62	32.86	35.69	33.98	36.37	Wwc1	37.96	34.25	36.07	38.89	40.07	33.47	Wwc1	22.78	22.54	21.64	25.03	22.44	25.26	Wwc1	41.65	33.67	41.2	34.87	46.81	48.55	Wwc1	33.37	36.785	23.2817	41.125	0.698586	1.10203	0.567172	1.64e-05	TRUE	Wwc1	32.08	31.98	33.76	33.49	35.98	34.99	36.86	Wwc1
Sec22c	SEC22 homolog C, vesicle trafficking protein	Sec22c	22.55	23.56	22.78	23.39	24.81	24.73	26.47	Sec22c	23.53	26.56	24.21	23.68	25.94	26.9	Sec22c	29.49	28.41	29.72	27.45	29.37	29.79	Sec22c	21.47	22.67	26.88	23.5	33.42	31.99	Sec22c	24.0414	25.1367	29.0383	26.655	1.20698	1.04537	1.08908	1.68e-05	FALSE	Sec22c	28.55	28.96	29.47	29.13	25.93	25.47	27.54	Sec22c
Emd	emerin	Emd	17.7	15.59	17.21	15.86	15.8	17.21	19.34	Emd	23.15	26.52	21.16	21.03	22.12	20.18	Emd	27.04	26.39	29.7	29.73	24.61	25.77	Emd	18.1	16.25	16.64	18.38	16.79	16.23	Emd	16.9586	22.36	27.2067	17.065	1.60076	1.31664	1.59083	1.75e-05	TRUE	Emd	12.46	11.76	12.39	11.19	11.8	13.93	12.22	Emd
Hivep2	human immunodeficiency virus type I enhancer binding protein 2	Hivep2	114.61	115.94	121.1	114.06	101.37	113.14	119.63	Hivep2	99.65	125.54	107.46	102.79	129.09	107.16	Hivep2	89.37	74.57	93.56	81.95	77.18	77.69	Hivep2	100.72	107.97	131.57	118.01	172.27	198.98	Hivep2	114.264	111.948	82.3867	138.253	0.721262	0.979749	0.596203	1.76e-05	TRUE	Hivep2	134.62	127.6	125.5	138.81	150.74	154.38	149.1	Hivep2
Acer2	alkaline ceramidase 2	Acer2	7.48	5.2	8.77	5.13	5.72	6.44	6.58	Acer2	8.16	13.27	7.19	8.38	3.65	12.45	Acer2	20.31	15.62	19.86	13.18	13.7	24.35	Acer2	3.83	6.93	7.81	4.55	8.82	4.6	Acer2	6.47429	8.85	17.8367	6.09	2.72831	1.36136	2.89768	1.97e-05	TRUE	Acer2	6.82	5.23	7.28	4.44	3.76	5.6	5.87	Acer2
Zdhhc14	zinc finger, DHHC-type containing 14	Zdhhc14	8.83	9.31	9.02	8.76	9.55	9.09	8.96	Zdhhc14	11.29	9.82	8.51	9.66	10.75	7.8	Zdhhc14	7.86	8.06	7.17	8.52	8.59	9.86	Zdhhc14	13.39	11.43	10.67	11.01	15.27	16.39	Zdhhc14	9.07429	9.63833	8.34333	13.0267	0.920326	1.06148	0.64322	1.97e-05	TRUE	Zdhhc14	22.56	21.77	21.65	21.08	25.53	23.69	22.73	Zdhhc14
Arrb1	arrestin, beta 1	Arrb1	136.68	143.1	145.15	130.72	150.11	137.22	160.75	Arrb1	146.65	167.37	137.79	140.49	156.79	162.82	Arrb1	196.73	178.67	194.05	176.73	195.08	198.41	Arrb1	150.61	135.12	163.55	128.86	192.22	196.38	Arrb1	143.39	151.985	189.945	161.123	1.32445	1.0599	1.17877	2.02e-05	TRUE	Arrb1	186.52	188.63	191.03	170.4	176.06	168.28	174.27	Arrb1
Commd8	COMM domain containing 8	Commd8	32.9	32.76	34.15	33.64	32.77	31.82	32.56	Commd8	33.2	38.32	35.68	35.29	34.19	37.47	Commd8	45.47	46.12	43.4	41.93	42.23	42.31	Commd8	31.82	33.75	34.72	33.85	28.87	27.24	Commd8	32.9429	35.6917	43.5767	31.7083	1.32182	1.08319	1.37312	2.02e-05	TRUE	Commd8	26.9	29.59	32.01	28.96	23.87	26.57	27.83	Commd8
Lpcat4	lysophosphatidylcholine acyltransferase 4	Lpcat4	44.03	46.34	43.14	46.75	48.86	45.67	49.71	Lpcat4	53.82	46.71	45.3	51.04	48.76	44.64	Lpcat4	28.16	30.96	25.33	32.44	34.01	36.48	Lpcat4	53.86	48.25	49.34	46.2	56.48	62.89	Lpcat4	46.3571	48.3783	31.23	52.8367	0.674385	1.04351	0.591839	2.02e-05	TRUE	Lpcat4	33.29	31.72	31.06	29.21	35.57	34.91	34.61	Lpcat4
Rgs20	regulator of G-protein signaling 20	Rgs20	16.78	18.28	17.42	15.51	16.11	16.72	14.17	Rgs20	12.91	16.13	17.49	17.97	18.63	12.33	Rgs20	10.26	8.61	7.36	10.66	10.61	9.56	Rgs20	15.95	15.99	16.01	18.27	17.45	13.52	Rgs20	16.4271	15.91	9.51	16.1983	0.581468	0.968709	0.589631	2.02e-05	TRUE	Rgs20	9.34	9.92	9.93	9.91	11.31	11.34	9.93	Rgs20
Vstm2b	V-set and transmembrane domain containing 2B	Vstm2b	7.12	8.71	5.19	7.43	7.94	7.2	6.2	Vstm2b	9.27	5.99	6.81	8.27	7.28	4.77	Vstm2b	4.13	4.54	3.07	5	5.02	5.92	Vstm2b	10.31	9.02	7.03	7.09	10.64	10.9	Vstm2b	7.11286	7.065	4.61333	9.165	0.653463	0.993365	0.508725	2.03e-05	TRUE	Vstm2b	5.62	5.36	5.42	5.6	5.58	5.36	6.2	Vstm2b
LOC103692938	uncharacterized LOC103692938	LOC103692938	0.64	0.63	0.78	0.68	0.65	0.81	0.69	LOC103692938	0.52	0.64	0.64	0.79	0.65	0.69	LOC103692938	0.36	0.32	0.37	0.27	0.33	0.33	LOC103692938	0.77	0.91	0.78	0.59	1.1	1.25	LOC103692938	0.697143	0.655	0.33	0.9	0.539427	0.947133	0.43	2.05e-05	TRUE	LOC103692938	0.4	0.46	0.69	0.67	0.53	0.68	0.77	LOC103692938
Hdac4	histone deacetylase 4	Hdac4	25.83	26.93	26.46	26.8	27.41	27.88	29.5	Hdac4	30.47	30.2	30.05	28.3	35.21	31.57	Hdac4	40.65	43.57	36.09	40.94	38.52	41.22	Hdac4	25.66	26.78	30.93	27.12	35.89	39.49	Hdac4	27.2586	30.9667	40.165	30.9783	1.47175	1.13554	1.2956	2.09e-05	TRUE	Hdac4	28.45	27.82	27.29	27.55	30.59	29.09	30.08	Hdac4
LOC108349010	protein kish-B	LOC108349010	15.54	13.57	14.43	13.87	14.05	13.48	15.25	LOC108349010	13.79	18.43	17.12	15.49	16.04	18.72	LOC108349010	22.27	19.46	22.58	18.9	17.99	19.32	LOC108349010	12.18	14.34	15.05	14.89	13.68	13.26	LOC108349010	14.3129	16.5983	20.0867	13.9	1.4006	1.15857	1.4419	2.09e-05	TRUE	LOC108349010	14.96	16.58	15.5	14.69	13.35	13.98	13.22	LOC108349010
Pdrg1	p53 and DNA damage regulated 1	Pdrg1	36.95	32.7	40.03	35.93	34.69	33.72	40.72	Pdrg1	36.94	49.63	42.47	41.91	42.37	51.85	Pdrg1	54.26	50.25	66.33	46.7	48.26	47.73	Pdrg1	33.46	37.86	35.62	35.67	35.6	33.79	Pdrg1	36.3914	44.195	52.255	35.3333	1.43472	1.21385	1.47756	2.09e-05	TRUE	Pdrg1	28.63	30.24	33.06	30.17	21.16	23.27	26.86	Pdrg1
Slc25a27	solute carrier family 25, member 27	Slc25a27	16.48	16.45	17.94	16.93	17.26	17.62	19.85	Slc25a27	19.17	20.88	17.64	17.94	19.15	20.5	Slc25a27	22.14	21.43	21.57	21.21	21.97	20.03	Slc25a27	16.59	16.45	19.59	16.45	24.81	22.11	Slc25a27	17.5043	19.2133	21.3917	19.3333	1.22082	1.09708	1.10592	2.12e-05	FALSE	Slc25a27	18.62	18.88	21.05	18.62	19.91	20.57	20.28	Slc25a27
Htra1	HtrA serine peptidase 1	Htra1	54.17	47.54	58.2	42.52	53.11	49.03	59.44	Htra1	50.8	58.71	46.26	57.48	47.57	53.83	Htra1	75.84	64.65	74.33	82.75	64.65	74.69	Htra1	47.16	39.78	47.3	45.62	42.02	46.13	Htra1	52.0014	52.4417	72.8183	44.6683	1.39955	1.00845	1.62879	2.18e-05	TRUE	Htra1	86.29	73.73	93.76	61.68	64.1	64.58	63.68	Htra1
Ccdc184	coiled-coil domain containing 184	Ccdc184	9.03	10.14	8.06	9.03	9.89	8.99	8.51	Ccdc184	10.94	6.94	8.45	10.2	8.88	7.42	Ccdc184	4.06	4.76	3.81	5.3	5.55	6.46	Ccdc184	9.61	8.78	7.85	9.22	10.59	9.58	Ccdc184	9.09286	8.805	4.99	9.27167	0.553691	0.968687	0.543126	2.2e-05	TRUE	Ccdc184	7.37	6.77	6.18	6.7	6.36	6.22	6.75	Ccdc184
Zdhhc22	zinc finger, DHHC-type containing 22	Zdhhc22	16.95	18.55	14.79	19.91	19.54	18.56	17.34	Zdhhc22	28.62	15.57	18.42	27.51	18.9	17.31	Zdhhc22	10.46	11.8	8.91	13.89	12.24	14.62	Zdhhc22	31.16	22.26	23.39	20.66	25.26	29.33	Zdhhc22	17.9486	21.055	11.9867	25.3433	0.669674	1.17211	0.475043	2.23e-05	TRUE	Zdhhc22	8.43	5.12	8.97	10.39	10.8	10.66	12.82	Zdhhc22
Tspan13	tetraspanin 13	Tspan13	105.85	106.33	106.82	105.8	114.31	110.23	114.31	Tspan13	106.73	119.31	116.89	108.51	118.4	118.95	Tspan13	129.73	130.08	120.58	127.65	139.84	126.45	Tspan13	96.6	105.68	109.64	108.07	104.55	100.52	Tspan13	109.093	114.798	129.055	104.177	1.18282	1.05225	1.23858	2.28e-05	TRUE	Tspan13	148.45	158.35	162.22	140.28	129.46	134.73	129.4	Tspan13
Ube3c	ubiquitin protein ligase E3C	Ube3c	42.33	44.63	44.58	47.07	45	45.99	47.67	Ube3c	42.28	51.14	44.98	44.35	50.57	49.67	Ube3c	55.45	52.58	55.82	47.91	52.19	52.98	Ube3c	39.51	42.35	50.65	42.09	56.61	58.23	Ube3c	45.3243	47.165	52.8217	48.24	1.16505	1.04052	1.09478	2.28e-05	FALSE	Ube3c	48.99	50.79	50.03	49.67	49.63	51.38	47.46	Ube3c
Syne1	spectrin repeat containing nuclear envelope protein 1	Syne1	238.28	222.3	260.25	203.31	216.74	236.19	226.29	Syne1	197.74	235.73	202.51	217.42	234.02	221.16	Syne1	170.56	165.91	175.9	166.42	170.66	161.79	Syne1	213.55	216.6	261.73	231.92	323.43	322.63	Syne1	229.051	218.097	168.54	261.643	0.735933	0.952194	0.644295	2.31e-05	TRUE	Syne1	230.27	230.61	243.69	253.69	261.24	268.44	252.37	Syne1
Dstyk	dual serine/threonine and tyrosine protein kinase	Dstyk	28.02	27.34	27.38	26.92	27.51	27.18	30.24	Dstyk	30.4	33.68	29.48	28.69	33.45	32.94	Dstyk	34.13	34.15	34.63	31.87	33.04	34.09	Dstyk	26.56	26.8	31.27	30.15	35.28	35.73	Dstyk	27.7986	31.44	33.6517	30.965	1.2098	1.13052	1.08649	2.4e-05	FALSE	Dstyk	38.51	36.99	35.81	33.17	35.22	36.24	33.89	Dstyk
Ptgs2	prostaglandin-endoperoxide synthase 2	Ptgs2	16.03	13.62	13	13.33	11.24	13.05	14.37	Ptgs2	9.71	9.93	8.39	8	12.47	9.23	Ptgs2	7.72	5.49	7.07	6.63	5.57	5.86	Ptgs2	13.26	11.49	12.69	13.16	13.51	16.17	Ptgs2	13.52	9.62167	6.39	13.38	0.476505	0.713779	0.481454	2.4e-05	TRUE	Ptgs2	15.23	17.94	15.67	20.73	15.82	19.34	14.06	Ptgs2
Dusp16	dual specificity phosphatase 16	Dusp16	3.77	3.68	4.2	4.16	4.15	4.14	4.98	Dusp16	4.83	5.71	4.62	4.62	5.05	4.96	Dusp16	4.88	4.43	4.82	4.33	4.71	4.41	Dusp16	3.56	3.3	3.78	3.76	5.18	4.75	Dusp16	4.15429	4.965	4.59667	4.055	1.10398	1.19056	1.13037	2.41e-05	FALSE	Dusp16	6.1	6.59	6.82	6.81	7.07	7.23	6.44	Dusp16
Kcnn1	potassium calcium-activated channel subfamily N member 1	Kcnn1	6.86	6.04	5.88	5.57	7.6	6.44	7.32	Kcnn1	8.2	6.81	6.78	8.91	7.75	6.08	Kcnn1	4.7	5.12	4.54	5.22	4.88	5.46	Kcnn1	9.77	7.42	8.42	7.31	10.03	9.91	Kcnn1	6.53	7.42167	4.98667	8.81	0.76722	1.13449	0.570894	2.41e-05	TRUE	Kcnn1	10.32	9.78	9.84	9.34	9.02	9.02	9.37	Kcnn1
RGD1308706	similar to RIKEN cDNA 4921524J17	RGD1308706	19.77	19.01	21.38	19.12	18.71	19.29	17.6	RGD1308706	19.02	20.2	21.73	19.01	19.84	20.23	RGD1308706	30.14	33.12	28.6	25.88	29.99	28.89	RGD1308706	16.23	18.71	18.69	21.21	15.28	15.21	RGD1308706	19.2686	20.005	29.4367	17.555	1.52498	1.03802	1.67299	2.57e-05	TRUE	RGD1308706	14.65	16.4	16.78	15.79	14.7	16.17	14.74	RGD1308706
Hivep3	human immunodeficiency virus type I enhancer binding protein 3	Hivep3	29.29	32.73	25.79	29.78	26.63	26.62	38.26	Hivep3	33.16	27.83	27.96	28.27	31.71	28.4	Hivep3	20.77	18.72	22.11	18.43	19.23	20.26	Hivep3	32.36	28.42	38.23	27.19	46.19	52.26	Hivep3	29.8714	29.555	19.92	37.4417	0.667969	0.989442	0.533274	2.68e-05	TRUE	Hivep3	27.28	29.5	27.87	29.88	33.87	34.85	39.62	Hivep3
Klhl7	kelch-like family member 7	Klhl7	37.76	36.39	38.71	36.81	35.41	36.19	34.65	Klhl7	35.12	38.88	39.45	36.35	38.25	37.63	Klhl7	48.89	48.53	47.15	46.44	46.24	43.86	Klhl7	33.2	35.99	35.95	37.82	34.99	35.01	Klhl7	36.56	37.6133	46.8517	35.4933	1.28073	1.02873	1.31911	2.68e-05	TRUE	Klhl7	32.78	35.4	35.99	34.11	33.54	37.5	32.66	Klhl7
Pkia	protein kinase (cAMP-dependent, catalytic) inhibitor alpha	Pkia	87.23	84.59	85.21	87.44	84.69	86.48	87.52	Pkia	71.36	102.65	86.43	82.48	103.38	99.75	Pkia	123.04	106.86	115.95	97.4	102.86	105.45	Pkia	61.6	85.87	92.64	81.16	103.57	97.03	Pkia	86.1657	91.0083	108.593	86.9783	1.25998	1.05614	1.24822	2.68e-05	TRUE	Pkia	70.59	76.81	76.3	71.44	75.89	81.88	68.05	Pkia
Dnajb13	DnaJ heat shock protein family (Hsp40) member B13	Dnajb13	3.28	3.02	3.49	3.02	2.8	3.12	3.81	Dnajb13	3.85	3.34	3.28	3.25	3.3	3.61	Dnajb13	4.47	4.17	5.02	4.63	4.6	3.95	Dnajb13	3.08	2.52	2.98	2.6	3.08	2.9	Dnajb13	3.22	3.43833	4.47333	2.86	1.37751	1.06576	1.54505	3e-05	TRUE	Dnajb13	7.49	8.21	7.67	5.95	6.34	5.25	6.79	Dnajb13
Cfap70	cilia and flagella associated protein 70	Cfap70	4.4	3.84	3.96	3.76	4.39	3.67	4.36	Cfap70	4.48	4.84	4.37	3.73	5.23	5.02	Cfap70	9.02	8.67	9.81	8.92	7.32	8.58	Cfap70	4.06	3.74	4.26	4.16	6.23	7.05	Cfap70	4.05429	4.61167	8.72	4.91667	2.12311	1.13417	1.75814	3.06e-05	TRUE	Cfap70	7.66	6.23	6.67	7.79	8.41	5.48	5.98	Cfap70
Kalrn	kalirin, RhoGEF kinase	Kalrn	119.07	115.12	124.04	113.15	121.88	124.25	116.54	Kalrn	127.03	130.38	115.71	122.2	124.4	122.01	Kalrn	99.18	95.63	107.07	96.73	93.77	94.49	Kalrn	124.82	116.07	139.26	118.02	176.09	174.58	Kalrn	119.15	123.622	97.8117	141.473	0.821062	1.0375	0.691597	3.06e-05	TRUE	Kalrn	158.87	153.38	153.67	157.42	169.61	159.24	163.01	Kalrn
Pdia6	protein disulfide isomerase family A, member 6	Pdia6	92.26	94.93	96.23	93.99	86.94	96.3	97.71	Pdia6	104.13	111.46	98.89	91.51	102.75	105.08	Pdia6	119.53	124.69	131.69	129.46	123.81	106.57	Pdia6	96.87	85.26	93.58	95.83	89.92	82.95	Pdia6	94.0514	102.303	122.625	90.735	1.30349	1.08765	1.35108	3.06e-05	TRUE	Pdia6	79.74	84.98	84.47	79.45	68.88	74.84	74.16	Pdia6
Ypel5	yippee-like 5	Ypel5	81.35	80.76	83.67	81.35	78.39	82.75	79.46	Ypel5	74.43	86.33	85.55	83.75	83.72	88.59	Ypel5	97.44	97.28	93.37	90.12	96.72	95.77	Ypel5	67.93	79.79	80.91	80.3	66	66.72	Ypel5	81.1043	83.7283	95.1167	73.6083	1.17256	1.03231	1.2918	3.06e-05	TRUE	Ypel5	61.76	64.38	63.69	61.49	57.38	61.06	53.55	Ypel5
Daglb	diacylglycerol lipase, beta	Daglb	11.19	13.08	11.37	12.31	12.6	12.09	13.37	Daglb	14.36	11.63	12.1	12.94	12.41	11.88	Daglb	8.86	9.73	8.79	9.11	9.39	10.16	Daglb	14.44	12.08	12.86	12.55	14.49	14.99	Daglb	12.2871	12.5533	9.34	13.5683	0.76208	1.02149	0.690647	3.18e-05	TRUE	Daglb	13.58	12.16	12.56	11.66	12.27	10.14	12.44	Daglb
Grm8	glutamate metabotropic receptor 8	Grm8	6.32	7.19	6.38	7.09	6.88	7.12	6.79	Grm8	7.07	8.17	7.81	6.98	7.65	6.47	Grm8	5.6	4.78	5.73	4.9	4.91	4.48	Grm8	6.79	6.94	7.58	7.11	10.31	11.29	Grm8	6.82429	7.35833	5.06667	8.33667	0.746166	1.07713	0.612406	3.21e-05	TRUE	Grm8	2.76	2.73	3.02	3.52	2.25	3.7	3.34	Grm8
Edrf1	erythroid differentiation regulatory factor 1	Edrf1	11.33	11.11	11.68	10.54	10.97	10.91	13.16	Edrf1	10.53	11.7	12.35	10.81	12.54	11.93	Edrf1	15.46	14.31	14.77	12.47	13.37	12.86	Edrf1	9.57	9.99	11.45	10.21	13.64	13.34	Edrf1	11.3857	11.6433	13.8733	11.3667	1.21658	1.02243	1.2186	3.28e-05	FALSE	Edrf1	18.79	18.28	20.56	17.62	16.07	15.79	16.7	Edrf1
Pygm	phosphorylase, glycogen, muscle	Pygm	39.75	38.97	45.42	32.09	39.88	37.6	37.73	Pygm	34.24	35.78	30.82	39.08	33.09	39.95	Pygm	47.93	47.48	51.46	45.2	49.78	46.37	Pygm	35.48	29.91	37.85	29.45	32.25	29.84	Pygm	38.7771	35.4933	48.0367	32.4633	1.23817	0.915534	1.47825	3.3e-05	TRUE	Pygm	36.54	36.71	46.3	29.47	31.66	33.28	34.97	Pygm
R3hdm2	R3H domain containing 2	R3hdm2	60.69	59.72	60.42	55.58	61.73	62.68	65.67	R3hdm2	59.23	73.48	62.17	60.74	70.35	64.13	R3hdm2	48.59	46.23	50.78	45.99	44.33	45.51	R3hdm2	59.27	58.2	70.7	61.86	109.67	107	R3hdm2	60.9271	65.0167	46.905	77.7833	0.770231	1.06701	0.603531	3.32e-05	TRUE	R3hdm2	61.1	59.87	58.11	59.29	73.83	77.03	71.5	R3hdm2
Calr	calreticulin	Calr	257.41	262.31	258.73	254.26	239.3	257.31	260.7	Calr	298.68	301.83	274.81	263.68	284	264.24	Calr	332.9	383.64	353.56	380.66	369.32	330.84	Calr	259.87	221.07	240.84	281.79	227.32	236.07	Calr	255.717	281.207	358.487	244.493	1.40173	1.09964	1.46605	3.54e-05	TRUE	Calr	259.94	291.57	300.68	282.67	252.37	283.5	272.01	Calr
Chrm1	cholinergic receptor, muscarinic 1	Chrm1	73.24	75.16	61.12	71.28	75.29	77.02	66.96	Chrm1	74.99	63.2	64.38	78.11	68.2	63.16	Chrm1	52.62	50.38	53.09	58.71	62.33	63.58	Chrm1	81.08	78.87	73.15	71.12	89.88	93.11	Chrm1	71.4386	68.6733	56.785	81.2017	0.795165	0.961346	0.699678	3.54e-05	TRUE	Chrm1	81.14	75.77	67.74	69.78	81.2	70.86	71.56	Chrm1
Epg5	ectopic P-granules autophagy protein 5 homolog	Epg5	27.81	25.31	27.4	26.09	27.48	26.96	28.53	Epg5	27.18	29.05	26.16	26.32	28.71	29.08	Epg5	32.2	30.52	33.66	28.01	29.22	29.36	Epg5	24.52	24.22	28.7	24.96	35.5	33.29	Epg5	27.0829	27.75	30.495	28.5317	1.12553	1.02454	1.06857	3.54e-05	FALSE	Epg5	42.09	38.12	39.12	36.94	44.69	41.62	42.09	Epg5
Id2	inhibitor of DNA binding 2, HLH protein	Id2	113.32	111.65	113.92	107.74	106.45	106.68	96.65	Id2	89.36	88.83	94.26	94.88	91.37	102.27	Id2	77.86	73.44	74.23	84.38	83.33	84.5	Id2	96.22	114.25	114.96	116.73	125.52	109.91	Id2	108.059	93.495	79.6233	112.932	0.737097	0.86535	0.705319	3.54e-05	TRUE	Id2	82.98	78.31	81.62	65.13	95.45	87.36	78.81	Id2
Jdp2	jun dimerization protein 2	Jdp2	13.75	12.67	14.09	11.64	13.66	13.37	14.91	Jdp2	12.3	10.79	11.87	14.74	11.69	11.26	Jdp2	7.73	9.34	7.61	10.65	9.29	9.36	Jdp2	13.34	13.77	13.39	12.5	14.74	14.45	Jdp2	13.4414	12.1083	8.99667	13.6983	0.671766	0.901554	0.659258	3.54e-05	TRUE	Jdp2	11.39	10.85	11.32	11.58	13.02	11.68	13.59	Jdp2
Oplah	5-oxoprolinase (ATP-hydrolysing)	Oplah	6.98	6.22	6.81	5.93	6.84	6.22	8.29	Oplah	7.31	8.16	6.36	7.48	6.82	8.1	Oplah	9.78	11.25	9.91	10	10.38	10.7	Oplah	7.08	6.21	8.26	6.32	8.39	9.69	Oplah	6.75571	7.37167	10.3367	7.65833	1.52233	1.08985	1.34522	3.54e-05	TRUE	Oplah	12.19	11.92	12.43	10.26	11.29	10.04	11.57	Oplah
Ctbp2	C-terminal binding protein 2	Ctbp2	6.05	6.31	6	5.74	6.43	6.24	6.97	Ctbp2	7.53	6.1	7.17	6.79	6.71	7.01	Ctbp2	4.78	4.45	5.11	5.21	4.69	4.33	Ctbp2	7.88	6.93	7.73	6.4	10.15	9.57	Ctbp2	6.24857	6.885	4.76167	8.11	0.765789	1.10025	0.592164	3.55e-05	TRUE	Ctbp2	14.82	15.7	15.03	13.69	16.21	14.99	15.3	Ctbp2
Baz1b	bromodomain adjacent to zinc finger domain, 1B	Baz1b	67.92	65.6	70.73	61.85	69.6	65.21	74.53	Baz1b	67.99	77.82	71.49	67.32	78.32	74.43	Baz1b	95.37	85.72	93.56	80.84	84.47	84.24	Baz1b	65.12	64.38	79.13	67.03	78.87	77.14	Baz1b	67.92	72.895	87.3667	71.945	1.2859	1.07314	1.21406	3.58e-05	TRUE	Baz1b	90.11	91.01	97.13	96.95	93.71	95.87	98.18	Baz1b
LOC102555048	uncharacterized LOC102555048	LOC102555048	0.04	0.12	0.14	0.07	0.24	0.09	0.17	LOC102555048	0.23	0.14	0.08	0.12	0.15	0.25	LOC102555048	0.84	0.57	0.54	0.47	0.43	0.55	LOC102555048	0.07	0.1	0.07	0.03	0.2	0.28	LOC102555048	0.124286	0.161667	0.566667	0.125	2.9724	1.16667	2.96296	3.65e-05	TRUE	LOC102555048	0.3	0.44	0.44	0.32	0.45	0.35	0.33	LOC102555048
Angpt2	angiopoietin 2	Angpt2	1.55	1.11	0.81	0.75	0.64	1.16	1.19	Angpt2	1.08	0.62	1.35	1.26	1.19	1.32	Angpt2	2.93	3.04	3.57	1.77	1.85	3.15	Angpt2	0.56	0.55	0.74	0.87	0.89	0.51	Angpt2	1.03	1.13667	2.71833	0.686667	2.4941	1.0944	3.58263	3.94e-05	TRUE	Angpt2	0.73	0.78	0.74	0.68	0.51	0.71	0.71	Angpt2
LOC500881	similar to nucleolar protein 1	LOC500881	0.51	0.63	0.9	1.11	0.81	1.22	0.37	LOC500881	0.72	0.83	0.84	0.6	0.71	0.46	LOC500881	0.13	0.16	0.27	0.27	0.34	0.14	LOC500881	0.89	1.1	0.74	0.85	0.78	1.45	LOC500881	0.792857	0.693333	0.218333	0.968333	0.356533	0.888533	0.297972	3.94e-05	TRUE	LOC500881	0.01	0.01	0.01	0.01	0.01	0.01	0.01	LOC500881
Slc7a6	solute carrier family 7 member 6	Slc7a6	18.05	17.46	19.7	18.51	18.12	16.98	22.67	Slc7a6	17.18	22.3	18.3	16.9	21.33	23.36	Slc7a6	26.77	22.87	25.36	20.72	21.52	21.98	Slc7a6	15.43	17.24	20.59	16.83	21.15	19.58	Slc7a6	18.7843	19.895	23.2033	18.47	1.23401	1.05882	1.25489	3.98e-05	FALSE	Slc7a6	22.61	24.33	25.12	20.85	20.78	18.53	17.86	Slc7a6
Amz2	archaelysin family metallopeptidase 2	Amz2	64.79	62.98	68.73	63.83	59.61	60.57	63.74	Amz2	64.02	67.31	65.56	62.95	65.51	72.81	Amz2	83.85	78.07	92.36	77.02	74.07	70.15	Amz2	62.66	60.53	60.4	62.38	54.76	47.63	Amz2	63.4643	66.36	79.2533	58.06	1.24839	1.04556	1.3644	4.03e-05	TRUE	Amz2	51.38	53.84	51.12	47.97	50.43	51.93	45.96	Amz2
Neurod6	neuronal differentiation 6	Neurod6	77.26	76.98	75.8	81.96	68.8	81.97	74.32	Neurod6	61.68	72.42	72.33	60.48	78.53	65.79	Neurod6	62.25	50.86	57.98	49.11	52.45	51.91	Neurod6	71.16	72.1	87.33	88.48	74.31	82.21	Neurod6	76.7271	68.5383	54.0933	79.265	0.705393	0.893413	0.682837	4.36e-05	TRUE	Neurod6	139.22	142.34	140.91	144.55	153.91	170.32	138.41	Neurod6
Myadm	myeloid-associated differentiation marker	Myadm	29.23	29.82	27.14	26.67	28.04	29.44	30.55	Myadm	29.79	29.88	27.18	30.28	32.17	28.03	Myadm	25.51	24.55	23.94	24.67	24.76	26.4	Myadm	31.26	29.81	31.4	31.44	37.06	35.57	Myadm	28.6986	29.555	24.9717	32.7567	0.870587	1.02974	0.763062	4.46e-05	TRUE	Myadm	28.85	31.02	29.77	29.12	40.99	43.98	36.22	Myadm
Ttc4	tetratricopeptide repeat domain 4	Ttc4	11.73	12.06	12.19	11.05	12.36	11.13	11.6	Ttc4	13.63	13.46	12.09	12.66	12.45	13.98	Ttc4	15.63	15.78	16.35	15.25	15.59	15.21	Ttc4	12.73	11.28	12.18	12.62	15.3	14.13	Ttc4	11.7314	13.045	15.635	13.04	1.32993	1.11102	1.19749	4.55e-05	FALSE	Ttc4	13.77	15.44	15.92	14.75	13.99	13.69	14.5	Ttc4
Cckbr	cholecystokinin B receptor	Cckbr	13.09	13.89	10.56	14.31	14.11	14.49	13.63	Cckbr	15.45	12.08	14.63	13.82	14.63	13.38	Cckbr	8.45	9.19	8.56	9.3	9.93	10.81	Cckbr	17.48	14.41	14.51	14	20.06	23.47	Cckbr	13.44	13.9983	9.37333	17.3217	0.699655	1.04124	0.543767	4.66e-05	TRUE	Cckbr	4.18	3.5	4.49	5.01	4.4	6.23	5.07	Cckbr
Fbxw11	F-box and WD repeat domain containing 11	Fbxw11	51.97	53.95	55.33	51.88	53.63	53.12	56.56	Fbxw11	58.5	63.14	53.65	58.03	60.88	59.8	Fbxw11	71.52	69.77	74.07	63.13	67.92	72.29	Fbxw11	54.21	52.26	61.85	52.27	72.56	70.29	Fbxw11	53.7771	59	69.7833	60.5733	1.29709	1.09694	1.1518	4.81e-05	TRUE	Fbxw11	70.99	73.09	70.29	68.25	65.51	66.32	67.08	Fbxw11
Camkk1	calcium/calmodulin-dependent protein kinase kinase 1	Camkk1	72.88	75.33	72.75	66.63	76.44	70.59	66.68	Camkk1	86.05	72.48	64.81	90.75	73.6	74.34	Camkk1	101.63	112.42	107.54	103.18	117.21	117.81	Camkk1	76.86	65.25	67.88	72	81.66	75.66	Camkk1	71.6143	77.005	109.965	73.2183	1.53477	1.07517	1.50119	4.99e-05	TRUE	Camkk1	127.32	131.86	123.7	122.72	116.63	107.54	102.37	Camkk1
Hspa5	heat shock protein family A member 5	Hspa5	162.69	162.18	162.08	144.63	136.68	155.99	144.02	Hspa5	190.52	173.08	174.51	148.33	171.88	146.24	Hspa5	238.17	269.41	237.1	280.81	264.68	216.74	Hspa5	149.33	126.2	134.61	170.22	121.44	124.63	Hspa5	152.61	167.427	251.152	137.738	1.64529	1.09702	1.8228	4.99e-05	TRUE	Hspa5	153.02	168.65	168.15	149.67	128.67	149.78	140.09	Hspa5
Mras	muscle RAS oncogene homolog	Mras	56.06	56.66	59.39	57.81	58.88	57.51	64.7	Mras	64.21	71.59	57.93	63.4	62.48	70.67	Mras	79.83	71.7	80.38	73.47	71.04	78.21	Mras	54.81	54.4	56.12	53.06	82.99	75.66	Mras	58.7157	65.0467	75.7717	62.84	1.28999	1.10764	1.20546	4.99e-05	TRUE	Mras	96.83	101.69	102.81	94.38	114.71	112.36	106.46	Mras
Htatip2	HIV-1 Tat interactive protein 2	Htatip2	11.85	10.79	12.74	10.78	11.1	12.54	14.15	Htatip2	13.19	14.15	12.14	12.47	12.28	14.33	Htatip2	16.83	16.22	18.83	14.57	16.8	15.49	Htatip2	13.13	10.94	10.8	11.27	11.69	9.01	Htatip2	11.9929	13.0933	16.4567	11.14	1.36913	1.091	1.47301	5.12e-05	TRUE	Htatip2	5.98	5.8	6.32	5.61	4.58	4.97	5.02	Htatip2
Derl1	derlin 1	Derl1	27.53	28.65	26.89	28.27	27.71	28.02	27.23	Derl1	29.34	29.82	29.39	28.96	29	29.62	Derl1	35.32	33.95	32.21	32.96	34.33	34.96	Derl1	25.91	27.74	28.25	27.07	28.74	25.96	Derl1	27.7571	29.355	33.955	27.2783	1.22249	1.05736	1.24387	5.14e-05	FALSE	Derl1	35.48	33.84	32.57	32.32	31.24	28.91	29.94	Derl1
LOC102556249	uncharacterized LOC102556249	LOC102556249	13.56	15.78	13.33	14.08	16.12	15.28	18.46	LOC102556249	15.11	16.86	13.93	16.01	17.61	16.52	LOC102556249	9.28	8.92	9.08	9.85	8.69	10.28	LOC102556249	14.82	14.46	19.01	14.23	19.94	24.64	LOC102556249	15.23	16.0067	9.35	17.85	0.616438	1.05066	0.526462	5.47e-05	TRUE	LOC102556249	19.59	21.43	21.06	20.98	22.56	21.84	21.83	LOC102556249
Fhod3	formin homology 2 domain containing 3	Fhod3	36.35	34.95	33.25	39.08	38.58	41.77	45.04	Fhod3	37.88	44.11	37.18	37.86	44.59	41.74	Fhod3	26.74	22.62	27.64	24.5	23.84	25.57	Fhod3	40.51	35.84	43.07	35.31	56.09	62.59	Fhod3	38.4314	40.56	25.1517	45.5683	0.655352	1.05524	0.552936	5.71e-05	TRUE	Fhod3	6.81	5.2	6.74	7.7	6.39	8.19	8.29	Fhod3
Prkcdbp	protein kinase C, delta binding protein	Prkcdbp	8.72	10.61	5.29	8.66	13.01	11.16	9.11	Prkcdbp	12.74	7.8	11.44	14.99	11.11	6.43	Prkcdbp	2.97	4.13	2.52	5.84	5.05	5.2	Prkcdbp	17.12	12.98	7.99	8.6	17.32	15.98	Prkcdbp	9.50857	10.7517	4.285	13.3317	0.456363	1.12937	0.326467	5.71e-05	TRUE	Prkcdbp	7	5.92	6.8	8.04	5.38	3.84	4.75	Prkcdbp
Sulf2	sulfatase 2	Sulf2	44.1	45.21	41.94	40.15	43.91	43.98	50.4	Sulf2	48.5	49.95	40.78	47.73	44.15	45.19	Sulf2	32.69	34.57	31.78	34.04	28.93	37.35	Sulf2	50.93	42.18	53.74	42.81	69.74	85.47	Sulf2	44.2414	46.05	33.2267	57.4783	0.751592	1.04079	0.578806	5.71e-05	TRUE	Sulf2	98.71	102.32	101.59	84.8	111.77	106.23	105.93	Sulf2
Dact2	dishevelled-binding antagonist of beta-catenin 2	Dact2	25.64	25.37	22.09	22.51	30.16	29.16	25.34	Dact2	26.38	25.18	23.58	25.36	21	26.21	Dact2	10.43	10.51	10.24	13.39	13.5	13.89	Dact2	27.73	23.42	24.43	23.37	32.47	30.65	Dact2	25.7529	24.6183	11.9933	27.0117	0.467776	0.956116	0.446056	5.78e-05	TRUE	Dact2	6.37	4.83	5.49	5.85	5.39	6.42	6.08	Dact2
Hyou1	hypoxia up-regulated 1	Hyou1	38.26	39	40.21	37.56	35.84	39.7	43.98	Hyou1	43.8	47.7	39.74	37.73	44.2	45.03	Hyou1	54.39	55.39	60.83	53.59	54.61	49.41	Hyou1	40.08	31.97	44.54	40.35	51.88	53.67	Hyou1	39.2214	43.0333	54.7033	43.7483	1.39373	1.09694	1.24984	5.8e-05	TRUE	Hyou1	55.6	58.46	58.75	56.64	48.41	52.79	53.18	Hyou1
Psd3	pleckstrin and Sec7 domain containing 3	Psd3	330.7	332.07	352.14	335.96	327.41	338.57	328.24	Psd3	273.47	328.28	361.88	309.54	348.91	368.01	Psd3	471.35	468.96	452.95	419.1	432.76	408.86	Psd3	243.36	323.08	319.1	330.92	388.29	257.02	Psd3	335.013	331.682	442.33	310.295	1.32024	0.990059	1.42538	5.8e-05	TRUE	Psd3	256.9	245.16	270.74	250.89	276.63	307.51	268.84	Psd3
Ip6k1	inositol hexakisphosphate kinase 1	Ip6k1	49.4	50.31	48.86	47.64	54.13	50.57	58.9	Ip6k1	56.64	62.55	53.06	56.44	60.53	62.2	Ip6k1	65.78	61.52	69.09	56.66	60.85	61.97	Ip6k1	53.67	49.4	59.62	49.56	75.52	71.25	Ip6k1	51.4014	58.57	62.645	59.8367	1.21832	1.13919	1.04686	5.85e-05	FALSE	Ip6k1	80.63	77.84	75.08	69.68	63.71	61.47	66.52	Ip6k1
Ccdc177	coiled-coil domain containing 177	Ccdc177	5.04	5.29	4.74	4.64	6.25	5.23	4.76	Ccdc177	5.46	4.98	4.73	5.56	5.42	4.74	Ccdc177	3.89	3.55	3.48	3.93	3.67	4.71	Ccdc177	6.24	5.34	5.75	4.87	8.32	7.94	Ccdc177	5.13571	5.14833	3.87167	6.41	0.758572	1.00241	0.610087	5.88e-05	TRUE	Ccdc177	8.98	8.61	8.45	7.77	7.01	5.71	6.29	Ccdc177
Susd1	sushi domain containing 1	Susd1	0.71	0.66	0.68	0.54	0.73	0.7	0.77	Susd1	0.68	0.72	0.69	0.88	0.8	0.86	Susd1	0.44	0.44	0.31	0.27	0.34	0.38	Susd1	0.82	0.72	0.87	0.82	1.19	1.42	Susd1	0.684286	0.771667	0.363333	0.973333	0.590771	1.11141	0.431677	6.11e-05	TRUE	Susd1	0.9	0.71	0.98	0.93	0.88	0.57	0.84	Susd1
Snx11	sorting nexin 11	Snx11	9.96	10.52	10.97	10.86	10.47	10.94	11.83	Snx11	11.22	14.33	12.13	12.65	13.39	13.82	Snx11	13.08	13.31	14.28	12.51	12.44	12.5	Snx11	10.5	10.82	11.72	10.51	13.97	13.35	Snx11	10.7929	12.9233	13.02	11.8117	1.20446	1.19558	1.10144	6.22e-05	FALSE	Snx11	14.74	13.71	14.09	11.68	11.3	10.82	11.31	Snx11
Nktr	natural killer cell triggering receptor	Nktr	54.72	56.66	58.19	55.16	59.35	57.15	70	Nktr	55.42	69.37	61.4	58.06	67.65	70.55	Nktr	70.05	61.38	66.23	58.3	57.82	59.82	Nktr	47.54	52.74	62.1	53.29	75.44	67.41	Nktr	58.7471	63.7417	62.2667	59.7533	1.05981	1.08487	1.04199	6.33e-05	FALSE	Nktr	77.5	81.53	87.64	83.25	89.37	87.7	90.32	Nktr
Zc3h4	zinc finger CCCH-type containing 4	Zc3h4	18.42	19.21	17.52	18.27	20.87	20.05	20.24	Zc3h4	18.85	20.04	18.38	19.64	21.19	18.36	Zc3h4	15.9	16.34	15.89	16.32	15.99	17.4	Zc3h4	21.85	21.55	23.7	19.03	27.22	26.46	Zc3h4	19.2257	19.41	16.3067	23.3017	0.848955	1.00954	0.70109	6.33e-05	TRUE	Zc3h4	25.93	24.56	25.2	24.02	28.61	26.1	26.98	Zc3h4
Dnajb2	DnaJ heat shock protein family (Hsp40) member B2	Dnajb2	49.75	52.37	50.68	52.46	53.81	50.23	58.56	Dnajb2	61.34	58.23	53.17	59.37	52.98	58.02	Dnajb2	58.72	62.16	62.41	67.07	65.85	66.09	Dnajb2	57.42	50.15	48.72	50.73	46.47	46.43	Dnajb2	52.5514	57.185	63.7167	49.9867	1.21206	1.088	1.27412	6.42e-05	TRUE	Dnajb2	47	46.72	47.68	48.71	40.26	41.27	47.96	Dnajb2
Actn4	actinin alpha 4	Actn4	56.62	57.64	54.37	54.69	60.01	59.75	59.89	Actn4	72.08	64.06	57.73	65.98	65.06	58.55	Actn4	38.7	40.39	41.8	41.78	41.46	42.54	Actn4	65.75	56.44	58.81	54.29	92.06	93.03	Actn4	57.5671	63.91	41.1117	70.0633	0.714647	1.10999	0.587368	6.74e-05	TRUE	Actn4	60.76	62.13	60.03	67.9	63.72	61.87	70.79	Actn4
Pdia3	protein disulfide isomerase family A, member 3	Pdia3	138.27	142.19	149.51	135.34	132.99	142.55	138.39	Pdia3	133.53	147.18	149.75	132.3	146.92	150.28	Pdia3	177.49	182.34	186.67	183.05	178.06	158.79	Pdia3	117.81	131.06	138.25	150.09	136.87	142.61	Pdia3	139.891	143.327	177.733	136.115	1.27032	1.02454	1.30553	6.74e-05	TRUE	Pdia3	166.99	187.26	191.69	192.49	155.09	173.46	169.15	Pdia3
Pip4k2c	phosphatidylinositol-5-phosphate 4-kinase type 2 gamma	Pip4k2c	43.71	44.2	47.5	39.79	41.45	49.45	42.82	Pip4k2c	50.01	53.01	42.21	51.95	48.93	45.57	Pip4k2c	23.34	22.14	25.45	25	24.08	26.17	Pip4k2c	46.37	39.44	49.37	45.36	45.75	49.35	Pip4k2c	44.1314	48.6133	24.3633	45.94	0.553076	1.10133	0.53135	6.74e-05	TRUE	Pip4k2c	21.48	20.99	21.12	22.18	19.9	21.33	19.71	Pip4k2c
Tbc1d1	TBC1 domain family member 1	Tbc1d1	11.16	10.43	11.79	10.26	10.68	10.47	11.05	Tbc1d1	10.72	11.95	10.91	10.88	11.37	11.94	Tbc1d1	13.17	14.19	13.97	13.68	13.57	13.99	Tbc1d1	9.17	9.4	11.79	10.5	15.7	14.51	Tbc1d1	10.8343	11.295	13.7617	11.845	1.26772	1.04213	1.16046	6.74e-05	FALSE	Tbc1d1	24.07	25.26	25.3	22.7	24.94	24.46	26.03	Tbc1d1
LOC691414	hypothetical protein LOC691414	LOC691414	11.17	12.72	10.3	11.44	15.99	15.14	9.79	LOC691414	15.09	11.37	14.44	15.8	12.62	12.12	LOC691414	7.57	8.63	6.25	9.99	10.02	11.01	LOC691414	21.01	17.51	15.42	13.51	18.24	17.49	LOC691414	12.3643	13.5733	8.91167	17.1967	0.722999	1.097	0.521006	6.93e-05	TRUE	LOC691414	9.27	8.26	8.74	9.23	8.28	7.27	7.95	LOC691414
Atp1a1	ATPase Na /K transporting subunit alpha 1	Atp1a1	496.17	473.77	520.57	482.28	482.63	508.43	456.61	Atp1a1	494.89	493.41	443.85	477.21	472.37	493.18	Atp1a1	394.92	369.02	415.04	395.27	404.98	396.07	Atp1a1	525.38	477.33	510.84	507.94	696.72	717.33	Atp1a1	488.637	479.152	395.883	572.59	0.810217	0.980592	0.691444	7.51e-05	TRUE	Atp1a1	314.75	277.55	247.28	276.03	258.64	256.02	248.58	Atp1a1
Atg12	autophagy related 12	Atg12	42.72	39.9	40.63	40.68	38.98	41.17	38.41	Atg12	38.1	43.9	45.58	46.7	50.76	46.24	Atg12	60.33	55.99	57.07	52.08	54.2	54.64	Atg12	34.48	40.21	41.48	43.33	44.84	38.52	Atg12	40.3557	45.2133	55.7183	40.4767	1.37974	1.12007	1.37563	7.63e-05	TRUE	Atg12	38.79	38.05	38.19	35.66	33.73	34.7	32.44	Atg12
Chst8	carbohydrate sulfotransferase 8	Chst8	2.61	2.78	3.07	2.25	2.64	2.62	2.42	Chst8	4.07	2.47	3.63	3.95	2.35	2.3	Chst8	2.12	1.78	1.46	1.91	1.95	2.31	Chst8	4.43	3.19	2.8	3.49	3.87	4.19	Chst8	2.62714	3.12833	1.92167	3.66167	0.741313	1.18378	0.537439	7.64e-05	TRUE	Chst8	9.95	8.61	9.86	7.2	8.13	8.75	9.48	Chst8
Slc35b3	solute carrier family 35 member B3	Slc35b3	5.56	5.36	5.7	5.33	5.72	5.35	5.85	Slc35b3	5.91	5	5.6	5.36	5.65	5.88	Slc35b3	7.08	6.97	6.3	6.67	6.64	6.84	Slc35b3	5.13	5.24	5.32	5.66	6.58	5.98	Slc35b3	5.55286	5.56667	6.75	5.65167	1.21178	1.00244	1.19096	7.7e-05	FALSE	Slc35b3	6.38	6.39	6.77	6.13	6.22	6.05	5.66	Slc35b3
Car12	carbonic anhydrase 12	Car12	17.17	15.53	19.78	13.9	16.63	14.04	15.99	Car12	16.13	18.24	15.43	17.11	15.78	18.63	Car12	30.85	26.47	27.99	24.64	21.57	28.9	Car12	13.4	16.18	19.27	17.1	20.24	17.04	Car12	16.1486	16.8867	26.7367	17.205	1.65163	1.04543	1.5508	7.77e-05	TRUE	Car12	57.02	65.77	65.74	54.66	71.27	59.5	54.64	Car12
Gid4	GID complex subunit 4	Gid4	25.15	26.46	25.59	25.45	28.21	26.21	28.09	Gid4	27.53	33.01	26.81	29.11	32.08	30.21	Gid4	31.73	33.26	31.61	29.29	29.79	32.46	Gid4	23.02	23.72	29.66	26.9	32.4	36.14	Gid4	26.4514	29.7917	31.3567	28.64	1.18474	1.1258	1.09453	7.77e-05	FALSE	Gid4	34.21	35.15	36.14	32.82	35.59	34.66	30.68	Gid4
Galnt18	polypeptide N-acetylgalactosaminyltransferase 18	Galnt18	12.3	12.8	11.65	11.31	12.98	10.99	11.3	Galnt18	11.81	8.89	10.42	12.26	11.24	9.23	Galnt18	7.95	9.13	8.57	10.55	9.48	9.79	Galnt18	14.4	11.89	11.07	12.64	11.92	12.19	Galnt18	11.9043	10.6417	9.245	12.3517	0.778472	0.894819	0.750502	8.21e-05	FALSE	Galnt18	26.19	25.13	24.29	25.13	21.72	22.91	24.79	Galnt18
Abcc5	ATP binding cassette subfamily C member 5	Abcc5	63.6	61.62	66.76	61.98	66.14	65.69	73.69	Abcc5	66.99	74.64	62.02	67.3	71.76	68.95	Abcc5	76.73	79.68	76.38	73.69	76.71	75.04	Abcc5	59.88	59.92	71.9	61.51	82.28	81.77	Abcc5	65.64	68.61	76.3717	69.5433	1.16324	1.04518	1.09805	8.33e-05	FALSE	Abcc5	81.45	77.88	83.44	76.75	80.67	77.52	83.51	Abcc5
Pm20d2	peptidase M20 domain containing 2	Pm20d2	8.78	8.78	8.6	10.25	8.26	8.45	10.07	Pm20d2	8.02	10.26	9.12	8.47	9.79	10.35	Pm20d2	12.26	11.8	11.63	10.39	10.79	11	Pm20d2	7.23	8.64	10.66	7.93	9.34	9.04	Pm20d2	9.02714	9.335	11.3117	8.80667	1.2503	1.03373	1.28125	8.43e-05	FALSE	Pm20d2	11.66	11.63	10.56	11.25	10.63	10.2	9.73	Pm20d2
Vipr2	vasoactive intestinal peptide receptor 2	Vipr2	1.22	1.2	0.79	1.1	1.26	1.21	1.38	Vipr2	1.1	1.19	1.21	1.16	1.1	1.14	Vipr2	0.55	0.68	0.84	0.8	1.02	0.72	Vipr2	1.55	1.2	1.75	1.28	1.94	2.35	Vipr2	1.16571	1.15	0.768333	1.67833	0.686042	0.987585	0.488285	8.43e-05	TRUE	Vipr2	1.85	1.42	1.31	1.31	1.39	1.69	1.51	Vipr2
Enpep	glutamyl aminopeptidase	Enpep	1.58	1.46	1.29	1.15	1.37	1.55	1.75	Enpep	1.43	1.66	1.78	1.23	2	1.56	Enpep	1.76	1.9	1.74	2.12	2.05	1.59	Enpep	0.69	0.94	1.1	1.17	1.37	1.5	Enpep	1.45	1.61	1.86	1.12833	1.26452	1.10323	1.59566	8.57e-05	FALSE	Enpep	1.02	1.3	1.03	1.24	1.18	1.3	1.29	Enpep
Gne	glucosamine (UDP-N-acetyl)-2-epimerase/N-acetylmannosamine kinase	Gne	9.25	11.32	8.77	8.18	8.21	7.55	10.91	Gne	10.49	10.46	8.8	9.15	10.51	7.99	Gne	7.95	6.45	7.98	7.53	6.47	7.88	Gne	13.15	9.18	11.44	11.04	14.7	18.53	Gne	9.17	9.56667	7.37667	13.0067	0.806544	1.04279	0.570448	8.57e-05	TRUE	Gne	20.27	20.05	17.52	18.74	18.4	17.03	19.5	Gne
Sh3rf1	SH3 domain containing ring finger 1	Sh3rf1	17.42	19.1	16.8	19.35	20.55	19.52	21.52	Sh3rf1	19.91	22.56	21.44	20.16	24.67	22.16	Sh3rf1	16.06	13.75	14.68	13.49	13.01	14.1	Sh3rf1	19.49	20.05	24.26	18.96	27.62	30	Sh3rf1	19.18	21.8167	14.1817	23.3967	0.74075	1.13676	0.607817	8.57e-05	TRUE	Sh3rf1	39.18	39.78	38.18	37.85	39.26	36.49	40.42	Sh3rf1
Aass	aminoadipate-semialdehyde synthase	Aass	2.91	2.34	3.15	2.22	2.71	2.26	2.43	Aass	2.5	3.18	3.06	2.32	2.77	3.18	Aass	4.15	4.44	3.71	4.16	4.44	3.31	Aass	2.28	2.55	2.67	2.43	2.85	2.23	Aass	2.57429	2.835	4.035	2.50167	1.54621	1.09749	1.58937	8.85e-05	TRUE	Aass	2.46	2.79	3.55	2.22	3	3.11	2.38	Aass
C1qb	complement C1q B chain	C1qb	23.62	24.63	24.18	22.41	18.73	24.19	28.98	C1qb	27.29	27.91	26.53	25.77	21.28	31.02	C1qb	33.23	39.92	37.48	40.39	38.86	30.47	C1qb	25.4	19.97	28.62	20.07	21.75	23.88	C1qb	23.82	26.6333	36.725	23.2817	1.53951	1.11761	1.57495	8.85e-05	TRUE	C1qb	30.72	30.95	32.48	29.53	20.26	22.26	31.51	C1qb
Il20rb	interleukin 20 receptor subunit beta	Il20rb	0	0	0.03	0.01	0	0.03	0.01	Il20rb	0.01	0.01	0.03	0.03	0.02	0.11	Il20rb	0.12	0.15	0.2	0.14	0.03	0.12	Il20rb	0	0	0	0	0.01	0.01	Il20rb	0.0114286	0.035	0.126667	0.00333333	2.03419	1.21154	2.19355	8.85e-05	FALSE	Il20rb	0.34	0.46	0.43	0.39	0.36	0.47	0.33	Il20rb
Mafk	MAF bZIP transcription factor K	Mafk	3.97	3.76	3.41	3.56	4.04	4.23	4.54	Mafk	5.11	5.73	4.92	4.91	4.97	5.49	Mafk	4.92	4.85	4.99	5.31	5.32	6.07	Mafk	4.29	4.09	4.61	3.66	4.92	5.44	Mafk	3.93	5.18833	5.24333	4.50167	1.32589	1.31224	1.16117	8.85e-05	FALSE	Mafk	6.36	6.09	6.43	6.37	5.65	4.33	5.4	Mafk
Map3k6	mitogen-activated protein kinase kinase kinase 6	Map3k6	0.17	0.13	0.07	0.05	0.27	0.29	0.22	Map3k6	0.47	0.43	0.24	0.33	0.3	0.46	Map3k6	0.47	0.65	0.47	0.49	0.31	0.8	Map3k6	0.13	0.19	0.1	0.06	0.25	0.18	Map3k6	0.171429	0.371667	0.531667	0.151667	2.32719	1.73772	2.50993	8.85e-05	TRUE	Map3k6	0.2	0.15	0.25	0.18	0.23	0.14	0.25	Map3k6
Phf21b	PHD finger protein 21B	Phf21b	3.05	3.21	2.53	2.98	2.65	3.2	3.25	Phf21b	2.96	2.63	3.02	2.96	3.11	2.51	Phf21b	1.72	1.4	1.15	1.51	1.57	1.73	Phf21b	3.55	3.19	2.25	2.43	3.71	5.13	Phf21b	2.98143	2.865	1.51333	3.37667	0.523567	0.962216	0.464046	8.85e-05	TRUE	Phf21b	3.11	3.56	3.47	3.37	3.22	3.39	3.31	Phf21b
RGD1307443	similar to mKIAA0319 protein	RGD1307443	28.33	29.52	28.98	29.2	30.13	31.51	32.14	RGD1307443	28.92	33.97	30.43	28.16	32.06	33.54	RGD1307443	37.45	34	38.24	31.84	34.57	34.62	RGD1307443	27.88	27.42	33.75	28.03	40.38	42.81	RGD1307443	29.9729	31.18	35.12	33.3783	1.17116	1.04014	1.05202	8.85e-05	FALSE	RGD1307443	35.15	35	35.64	33.3	35.72	33.87	34.16	RGD1307443
Sik1	salt-inducible kinase 1	Sik1	1.59	1.28	1.28	1.02	1.12	2	1.65	Sik1	3.85	2.81	2.42	2.96	2.06	1.89	Sik1	2.61	2.14	2.35	2.5	2.41	2.81	Sik1	1.02	1.09	1.09	0.82	1.83	0.86	Sik1	1.42	2.665	2.47	1.11833	1.69079	1.81908	2.10944	8.85e-05	TRUE	Sik1	1.35	1.4	1.38	1.57	1.52	1.79	1.96	Sik1
Trank1	tetratricopeptide repeat and ankyrin repeat containing 1	Trank1	76.47	82.19	70.87	74.14	85.46	79.22	98.43	Trank1	87.88	87.35	88.09	90.21	90.7	101.69	Trank1	104.07	89.35	96.58	89.37	86.4	93.2	Trank1	72.15	80.74	83.14	69.48	100.9	74.44	Trank1	80.9686	90.9867	93.1617	80.1417	1.1504	1.12358	1.16226	8.85e-05	FALSE	Trank1	82.08	86.97	82.87	90.68	83.01	78.47	94.84	Trank1
Adgrd1	adhesion G protein-coupled receptor D1	Adgrd1	0.92	0.78	1.01	0.86	0.86	1.23	1.01	Adgrd1	1.25	0.93	0.72	1.14	1.11	0.87	Adgrd1	0.42	0.52	0.43	0.54	0.4	0.51	Adgrd1	1.03	0.89	0.89	1.18	1.61	1.72	Adgrd1	0.952857	1.00333	0.47	1.22	0.541384	1.04794	0.431818	8.89e-05	TRUE	Adgrd1	0.48	0.45	0.49	0.44	0.59	0.89	0.63	Adgrd1
Cacul1	CDK2-associated, cullin domain 1	Cacul1	32.35	32.4	31.31	31.58	32.35	33.44	35.41	Cacul1	30.23	37.29	34.98	31.53	39.34	36.98	Cacul1	42.45	38.51	42.06	36.09	38.56	38.88	Cacul1	26.53	32.65	38.06	32.48	41.17	42.98	Cacul1	32.6914	35.0583	39.425	35.645	1.20535	1.07218	1.10575	8.89e-05	FALSE	Cacul1	33.51	35.14	33.87	32.76	33.48	34.61	31.67	Cacul1
Emc3	ER membrane protein complex subunit 3	Emc3	50.46	52.83	53.37	50.28	51.71	47.12	51.37	Emc3	54.04	59.46	50.82	58.47	54.02	56.02	Emc3	78.62	74.1	72.4	68.57	65.37	70.94	Emc3	51.64	52.36	52.29	55	55.1	55.34	Emc3	51.02	55.4717	71.6667	53.6217	1.40389	1.08708	1.3359	8.89e-05	TRUE	Emc3	55.47	60.56	59.26	55.81	57.27	58.03	54.44	Emc3
Irak2	interleukin-1 receptor-associated kinase 2	Irak2	4.33	3.53	4.99	4.02	4.01	3.64	4.76	Irak2	5.43	4.85	4.98	4.78	4.55	5.11	Irak2	5.94	5.34	5.87	6.18	5.42	6.48	Irak2	4.4	4.5	4.02	4.03	4.25	3.44	Irak2	4.18286	4.95	5.87167	4.10667	1.39432	1.17912	1.41957	8.89e-05	FALSE	Irak2	3.54	3.89	3.42	3.72	3.34	3.33	3.86	Irak2
Mepe	matrix extracellular phosphoglycoprotein	Mepe	1.77	1.21	1.09	1.3	0.97	1.36	1.64	Mepe	2.24	2	2.1	1.5	1.62	2.13	Mepe	1.92	2.23	2.34	1.74	2.37	2.24	Mepe	1.34	1.08	1.14	0.82	1.98	1.31	Mepe	1.33429	1.93167	2.14	1.27833	1.56175	1.4165	1.62515	8.89e-05	FALSE	Mepe	2.24	2.1	1.69	2.07	1.83	1.77	2.32	Mepe
Nectin1	nectin cell adhesion molecule 1	Nectin1	27.46	26.37	27.4	23.38	27.49	27.06	30.75	Nectin1	36.85	30.9	24.39	29.32	36.07	27.32	Nectin1	22.96	19.83	19.42	21.79	19.43	24.05	Nectin1	35.45	25.26	36.32	31.35	47.17	47.02	Nectin1	27.13	30.8083	21.2467	37.095	0.783939	1.13508	0.573912	8.89e-05	TRUE	Nectin1	51.35	48.45	56.68	47.08	57.07	56.1	48.06	Nectin1
Ret	ret proto-oncogene	Ret	1.33	1.11	1.24	0.84	1.24	0.82	1.12	Ret	0.98	1.18	0.82	1.09	0.91	1.41	Ret	4.92	6.34	4.46	5.2	4.49	5.45	Ret	1.04	1.42	1.4	1.04	1.43	1.59	Ret	1.1	1.065	5.14333	1.32	4.36944	0.970833	3.69249	8.89e-05	TRUE	Ret	9.3	6.1	7.99	5.3	7.6	5.09	7.32	Ret
Tsc22d3	TSC22 domain family, member 3	Tsc22d3	41.77	41.75	45.79	35.99	43.58	42.1	50.96	Tsc22d3	53.26	61.67	58.43	53.53	39.47	57.27	Tsc22d3	56.8	65.27	52.01	51.17	51.47	58.64	Tsc22d3	37.85	43.87	42.55	34.6	36.79	32.5	Tsc22d3	43.1343	53.9383	55.8933	38.0267	1.29511	1.2499	1.46861	8.89e-05	TRUE	Tsc22d3	35.5	36.78	40.7	33.88	36.92	38.9	44.3	Tsc22d3
Samd8	sterile alpha motif domain containing 8	Samd8	61.11	64.11	62.38	65.82	62.24	65.76	65.02	Samd8	62.14	78.22	67.63	65.63	74.84	71.22	Samd8	83.53	76.18	79.57	68.73	76.16	73.17	Samd8	56.07	62.31	73.29	63.9	78.9	78.78	Samd8	63.7771	69.9467	76.2233	68.875	1.19485	1.09658	1.10654	8.98e-05	FALSE	Samd8	74.02	78.2	77.86	75.59	83.79	80.33	77.58	Samd8
Synj2	synaptojanin 2	Synj2	32.88	33.16	35.6	31.62	31.88	29.75	33.06	Synj2	33.52	38.14	35.95	32.36	33.12	34.98	Synj2	27.42	26.05	29.24	29.82	27.56	30.77	Synj2	35.6	36.04	43.5	40.02	49.28	64.22	Synj2	32.5643	34.6783	28.4767	44.7767	0.87486	1.06472	0.636782	8.98e-05	TRUE	Synj2	55.06	45.58	49.85	53.92	51.74	44.59	52.61	Synj2
Garnl3	GTPase activating Rap/RanGAP domain-like 3	Garnl3	27.42	28.23	32.64	28.79	29.75	27.83	31.89	Garnl3	28.92	30.66	27.1	28.14	31.84	29.61	Garnl3	19.02	19.86	20.63	17.87	19.2	19.34	Garnl3	33.29	28.36	30.24	26.1	39.48	48.13	Garnl3	29.5071	29.3783	19.32	34.2667	0.655923	0.995649	0.565082	9.28e-05	TRUE	Garnl3	12.54	12.31	13.5	12.95	11.8	13.57	14.74	Garnl3
Golga4	golgin A4	Golga4	36.52	38.21	38.59	38.83	40.2	39.11	39.72	Golga4	36.81	39.15	38.74	38.09	38.91	39.79	Golga4	42.79	44	43.04	41.74	42.35	41.65	Golga4	34.34	36.12	39.54	35.51	45.4	45.89	Golga4	38.74	38.5817	42.595	39.4667	1.09925	0.995923	1.07906	9.32e-05	FALSE	Golga4	52.72	53.4	60.49	66.93	63.39	62.84	64.63	Golga4
Lpin2	lipin 2	Lpin2	35.24	34.68	29.94	33.5	38.04	33.23	37.98	Lpin2	40.36	43.05	38.7	36.99	41.84	43.34	Lpin2	48.63	46.09	49.59	42.42	44.8	44.51	Lpin2	34.02	33.57	42.91	32.07	54.81	49.74	Lpin2	34.6586	40.7133	46.0067	41.1867	1.32648	1.17419	1.11674	9.55e-05	TRUE	Lpin2	48.15	48.05	43.66	45.61	44.6	40.95	45.81	Lpin2
Cd34	CD34 molecule	Cd34	42.34	42.86	40.92	38.79	41.91	46.33	31.82	Cd34	38.92	32.9	35.81	41.36	38.03	38.16	Cd34	18.75	23.04	20.96	18.87	22.9	21.45	Cd34	36.63	35	36.13	39.91	37	37.57	Cd34	40.71	37.53	20.995	37.04	0.516908	0.922078	0.567986	9.67e-05	TRUE	Cd34	8.26	6.17	7.15	7.08	6.43	8.48	6.99	Cd34
Dzip1l	DAZ interacting zinc finger protein 1-like	Dzip1l	6.64	6.54	6.29	5.96	7.53	7.32	7.34	Dzip1l	7.27	7.21	6.55	6.96	7.7	6.87	Dzip1l	5.83	4.76	4.8	5.19	5.08	5.57	Dzip1l	7.7	7.85	8.53	5.9	9.27	10.09	Dzip1l	6.80286	7.09333	5.205	8.22333	0.768522	1.04208	0.637365	9.73e-05	TRUE	Dzip1l	9.76	9.03	10.16	9.4	10.61	10.06	9.7	Dzip1l
Dlgap1	DLG associated protein 1	Dlgap1	163.13	163.74	154.77	165.12	178.75	182.96	167.67	Dlgap1	156.04	181.43	171.64	166.01	180.5	168.78	Dlgap1	126.08	130.13	123.37	121.11	130.61	133.12	Dlgap1	147.59	171.02	194.68	166.06	230.34	260.78	Dlgap1	168.02	170.733	127.403	195.078	0.758407	1.01614	0.653266	9.81e-05	TRUE	Dlgap1	221.47	225.19	212.13	225.6	261.2	248.39	233.81	Dlgap1
Drp2	dystrophin related protein 2	Drp2	45.89	46.47	46.9	50.06	50.48	55.31	53.99	Drp2	42.45	55.25	48.77	46.85	49.67	55.06	Drp2	32.25	27.78	33.11	27.38	28.85	27.33	Drp2	42.82	47.24	58.03	46.37	68.86	74.41	Drp2	49.8714	49.675	29.45	56.2883	0.591338	0.996069	0.524045	9.81e-05	TRUE	Drp2	34.42	35.2	34.46	34.73	31.26	34.03	35.52	Drp2
LOC108351055	uncharacterized LOC108351055	LOC108351055	0	0.06	0	0.02	0	0	0.01	LOC108351055	0.01	0.08	0.05	0	0.01	0.08	LOC108351055	0.39	0.37	0.45	0.28	0.31	0.22	LOC108351055	0.02	0.03	0.01	0.02	0.01	0	LOC108351055	0.0128571	0.0383333	0.336667	0.015	3.8692	1.22574	3.7971	9.81e-05	TRUE	LOC108351055	0.01	0.01	0.01	0.01	0.01	0.01	0.01	LOC108351055
Nfkbie	NFKB inhibitor epsilon	Nfkbie	3.4	3.8	3.32	3.3	3.77	3.76	3.46	Nfkbie	5.57	3.37	3.84	4.81	4.12	3.61	Nfkbie	2.94	2.4	2.32	3.2	2.87	3.72	Nfkbie	5.7	5.28	3.84	4.06	5.89	6.02	Nfkbie	3.54429	4.22	2.90833	5.13167	0.825493	1.18542	0.575024	9.81e-05	TRUE	Nfkbie	3.95	4.13	4.65	5.64	4.7	4.1	5.1	Nfkbie
Antxr1	anthrax toxin receptor 1	Antxr1	5.43	5.4	4.26	4.01	4.81	4.92	4.72	Antxr1	4.44	4.47	4.66	4.56	4.64	4.13	Antxr1	4.06	4.32	4.01	4.24	3.57	3.23	Antxr1	5.83	5.11	5.88	5.15	6.01	8.21	Antxr1	4.79286	4.48333	3.905	6.03167	0.81854	0.93674	0.653167	9.84e-05	TRUE	Antxr1	4.52	4.63	4.39	4.3	4.21	5.81	5.19	Antxr1
Pla1a	phospholipase A1 member A	Pla1a	2.63	2.15	2.62	1.83	1.81	1.75	3.2	Pla1a	1.9	2.28	1.95	2	2.23	2.78	Pla1a	4.81	4.92	3.44	4.41	4.2	3.29	Pla1a	1.89	1.86	2.42	1.83	1.13	1.87	Pla1a	2.28429	2.19	4.17833	1.83333	1.79439	0.960455	2.21293	9.84e-05	TRUE	Pla1a	3.29	3.02	3.18	2.69	2.95	2.2	2.66	Pla1a
Tmem2	transmembrane protein 2	Tmem2	11.07	9.59	8.05	10.43	10.9	8.71	10.28	Tmem2	10.31	10.7	9.26	10.42	12.04	8.67	Tmem2	6.22	6.55	6.98	6.98	5.95	6.26	Tmem2	9.38	10.41	13.6	8.58	11.57	12.99	Tmem2	9.86143	10.2333	6.49	11.0883	0.661552	1.03733	0.589006	9.91e-05	TRUE	Tmem2	11.64	10.57	11.15	12.66	11.69	8.69	9.85	Tmem2
RGD1310081	similar to hypothetical protein FLJ13231	RGD1310081	20.97	20.25	21.72	19.97	22.57	20.05	22.19	RGD1310081	19.73	21.33	22.48	19.51	21.35	22.87	RGD1310081	29.3	28.92	28.8	29.14	29.19	25.47	RGD1310081	17.11	19.96	20.75	22.36	30.99	24.43	RGD1310081	21.1029	21.2117	28.47	22.6	1.34746	1.00513	1.25859	0.000101691	TRUE	RGD1310081	34.55	32.1	34.85	34.91	35.09	32.68	33.73	RGD1310081
Rab33a	RAB33A, member RAS oncogene family	Rab33a	16.09	17.37	16.3	17.49	15.71	14.67	19.5	Rab33a	18.51	16.11	16.29	17.67	17.59	15.59	Rab33a	13.59	13.49	12.51	14.94	13.91	13.32	Rab33a	19.95	18.82	17.69	15.92	23.37	20.41	Rab33a	16.7329	16.96	13.6267	19.36	0.815469	1.01349	0.705379	0.000105924	TRUE	Rab33a	23.22	23.75	23.59	24.98	16.55	17.11	18.9	Rab33a
Rd3l	retinal degeneration 3-like	Rd3l	2.28	1.29	1.03	1.16	1.23	1.71	1.45	Rd3l	1.06	1.18	1.37	1.05	0.88	2.23	Rd3l	3.18	3.75	3.55	2.4	2.24	2.13	Rd3l	1.19	1.76	0.87	0.87	1.14	1.12	Rd3l	1.45	1.295	2.875	1.15833	1.91935	0.9	2.36424	0.000105924	TRUE	Rd3l	1.35	0.67	0.48	1.28	0.54	1.04	0.99	Rd3l
Lingo1	leucine rich repeat and Ig domain containing 1	Lingo1	80.64	91.96	63.99	84.96	100.51	93.97	91.91	Lingo1	129.95	87.86	83.37	112.82	107.4	83.47	Lingo1	51.61	47.85	44.76	54.37	57.59	68.04	Lingo1	126.62	93.01	94.13	84.19	174.22	184.25	Lingo1	86.8486	100.812	54.0367	126.07	0.622629	1.16059	0.429077	0.000106161	TRUE	Lingo1	79.72	81.19	78.46	85.64	94.74	92.5	87.51	Lingo1
Fezf2	Fez family zinc finger 2	Fezf2	10.04	11.82	7.18	9.09	11.84	11.45	8.27	Fezf2	14.19	7.56	10.04	12.91	8.61	7.79	Fezf2	5.56	6.16	5.23	8.16	7.04	7.16	Fezf2	15.24	12.37	10.55	9.47	15.49	16.77	Fezf2	9.95571	10.1833	6.55167	13.315	0.661481	1.02264	0.495838	0.000106168	TRUE	Fezf2	12.91	12.76	12.48	12.33	13.59	14.03	14.77	Fezf2
Macf1	microtubule-actin crosslinking factor 1	Macf1	124.28	126.83	129.12	125.63	124.36	126.48	133.65	Macf1	113.91	127.21	134.42	115.95	132.76	137.34	Macf1	143.67	145.01	137	141.5	141.47	132.46	Macf1	102.18	118.26	123.06	116.6	159.71	126.49	Macf1	127.193	126.932	140.185	124.383	1.10206	0.997948	1.12694	0.000106168	FALSE	Macf1	187.65	196.94	205.64	211.73	220.17	222.44	216.47	Macf1
Myl12a	myosin light chain 12A	Myl12a	24.69	25.41	24.43	23.16	22.72	22.1	26.88	Myl12a	27.06	31.7	29.11	24.63	31.22	27.5	Myl12a	30.17	33.57	29.89	31.61	32.62	25.81	Myl12a	23.79	20.93	21.36	22.84	19.89	14.88	Myl12a	24.1986	28.5367	30.6117	20.615	1.26393	1.17853	1.48258	0.000107161	TRUE	Myl12a	20.12	20.97	19.26	18.95	18.03	17.78	18.3	Myl12a
Syt12	synaptotagmin 12	Syt12	20.79	19.8	21.19	19.47	19.47	18.87	18.64	Syt12	23.16	17.18	17.57	23.48	19.33	16.4	Syt12	13.2	12.81	14.07	13.91	16.77	16.22	Syt12	27.84	21.82	17.6	20.72	20.97	21.49	Syt12	19.7471	19.52	14.4967	21.74	0.735454	0.988555	0.668346	0.0001079	TRUE	Syt12	18.38	18.3	17.97	17.77	14.65	13.58	14.44	Syt12
Trpm4	transient receptor potential cation channel, subfamily M, member 4	Trpm4	2.8	2.91	3.06	3.02	3.58	3.25	3.77	Trpm4	3.74	4.27	3.64	4.45	3.93	3.69	Trpm4	1.18	1.73	1.26	1.25	1.4	1.79	Trpm4	3.5	2.91	3.32	2.72	4.74	5.16	Trpm4	3.19857	3.95333	1.435	3.725	0.465353	1.22881	0.401307	0.000109318	TRUE	Trpm4	1.58	1.54	1.51	1.32	1.22	1.1	1.55	Trpm4
Ndfip2	Nedd4 family interacting protein 2	Ndfip2	86.44	82.75	90.42	93.51	93.43	92	91.17	Ndfip2	79.11	87.34	89.46	86.38	92.93	85.19	Ndfip2	77.86	76.22	72.42	75.8	73.06	75.9	Ndfip2	88.24	90.57	92.24	92.89	92.85	95.04	Ndfip2	89.96	86.735	75.21	91.9717	0.83622	0.964191	0.81795	0.000110652	TRUE	Ndfip2	59.05	58.66	57.08	58.49	57.96	60.15	54.82	Ndfip2
Sept9:	septin 9	Sept9:	19.12	19.02	16.44	16.1	19.4	17.76	19.24	Sept9:	23.06	19.2	18.47	20.87	19.83	18.75	Sept9:	17.11	15.55	16.33	17.93	15.59	17.82	Sept9:	24.76	20.28	21.4	20.26	26.98	28.81	Sept9:	18.1543	20.03	16.7217	23.7483	0.921519	1.10275	0.70536	0.000114525	TRUE	Sept9:	34.2	32.34	34.8	32.05	29.73	28.09	30.12	Sept9:
Acss2	acyl-CoA synthetase short-chain family member 2	Acss2	23.26	22.55	23.96	22.44	22.36	20.12	24.9	Acss2	19.89	23.97	19.52	21.08	20.88	24.1	Acss2	24.08	22.92	26.79	22.77	25.51	26.22	Acss2	20.04	19.32	18.1	18.38	19.74	19.08	Acss2	22.7986	21.5733	24.715	19.11	1.08369	0.946493	1.29178	0.000116076	FALSE	Acss2	32.64	31.37	31.55	30.09	27.43	30.89	32.45	Acss2
Dtnb	dystrobrevin, beta	Dtnb	13.34	14.79	13.44	13.63	14.63	14.31	16.13	Dtnb	16.29	14.89	14.43	15.99	16.12	14.53	Dtnb	11.76	10.87	12.11	12.21	10.95	11.9	Dtnb	17.29	13.89	15.24	14.75	20.34	21.3	Dtnb	14.3243	15.375	11.6333	17.135	0.813443	1.07284	0.680785	0.000119741	TRUE	Dtnb	19.02	19.07	19.26	20.44	20.31	18.43	21.47	Dtnb
Mlec	malectin	Mlec	42.18	42.49	43.81	42.59	42.73	44.12	50.54	Mlec	46.56	56	46.57	45.41	53.14	53.22	Mlec	56.1	52.62	56.63	51.54	49.39	51.15	Mlec	46.01	41.72	52.44	45.74	56.81	58.78	Mlec	44.0657	50.15	52.905	50.25	1.20014	1.13776	1.05273	0.000119741	FALSE	Mlec	69.57	68.69	70.08	66.24	59.55	63.02	64.4	Mlec
Tnfrsf1a	TNF receptor superfamily member 1A	Tnfrsf1a	4.15	4.24	3.46	3.3	3.89	4.24	4.22	Tnfrsf1a	4.36	2.89	3.55	4.05	4.2	3.77	Tnfrsf1a	4.65	6.16	4.99	5.85	4.88	5.82	Tnfrsf1a	3.83	3.2	3.17	3.4	3.31	2.92	Tnfrsf1a	3.92857	3.80333	5.39167	3.305	1.36318	0.968913	1.61282	0.000119741	TRUE	Tnfrsf1a	4.52	4.64	3.82	4.09	4.66	4.05	4.42	Tnfrsf1a
Apold1	apolipoprotein L domain containing 1	Apold1	3.44	2.71	3.16	2.62	3.72	6.81	3.83	Apold1	7.1	12.47	5.69	7.05	5.39	9.97	Apold1	7.53	5.36	6.28	5.3	4.7	6.91	Apold1	1.33	2.61	2.65	1.42	2.95	1.76	Apold1	3.75571	7.945	6.01333	2.12	1.58553	2.08651	2.75375	0.0001204	TRUE	Apold1	1.91	2.87	2.49	2.36	2.47	3.74	2.99	Apold1
Gnrhr	gonadotropin releasing hormone receptor	Gnrhr	0.01	0	0.01	0	0.01	0.01	0.01	Gnrhr	0.01	0.01	0.01	0.01	0.02	0.06	Gnrhr	0.09	0.16	0.3	0.17	0.08	0.09	Gnrhr	0	0.01	0.01	0.01	0.01	0.01	Gnrhr	0.00714286	0.02	0.148333	0.00833333	2.31778	1.12	2.29231	0.0001204	FALSE	Gnrhr	0.36	0.67	0.44	0.76	0.95	0.84	0.51	Gnrhr
Lingo2	leucine rich repeat and Ig domain containing 2	Lingo2	5.74	5.59	5.09	5.82	5.55	5.83	5.88	Lingo2	5.35	4.6	5.25	5.41	4.72	5.15	Lingo2	3.32	3.28	2.98	4.23	4.14	3.76	Lingo2	5.2	6.51	6.01	4.75	6.27	6.03	Lingo2	5.64286	5.08	3.61833	5.795	0.647471	0.90199	0.630761	0.0001204	TRUE	Lingo2	2.93	3.32	2.76	3.58	4.39	6.01	4.34	Lingo2
Plat	plasminogen activator, tissue type	Plat	14.07	11.07	14.15	10.22	12.18	11.56	14.65	Plat	19.45	26.94	16.82	15.68	14.93	18.66	Plat	21.8	17.88	21.15	16.82	14.87	19.93	Plat	10.06	12.07	12.13	10.21	11.46	11.22	Plat	12.5571	18.7467	18.7417	11.1917	1.48862	1.48901	1.66863	0.0001204	TRUE	Plat	14.86	14.07	13.37	12.48	13.02	13.09	13.69	Plat
Rab30	RAB30, member RAS oncogene family	Rab30	26.12	24.33	28.49	25.72	22.18	23.69	24.15	Rab30	16.39	23.24	24.32	22.85	22.58	26.05	Rab30	38.86	40.45	35.02	34.86	39.13	38.08	Rab30	16.87	27.1	22.43	25.93	26.31	20.14	Rab30	24.9543	22.5717	37.7333	23.13	1.51005	0.904902	1.62864	0.0001204	TRUE	Rab30	28.41	28.1	28.28	28.37	31.48	31.24	29.49	Rab30
RGD1310209	similar to KIAA1324 protein	RGD1310209	12.58	12.54	11.69	12.01	12.94	13	13.94	RGD1310209	12.45	13.79	12.4	12.69	14.29	14.31	RGD1310209	18.7	16.56	17.93	16.05	16.27	17.88	RGD1310209	12.06	12.39	15.65	12.19	17.92	19.16	RGD1310209	12.6714	13.3217	17.2317	14.895	1.35707	1.05091	1.15583	0.0001204	TRUE	RGD1310209	17.52	16.78	16.78	16.5	16.47	16.8	16.05	RGD1310209
Zzz3	zinc finger, ZZ-type containing 3	Zzz3	17.29	16.76	16.96	17.37	17.26	17.56	18.34	Zzz3	16.85	21.14	19.69	17.85	21.64	21.82	Zzz3	22.8	21.1	22.83	17.63	19.53	20.09	Zzz3	13.77	16.15	19.62	18.26	21.21	18.33	Zzz3	17.3629	19.8317	20.6633	17.89	1.189	1.14137	1.15416	0.0001204	FALSE	Zzz3	23.36	25.22	26.16	23.73	27.37	26.36	23.79	Zzz3
Gabra5	gamma-aminobutyric acid type A receptor alpha 5 subunit	Gabra5	37.97	37.08	35.56	36.74	35.79	38.74	36.66	Gabra5	32.6	35.09	38.54	35.28	35.71	35.51	Gabra5	33.26	29.14	31.35	35.4	28.93	31.39	Gabra5	40.02	38.77	39.06	38.02	41.64	48.22	Gabra5	36.9343	35.455	31.5783	40.955	0.855379	0.960056	0.771607	0.000124144	TRUE	Gabra5	90.28	94.38	94.21	85.33	101.22	100.07	91.37	Gabra5
Sept8:	septin 8	Sept8:	133.83	128.75	139.18	127.26	132.67	134.33	163.48	Sept8:	132.61	154.75	138.98	137.54	156.02	156.59	Sept8:	105.41	97.74	113.56	94.3	99.1	98.14	Sept8:	145.04	140.09	164.31	133.13	188.69	218.7	Sept8:	137.071	146.082	101.375	164.993	0.739768	1.06569	0.614652	0.000124287	TRUE	Sept8:	155.84	161.54	162.63	170.75	157.57	169.88	182.18	Sept8:
LOC102552895	podocan-like	LOC102552895	4.13	4.75	3.7	3.71	4.12	4.07	4.48	LOC102552895	4.53	3.32	4.17	4.73	3.92	3.84	LOC102552895	3.72	3.21	3.17	3.62	3.25	3.7	LOC102552895	5.07	4.83	4.74	4.1	7.52	6.74	LOC102552895	4.13714	4.085	3.445	5.5	0.836649	0.987694	0.633036	0.000125321	TRUE	LOC102552895	6.12	6.52	6.48	4.52	5.36	5.13	6.67	LOC102552895
Kif3b	kinesin family member 3B	Kif3b	35.23	34.81	35.86	34.89	34.9	34.29	36.79	Kif3b	35.92	42.29	37.03	35.43	40.31	40.15	Kif3b	43.99	43.23	47.33	40.02	42.29	39.14	Kif3b	33.85	33.32	41.47	35.95	42.14	42.77	Kif3b	35.2529	38.5217	42.6667	38.25	1.20971	1.09246	1.11517	0.000127617	FALSE	Kif3b	46.3	46.8	45.53	45.31	45.27	45.86	44.86	Kif3b
Tut1	terminal uridylyl transferase 1, U6 snRNA-specific	Tut1	10.77	11.41	13.46	10.46	11.35	9.9	11.19	Tut1	12.02	10.35	10.89	11.05	9.63	10.91	Tut1	16.97	19.86	19.03	17.9	19.14	18.49	Tut1	10.92	11.38	10.93	11.34	10.13	11.05	Tut1	11.22	10.8083	18.565	10.9583	1.64885	0.963634	1.68787	0.000127617	TRUE	Tut1	9.56	9.38	8.9	8.76	8.76	8.54	8.3	Tut1
Rock1	Rho-associated coiled-coil containing protein kinase 1	Rock1	52.3	54.95	53.52	54.04	56.68	53.75	64.84	Rock1	41.06	50.93	56.64	47.44	56.75	62.16	Rock1	72.52	64.24	61.54	62.21	60.83	60.63	Rock1	37.97	51.46	56.17	48.39	56.29	46.74	Rock1	55.7257	52.4967	63.6617	49.5033	1.14216	0.942158	1.28543	0.00012902	TRUE	Rock1	52.55	54.73	60.22	62.12	59.7	68.34	66.38	Rock1
Ppp1r21	protein phosphatase 1, regulatory subunit 21	Ppp1r21	20.55	21.06	19.14	20.6	21.48	21.68	20.03	Ppp1r21	19.7	20.96	20.94	21.24	21.95	21.02	Ppp1r21	15.34	15.44	16.28	15.58	15.49	15.04	Ppp1r21	19.91	20.7	20.65	20.46	24.74	26.23	Ppp1r21	20.6486	20.9683	15.5283	22.115	0.753225	1.01541	0.703504	0.000129223	TRUE	Ppp1r21	23.41	22.45	23.14	25.26	22.24	22.24	22.35	Ppp1r21
Napepld	N-acyl phosphatidylethanolamine phospholipase D	Napepld	10.42	8.46	9.65	7.69	8.33	9.1	8.7	Napepld	8.43	10.11	9.67	9.95	9.35	9.71	Napepld	13.32	14.42	14.52	13.16	14.17	14.82	Napepld	7.33	9.1	10.19	8.98	12.28	11.46	Napepld	8.90714	9.53667	14.0683	9.89	1.57301	1.06989	1.41825	0.000130379	TRUE	Napepld	11.16	12.47	12.05	11.17	11.9	12.11	11.91	Napepld
LOC103694069	zinc finger protein 40-like	LOC103694069	3.55	3.55	3.25	3.34	3.34	3.01	3.18	LOC103694069	3.04	2.77	3.65	2.85	3.42	2.66	LOC103694069	2.54	2.28	2.56	2.6	2.01	2.36	LOC103694069	3.52	3.49	3.27	3.58	3.33	3.53	LOC103694069	3.31714	3.065	2.39167	3.45333	0.729167	0.926212	0.70122	0.000131069	FALSE	LOC103694069	1.51	1.35	1.3	1.49	1.27	1.81	1.71	LOC103694069
Fan1	FANCD2/FANCI-associated nuclease 1	Fan1	4.16	3.83	4.02	3.62	4.27	3.81	3.55	Fan1	4.57	4.59	4.41	4.38	4.75	4.53	Fan1	5.92	5.83	6.13	5.75	5.7	6.02	Fan1	3.37	3.99	4.65	4.18	5.82	4.88	Fan1	3.89429	4.53833	5.89167	4.48167	1.50006	1.16124	1.30775	0.000138712	TRUE	Fan1	6.04	5.98	6.38	5.49	5.96	6.17	5.83	Fan1
Adamts6	ADAM metallopeptidase with thrombospondin type 1 motif, 6	Adamts6	1.77	1.68	1.71	1.74	1.95	1.72	2.2	Adamts6	1.41	1.73	1.52	1.8	1.68	1.97	Adamts6	2.91	2.32	2.32	2.14	2.09	2.58	Adamts6	1.3	1.7	1.67	1.65	2.27	1.47	Adamts6	1.82429	1.685	2.39333	1.67667	1.29572	0.927617	1.40338	0.000140289	FALSE	Adamts6	2.08	2.82	2.16	2.49	2.66	2.6	2.61	Adamts6
Chrna4	cholinergic receptor nicotinic alpha 4 subunit	Chrna4	13.31	14.28	13.81	13.1	12.99	13.67	14.29	Chrna4	16.62	17.32	14.27	15.96	13.28	14.62	Chrna4	11.38	11.2	14.26	12.31	10.3	10.14	Chrna4	19.16	14.52	17.86	15.96	20.46	23.65	Chrna4	13.6357	15.345	11.5983	18.6017	0.851673	1.12444	0.625524	0.000140289	TRUE	Chrna4	8.19	6.29	7.11	7.33	6.24	8.62	10.09	Chrna4
Fhl2	four and a half LIM domains 2	Fhl2	11.71	11.75	10.06	11.9	11.9	11.02	11.85	Fhl2	12.99	10.36	10.3	12.71	10.63	10.76	Fhl2	6.44	6.94	5.97	7.28	7.02	7.31	Fhl2	13.55	12.62	9.91	9.39	13.76	12.83	Fhl2	11.4557	11.2917	6.82667	12.01	0.599415	0.985804	0.571979	0.000140289	TRUE	Fhl2	6.81	5.98	5.95	5.71	4.5	5.47	5.94	Fhl2
Il10ra	interleukin 10 receptor subunit alpha	Il10ra	1.6	1.83	1.66	1.54	1.85	1.42	2.07	Il10ra	1.78	1.82	1.67	1.88	1.55	2.46	Il10ra	1.75	2.23	2.62	2.13	2.31	2.18	Il10ra	1.44	1.52	1.88	1.19	1.51	1.58	Il10ra	1.71	1.86	2.20333	1.52	1.27256	1.08287	1.42181	0.000140289	FALSE	Il10ra	1.26	2.1	1.8	1.47	1.73	1.39	2.01	Il10ra
Pcif1	PDX1 C-terminal inhibiting factor 1	Pcif1	6.78	7.4	6.06	7.57	7.34	7.22	7.16	Pcif1	7.36	6.52	6.78	7.96	7.83	6.89	Pcif1	5.47	5.87	5.4	6.17	6.26	6.94	Pcif1	8.72	8.13	7.74	7.27	12.15	11.55	Pcif1	7.07571	7.22333	6.01833	9.26	0.852645	1.02057	0.653668	0.000140289	TRUE	Pcif1	12.72	12.49	11.31	11.66	12.34	10.6	11.65	Pcif1
Kcnh4	potassium voltage-gated channel subfamily H member 4	Kcnh4	4.8	5.24	4.66	5.09	5.8	4.76	5.95	Kcnh4	6.18	4.44	4.48	5.87	5.43	5.52	Kcnh4	2.17	2.43	1.83	2.57	2.97	2.74	Kcnh4	6.01	4.74	5.47	4.19	8.33	7.68	Kcnh4	5.18571	5.32	2.45167	6.07	0.482748	1.02541	0.41356	0.000149692	TRUE	Kcnh4	2.26	2	2.08	2.21	2.56	2.29	2.91	Kcnh4
Ucma	upper zone of growth plate and cartilage matrix associated	Ucma	3.13	4.07	1.94	2.96	3.75	2.61	3.51	Ucma	2.82	2.82	3.63	3.45	2.06	3.71	Ucma	5.71	5.98	6.59	5.68	4.26	4.68	Ucma	2.96	2.5	2.93	2.09	1.52	1.57	Ucma	3.13857	3.08167	5.48333	2.26167	1.72401	0.982429	2.36415	0.000150323	TRUE	Ucma	0.04	0.02	0.03	0.01	0.02	0.02	0.01	Ucma
RGD1566029	similar to mKIAA1644 protein	RGD1566029	15.8	17.54	13.7	15.95	16.51	16.57	20.19	RGD1566029	21.27	22.31	17.78	20.76	21.14	21.55	RGD1566029	12.42	11.72	11.9	11.89	10.77	11.31	RGD1566029	21.81	16.6	21.88	16.31	28.37	30.63	RGD1566029	16.6086	20.8017	11.6683	22.6	0.704329	1.25095	0.518429	0.000150395	TRUE	RGD1566029	30.76	31.81	28.84	32.11	36.29	30.45	35.87	RGD1566029
Adra1d	adrenoceptor alpha 1D	Adra1d	19.33	16.96	16.82	12.81	20.4	17.65	11.98	Adra1d	22.79	14.71	17.01	22.24	15.98	13.69	Adra1d	9.02	11.47	8.27	12.89	9.89	11.79	Adra1d	25	20.81	15.89	17.48	18.95	19.41	Adra1d	16.5643	17.7367	10.555	19.59	0.639391	1.07035	0.541138	0.000150762	TRUE	Adra1d	27.99	23.83	22.24	21.42	24.24	16.48	20.91	Adra1d
Cxxc5	CXXC finger protein 5	Cxxc5	18.6	18.87	14.18	18.78	18.41	20.24	19.62	Cxxc5	21.92	19.9	19.58	21.17	25.07	17.81	Cxxc5	11.09	11.9	9.58	13.01	12.78	14	Cxxc5	18.28	18.52	18.92	18.3	31.81	34.13	Cxxc5	18.3857	20.9083	12.06	23.3267	0.657805	1.13646	0.519067	0.000150762	TRUE	Cxxc5	20.62	20.03	18.54	18.44	18.1	18.63	18.56	Cxxc5
Itga7	integrin subunit alpha 7	Itga7	4.28	3.83	4.6	3.75	4.52	3.6	4.79	Itga7	3.76	5	4.08	4.63	4.11	4.83	Itga7	4.85	5.53	4.95	5.03	6.19	5.5	Itga7	3.73	3.56	4.34	3.48	4.57	5.38	Itga7	4.19571	4.40167	5.34167	4.17667	1.26677	1.04794	1.27241	0.000150762	FALSE	Itga7	14.21	12.35	14.14	13.35	11.54	8.85	12.53	Itga7
Rem2	RRAD and GEM like GTPase 2	Rem2	0.79	1.2	1.03	0.6	1.34	0.79	0.76	Rem2	0.85	0.68	0.81	1.46	1.43	0.96	Rem2	0.2	0.1	0.33	0.31	0.25	0.32	Rem2	1.63	1.46	1.15	0.76	0.93	0.9	Rem2	0.93	1.03167	0.251667	1.13833	0.341424	1.09871	0.283984	0.00015105	TRUE	Rem2	12.19	12.45	9.96	11.44	10.61	8.61	10.04	Rem2
Zdhhc23	zinc finger, DHHC-type containing 23	Zdhhc23	16.3	17.86	18.72	19.16	17.63	21.13	21.21	Zdhhc23	20.36	23.43	19.74	19.38	22.17	20.46	Zdhhc23	14.59	14.66	14.5	13.68	14.14	13.85	Zdhhc23	18.14	17.96	23.22	17.93	27.92	30.87	Zdhhc23	18.8586	20.9233	14.2367	22.6733	0.75621	1.10891	0.629537	0.00015105	TRUE	Zdhhc23	35.07	39.57	39.62	33.31	34.25	35.87	34.98	Zdhhc23
Mcub	mitochondrial calcium uniporter dominant negative beta subunit	Mcub	0.09	0.01	0.02	0.07	0.07	0	0.06	Mcub	0.04	0.18	0.04	0.06	0.11	0.1	Mcub	0.22	0.77	0.44	0.34	0.41	0.47	Mcub	0.05	0.05	0.01	0.01	0.02	0.03	Mcub	0.0457143	0.0883333	0.441667	0.0283333	3.71732	1.29248	4.22078	0.000151095	TRUE	Mcub	0.03	0.01	0.01	0.33	0.07	0.04	0.01	Mcub
Adamts1	ADAM metallopeptidase with thrombospondin type 1 motif, 1	Adamts1	1.84	2.1	1.56	1.44	1.28	2.04	1.67	Adamts1	2.06	3.21	1.57	1.62	2.28	1.83	Adamts1	3.52	3.4	2.97	2.35	2.21	2.41	Adamts1	1.27	0.97	1.33	1.34	1.72	1.78	Adamts1	1.70429	2.095	2.81	1.40167	1.61283	1.21655	1.93785	0.000151766	TRUE	Adamts1	2.04	2.69	2.21	2.07	1.79	2.02	1.96	Adamts1
B3gat1	beta-1,3-glucuronyltransferase 1	B3gat1	85.53	89.91	85.47	85.39	101.22	93.54	97.27	B3gat1	107.05	96.23	93.22	98.2	103.63	93.52	B3gat1	79.49	74.02	73.86	81.7	80.77	90.62	B3gat1	112.15	96.63	105.09	94.11	139.46	131.62	B3gat1	91.19	98.6417	80.0767	113.177	0.878263	1.08163	0.707795	0.000151766	TRUE	B3gat1	156.41	160.82	157.65	153.68	177.37	159.58	158.85	B3gat1
Igsf3	immunoglobulin superfamily, member 3	Igsf3	9.84	11.07	10.15	10.58	11.38	13.08	12.74	Igsf3	12.44	15.39	12.36	12.29	14.74	14.69	Igsf3	6.68	5.84	6.61	5.87	5.59	5.86	Igsf3	11.3	10.95	14.26	11.36	16.35	17.86	Igsf3	11.2629	13.6517	6.075	13.68	0.543437	1.21023	0.448113	0.000151766	TRUE	Igsf3	10.85	9.57	9.56	10.59	10.86	11.24	10.94	Igsf3
Phyh	phytanoyl-CoA 2-hydroxylase	Phyh	48.89	47.33	49.15	45.01	44.96	43.79	48.8	Phyh	40.93	51.59	46.3	47.61	46.57	52.95	Phyh	58.48	65.05	61.56	56.07	54.5	54.07	Phyh	44.25	46.86	46.79	45.67	42.94	44.33	Phyh	46.8471	47.6583	58.2883	45.14	1.2437	1.01728	1.29064	0.000151766	TRUE	Phyh	55.52	58.27	61.68	55.44	51.74	56.89	52.33	Phyh
Rbm33	RNA binding motif protein 33	Rbm33	62.87	61.47	63.61	56.98	63.61	58.81	72.63	Rbm33	64.68	66.26	63.49	63.85	72.19	68.79	Rbm33	82.14	74.7	74.12	68.4	68.67	76.06	Rbm33	57.44	58.31	70.57	54.55	85.85	81.74	Rbm33	62.8543	66.5433	74.015	68.0767	1.17728	1.0586	1.0871	0.000151766	FALSE	Rbm33	90.9	89.41	96.7	86.4	97.33	85.17	91.96	Rbm33
Stra6	stimulated by retinoic acid 6	Stra6	0.66	0.97	0.62	0.68	0.34	0.74	1.18	Stra6	0.88	0.44	1.23	0.83	0.75	0.5	Stra6	0.18	0.22	0.23	0.41	0.22	0.38	Stra6	1.38	0.77	0.63	0.74	1.08	1.54	Stra6	0.741429	0.771667	0.273333	1.02333	0.44369	1.03594	0.332344	0.000151766	TRUE	Stra6	1.66	1.44	1.02	1.14	1.45	1.1	1.69	Stra6
Tmem108	transmembrane protein 108	Tmem108	7.22	7.33	5.99	7.19	7.13	7.46	7.61	Tmem108	7.05	6.64	6.67	6.9	8.25	6.43	Tmem108	5.3	6.23	4.91	6.03	5.72	6.46	Tmem108	7.82	7.06	7.72	7.74	10.97	12.25	Tmem108	7.13286	6.99	5.775	8.92667	0.812265	0.980249	0.650849	0.000151766	TRUE	Tmem108	9.19	10.61	9.64	10.11	14.2	13.15	12.53	Tmem108
Trit1	tRNA isopentenyltransferase 1	Trit1	7.17	7.51	8.1	7.18	8.08	7.45	8.4	Trit1	7.57	8.41	7.55	7.6	7.53	8.51	Trit1	9.75	8.62	9.88	9.17	8.63	8.77	Trit1	7.23	7.33	8.02	6.79	7.94	7.53	Trit1	7.69857	7.86167	9.13667	7.47333	1.1844	1.02091	1.21963	0.000151766	FALSE	Trit1	9.17	9.43	9.92	8.97	7.69	8.06	9.08	Trit1
Tshz1	teashirt zinc finger homeobox 1	Tshz1	9.88	10.45	10.14	9.99	10.55	10.28	10.43	Tshz1	9.15	10.18	9.4	10.12	11.39	10.84	Tshz1	8.48	7.39	8.45	7.62	7.89	8.83	Tshz1	9.52	10.68	12.44	9.8	16.32	16.45	Tshz1	10.2457	10.18	8.11	12.535	0.793565	0.993648	0.649782	0.000151766	TRUE	Tshz1	14.06	15.19	14.71	13.8	16.92	16.63	16.41	Tshz1
Ostc	oligosaccharyltransferase complex subunit (non-catalytic)	Ostc	43.71	46.4	46.31	44.49	44.2	44.1	46.56	Ostc	49.98	48.38	46.04	46.47	48.18	48.35	Ostc	48.94	57.72	53.08	57.19	57.73	51.65	Ostc	43.47	40.9	45.25	47.24	39.53	36.66	Ostc	45.11	47.9	54.385	42.175	1.20515	1.06171	1.28882	0.000152142	TRUE	Ostc	38.5	42.18	45.54	37.73	40.78	47.73	40.3	Ostc
Etnk1	ethanolamine kinase 1	Etnk1	141.73	143.28	152.01	145.02	139.72	147.23	157.3	Etnk1	126.97	158.08	147.83	130.26	162.25	163.32	Etnk1	180.2	174.56	183.51	160.46	165.58	159.47	Etnk1	115.28	130.77	169.15	147.13	178.75	156.84	Etnk1	146.613	148.118	170.63	149.653	1.1637	1.01026	1.14007	0.000154634	FALSE	Etnk1	146.25	142.55	143.38	135.6	145.1	149.55	133.89	Etnk1
Adcy3	adenylate cyclase 3	Adcy3	21.22	23.22	21.56	21.31	23.34	23.5	25.23	Adcy3	26.63	24.13	21.47	23.17	24.43	22.66	Adcy3	18.86	17.58	18.7	18.85	17.77	19.23	Adcy3	29.49	21.49	26.38	22.86	34.21	39.78	Adcy3	22.7686	23.7483	18.4983	29.035	0.81327	1.04284	0.63835	0.000154735	TRUE	Adcy3	39.85	38.06	37.95	36.49	35.68	32.02	34.82	Adcy3
Cbs	cystathionine beta synthase	Cbs	14.09	14.47	15.52	14.03	18.54	16.15	17.04	Cbs	19.86	21.04	16.22	18.14	17.01	20.22	Cbs	26.66	25.78	25.17	26.02	21.52	25.5	Cbs	18.61	14.67	15.7	16.22	19.76	18.56	Cbs	15.6914	18.7483	25.1083	17.2533	1.59633	1.19358	1.45265	0.000155187	TRUE	Cbs	29.65	27.23	29.66	26.44	25.88	24.49	27.75	Cbs
Zfp281	zinc finger protein 281	Zfp281	13.01	13.63	13.65	13.39	11.91	13.16	10.68	Zfp281	9.78	11.05	10.48	10.07	11.54	10.66	Zfp281	10.78	10.33	10.44	10.35	10.68	10.92	Zfp281	12.79	12.93	12.13	14.77	13.31	14.44	Zfp281	12.7757	10.5967	10.5833	13.395	0.829727	0.830763	0.791651	0.000155278	FALSE	Zfp281	11.52	10.16	10.74	11.39	12.88	13	11.77	Zfp281
Ism1	isthmin 1, angiogenesis inhibitor	Ism1	4.3	3.79	3.92	2.72	3.45	4.23	3.47	Ism1	3.88	3.16	3.47	2.98	4.17	3.79	Ism1	6.95	6.99	7.53	6.77	6.17	6.18	Ism1	2.79	3.54	2.92	3.4	3.45	3.46	Ism1	3.69714	3.575	6.765	3.26	1.80794	0.967833	2.04315	0.000155665	TRUE	Ism1	5.83	8.34	6.52	7.86	8.34	7.72	7.89	Ism1
Pxylp1	2-phosphoxylose phosphatase 1	Pxylp1	3.47	3.93	3.79	2.94	3.73	3.79	4.19	Pxylp1	4.42	5.17	3.87	4.06	4.84	3.75	Pxylp1	2.2	2.46	2.42	2.52	2.2	2.27	Pxylp1	3.44	3.4	4.46	3.52	6.36	6.19	Pxylp1	3.69143	4.35167	2.345	4.56167	0.644876	1.17414	0.524491	0.000155665	TRUE	Pxylp1	7.09	7.58	6.2	5.23	6	6.1	7.29	Pxylp1
Rnf115	ring finger protein 115	Rnf115	41.45	41.34	39.01	41.02	40.57	40.97	41.13	Rnf115	35.95	38.19	38.93	40.16	41.19	40.18	Rnf115	35.11	31.57	31.86	33.17	33.44	33.94	Rnf115	37.48	43.51	42.47	41.15	43.68	43.06	Rnf115	40.7843	39.1	33.1817	41.8917	0.814045	0.958804	0.792578	0.000155665	TRUE	Rnf115	30.12	31.89	31.29	28.63	31.31	33.54	28.92	Rnf115
Acat1	acetyl-CoA acetyltransferase 1	Acat1	39.04	37.69	39.96	43.03	39.91	40.24	43.99	Acat1	35.14	43.75	37.83	46.44	42.07	36.1	Acat1	34.38	32.29	31.71	28.32	28.29	33.96	Acat1	44.71	46	46.45	41.74	40.14	37.61	Acat1	40.5514	40.2217	31.4917	42.775	0.777135	0.991888	0.736832	0.000159163	TRUE	Acat1	47.05	45.38	47.43	51.84	44.65	42.79	48.65	Acat1
Fkbp5	FK506 binding protein 5	Fkbp5	18.29	14.24	21.16	11.15	15.7	12.48	16.06	Fkbp5	15.34	18.17	13.97	16.73	15.99	17.65	Fkbp5	28.69	28.73	29.14	21.76	21.16	26.78	Fkbp5	13.79	14.83	17.91	13.51	19.11	14.9	Fkbp5	15.5829	16.3083	26.0433	15.675	1.667	1.04626	1.65726	0.000159163	TRUE	Fkbp5	35.25	36.57	40.28	31.86	35.15	28.53	31.29	Fkbp5
Phyhipl	phytanoyl-CoA 2-hydroxylase interacting protein-like	Phyhipl	72.06	77.33	71.8	75.86	74.86	74.02	78.65	Phyhipl	80.04	86.2	76.73	79.38	76.56	73.78	Phyhipl	65.4	62.26	65.74	64.93	60.35	60.78	Phyhipl	85.94	76	73.97	79.18	99.71	98.13	Phyhipl	74.94	78.7817	63.2433	85.4883	0.844128	1.05119	0.740093	0.000163622	TRUE	Phyhipl	65.1	67.29	67.43	67.28	71.21	80.99	77.5	Phyhipl
Bcl11a	B-cell CLL/lymphoma 11A	Bcl11a	19.28	21.74	18.5	18.86	20.58	19.81	20.7	Bcl11a	20.66	19.7	18.23	20.6	20.79	18.69	Bcl11a	17.37	16.46	15.01	15.75	16.83	19.42	Bcl11a	20.53	21.75	23.13	19.74	32.38	33.26	Bcl11a	19.9243	19.7783	16.8067	25.1317	0.844308	0.992711	0.670057	0.000164686	TRUE	Bcl11a	30.8	31.04	32.36	32.39	33.51	38.15	34.47	Bcl11a
Commd1	copper metabolism domain containing 1	Commd1	47.48	43.18	46.1	42.34	43.89	41.29	44.72	Commd1	44.36	40.54	43.37	45.06	43.08	49.74	Commd1	51.87	50.76	54.05	52.08	56.28	50.11	Commd1	37.51	46.32	46.74	40.49	34.2	33.57	Commd1	44.1429	44.3583	52.525	39.805	1.18946	1.00487	1.31876	0.000164686	TRUE	Commd1	33.12	32.26	33.24	35.25	23.31	26.96	30.17	Commd1
Cacng4	calcium voltage-gated channel auxiliary subunit gamma 4	Cacng4	16.35	18.43	12.64	17.73	19.45	18.05	20.25	Cacng4	23.5	17.52	19.05	18.28	20.33	18.77	Cacng4	13.28	13.05	11.36	12.99	13.42	14.68	Cacng4	26.45	19.07	22.57	19.06	19.69	20.93	Cacng4	17.5571	19.575	13.13	21.295	0.749272	1.11428	0.618369	0.000166149	TRUE	Cacng4	15.51	18.16	13.35	16.55	21.34	18.56	19.87	Cacng4
Lig4	DNA ligase 4	Lig4	19.81	17.55	19.81	17.38	18.96	17.7	21.32	Lig4	14.37	17.6	11.28	15.67	16.43	17.93	Lig4	21	23.04	20.38	21.95	22.9	21.86	Lig4	14.14	15.91	16.38	11.89	20.75	16.56	Lig4	18.9329	15.5467	21.855	15.9383	1.15353	0.822087	1.36891	0.000167925	TRUE	Lig4	19.46	18.62	20.49	18.16	19.66	20.71	21.33	Lig4
Ephb6	Eph receptor B6	Ephb6	57.64	64.94	53.38	68.84	61.21	66.72	66.92	Ephb6	74.99	62.83	59.03	67.03	64.17	56.65	Ephb6	43.93	45.51	44.56	47.89	53.29	54.92	Ephb6	83.26	63.89	71.37	56.97	94.42	111.25	Ephb6	62.8071	64.1167	48.35	80.1933	0.770183	1.02082	0.603412	0.000169797	TRUE	Ephb6	35.1	34.73	34.85	31.81	31.47	28.31	34.46	Ephb6
Vimp	VCP-interacting membrane selenoprotein	Vimp	42.41	39.58	40.92	43.42	41.25	41.16	40.1	Vimp	43.47	39.54	42.92	43.33	42.69	43	Vimp	47.8	45.69	44.44	49.51	48.32	50.04	Vimp	40.55	41.17	39.74	39.32	37.85	35.72	Vimp	41.2629	42.4917	47.6333	39.0583	1.15401	1.02971	1.21898	0.000169797	FALSE	Vimp	42.58	42.65	45.41	45.71	33.74	37.8	39.88	Vimp
Gypc	glycophorin C (Gerbich blood group)	Gypc	2.25	2.89	2.35	2.34	2.55	2.21	2.91	Gypc	2.51	2.68	2.71	2.38	3.44	2.59	Gypc	0.8	0.97	1.27	0.75	0.94	1.06	Gypc	2	1.82	2.62	3.32	3.94	3.89	Gypc	2.5	2.71833	0.965	2.93167	0.409615	1.08397	0.351292	0.000170661	TRUE	Gypc	0.96	1.57	1.17	1.27	1.24	0.98	1.37	Gypc
Chchd6	coiled-coil-helix-coiled-coil-helix domain containing 6	Chchd6	34.63	38.27	35.54	40.44	39.25	37.62	40.58	Chchd6	45.26	37.8	40.35	45.69	39.44	41.15	Chchd6	30.2	29.66	31.43	30.12	30.13	30.26	Chchd6	48.86	43.23	39.47	37.12	47.5	42.21	Chchd6	38.0471	41.615	30.3	43.065	0.796914	1.09353	0.704274	0.000171134	TRUE	Chchd6	45.03	39.74	39.37	41.12	34.82	34.26	40.54	Chchd6
Bend5	BEN domain containing 5	Bend5	8.26	8.2	7.2	7.88	8.62	8.93	7.55	Bend5	9.04	7.59	8.39	9	7.8	6.73	Bend5	4.64	5.28	6.22	7.06	6.05	7.23	Bend5	8.57	9.15	7.87	8.5	7.8	9.07	Bend5	8.09143	8.09167	6.08	8.49333	0.754447	1.00003	0.719162	0.000173392	FALSE	Bend5	5.19	5.19	5.69	5.36	4.6	5.09	5.12	Bend5
Fzd7	frizzled family receptor 7	Fzd7	0.96	0.55	1.06	0.65	0.76	0.84	0.78	Fzd7	0.84	0.82	0.76	0.78	0.68	0.84	Fzd7	1.15	1.4	1.36	1.81	1.64	1.34	Fzd7	0.56	0.71	0.62	0.78	1.08	0.82	Fzd7	0.8	0.786667	1.45	0.761667	1.72222	0.985185	1.79884	0.000173392	TRUE	Fzd7	0.42	0.35	0.4	0.39	0.27	0.3	0.3	Fzd7
LOC103692882	uncharacterized LOC103692882	LOC103692882	0.41	0.25	0.29	0.2	0.26	0.24	0.27	LOC103692882	0.22	0.26	0.25	0.28	0.22	0.34	LOC103692882	0.89	0.63	0.67	0.66	0.73	0.74	LOC103692882	0.23	0.27	0.19	0.29	0.3	0.35	LOC103692882	0.274286	0.261667	0.72	0.271667	2.19084	0.966285	2.20628	0.000173392	TRUE	LOC103692882	0.77	0.83	1.38	0.76	0.73	0.8	0.79	LOC103692882
Tp53inp2	tumor protein p53 inducible nuclear protein 2	Tp53inp2	45.67	44.23	49.87	45.15	49.45	47.12	59.21	Tp53inp2	53.3	58.12	50.27	51.61	54.64	56.51	Tp53inp2	57.18	58.08	52.09	51.45	55.61	58.49	Tp53inp2	48.19	43.98	52.12	45.35	65.27	63.3	Tp53inp2	48.6714	54.075	55.4833	53.035	1.13967	1.11079	1.04608	0.000173474	FALSE	Tp53inp2	73.44	72.15	76.14	71.19	78.16	80.22	81.57	Tp53inp2
Ap3b2	adaptor-related protein complex 3, beta 2 subunit	Ap3b2	66	67.5	60.49	62.48	64.26	63.99	70.11	Ap3b2	77.1	73.07	60.85	68.33	66.68	56.76	Ap3b2	54.9	51.04	61.25	60.34	56.66	59.59	Ap3b2	77.83	71.65	68.58	65.9	92.62	109.7	Ap3b2	64.9757	67.1317	57.2967	81.0467	0.881998	1.03313	0.70732	0.000174269	TRUE	Ap3b2	113.78	109.14	105.49	108.75	91.56	90.45	106.74	Ap3b2
Grik3	glutamate ionotropic receptor kainate type subunit 3	Grik3	11.77	14.81	10.3	12.44	12.36	12.66	10.36	Grik3	17.02	11.29	12.53	13.77	12.19	8.19	Grik3	8.4	10.69	9.08	10.13	9.73	10.15	Grik3	19.24	12.4	14.99	14.44	18.03	25.99	Grik3	12.1	12.4983	9.69667	17.515	0.803005	1.03265	0.556155	0.000174269	TRUE	Grik3	7.03	5.95	6.09	6.7	7.39	7.21	8.58	Grik3
Gsdmd	gasdermin D	Gsdmd	1.18	1.49	1.34	1.34	1.43	1.57	1.53	Gsdmd	1.42	1.37	1.57	1.38	1.78	1.68	Gsdmd	1.93	2.04	1.68	2.04	2.15	1.95	Gsdmd	1.46	1.21	1.16	1.37	1.03	1.27	Gsdmd	1.41143	1.53333	1.965	1.25	1.36626	1.08066	1.52963	0.000174269	FALSE	Gsdmd	2.13	2.22	2.42	2.39	1.92	1.67	2.01	Gsdmd
Ppm1h	protein phosphatase, Mg2 /Mn2 dependent, 1H	Ppm1h	20.04	20.71	20.42	21.27	22.41	21.32	18.61	Ppm1h	25.06	24.14	24.2	21.73	22.85	22.08	Ppm1h	27.77	27.33	31.11	29.28	30.9	28.52	Ppm1h	19.92	21.6	20.5	23.21	16.75	19.59	Ppm1h	20.6829	23.3433	29.1517	20.2617	1.40749	1.12801	1.4366	0.000174269	TRUE	Ppm1h	15.64	15.52	14.11	14.94	16.6	15.11	14.45	Ppm1h
Ythdc1	YTH domain containing 1	Ythdc1	23.64	21.5	22.83	21.95	20.2	22.2	24.4	Ythdc1	20	27.97	25	20.88	26.17	25.46	Ythdc1	29.97	26.78	31.79	25.28	25.59	24.32	Ythdc1	19.08	20.98	24.38	22.65	24.99	25.77	Ythdc1	22.3886	24.2467	27.2883	22.975	1.21788	1.08262	1.18693	0.000174269	FALSE	Ythdc1	27.37	29.02	30.28	31.13	31.72	33.62	32.01	Ythdc1
Fam234b	family with sequence similarity 234, member B	Fam234b	64.01	62.87	71.47	61.89	64.28	62.6	73.55	Fam234b	67.4	75.87	60.3	67.9	73.97	70.89	Fam234b	87.64	85.29	89.98	77.35	81.21	84.25	Fam234b	65.28	59.25	75.59	63.91	90.44	89.92	Fam234b	65.81	69.3883	84.2867	74.065	1.28033	1.05429	1.13782	0.000175854	TRUE	Fam234b	72.76	71.07	72.69	71.16	64.06	63.66	68.32	Fam234b
Ppp2r2a	protein phosphatase 2, regulatory subunit B, alpha	Ppp2r2a	33.81	33.49	31.89	32.74	33.37	33.69	31.48	Ppp2r2a	28.09	31.69	32.79	31.58	33.47	32.26	Ppp2r2a	26.64	24.46	27.36	25.24	24.25	25.87	Ppp2r2a	30.36	34.6	31.91	32.6	42.2	43.5	Ppp2r2a	32.9243	31.6467	25.6367	35.8617	0.779325	0.961313	0.715669	0.000175854	TRUE	Ppp2r2a	37.92	38.82	38.51	41.68	38.45	43.02	37.36	Ppp2r2a
Dmkn	dermokine	Dmkn	1.52	1.5	2.08	2.26	1.5	1.63	1.41	Dmkn	2.15	1.66	1.71	1.99	1.45	1.59	Dmkn	3.37	2.41	2.7	2.35	3.69	2.25	Dmkn	1.46	1.04	1.19	0.81	0.95	1.37	Dmkn	1.7	1.75833	2.795	1.13667	1.60833	1.03241	2.34097	0.000180147	TRUE	Dmkn	0.81	0.05	0.74	0.83	0.61	0.38	0.52	Dmkn
Slc44a5	solute carrier family 44, member 5	Slc44a5	1.11	0.99	1.04	1.15	0.96	0.93	1.06	Slc44a5	1.02	1.1	1.17	1.08	1.06	1.17	Slc44a5	2.25	1.65	2.11	1.67	1.81	1.55	Slc44a5	0.92	1.01	1	1.08	1.52	1.36	Slc44a5	1.03429	1.1	1.84	1.14833	1.71033	1.05793	1.55407	0.000180593	TRUE	Slc44a5	1.83	3.2	2.84	2.38	3.76	2.82	2.93	Slc44a5
Fosl2	FOS like 2, AP-1 transcription factor subunit	Fosl2	4.13	4.64	4.57	2.63	3.49	4.11	4.94	Fosl2	8.46	8.33	7.54	6.31	7.04	5.85	Fosl2	9.99	10.37	11.95	12.16	9.89	8.5	Fosl2	5.15	3.77	3.72	3.69	4.29	6.44	Fosl2	4.07286	7.255	10.4767	4.51	2.53463	1.76258	2.29429	0.000185516	TRUE	Fosl2	14.83	15.52	12.97	12.87	12.33	13.42	18.2	Fosl2
Pif1	PIF1 5'-to-3' DNA helicase	Pif1	0	0	0	0	0	0	0	Pif1	0.01	0.01	0	0.04	0	0.02	Pif1	0.08	0.17	0.04	0.06	0.05	0.17	Pif1	0	0	0	0	0.01	0	Pif1	0	0.0133333	0.095	0.00166667	1.95	1.13333	1.91803	0.000185516	FALSE	Pif1	0.01	0.01	0.01	0.01	0.01	0.01	0.01	Pif1
Tnfaip3	TNF alpha induced protein 3	Tnfaip3	3.73	3.83	3.45	3.49	3.7	4.44	5.1	Tnfaip3	3.79	4.44	3.52	3.94	4.35	4.19	Tnfaip3	1.82	1.63	1.6	1.61	1.63	1.71	Tnfaip3	3.21	3.11	4.53	3.21	5.29	4.75	Tnfaip3	3.96286	4.03833	1.66667	4.01667	0.434834	1.01858	0.42915	0.000185516	TRUE	Tnfaip3	2.53	2.87	3.07	2.52	2.79	2.86	2.52	Tnfaip3
Whsc1l1	Wolf-Hirschhorn syndrome candidate 1-like 1	Whsc1l1	41.63	42.69	41.31	40.45	41.63	42.51	44.34	Whsc1l1	38.89	43.1	42.68	39.87	45.56	44.97	Whsc1l1	50.86	48.77	49.28	45.98	48.13	47.63	Whsc1l1	36.72	39.94	43.62	42.75	50.56	44.41	Whsc1l1	42.08	42.5117	48.4417	43	1.15082	1.01023	1.12626	0.000185516	FALSE	Whsc1l1	53.35	53.19	53.58	54.28	55.99	56.33	54.9	Whsc1l1
Ccdc126	coiled-coil domain containing 126	Ccdc126	5.72	5.63	6.32	6.27	5.28	5.6	5.24	Ccdc126	5.63	6.36	6.81	6.07	5.74	6.19	Ccdc126	8.05	9.63	7.57	8.44	8.66	8.96	Ccdc126	4.6	6.34	5.5	6.2	5.74	5.22	Ccdc126	5.72286	6.13333	8.55167	5.6	1.48581	1.07049	1.51784	0.000189618	TRUE	Ccdc126	4.73	6.27	6.69	5.36	4.91	6.12	4.45	Ccdc126
Etl4	enhancer trap locus 4	Etl4	46.43	52.69	48.15	49.65	47.43	50.19	54.24	Etl4	47.09	53.77	50.75	46.68	47.58	46.48	Etl4	39.77	40.41	43.39	38.23	38.53	37.37	Etl4	45.54	45.62	56.81	50.78	69.92	83.83	Etl4	49.8257	48.725	39.6167	58.75	0.795515	0.977953	0.67488	0.000189618	TRUE	Etl4	29.66	32.32	31.24	34.52	37.1	42.69	39.69	Etl4
Gprc5a	G protein-coupled receptor, class C, group 5, member A	Gprc5a	0.11	0.03	0.01	0.05	0.01	0.07	0.1	Gprc5a	0.3	0.24	0.05	0.16	0.23	0.11	Gprc5a	1.07	1.04	0.48	1.34	0.53	1.02	Gprc5a	0.06	0.06	0.01	0.01	0.01	0.06	Gprc5a	0.0542857	0.181667	0.913333	0.035	6.5679	1.82562	7.50617	0.000189618	TRUE	Gprc5a	0.05	0.03	0.01	0.05	0.11	0.07	0.01	Gprc5a
Zfp106	zinc finger protein 106	Zfp106	127.03	132.76	138	129.95	132.75	134.51	133.14	Zfp106	103.73	139.92	136.56	121.47	139.49	142.71	Zfp106	169.23	157.44	167.44	131.53	153.95	151.17	Zfp106	99.38	119.8	138.18	130.53	161.37	149.64	Zfp106	132.591	130.647	155.127	133.15	1.16983	0.985344	1.16493	0.000189618	FALSE	Zfp106	157.94	164.91	162.26	167.92	154.19	162.34	157.87	Zfp106
Camkk2	calcium/calmodulin-dependent protein kinase kinase 2	Camkk2	51.49	55.74	45.32	50.4	62.5	55.91	44.87	Camkk2	59.36	40.76	46.42	59.68	52.43	42.64	Camkk2	23.78	33.24	23.66	32.26	37.93	36.45	Camkk2	63.86	54.27	48.5	49.83	46.87	54.86	Camkk2	52.3186	50.215	31.22	53.0317	0.597498	0.95987	0.589479	0.000189851	TRUE	Camkk2	30.55	27.54	27.34	31.66	31.67	25.43	29.09	Camkk2
Sox21	SRY box 21	Sox21	3.21	3.1	2.53	2.66	3.52	3.26	2.67	Sox21	2.58	2.36	2.39	2.34	3.41	2.26	Sox21	1.79	1.93	1.86	1.91	2.09	2.05	Sox21	2.88	3.04	2.7	2.81	2.76	3.05	Sox21	2.99286	2.55667	1.93833	2.87333	0.659045	0.858968	0.685538	0.000192601	FALSE	Sox21	2.96	2.69	3.15	2.75	3.12	2.8	2.55	Sox21
RGD1560784	similar to RIKEN cDNA B630019K06	RGD1560784	3.86	3.8	3.56	3.68	4.72	4.09	4.56	RGD1560784	4.52	4.71	4.38	5.07	4.19	4.83	RGD1560784	6.34	6	6.22	6.35	6.47	7.17	RGD1560784	4.45	4.69	4.54	3.53	4.6	4.96	RGD1560784	4.03857	4.61667	6.425	4.46167	1.57663	1.13968	1.4304	0.000192932	TRUE	RGD1560784	4.23	3.92	4.72	4.75	4.32	4.98	3.92	RGD1560784
Tbc1d14	TBC1 domain family, member 14	Tbc1d14	29.67	29.21	31.41	28.54	29.96	28.15	32.76	Tbc1d14	30.86	35.53	28.91	29.59	33.28	33.75	Tbc1d14	38.82	36.08	39.32	35.13	34.01	35.92	Tbc1d14	29.44	28.77	35.69	30.15	41.16	41.96	Tbc1d14	29.9571	31.9867	36.5467	34.5283	1.21923	1.06752	1.05829	0.000192932	FALSE	Tbc1d14	54.72	50.98	50.76	46.29	53.72	46.4	47.09	Tbc1d14
Pmm2	phosphomannomutase 2	Pmm2	15.15	14.77	16.62	14.66	14.12	14.39	17.48	Pmm2	17.47	18.34	15.18	16.16	15.91	17.6	Pmm2	20.14	20.07	23.28	19.13	19.26	19.06	Pmm2	15.43	14.23	14.37	15.47	16.66	15.89	Pmm2	15.3129	16.7767	20.1567	15.3417	1.31427	1.09497	1.31182	0.000195984	FALSE	Pmm2	19.83	20.4	22.18	19.52	17.46	17.49	18.93	Pmm2
Spef1	sperm flagellar 1	Spef1	5.93	6.37	7.26	5.53	6.31	6.45	6.79	Spef1	6.01	7.38	6.32	6.36	6.5	5.95	Spef1	8.03	8.82	8.51	8.27	7.22	8.24	Spef1	4.94	5.69	5.87	5.6	7.13	7.63	Spef1	6.37714	6.42	8.18167	6.14333	1.2786	1.00662	1.32648	0.000195984	FALSE	Spef1	9.7	11.15	13.29	9.45	9.47	9.79	9.65	Spef1
Tmem167b	transmembrane protein 167B	Tmem167b	35.54	37.36	33.36	29.94	32.72	30.93	29.5	Tmem167b	38.73	33.07	37.88	40.86	35.96	35.44	Tmem167b	46.67	48.91	51.5	51.46	47.45	49.49	Tmem167b	35	29.31	36.57	36.58	30.95	26.74	Tmem167b	32.7643	36.99	49.2467	32.525	1.50153	1.12858	1.51254	0.000195984	TRUE	Tmem167b	25.41	28.15	29.4	25.25	30.25	31.69	31.08	Tmem167b
Prnp	prion protein	Prnp	636.6	630.49	652.94	654.68	647.33	641.66	633.08	Prnp	728.95	687.55	657.35	694.95	692.05	715.11	Prnp	727.72	721.01	748.01	709.93	764.29	729.78	Prnp	679.92	633.51	689.97	655.85	585	542.8	Prnp	642.397	695.993	733.457	631.175	1.14173	1.08342	1.16202	0.000197677	TRUE	Prnp	538.24	562.38	562.96	545.35	559.47	582.24	525.55	Prnp
Nck2	NCK adaptor protein 2	Nck2	10.25	10.72	9.02	10.11	11.05	10.31	10.49	Nck2	12.05	10.56	11.67	12	12.08	9.69	Nck2	7.61	9.27	6.89	9.52	8.63	9.01	Nck2	12.14	10.88	12.84	11.19	16.52	16.73	Nck2	10.2786	11.3417	8.48833	13.3833	0.827506	1.10243	0.636959	0.000199444	TRUE	Nck2	16.83	16.35	15.83	17.21	16.98	15.58	17.12	Nck2
Spsb4	splA/ryanodine receptor domain and SOCS box containing 4	Spsb4	1.05	0.84	0.59	0.85	0.93	0.97	0.78	Spsb4	1.01	0.72	0.87	0.93	0.96	0.59	Spsb4	0.48	0.48	0.44	0.59	0.65	0.66	Spsb4	1.1	0.9	0.72	0.86	1.21	1.1	Spsb4	0.858571	0.846667	0.55	0.981667	0.678092	0.987581	0.600924	0.00020267	FALSE	Spsb4	1.15	1.08	1.05	1.33	1.29	1.09	1.13	Spsb4
Gsto2	glutathione S-transferase omega 2	Gsto2	5.78	5.6	4.78	5.68	5.38	5.45	7.25	Gsto2	6.11	6.47	6	5.1	6.84	6.27	Gsto2	7.66	7.24	6.74	7.28	6.76	7.19	Gsto2	5.79	5.45	5.16	5.25	5.8	5.25	Gsto2	5.70286	6.13167	7.145	5.45	1.24852	1.0739	1.30541	0.000207968	FALSE	Gsto2	4.53	7.43	7.33	5.95	6.6	5.87	5.89	Gsto2
Ankrd34c	ankyrin repeat domain 34C	Ankrd34c	6.33	7.83	6.66	7.06	6.26	7.36	7.11	Ankrd34c	3.66	5.64	6.06	4.67	6.18	6.26	Ankrd34c	3.8	3.79	3.72	4.41	3.63	4.23	Ankrd34c	5.38	6.81	7.49	7.69	9.97	11.2	Ankrd34c	6.94429	5.41167	3.93	8.09	0.572095	0.782431	0.492063	0.000209684	TRUE	Ankrd34c	2.87	3.4	2.38	3.05	2.78	3.23	3.28	Ankrd34c
Paip2b	poly(A) binding protein interacting protein 2B	Paip2b	39.37	38.4	40.04	38.7	34.78	36.85	35.31	Paip2b	34.99	36.09	39.04	35.11	36.23	38.36	Paip2b	49.52	48.44	48.07	45.66	47.59	41.87	Paip2b	35.66	36.75	37.77	39.65	32.54	30.39	Paip2b	37.6357	36.6367	46.8583	35.46	1.2444	0.973525	1.32054	0.000211715	TRUE	Paip2b	28.27	26.11	26.84	25.3	22.46	23.27	21.75	Paip2b
Boc	BOC cell adhesion associated, oncogene regulated	Boc	10.78	10.19	10.96	9.9	10.3	11.35	11.18	Boc	11.02	10.69	9.09	10.21	12.44	10.47	Boc	7.64	7.01	7.86	6.18	7.42	7.71	Boc	10.14	9.2	11.22	10.02	18.57	18.42	Boc	10.6657	10.6533	7.30333	12.9283	0.687677	0.99885	0.568249	0.00021247	TRUE	Boc	5.69	5.67	5.93	5.21	6.96	5.95	5.45	Boc
Aifm2	apoptosis inducing factor, mitochondria associated 2	Aifm2	3.62	4.02	4.2	3.65	3.91	3.98	3.58	Aifm2	4.4	3.81	4.05	4.37	3.95	4.08	Aifm2	5.17	5.75	5.93	5.31	5.51	5.79	Aifm2	4.18	3.87	4.13	3.95	5.01	4.08	Aifm2	3.85143	4.11	5.57667	4.20333	1.43661	1.06544	1.31913	0.000214386	FALSE	Aifm2	3.74	3.87	3.83	3.94	2.98	3.47	3.16	Aifm2
Epb42	erythrocyte membrane protein band 4.2	Epb42	0.04	0	0.01	0.01	0.02	0	0.01	Epb42	0.03	0.04	0.03	0.07	0.09	0.03	Epb42	0.26	0.21	0.29	0.21	0.22	0.22	Epb42	0.02	0.04	0.01	0.01	0.01	0.01	Epb42	0.0128571	0.0483333	0.235	0.0166667	2.96835	1.31435	2.87143	0.000214386	TRUE	Epb42	0.01	0.05	0.03	0.06	0.09	0.01	0.06	Epb42
Rasa3	RAS p21 protein activator 3	Rasa3	19.88	22.2	20.39	21.48	20.24	21.79	22.66	Rasa3	25.68	24.26	20.89	20.75	23.12	22.07	Rasa3	18.57	17.09	20.01	16.99	17.14	17.63	Rasa3	25.34	22.14	21.82	24.24	25.89	28.5	Rasa3	21.2343	22.795	17.905	24.655	0.843947	1.07316	0.727328	0.000214386	TRUE	Rasa3	24.35	25.23	26.01	26.54	26.77	26.85	28.08	Rasa3
LOC103693395	uncharacterized LOC103693395	LOC103693395	6.67	5.33	6.59	5.38	6.3	5.13	7.19	LOC103693395	5.66	6.79	7.26	6.28	6.11	6.43	LOC103693395	9.32	8.97	9.33	8.45	8.72	8.95	LOC103693395	4.98	6.17	5.32	5.61	6.85	5.99	LOC103693395	6.08429	6.42167	8.95667	5.82	1.46446	1.05455	1.52984	0.000215834	TRUE	LOC103693395	6.02	7.21	7.32	6.69	7.09	6.47	7.87	LOC103693395
Trim9	tripartite motif-containing 9	Trim9	79.89	76.95	70.26	71.13	82.5	74.18	77.18	Trim9	84.27	86.84	74.15	80.84	90.53	72.98	Trim9	61.09	59.61	63.65	68.21	64.22	69.05	Trim9	78.85	72.49	93.93	78.08	120.57	129.41	Trim9	76.0129	81.6017	64.305	95.555	0.846178	1.07343	0.673305	0.000215834	TRUE	Trim9	100.79	105.82	107.5	106.48	121.16	107.63	108.23	Trim9
Zfp365	zinc finger protein 365	Zfp365	123.95	141.05	137.04	139.77	144.1	138.69	135.07	Zfp365	141.35	141.74	140.77	137.72	153.29	134.08	Zfp365	137.89	147.78	139.95	138.92	145.68	146.05	Zfp365	126.19	123.61	119.05	117.58	123.47	115.46	Zfp365	137.096	141.492	142.712	120.893	1.04093	1.03204	1.18033	0.000215834	TRUE	Zfp365	73.07	74.41	73.78	68.22	76.54	73.62	77.46	Zfp365
Nostrin	nitric oxide synthase trafficking	Nostrin	3.02	2.84	3.85	2.93	3.39	2.44	3.43	Nostrin	2.73	3.55	3.27	2.67	3.13	4.49	Nostrin	4.2	3.62	4.61	3.78	3.73	4.19	Nostrin	1.88	2.87	3.02	2.47	2.67	2.11	Nostrin	3.12857	3.30667	4.02167	2.50333	1.27662	1.05516	1.58323	0.000217354	TRUE	Nostrin	2.37	2.79	3.22	2.39	2.47	2.93	2.85	Nostrin
Slc25a38	solute carrier family 25, member 38	Slc25a38	5.26	5.59	5.38	5.63	6.5	5.57	5.53	Slc25a38	6.45	5.97	6.58	6.98	5.57	6.28	Slc25a38	7.1	8.02	8.02	7.92	8.02	8.09	Slc25a38	6.55	5.8	5.4	5.44	7.17	6.85	Slc25a38	5.63714	6.305	7.86167	6.20167	1.38774	1.11641	1.26342	0.000217684	FALSE	Slc25a38	8.32	7.86	7.88	7.21	5.48	5.49	6.48	Slc25a38
LOC108353176	uncharacterized LOC108353176	LOC108353176	0.48	0.65	0.55	0.78	0.64	0.55	0.94	LOC108353176	0.71	0.5	0.65	0.76	0.82	0.88	LOC108353176	0.9	0.97	1.14	0.93	1.13	1.07	LOC108353176	0.64	0.54	0.7	0.66	0.66	0.72	LOC108353176	0.655714	0.72	1.02333	0.653333	1.48645	1.08507	1.49115	0.000218182	FALSE	LOC108353176	0.96	0.92	1.01	1.07	1.21	1.11	1.1	LOC108353176
Slc24a4	solute carrier family 24 member 4	Slc24a4	17.27	14.43	15.53	14.63	16.21	18.12	18.08	Slc24a4	18.67	19.86	17.2	19.31	21.22	21.97	Slc24a4	30.63	24.7	27.81	20.83	22.42	28.03	Slc24a4	17.91	19.72	21.32	16.55	25.61	20.49	Slc24a4	16.3243	19.705	25.7367	20.2667	1.57308	1.20584	1.26858	0.000219994	TRUE	Slc24a4	36.23	37.04	40.02	34.55	38.14	35.75	38.3	Slc24a4
Nat8f3	N-acetyltransferase 8 (GCN5-related) family member 3	Nat8f3	44.19	44.28	42.27	48.46	45.21	53.91	39.75	Nat8f3	36.09	38.04	46.36	45.24	45.18	42.94	Nat8f3	32.24	33.6	36.27	35.03	29.2	27.08	Nat8f3	45.72	50.93	69.11	39.89	60.9	60.29	Nat8f3	45.4386	42.3083	32.2367	54.4733	0.710094	0.931262	0.592536	0.000220197	TRUE	Nat8f3	11.38	14.35	11.68	18.76	13.67	26.8	10.24	Nat8f3
Med30	mediator complex subunit 30	Med30	3.08	2.99	2.78	2.84	4.05	3.58	3.98	Med30	2.94	3.79	3.59	3.26	3.35	3.45	Med30	2.53	2.3	2.78	2.32	2.33	2.4	Med30	3.37	3.81	4.1	3.34	5.38	5.45	Med30	3.32857	3.39667	2.44333	4.24167	0.741806	1.01986	0.585797	0.000224234	TRUE	Med30	3.78	4.32	4.58	4.16	3.84	4.35	4.52	Med30
Znfx1	zinc finger, NFX1-type containing 1	Znfx1	16.55	17.14	17.98	17.49	16.83	18.33	17.91	Znfx1	19.32	21.63	17.26	19.23	20.04	19.55	Znfx1	13.98	13.32	14.49	13.73	14.52	13.91	Znfx1	18.4	16.28	20.65	18.09	26.36	27.39	Znfx1	17.4614	19.505	13.9917	21.195	0.802421	1.11637	0.661736	0.000224234	TRUE	Znfx1	18.37	17.2	17.02	16.53	17.81	17.23	19.56	Znfx1
Bcl9	B-cell CLL/lymphoma 9	Bcl9	19.15	19.82	18.11	18.43	19.95	21.65	21.83	Bcl9	23.31	25.14	20.7	22.19	24.5	22.77	Bcl9	18.07	17.67	18.62	16.49	16.64	17.27	Bcl9	22.09	20.47	25.41	20.46	33.95	33.92	Bcl9	19.8486	23.1017	17.46	26.05	0.880264	1.16307	0.671511	0.000225106	TRUE	Bcl9	30.02	30.93	30.03	29.82	36.99	33.92	36.04	Bcl9
Ankdd1a	ankyrin repeat and death domain containing 1A	Ankdd1a	0.55	0.43	0.55	0.27	0.69	0.37	0.45	Ankdd1a	0.77	0.68	0.65	0.79	0.75	0.75	Ankdd1a	1.38	1.26	1.13	1.22	1.07	1.1	Ankdd1a	0.54	0.47	0.63	0.48	0.88	0.69	Ankdd1a	0.472857	0.731667	1.19333	0.615	2.25769	1.45179	1.80886	0.000228463	TRUE	Ankdd1a	4.03	4.22	5.09	4.47	4.46	3.51	4.44	Ankdd1a
Ccnyl1	cyclin Y-like 1	Ccnyl1	9.93	9.98	9.19	10.43	9.92	10.4	9.03	Ccnyl1	8.58	10.41	10.76	9.16	11.09	10.28	Ccnyl1	7.05	6.95	6.71	7.25	6.35	6.66	Ccnyl1	9.01	10.73	9.99	10.48	11.54	12.43	Ccnyl1	9.84	10.0467	6.82833	10.6967	0.697015	1.02079	0.64171	0.000228463	TRUE	Ccnyl1	8.18	8.42	8.43	8.6	7.26	8.76	7.27	Ccnyl1
Ing4	inhibitor of growth family, member 4	Ing4	28.98	26.9	31.17	27.48	27.17	27.52	30.19	Ing4	29.16	33.53	30.81	29.64	29.29	35.3	Ing4	33.97	33.25	38.79	34.97	32	32.52	Ing4	28.04	29.25	27.75	29.03	26.94	25.72	Ing4	28.4871	31.2883	34.25	27.7883	1.20159	1.09799	1.2317	0.000228463	FALSE	Ing4	28.36	29.84	30.16	30.54	25.07	24.78	26.72	Ing4
Serpinb6b	serine (or cysteine) peptidase inhibitor, clade B, member 6b	Serpinb6b	1.01	1.24	1.19	0.72	0.79	0.82	1.02	Serpinb6b	0.2	0.46	0.74	0.51	0.5	0.38	Serpinb6b	0.62	0.33	0.33	0.46	0.38	0.82	Serpinb6b	1.01	1.58	1.14	1.13	1.25	0.94	Serpinb6b	0.97	0.465	0.49	1.175	0.551402	0.528037	0.462745	0.000228463	TRUE	Serpinb6b	0.91	0.98	1.48	0.77	0.48	0.74	0.92	Serpinb6b
Kcnq5	potassium voltage-gated channel subfamily Q member 5	Kcnq5	33.24	33.71	35.08	33.54	33.86	36.5	29.95	Kcnq5	33.06	33.91	33.9	31.62	34.51	33.1	Kcnq5	26.57	26.79	27.86	26.27	28.12	25.67	Kcnq5	31.38	32.99	35.37	34.98	44.21	46.92	Kcnq5	33.6971	33.35	26.88	37.6417	0.798292	0.989729	0.71486	0.000229	TRUE	Kcnq5	37.72	38.16	35.63	34.09	45.42	43.22	38.07	Kcnq5
Pdia4	protein disulfide isomerase family A, member 4	Pdia4	18.02	18.39	18.56	17.21	16.23	17.05	19.01	Pdia4	20.86	19.96	19.66	17.33	19.87	19.42	Pdia4	24.88	26.84	27.14	26.57	27.64	23	Pdia4	19.91	15.69	17.9	20.1	17.7	18.79	Pdia4	17.7814	19.5167	26.0117	18.3483	1.46027	1.09704	1.41539	0.000231371	TRUE	Pdia4	20.26	20.83	22.47	20.69	20.06	22.42	21.94	Pdia4
Adgrl4	adhesion G protein-coupled receptor L4	Adgrl4	3.71	3.93	4.47	3.88	4.3	3.47	7.05	Adgrl4	4.31	7.25	5.29	3.63	5.99	7.87	Adgrl4	9.41	8.31	9.84	6.78	5.3	7.69	Adgrl4	2.84	4.58	6.64	3.48	6.07	5.41	Adgrl4	4.40143	5.72333	7.88833	4.83667	1.77462	1.29366	1.61816	0.000231969	TRUE	Adgrl4	3.67	5.65	5.04	4.91	5.72	4.88	6.35	Adgrl4
LOC102552303	uncharacterized LOC102552303	LOC102552303	2.44	2.97	2.72	3	3.4	2.91	3.22	LOC102552303	3.68	3.07	2.75	3.41	2.82	3.15	LOC102552303	1.86	1.89	1.7	1.94	2.09	1.56	LOC102552303	3.21	3.2	3.01	2.91	4.37	3.62	LOC102552303	2.95143	3.14667	1.84	3.38667	0.635768	1.06398	0.556405	0.000232541	TRUE	LOC102552303	1.89	2.44	2.43	2.55	2.38	1.82	2.79	LOC102552303
Nt5c3b	5'-nucleotidase, cytosolic IIIB	Nt5c3b	13.94	13.35	14.27	14.01	13.6	12.91	15.27	Nt5c3b	14.81	13.58	13.25	14.85	13.59	13.81	Nt5c3b	11.84	12.81	11.1	12.74	12.05	12.16	Nt5c3b	16.54	14.61	13.98	14.25	17.27	17.06	Nt5c3b	13.9071	13.9817	12.1167	15.6183	0.872174	1.00532	0.777224	0.00023342	FALSE	Nt5c3b	14.25	12.89	14.86	14.02	12.35	12	14.27	Nt5c3b
Procr	protein C receptor	Procr	0.47	0.31	0.48	0.18	0.21	0.27	0.38	Procr	0.28	0.36	0.52	0.38	0.31	0.5	Procr	0.68	0.95	1.34	1.11	0.65	0.67	Procr	0.28	0.19	0.32	0.34	0.19	0.25	Procr	0.328571	0.391667	0.9	0.261667	2.33333	1.14722	2.76498	0.000237613	TRUE	Procr	0.11	0.21	0.42	0.51	0.19	0.24	0.42	Procr
Fam188b	family with sequence similarity 188, member B	Fam188b	4.85	5.3	5.57	5.23	5.58	5.49	6.37	Fam188b	6.06	6	5.41	6.12	6.39	6.58	Fam188b	7.79	7.34	8.01	6.77	7.2	7.13	Fam188b	5.51	4.98	6.18	5.21	9.58	7.96	Fam188b	5.48429	6.09333	7.37333	6.57	1.33828	1.10906	1.12044	0.000239169	FALSE	Fam188b	9.62	9.69	10.4	8.39	9.89	10.24	10.4	Fam188b
Jph1	junctophilin 1	Jph1	6.44	5.75	6.09	6.08	6.51	6.22	5.52	Jph1	5.67	7.1	6.9	6.91	6.76	6.86	Jph1	8.09	8.53	7.49	9.04	8.4	8.56	Jph1	5.06	6.4	6.73	6.09	7.22	7.83	Jph1	6.08714	6.7	8.35167	6.555	1.366	1.09905	1.26997	0.000241222	FALSE	Jph1	14.58	14.9	13.8	13.48	15.78	14.58	12.08	Jph1
Rarres2	retinoic acid receptor responder 2	Rarres2	36.09	27.23	25.49	22.04	22.44	25.31	25.85	Rarres2	28.65	27.36	29.29	27.33	34.16	30.6	Rarres2	29.83	36.62	32.52	35.58	30.59	28.72	Rarres2	16.38	24.63	20.45	23.42	24.52	18.79	Rarres2	26.35	29.565	32.31	21.365	1.22533	1.12155	1.5099	0.000242491	TRUE	Rarres2	27.83	35.25	30.51	31.36	26.26	31.28	25.33	Rarres2
Fn1	fibronectin 1	Fn1	29.72	22.34	25.51	13.83	24.51	18.75	26.83	Fn1	25.44	23.1	27.91	21.02	28.88	25.18	Fn1	47.43	52.06	42.5	38.18	32.21	31.61	Fn1	15.23	24.74	23.01	17.24	27.73	26.49	Fn1	23.07	25.255	40.665	22.4067	1.75939	1.0943	1.81124	0.000242591	TRUE	Fn1	29.23	28.14	29.39	16.53	32.18	22.62	26.86	Fn1
LOC367746	similar to Spindlin-like protein 2 (SPIN-2)	LOC367746	0.2	0.15	0.51	0.33	0.16	0.22	0.16	LOC367746	0.37	0.06	0.18	0.13	0.18	0.01	LOC367746	0.13	0.03	0.1	0.06	0.02	0.02	LOC367746	0.23	0.34	0.2	0.43	0.37	0.34	LOC367746	0.247143	0.155	0.06	0.318333	0.460905	0.734568	0.38247	0.000242591	TRUE	LOC367746	0.34	0.47	0.19	0.39	0.03	0.28	0.25	LOC367746
Tmed8	transmembrane p24 trafficking protein family member 8	Tmed8	33.46	35.02	33.25	33.45	31.93	35.4	38.03	Tmed8	32.44	38.42	36.59	33.14	39.9	38.58	Tmed8	46.37	39.53	43.76	36.94	39.65	38.59	Tmed8	29.95	31.93	39.85	36.23	43.37	41.16	Tmed8	34.3629	36.5117	40.8067	37.0817	1.18698	1.06235	1.10018	0.000251807	FALSE	Tmed8	44	43.35	41.52	38.91	45.82	44.72	41.27	Tmed8
Cdkl1	cyclin dependent kinase like 1	Cdkl1	5.45	5.15	5.52	5.53	5.14	6.25	6.37	Cdkl1	5.58	6.58	6.15	5.67	6.53	6.96	Cdkl1	6.85	7.16	6.95	6.7	6.8	6.31	Cdkl1	5.11	5.49	6.09	5.23	7.96	7.8	Cdkl1	5.63	6.245	6.795	6.28	1.20332	1.10733	1.08072	0.00025192	FALSE	Cdkl1	8.14	7.97	8.31	8.73	8	7.32	8.23	Cdkl1
LOC102552141	uncharacterized LOC102552141	LOC102552141	0.23	0.22	0.16	0.26	0.24	0.24	0.39	LOC102552141	0.15	0.23	0.21	0.17	0.26	0.3	LOC102552141	0.1	0.03	0.02	0.05	0.04	0	LOC102552141	0.3	0.25	0.31	0.16	0.5	0.53	LOC102552141	0.248571	0.22	0.04	0.341667	0.401639	0.918033	0.316981	0.00025192	TRUE	LOC102552141	0.57	0.49	0.64	0.74	0.64	0.5	0.52	LOC102552141
Rnf223	RING finger protein 223	Rnf223	1.62	1.79	1.77	1.5	1.91	1.83	2.06	Rnf223	2.19	1.9	2.03	2.19	2.42	1.98	Rnf223	2.84	2.79	2.96	2.88	2.91	2.35	Rnf223	1.81	1.83	1.64	1.38	2.31	2.95	Rnf223	1.78286	2.11833	2.78833	1.98667	1.53402	1.17817	1.38419	0.000252581	FALSE	Rnf223	3.86	4.33	3.57	2.95	3.76	4.05	4.15	Rnf223
Ctnna1	catenin alpha 1	Ctnna1	26.16	24.94	26.69	25.15	23.95	23.38	27.06	Ctnna1	22.36	24.89	24.11	23.84	24.64	23.84	Ctnna1	30.25	32.22	30.87	30.76	31.72	30.45	Ctnna1	21.69	23.41	24.98	24.98	31.03	31.26	Ctnna1	25.3329	23.9467	31.045	26.225	1.2246	0.945496	1.1831	0.000254769	FALSE	Ctnna1	31.78	32.11	30.14	32.74	29.75	30.55	34.94	Ctnna1
Eci2	enoyl-CoA delta isomerase 2	Eci2	12.62	12.25	13	12.28	12.33	12.88	13.54	Eci2	11.81	14.93	12.74	13.66	12.48	14.16	Eci2	18.17	18.69	20.35	17.25	14.72	16.5	Eci2	11.32	12.36	12.4	12.79	13.01	12.95	Eci2	12.7	13.2967	17.6133	12.4717	1.38385	1.04661	1.40899	0.000256199	TRUE	Eci2	16.35	17.4	16.75	14.81	15.19	15.28	14.65	Eci2
Gbp3	guanylate binding protein 3	Gbp3	0.08	0.05	0.29	0.09	0.07	0.07	0.1	Gbp3	0.03	0.01	0.02	0.03	0.01	0.07	Gbp3	0.28	0.28	0.31	0.49	0.39	0.17	Gbp3	0.03	0.01	0	0.06	0.09	0.01	Gbp3	0.107143	0.0283333	0.32	0.0333333	2.02759	0.61954	3.15	0.000260403	TRUE	Gbp3								Gbp3
Lsm11	LSM11, U7 small nuclear RNA associated	Lsm11	22.12	23.2	25.41	22.72	22.47	27.07	27.68	Lsm11	20.15	27.09	20.37	21.19	27.35	25.35	Lsm11	15.26	15.29	16.38	14.59	15.52	13.47	Lsm11	23.16	21.9	28.29	24.48	27.67	34.68	Lsm11	24.3814	23.5833	15.085	26.6967	0.620266	0.9674	0.566675	0.000263476	TRUE	Lsm11	36.21	36.38	39.22	35.97	34.39	32.08	32.48	Lsm11
Kif21b	kinesin family member 21B	Kif21b	52.83	51.81	49.19	45.59	58.99	58.45	58.04	Kif21b	72.28	62.49	59.59	63.33	65.03	57.26	Kif21b	30.84	37.03	44.33	42.48	41.54	41.86	Kif21b	66.18	47.32	72.83	58.58	86.66	93.01	Kif21b	53.5571	63.33	39.68	70.7633	0.741374	1.18214	0.561362	0.000265956	TRUE	Kif21b	82.5	73.48	75.24	75.57	100.2	94.98	87.79	Kif21b
St3gal5	ST3 beta-galactoside alpha-2,3-sialyltransferase 5	St3gal5	59.2	62.51	61.31	53.88	58.93	58.77	61.53	St3gal5	59.41	62.25	59.86	58.51	58.14	63.4	St3gal5	51.9	46.69	50.7	46.97	44.72	47.71	St3gal5	57.49	61.48	63.01	62.94	73.67	68.3	St3gal5	59.4471	60.2617	48.115	64.4817	0.809695	1.01368	0.746574	0.000265956	TRUE	St3gal5	70.13	73.2	75.02	67.82	68.72	70.93	69.71	St3gal5
Wasf1	WAS protein family, member 1	Wasf1	120.08	117.71	121.03	116.68	122.21	123.33	117.53	Wasf1	133.99	119.11	117.28	129.34	128.31	116.33	Wasf1	110.49	107.28	104.89	108.3	107.44	120.23	Wasf1	136.67	129.98	131.05	121.23	161.6	150.89	Wasf1	119.796	124.06	109.772	138.57	0.916394	1.03557	0.792325	0.000265956	TRUE	Wasf1	208.72	211.6	196.82	193.1	260.66	238.09	226.28	Wasf1
Klhdc7a	kelch domain containing 7A	Klhdc7a	2.48	2.36	2.37	1.81	2.19	2.32	1.91	Klhdc7a	1.71	1.73	1.6	2.03	2.53	2.01	Klhdc7a	3.39	3.85	3.4	4.58	4.16	4.54	Klhdc7a	1.75	1.54	2.25	2.24	2.52	1.14	Klhdc7a	2.20571	1.935	3.98667	1.90667	1.77241	0.88259	2.03654	0.000268213	TRUE	Klhdc7a	3.6	3.82	3.7	2.24	2.76	2.87	2.62	Klhdc7a
Tepp	testis, prostate and placenta expressed	Tepp	2.47	2.06	2.15	1.91	2.05	2.04	2.77	Tepp	2.89	3.03	2.46	2.24	2.89	3.05	Tepp	2.91	2.67	3.01	2.31	2.63	2.43	Tepp	2.14	2	2.23	1.94	2.77	2.87	Tepp	2.20714	2.76	2.66	2.325	1.19628	1.23963	1.13814	0.000268213	FALSE	Tepp	3.2	3.65	4.34	3.88	3.33	3.03	3.97	Tepp
Cdk17	cyclin-dependent kinase 17	Cdk17	54.58	49.76	53.3	56.33	49.4	56.97	60.95	Cdk17	50.3	64.61	55.22	52.38	64.55	60.16	Cdk17	43.17	37.25	43.91	37.15	35.55	37.32	Cdk17	47.88	52.31	63.03	56.44	77.09	78.05	Cdk17	54.47	57.87	39.0583	62.4667	0.71758	1.06231	0.625866	0.000269289	TRUE	Cdk17	67.21	68.45	63.72	62.96	66.38	67.71	60.21	Cdk17
Mylip	myosin regulatory light chain interacting protein	Mylip	7.98	7.74	7.43	7.22	7.08	7.55	6.6	Mylip	7.58	7.27	6.57	6.89	7.44	6.39	Mylip	5.55	5.56	5.95	6.25	5.85	5.68	Mylip	8.61	8.52	7.06	7.21	6.98	6.7	Mylip	7.37143	7.02333	5.80667	7.51333	0.790567	0.95341	0.775832	0.000269289	FALSE	Mylip	8.68	9.15	9.27	8.83	8.22	7.64	7.44	Mylip
Stip1	stress-induced phosphoprotein 1	Stip1	95.12	91.18	95.95	92.23	87.11	91.63	91.34	Stip1	101.48	101.79	93.37	92.89	95.18	96.3	Stip1	109.02	125.13	124.03	125.18	121.17	109.21	Stip1	91.18	89.23	90.6	96.47	97.69	95.58	Stip1	92.08	96.835	118.957	93.4583	1.29157	1.05158	1.27254	0.000274158	TRUE	Stip1	106.63	105.87	111.62	109.35	97.86	110.16	107.54	Stip1
Spag9	sperm associated antigen 9	Spag9	163.7	162.54	170.62	164.14	161.64	169.69	170.89	Spag9	133.35	172.23	170.58	149.05	178.82	172.35	Spag9	201.73	187.2	196.39	168.82	190.77	179.02	Spag9	129.73	158.53	176.88	161.6	189.01	183.35	Spag9	166.174	162.73	187.322	166.517	1.12718	0.979286	1.12487	0.000277291	FALSE	Spag9	157.09	160.38	166.82	164.72	166.37	184.91	170.81	Spag9
Gatsl2	GATS protein-like 2	Gatsl2	41.59	38.68	41.47	34.39	43.75	40.74	46.25	Gatsl2	39.22	43.27	37.71	41.76	44.35	45.33	Gatsl2	50.03	50.15	50.46	47.9	53.82	54.81	Gatsl2	37.1	36.83	40.7	38.37	60.41	60.81	Gatsl2	40.9814	41.94	51.195	45.7033	1.24862	1.02333	1.1199	0.000285373	TRUE	Gatsl2	56.89	48.1	53.65	49.11	53.49	50.37	55.9	Gatsl2
Ryr2	ryanodine receptor 2	Ryr2	113.1	110.31	123.63	111.32	104.94	115.33	110.47	Ryr2	101.61	114.61	110.19	99.22	102.69	111.34	Ryr2	118.55	116.96	122.96	111.4	122.55	113.11	Ryr2	92.33	99.54	105.42	94.74	134.55	114.09	Ryr2	112.729	106.61	117.588	106.778	1.04307	0.945771	1.10114	0.000285775	FALSE	Ryr2	193.91	199.17	206.14	216.56	222.51	221.5	199.02	Ryr2
Rassf5	Ras association domain family member 5	Rassf5	18.02	18.44	18.26	17.19	18.18	19.51	22.25	Rassf5	17.5	21.62	18.39	21.28	22.44	19.12	Rassf5	14.12	14.6	15.37	13.74	15.13	16.35	Rassf5	20	18.41	19.58	18.26	33.55	34.54	Rassf5	18.8357	20.0583	14.885	24.0567	0.791362	1.06457	0.620326	0.000287129	TRUE	Rassf5	7.26	7	8.68	7.3	7.24	9.24	8.2	Rassf5
Chp2	calcineurin-like EF hand protein 2	Chp2	0.6	0.46	0.47	0.45	0.5	0.42	0.58	Chp2	0.47	0.65	0.27	0.46	0.49	0.81	Chp2	1.03	1	0.91	1.16	0.87	0.96	Chp2	0.37	0.46	0.66	0.46	0.57	0.17	Chp2	0.497143	0.525	0.988333	0.448333	1.82257	1.04665	1.9848	0.000287405	TRUE	Chp2	0.12	0.13	0.34	0.25	0.46	0.23	0.35	Chp2
Tcof1	treacle ribosome biogenesis factor 1	Tcof1	7.04	7.06	7.12	7.79	8.34	8.22	8.92	Tcof1	8.61	8.66	7.99	8.52	8.96	9.43	Tcof1	5.56	5.74	6.03	5.59	5.89	5.76	Tcof1	8.63	7.27	9.79	7.92	12.06	12.8	Tcof1	7.78429	8.695	5.76167	9.745	0.743462	1.11551	0.595395	0.000290881	TRUE	Tcof1	9.12	8.63	7.87	8.78	9.74	9.43	10.92	Tcof1
LOC686084	similar to CG32580-PA	LOC686084	0.35	0.32	0.24	0.3	0.28	0.22	0.2	LOC686084	0.15	0.16	0.25	0.19	0.16	0.24	LOC686084	1.44	0.89	0.81	0.96	0.74	0.99	LOC686084	0.19	0.21	0.33	0.17	0.16	0.26	LOC686084	0.272857	0.191667	0.971667	0.22	2.8742	0.782248	3.34896	0.000295323	TRUE	LOC686084	0.01	0.01	0.09	0.03	0.01	0.02	0.11	LOC686084
Mthfr	methylenetetrahydrofolate reductase (NAD(P)H)	Mthfr	6.88	6.74	6.81	6.16	7.25	7.27	9.2	Mthfr	10.72	10.34	7.98	9.2	8.95	9.7	Mthfr	8.4	8.4	8.4	7.22	8.6	8.24	Mthfr	7.14	5.9	7.73	6.24	9.89	8.72	Mthfr	7.18714	9.48167	8.21	7.60333	1.14036	1.31487	1.07875	0.000297272	FALSE	Mthfr	10.43	11.49	12.05	10.91	11.25	8.95	12.23	Mthfr
Ankrd34a	ankyrin repeat domain 34A	Ankrd34a	17.29	19.87	14.28	17.37	22.04	19.77	18.43	Ankrd34a	25.13	16.71	16.95	22.28	20.07	15.26	Ankrd34a	10.93	10.95	9.16	13.21	13.59	15.95	Ankrd34a	24.6	19.27	19.54	17.28	31.85	33.01	Ankrd34a	18.4357	19.4	12.2983	24.2583	0.668889	1.05202	0.508998	0.000299859	TRUE	Ankrd34a	25.03	24.26	23.56	24.69	28.39	25.98	25.94	Ankrd34a
Add2	adducin 2	Add2	145.2	144.66	149.64	148.33	152.2	156.16	166.36	Add2	165.92	180.53	152.22	152.34	171.13	163.39	Add2	124.52	117.71	136.64	115.67	120.51	118.14	Add2	149.8	136.97	173.09	148.85	221.57	240.47	Add2	151.793	164.255	122.198	178.458	0.805162	1.08205	0.684921	0.000300457	TRUE	Add2	226.23	222.28	215.64	221.94	215.91	197.38	212.05	Add2
Zfand2a	zinc finger AN1-type containing 2A	Zfand2a	12.1	12.09	11.9	13.3	12.22	12.36	12.89	Zfand2a	14.44	16.08	13.68	14.77	14.9	14.98	Zfand2a	16.48	16.4	16.79	14.36	14.94	16.27	Zfand2a	13.3	12.21	12.97	12.33	14.12	13.76	Zfand2a	12.4086	14.8083	15.8733	13.115	1.27699	1.19185	1.20873	0.000305713	FALSE	Zfand2a	12.91	13.34	13.17	11.86	12.72	12.34	12.71	Zfand2a
Klhl2	kelch-like family member 2	Klhl2	92.86	95.25	96	100.95	96.6	99.28	99.17	Klhl2	105.05	112.52	105.93	94.63	106.06	111.26	Klhl2	115.34	114.34	115.05	112.55	107.66	108.05	Klhl2	96.12	94.63	104.52	99.96	92.95	93.64	Klhl2	97.1586	105.908	112.165	96.97	1.15429	1.08996	1.15654	0.00031341	FALSE	Klhl2	145.31	148.18	151.38	137.08	134.54	126.76	122.9	Klhl2
RGD1309995	similar to CG13957-PA	RGD1309995	19.84	19.01	20.23	20.33	18.01	18.78	19.43	RGD1309995	16.39	18.83	21.1	17.7	19.72	20.87	RGD1309995	25.23	28.85	25.44	26.46	25.26	25.66	RGD1309995	14.94	20.18	21.38	20.45	24.06	21.03	RGD1309995	19.3757	19.1017	26.15	20.34	1.34783	0.985929	1.28425	0.000315038	TRUE	RGD1309995	27.24	27.33	25.97	27.55	25.85	26.47	24.83	RGD1309995
LOC108352150	uncharacterized LOC108352150	LOC108352150	0.98	0.88	1.16	0.89	0.92	0.91	1.21	LOC108352150	1.04	1.27	1.21	1.04	0.86	1.19	LOC108352150	2.08	1.99	1.54	1.54	1.84	1.33	LOC108352150	0.96	0.84	0.89	1.16	1.22	1.16	LOC108352150	0.992857	1.10167	1.72	1.03833	1.66536	1.09956	1.59883	0.000316779	FALSE	LOC108352150	1.35	1.31	1.53	1.41	1.12	1.29	1.44	LOC108352150
Ch25h	cholesterol 25-hydroxylase	Ch25h	0.75	0.65	0.59	0.63	0.73	0.82	0.71	Ch25h	1.09	0.7	1.08	0.81	0.97	0.8	Ch25h	0.76	1.59	1.21	0.98	0.64	0.87	Ch25h	0.3	0.5	0.6	0.44	0.44	0.4	Ch25h	0.697143	0.908333	1.00833	0.446667	1.39038	1.26493	2.02744	0.000320458	TRUE	Ch25h	0.21	0.44	0.53	0.37	0.56	0.51	0.46	Ch25h
Myh4	myosin heavy chain 4	Myh4	0.01	0.04	0.24	0	0.02	0.08	0	Myh4	0.06	0.05	0.13	0.02	0.06	0.02	Myh4	0.25	0.3	0.34	0.39	0.25	0.24	Myh4	0	0	0	0	0.07	0.03	Myh4	0.0557143	0.0566667	0.295	0.0166667	2.5367	1.00612	3.38571	0.000322395	TRUE	Myh4	0.01	0.01	0.01	0.01	0.01	0.01	0.01	Myh4
Yipf6	Yip1 domain family, member 6	Yipf6	28.78	27.67	29.3	28.09	25.87	27.44	28.92	Yipf6	22.07	30.39	28.68	23.9	30.9	30.83	Yipf6	38.01	36.92	36.8	33.36	34.22	33.03	Yipf6	20.69	27.42	32.11	30.44	31.52	30.62	Yipf6	28.01	27.795	35.39	28.8	1.26254	0.992351	1.22803	0.000328836	FALSE	Yipf6	28.8	30.76	29.41	27.55	30.41	31.7	27.66	Yipf6
Adra2a	adrenoceptor alpha 2A	Adra2a	5.82	5.04	4.17	4.99	6.05	4.87	4.76	Adra2a	5.21	4.33	4.28	5.9	3.83	3.71	Adra2a	4.18	4.13	3.07	3.53	3.51	3.56	Adra2a	5.96	5.07	4.82	4.68	5.71	5.38	Adra2a	5.1	4.54333	3.66333	5.27	0.723718	0.892949	0.700807	0.000331806	FALSE	Adra2a	3.6	2.96	3.41	2.78	3.03	3.1	3.14	Adra2a
Sorl1	sortilin related receptor 1	Sorl1	124.92	118.25	141.35	139.16	119.28	144.87	148.26	Sorl1	115.83	151.74	120.96	123.42	153.57	141.55	Sorl1	113.94	100.92	121.57	92.06	94.44	91.23	Sorl1	136.03	118.97	154.71	144.26	208.98	222.63	Sorl1	133.727	134.512	102.36	164.263	0.765614	1.00586	0.623375	0.000331806	TRUE	Sorl1	167.2	164.15	166.48	160.35	180.52	172.69	166.45	Sorl1
Aff4	AF4/FMR2 family, member 4	Aff4	79.64	79.03	77.4	77.37	78.73	83.09	79.83	Aff4	72.42	80.79	85.8	75.97	85.61	83.46	Aff4	99.62	94.88	92.15	88.81	93.52	88.55	Aff4	65.4	77.55	77.3	78.74	100.66	75.06	Aff4	79.2986	80.675	92.9217	79.1183	1.17158	1.01734	1.17424	0.000333057	FALSE	Aff4	112.78	104.17	106.57	112.73	118.15	120.39	109.82	Aff4
Ets2	ETS proto-oncogene 2, transcription factor	Ets2	30.5	30.87	29.26	29.52	32.69	31.49	29.93	Ets2	34.41	30.95	31.86	34.57	32.93	32.71	Ets2	44.46	42.55	37.85	40.01	41.61	42.81	Ets2	32.24	34.36	33.9	30.57	38.05	38.4	Ets2	30.6086	32.905	41.5483	34.5867	1.35624	1.07478	1.2007	0.000333057	TRUE	Ets2	22.86	19	19.11	18.86	19.44	18.83	18.3	Ets2
Zmiz1	zinc finger, MIZ-type containing 1	Zmiz1	34.66	39.58	34.77	34.1	35.56	37.16	41.39	Zmiz1	41.78	41.33	37.27	34.41	42.53	37.18	Zmiz1	36.34	33.09	33.57	34.32	31.25	31.53	Zmiz1	42.81	37.9	45.09	38.45	68.17	75.8	Zmiz1	36.7457	39.0833	33.35	51.37	0.90784	1.06344	0.649893	0.000338553	TRUE	Zmiz1	68.74	74.23	69.39	69.59	100.09	98.39	91.96	Zmiz1
LOC102554570	uncharacterized LOC102554570	LOC102554570	0.29	0.2	0.28	0.18	0.24	0.17	0.27	LOC102554570	0.35	0.26	0.41	0.18	0.27	0.37	LOC102554570	0.38	0.5	0.49	0.4	0.44	0.23	LOC102554570	0.04	0.23	0.27	0.13	0.07	0.07	LOC102554570	0.232857	0.306667	0.406667	0.135	1.52217	1.22175	2.15603	0.000339096	TRUE	LOC102554570	0.01	0.31	0.29	0.14	0.28	0.24	0.17	LOC102554570
Btaf1	B-TFIID TATA-box binding protein associated factor 1	Btaf1	16.71	16.74	17.42	17.64	15.57	15.41	19.41	Btaf1	15.69	17.77	18.25	16.12	19.28	18.85	Btaf1	21.42	21.05	20.65	19.66	19.47	19.04	Btaf1	14.34	16.26	17.92	17.65	21.7	19.75	Btaf1	16.9857	17.66	20.215	17.9367	1.18901	1.03946	1.12632	0.00034106	FALSE	Btaf1	19.61	21.26	22.28	23.27	22.69	22.38	21.99	Btaf1
Fam124a	family with sequence similarity 124 member A	Fam124a	3.99	4.28	3.94	4.49	4.98	4.86	4.81	Fam124a	5	5.64	5.01	4.79	5.32	5.51	Fam124a	3.74	2.97	3.09	2.91	2.98	3.43	Fam124a	4.67	4.69	5.47	4.38	8.78	7.89	Fam124a	4.47857	5.21167	3.18667	5.98	0.717837	1.16011	0.54057	0.00034106	TRUE	Fam124a	8.38	9.12	8.49	8.97	10.95	9.42	9.89	Fam124a
Lmo4	LIM domain only 4	Lmo4	174.79	184.26	144.14	181.61	191.93	196.88	167.37	Lmo4	214.81	171.07	199.26	205.39	183.66	172.78	Lmo4	135.41	139.21	138.48	169.75	151.16	159.39	Lmo4	239.34	213.11	183.69	194.98	199.76	205.88	Lmo4	177.283	191.162	148.9	206.127	0.839991	1.07824	0.722506	0.000341535	TRUE	Lmo4	83.67	90.66	90.02	91.71	77.98	81.88	88.14	Lmo4
LOC103691267	uncharacterized LOC103691267	LOC103691267	39.16	37.22	35.67	39.11	38.13	39.05	42.9	LOC103691267	42	39.07	42.94	43.24	41.02	37.25	LOC103691267	29.74	33.26	27.51	35.7	33.87	35.89	LOC103691267	40.99	41.27	40.67	38.46	46.88	49.27	LOC103691267	38.7486	40.92	32.6617	42.9233	0.843317	1.05589	0.761486	0.000341535	TRUE	LOC103691267	39.55	35.64	35.15	36.99	30.09	30.19	33.57	LOC103691267
Moxd1	monooxygenase, DBH-like 1	Moxd1	6.91	6.51	6.4	7.78	8.21	7.52	6.84	Moxd1	7.5	7.52	7.81	7.99	7.18	8.15	Moxd1	5.51	5.29	5.51	4.61	5.74	5.17	Moxd1	8.82	9.56	7.22	7.08	8.2	8.8	Moxd1	7.16714	7.69167	5.305	8.28	0.743759	1.07218	0.644988	0.000345302	TRUE	Moxd1	7.51	8.17	6.5	8.57	6.99	10.01	7.83	Moxd1
Myo5b	myosin Vb	Myo5b	23.28	26.06	23.36	24.17	27.63	26.96	28.75	Myo5b	26.79	29.39	28.16	25.45	26.41	27.75	Myo5b	25.63	21.69	26.34	22.24	21.4	21.72	Myo5b	27.32	27.78	31.92	27.72	43.26	47.9	Myo5b	25.7443	27.325	23.17	34.3167	0.900392	1.06116	0.676126	0.000345302	TRUE	Myo5b	40.69	50.29	51.61	42.07	47.49	48.77	48.09	Myo5b
Tuba8	tubulin, alpha 8	Tuba8	7.64	5.94	7.89	7.7	7.26	6.01	7.22	Tuba8	8.26	9.81	8.21	7.59	7.28	8.51	Tuba8	12.73	11.52	14.84	13.31	11.54	13.78	Tuba8	8.08	7	5.84	5.3	8.89	9.74	Tuba8	7.09429	8.27667	12.9533	7.475	1.8144	1.16435	1.72321	0.000345302	TRUE	Tuba8	39.07	37.74	37.05	35.49	43.99	39.36	37.39	Tuba8
Mtrr	5-methyltetrahydrofolate-homocysteine methyltransferase reductase	Mtrr	6.91	6.64	7.51	6.17	6.03	6.53	6.41	Mtrr	6.53	6.93	6.8	6.63	7.28	7.26	Mtrr	9.29	8.62	9.28	8.57	8.54	8.06	Mtrr	6.11	5.99	6.79	7.63	7.32	6.64	Mtrr	6.6	6.905	8.72667	6.74667	1.31741	1.04552	1.28919	0.000358359	FALSE	Mtrr	7.8	7.42	7.84	7.6	7.12	7.49	7.1	Mtrr
Gng13	G protein subunit gamma 13	Gng13	64.64	60.89	50.85	59.86	62.15	54.78	60.35	Gng13	79.9	60.25	75.38	86.49	71.2	49.2	Gng13	36.03	46.61	32.38	61.42	52.92	59.46	Gng13	80.9	81.06	63.22	59.45	80.99	74.7	Gng13	59.0743	70.4033	48.1367	73.3867	0.815163	1.19145	0.6564	0.000363086	TRUE	Gng13	33.9	31.21	37.58	46.22	17	25.57	33.61	Gng13
Sf3a1	splicing factor 3a, subunit 1	Sf3a1	25.77	25.34	23.54	25.01	24.41	25.91	27.19	Sf3a1	26.97	28.94	24.22	25.42	28.03	25.59	Sf3a1	22.75	21.94	24.61	22.27	21.24	22.92	Sf3a1	28.3	25.3	28.36	26.08	37.04	39.22	Sf3a1	25.31	26.5283	22.6217	30.7167	0.894202	1.04795	0.737317	0.000363086	TRUE	Sf3a1	37.06	38.07	37.43	40.4	36.28	35.96	39.73	Sf3a1
LOC102551095	uncharacterized LOC102551095	LOC102551095	2.98	3.52	2.96	3.38	3.07	3.02	2.78	LOC102551095	2.42	2.79	2.92	3.32	2.66	3.42	LOC102551095	2.44	1.96	2.32	2.49	2.41	2.48	LOC102551095	3.77	3.86	3.5	3.34	3.23	3.38	LOC102551095	3.10143	2.92167	2.35	3.51333	0.765283	0.943849	0.678044	0.000363274	FALSE	LOC102551095	2.84	3.08	2.9	3.32	3.28	3.77	3.19	LOC102551095
Arl5b	ADP-ribosylation factor like GTPase 5B	Arl5b	13.5	14.53	12.28	12.34	11.56	14.53	14.91	Arl5b	12.32	17.12	15.43	13.75	16.07	15.6	Arl5b	15.53	14.68	14.37	13.42	14.84	13.94	Arl5b	9.33	11.84	13.34	12.66	13.39	14.02	Arl5b	13.3786	15.0483	14.4633	12.43	1.08048	1.12388	1.16228	0.00036374	FALSE	Arl5b	13.07	13.14	13.1	13.62	13.6	14.59	12.82	Arl5b
Zfp189	zinc finger protein 189	Zfp189	9.92	9.54	10.56	8.93	12.17	10.44	12.12	Zfp189	11.51	12.7	11.56	11	8.16	14.65	Zfp189	14.58	14.81	14.59	11.73	12.55	12.61	Zfp189	6.16	12.36	11.06	5.82	8.48	6.85	Zfp189	10.5257	11.5967	13.4783	8.455	1.27787	1.10079	1.58718	0.00036374	TRUE	Zfp189	20.34	22.96	21.81	22.77	25.37	23.24	20.69	Zfp189
Rbsn	rabenosyn, RAB effector	Rbsn	27.72	26.94	28.86	27.73	26.69	29.32	29.14	Rbsn	25.45	30.63	27.37	26.18	29.84	31.74	Rbsn	33.42	29.23	32.03	28.02	30.98	30.94	Rbsn	26.94	26.49	31.01	25.28	29.41	30.25	Rbsn	28.0571	28.535	30.77	28.23	1.09635	1.01697	1.08966	0.000363848	FALSE	Rbsn	30.87	31.56	31.77	31.32	29.95	30.24	29.95	Rbsn
Narf	nuclear prelamin A recognition factor	Narf	31.67	28.51	33.52	28.39	29.13	31.38	29.15	Narf	33.72	28.12	29.42	34.77	31.08	31.23	Narf	41.16	42.92	45.15	34.87	41.62	40.04	Narf	25.91	32.53	29.42	28.95	32.24	29.86	Narf	30.25	31.39	40.96	29.8183	1.35288	1.03756	1.3724	0.000368433	TRUE	Narf	22.39	21.08	25.9	19.75	18.63	20.61	22.7	Narf
Dusp7	dual specificity phosphatase 7	Dusp7	21.34	22.43	19.15	21.31	22.1	22.35	24.94	Dusp7	23.81	21.61	20.98	25.01	23.51	21.75	Dusp7	14.54	16.43	12.95	15.64	15.6	17.26	Dusp7	24.77	21.26	20.19	20.52	33.88	36.41	Dusp7	21.9457	22.7783	15.4033	26.1717	0.703236	1.03777	0.590116	0.000372908	TRUE	Dusp7	29.89	27.92	27.68	27.89	35.67	36.61	34.98	Dusp7
Ptpn4	protein tyrosine phosphatase, non-receptor type 4	Ptpn4	54.6	53.64	57.84	58.81	48.54	52.61	53.39	Ptpn4	33.23	50.09	51.4	41.58	49.08	50.91	Ptpn4	70.84	72.03	61.84	64	70.08	65.86	Ptpn4	30.08	50.01	51.14	51.43	50.6	48.59	Ptpn4	54.2043	46.0483	67.4417	46.975	1.24376	0.84981	1.43477	0.000372908	TRUE	Ptpn4	36.86	35.59	36.44	36.6	39.23	43.53	38.16	Ptpn4
Tmem266	transmembrane protein 266	Tmem266	3.89	3.95	3.33	3.75	4.87	4.74	4.91	Tmem266	4.8	5.45	4.72	5	4.34	5.17	Tmem266	2.18	2.34	1.86	2.42	1.99	2.74	Tmem266	4.77	4.41	5.03	3.65	4.94	5.19	Tmem266	4.20571	4.91333	2.255	4.665	0.546948	1.16434	0.494229	0.000372908	TRUE	Tmem266	3.97	4.02	4.8	4.16	3.59	3.71	3.92	Tmem266
Gda	guanine deaminase	Gda	83.08	90.59	79.03	88.76	88.16	102.02	66.45	Gda	83.4	74.82	95.15	77.15	76.98	74.56	Gda	73.97	76.34	83.25	78.67	70.38	66.23	Gda	87.87	100.87	91.37	107.46	100.07	98.59	Gda	85.4414	80.3433	74.8067	97.705	0.875677	0.940402	0.765878	0.000373815	TRUE	Gda	85.76	84.43	79.41	85.39	82.64	90.06	79.26	Gda
Prokr2	prokineticin receptor 2	Prokr2	1.89	1.88	1.13	2.09	1.64	1.75	2.4	Prokr2	1.4	2.27	1.88	1.68	2.11	2.03	Prokr2	1.13	0.79	1.16	1.19	0.85	0.67	Prokr2	2.02	1.73	2.2	2.21	3.18	3.57	Prokr2	1.82571	1.895	0.965	2.485	0.553042	1.03598	0.411992	0.000375801	TRUE	Prokr2	3.87	3.7	3.42	3.34	4.11	3.42	4.62	Prokr2
Strip2	striatin interacting protein 2	Strip2	7.53	7.13	7.61	7.99	7.04	7.59	7.84	Strip2	6.97	8.73	6.89	7.03	7.78	9.4	Strip2	8.25	6.81	7.97	7.27	7.7	7.67	Strip2	4.93	6.15	7.65	6	7.96	9.42	Strip2	7.53286	7.8	7.61167	7.01833	1.01033	1.035	1.08335	0.000377006	FALSE	Strip2	34.21	34.88	30.48	28.67	27.79	30.79	26.55	Strip2
Sugp1	SURP and G patch domain containing 1	Sugp1	22.29	23.42	23.6	24.31	25.81	21.96	23.79	Sugp1	23.26	23.41	23.05	25.74	23.46	22.79	Sugp1	18.87	20.22	18.04	19.93	19.81	23.38	Sugp1	23.77	25.42	25.92	23.26	26.21	26.3	Sugp1	23.5971	23.6183	20.0417	25.1467	0.849962	1.00089	0.797795	0.000377006	FALSE	Sugp1	30.32	31.43	32.64	33.39	32.82	30.81	32.85	Sugp1
Gpc4	glypican 4	Gpc4	7.79	8.49	7	8.96	8.89	9.8	8.87	Gpc4	8.95	8.83	10.07	8.38	8.03	9.96	Gpc4	5.84	5.34	5.49	5.05	4.82	5.1	Gpc4	8.84	9.15	8.51	8.81	9.91	9.82	Gpc4	8.54286	9.03667	5.27333	9.17333	0.621708	1.05713	0.579439	0.000377113	TRUE	Gpc4	15.17	15.42	16.35	18.13	16.64	15.6	14.33	Gpc4
Kat14	lysine acetyltransferase 14	Kat14	4.17	3.85	3.87	3.62	3.67	3.78	3.6	Kat14	3.92	3.86	4.56	4.43	4.06	4.19	Kat14	5.36	4.95	5.42	4.91	5.21	5	Kat14	4.26	3.55	3.96	4.03	4.65	3.62	Kat14	3.79429	4.17	5.14167	4.01167	1.34599	1.09648	1.27483	0.000378827	FALSE	Kat14	5.11	5.37	5.36	5.21	4.98	4.76	5.17	Kat14
Elp3	elongator acetyltransferase complex subunit 3	Elp3	71.88	70.25	76.18	67.41	72.45	69.85	65.74	Elp3	70.45	70.28	66.22	70.76	64.5	71.46	Elp3	77.72	80.23	86.83	76.14	78.87	78.25	Elp3	69.17	65.36	66.48	66.5	68.15	65.29	Elp3	70.5371	68.945	79.6733	66.825	1.12934	0.97746	1.19198	0.000390197	FALSE	Elp3	42.85	43.46	44.68	45.41	36.86	39.11	38.89	Elp3
Jmy	junction mediating and regulatory protein, p53 cofactor	Jmy	20.78	21.78	21.4	21.7	21.01	21.47	21.6	Jmy	19.19	22.21	20.73	20.64	21.66	23.22	Jmy	24.02	21.65	21.81	20.04	21.16	22.27	Jmy	17.02	20.3	22.13	19.26	24.68	23.16	Jmy	21.3914	21.275	21.825	21.0917	1.02017	0.994583	1.0346	0.000390197	FALSE	Jmy	20.89	21.95	21.46	22.64	23.2	23.11	23.36	Jmy
Srebf1	sterol regulatory element binding transcription factor 1	Srebf1	10.15	10.74	6.86	9.23	11.77	11.41	10	Srebf1	12.19	8.83	9.03	12.67	11.65	9.35	Srebf1	5.65	5.45	4.47	5.95	7.28	8	Srebf1	12.04	10.16	10.79	9.63	15.51	17.48	Srebf1	10.0229	10.62	6.13333	12.6017	0.615768	1.05899	0.490749	0.000390197	TRUE	Srebf1	25.74	21.02	18.99	21.65	23.04	20.98	22.48	Srebf1
Aifm3	apoptosis inducing factor, mitochondria associated 3	Aifm3	14.21	13.07	15.04	11.18	15.21	12.34	14.58	Aifm3	15.25	12.02	13.39	14.3	13.81	13.69	Aifm3	16.46	16.56	15.2	16.94	18.35	17.52	Aifm3	15.23	11.05	12.84	9.85	14.54	13.17	Aifm3	13.6614	13.7433	16.8383	12.78	1.23086	1.00595	1.31509	0.000394646	FALSE	Aifm3	20.26	18.8	21.9	14.01	16.42	13.51	16.29	Aifm3
Fam69c	family with sequence similarity 69, member C	Fam69c	2.49	2.27	1.94	3.04	2.58	2.32	2.41	Fam69c	2.28	2.73	2.52	3.2	2.69	3.19	Fam69c	1.27	1.11	1.77	1.29	1.74	1.69	Fam69c	3.31	3.13	2.99	3.28	2.64	2.88	Fam69c	2.43571	2.76833	1.47833	3.03833	0.622441	1.13117	0.502921	0.000396907	TRUE	Fam69c	3.55	3.32	3.19	3.55	2.8	3.07	3.01	Fam69c
Slc4a7	solute carrier family 4 member 7	Slc4a7	12.79	13.92	14.56	13.12	12.98	13.65	14.58	Slc4a7	11.06	14.05	15.04	11.71	15.66	14.68	Slc4a7	19.79	18.84	17.94	16.97	17.92	16.97	Slc4a7	10.09	13.64	14.82	14.84	14.27	13.94	Slc4a7	13.6571	13.7	18.0717	13.6	1.32089	1.00312	1.3264	0.000396907	FALSE	Slc4a7	27.83	30.04	30.09	26.63	32.23	30.46	27.02	Slc4a7
LOC685668	hypothetical protein LOC685668	LOC685668	54.03	57.24	61.06	60.05	70.2	70.8	64.34	LOC685668	55.56	71.8	68.95	66.5	68.11	75.83	LOC685668	52.83	47.53	46.16	43.81	44.05	48.35	LOC685668	70.52	66.91	74.93	69.1	80.43	86.49	LOC685668	62.5314	67.7917	47.1217	74.73	0.753961	1.08399	0.631053	0.000399912	TRUE	LOC685668	37.83	42.01	46.72	43.11	46.28	52.49	44.76	LOC685668
Hs3st2	heparan sulfate-glucosamine 3-sulfotransferase 2	Hs3st2	15.9	19.2	17.09	19.28	19.97	16.78	22.94	Hs3st2	21.67	20.42	18.61	20.18	17.94	16.58	Hs3st2	14.95	13.58	12.27	14.82	12.47	17.19	Hs3st2	25.78	20.2	16.78	17.74	22.46	27.49	Hs3st2	18.7371	19.2333	14.2133	21.7417	0.759846	1.02634	0.655322	0.000402207	TRUE	Hs3st2	5.1	4.66	5.51	4.71	4.32	4.39	5.15	Hs3st2
Ugt1a6	UDP glucuronosyltransferase 1 family, polypeptide A6	Ugt1a6	0.09	0.08	0.22	0.11	0.2	0.09	0.14	Ugt1a6	0.07	0.13	0.06	0.07	0.1	0.15	Ugt1a6	0.26	0.2	0.31	0.25	0.3	0.27	Ugt1a6	0.07	0.11	0.14	0.01	0.01	0.01	Ugt1a6	0.132857	0.0966667	0.265	0.0583333	1.56748	0.844581	2.30526	0.000402577	TRUE	Ugt1a6	0.17	0.06	0.17	0.23	0.13	0.23	0.19	Ugt1a6
Oprl1	opioid related nociceptin receptor 1	Oprl1	11.25	10.26	10.74	11.43	10.4	9.54	10.72	Oprl1	12.54	13.05	12.14	12.3	12.05	13.91	Oprl1	15.15	15.7	15.86	14.42	15.26	13.78	Oprl1	11.97	11.7	12.34	12.04	16.63	16.37	Oprl1	10.62	12.665	15.0283	13.5083	1.41123	1.19076	1.1117	0.000402867	TRUE	Oprl1	11.3	11.36	11.4	11.78	12.51	10.68	12.16	Oprl1
Klf7	Kruppel like factor 7	Klf7	9.98	10.04	10.46	10.23	10.11	10.65	8.23	Klf7	10.61	9.81	9.78	10.24	10.18	8.5	Klf7	8.61	9.32	8.42	9.68	8.71	8.25	Klf7	10.59	10.03	11.56	11.62	10.78	12.85	Klf7	9.95714	9.85333	8.83167	11.2383	0.888092	0.989678	0.787741	0.000406329	FALSE	Klf7	8.69	8.65	8.46	8.79	9.45	11.31	10.34	Klf7
Camk1	calcium/calmodulin-dependent protein kinase I	Camk1	36	38.74	33.11	35.97	46.3	41.02	36.05	Camk1	46.58	33.98	37.81	40.53	34.69	36.37	Camk1	25.5	25.79	25.94	32.86	31.28	33.34	Camk1	50.13	44.22	38.41	35.6	45.57	44.86	Camk1	38.17	38.3267	29.1183	43.1317	0.763479	1.00409	0.675855	0.000408974	TRUE	Camk1	24	25.12	23.45	26.31	18.87	20.81	23.13	Camk1
Hilpda	hypoxia inducible lipid droplet-associated	Hilpda	7.46	6.47	7.52	7.01	7.18	6.62	8.82	Hilpda	7.89	9.34	8.47	9.32	7.85	9.56	Hilpda	9.9	9.93	9.27	9.43	9.21	9.1	Hilpda	7.56	7.06	7.42	8.03	6.25	6.78	Hilpda	7.29714	8.73833	9.47333	7.18333	1.29419	1.19483	1.31442	0.000409596	FALSE	Hilpda	7.71	8.74	8.36	6.76	7.93	7.03	6.32	Hilpda
Shf	Src homology 2 domain containing F	Shf	7.68	9.43	7.01	7.99	9.61	8.97	9.1	Shf	16.17	9.08	11.3	13.26	12.78	10.97	Shf	6.3	7.43	5.41	7.77	8.11	8.12	Shf	16.67	10.78	11.87	10.52	16.01	14.88	Shf	8.54143	12.26	7.19	13.455	0.843611	1.43032	0.537809	0.00040982	TRUE	Shf	16.51	15.04	15.73	19.77	11.68	11.48	15.62	Shf
Hsd3b7	hydroxy-delta-5-steroid dehydrogenase, 3 beta- and steroid delta-isomerase 7	Hsd3b7	3.95	3.64	4.55	4.49	4.95	4.15	4.38	Hsd3b7	5.13	4.59	4.46	4.53	4.12	4.78	Hsd3b7	5.81	5.72	5.81	5.13	5.43	5.28	Hsd3b7	4.24	4.47	4.39	3.18	3.94	3.47	Hsd3b7	4.30143	4.60167	5.53	3.94833	1.27913	1.06821	1.3907	0.000412019	FALSE	Hsd3b7	4.57	3.92	3.78	3.63	4.16	3.36	4.24	Hsd3b7
Inf2	inverted formin, FH2 and WH2 domain containing	Inf2	13.9	18.75	12.18	20.1	14.17	13.51	22.56	Inf2	17.71	15.56	12.49	17.31	16.46	13.65	Inf2	10.18	10.71	8.27	9.11	10.03	13.85	Inf2	18.85	16.33	16.17	15.6	31.81	28.58	Inf2	16.4529	15.53	10.3583	21.2233	0.631814	0.944248	0.490464	0.000412019	TRUE	Inf2	37.78	40.18	33.49	43.32	31.78	26.45	40.54	Inf2
Samd4a	sterile alpha motif domain containing 4A	Samd4a	2.78	2.7	2.08	2.52	2.47	3.07	2.73	Samd4a	3.64	3.54	3.31	2.86	3.12	2.87	Samd4a	1.55	1.76	1.44	1.52	1.84	1.8	Samd4a	3.34	2.87	2.82	2.89	3.34	3.75	Samd4a	2.62143	3.22333	1.65167	3.16833	0.643657	1.22117	0.535951	0.000412019	TRUE	Samd4a	2.91	2.82	3.05	3.1	3.12	3.77	3.34	Samd4a
Sprn	shadow of prion protein homolog (zebrafish)	Sprn	54.58	52.73	53.05	55.89	61.93	57.56	62.12	Sprn	64.14	62.66	54.15	64.35	60.56	62.96	Sprn	48.05	43.12	51.96	49.25	43.97	50.81	Sprn	74.41	62.42	61.14	56.38	75.96	75.12	Sprn	56.8371	61.47	47.86	67.5717	0.842332	1.08137	0.708716	0.000412019	TRUE	Sprn	67.97	69.61	68.6	65.47	73.23	73.05	65.13	Sprn
Mon2	MON2 homolog, regulator of endosome-to-Golgi trafficking	Mon2	26.56	26.46	26.11	26.01	24.37	26.2	25.77	Mon2	23.2	23.84	25.7	23.39	25.87	24.45	Mon2	30.8	30.66	30.06	27.8	30.06	29.11	Mon2	21.43	23.83	26.61	23.97	31.87	29.3	Mon2	25.9257	24.4083	29.7483	26.1683	1.14688	0.941697	1.13629	0.000414338	FALSE	Mon2	36.39	35.32	34.27	35.12	35.81	35.34	36.24	Mon2
RGD1309676	similar to RIKEN cDNA 5730469M10	RGD1309676	50.87	48.91	54.52	39.61	46.05	47.46	51.27	RGD1309676	50.7	60.92	53.57	55.63	46.04	60.92	RGD1309676	58.8	55.79	68.03	52.36	60.32	58.05	RGD1309676	43.62	45.24	47.48	50.62	39.27	40.56	RGD1309676	48.3843	54.63	58.8917	44.465	1.21672	1.12882	1.32372	0.000414338	TRUE	RGD1309676	64.12	67.06	69.96	66.16	52.15	60.36	56.9	RGD1309676
LOC108352531	uncharacterized LOC108352531	LOC108352531	3.35	3.88	3.42	4.46	3.78	4.5	5.28	LOC108352531	4.66	6.2	4.6	4.82	4.91	5.51	LOC108352531	1.71	1.32	1.82	1.52	1.46	1.86	LOC108352531	3.8	3.42	4.45	3.5	5.98	6.84	LOC108352531	4.09571	5.11667	1.615	4.665	0.40875	1.24333	0.359916	0.000421385	TRUE	LOC108352531	1.11	1.49	1.64	1.4	1.14	1.6	1.61	LOC108352531
Spred1	sprouty-related, EVH1 domain containing 1	Spred1	72.97	66.17	79.8	62.97	60.62	70.9	87.04	Spred1	50.83	76.29	65.52	62.64	88.75	74.59	Spred1	117.27	84.19	93.74	83.78	87.23	99.2	Spred1	44.98	65.93	73	67.78	82.93	83.02	Spred1	71.4957	69.77	94.235	69.6067	1.31761	0.975896	1.35331	0.000421385	TRUE	Spred1	49.93	44.59	51.84	42.65	42.95	54.37	43.13	Spred1
Tp53bp2	tumor protein p53 binding protein, 2	Tp53bp2	12.4	11.3	11.34	11.12	14.67	12.24	12.86	Tp53bp2	10.64	13.24	11.81	13.95	11.78	13.47	Tp53bp2	11.05	9.52	10.13	8.76	8.56	9.47	Tp53bp2	12.27	14.5	16.1	11.67	19.62	18.11	Tp53bp2	12.2757	12.4817	9.58167	15.3783	0.782312	1.01664	0.625498	0.000426174	TRUE	Tp53bp2	28.84	28.04	27.63	26.63	33.81	31.72	32.66	Tp53bp2
RGD1560436	similar to hypothetical protein FLJ20508	RGD1560436	3.93	4.01	4.35	3.72	4.4	4.43	4.52	RGD1560436	5.1	5.06	5.3	5.82	5.47	5.35	RGD1560436	5.57	5.65	6.18	5.26	5.54	4.84	RGD1560436	4.44	4.2	4.54	4.5	3.74	3.69	RGD1560436	4.19429	5.35	5.50667	4.185	1.30561	1.26913	1.30844	0.000434541	FALSE	RGD1560436	3.3	3.51	2.84	2.66	3.02	2.74	3.07	RGD1560436
Paqr8	progestin and adipoQ receptor family member 8	Paqr8	87.66	80.95	89.52	75	85.11	84.1	91.85	Paqr8	66.7	84.74	79.24	78.22	83.81	80.78	Paqr8	96.32	103.85	83.91	86.4	91.88	89.79	Paqr8	71.1	68.02	83.47	73.3	83.41	81.37	Paqr8	84.8843	78.915	92.025	76.7783	1.08402	0.92976	1.19832	0.000444636	FALSE	Paqr8	112.63	110.95	118.32	85.17	105.79	109.52	98.22	Paqr8
Pragmin	pragma of Rnd2	Pragmin	11.92	13.37	9.57	12.15	11.96	11.59	11.99	Pragmin	14.37	11.18	11.32	10.82	14.01	10.02	Pragmin	8.98	8.93	8.65	8.93	10.19	10.02	Pragmin	14.78	11.88	13.11	11.03	19.94	23.97	Pragmin	11.7929	11.9533	9.28333	15.785	0.788989	1.01349	0.590704	0.000444636	TRUE	Pragmin	22.43	20.94	19.66	20.17	26.67	20.05	23.05	Pragmin
Ttc33	tetratricopeptide repeat domain 33	Ttc33	45.32	41.3	47.15	40.55	39.45	41.62	39.77	Ttc33	34.7	42.39	43.14	41.85	42.75	43.85	Ttc33	52.22	57.52	51.94	53.81	56.32	53.24	Ttc33	33.43	41.64	43.6	45.58	46.71	45.28	Ttc33	42.1657	41.4467	54.175	42.7067	1.28414	0.982987	1.26791	0.000444636	TRUE	Ttc33	38.1	36.11	37.17	35.07	36.19	38.08	34.78	Ttc33
Sord	sorbitol dehydrogenase	Sord	15.19	15.12	16.74	14.65	14.46	15.03	15.62	Sord	15.57	16.18	14.59	14.32	16.46	17.17	Sord	20.63	18.98	21.32	20.46	18.7	19.21	Sord	16.36	15.8	16.4	15.2	16.1	15.15	Sord	15.2586	15.715	19.8833	15.835	1.30112	1.02972	1.25405	0.000445692	FALSE	Sord	17.88	17.78	17.6	17.09	15.02	15.69	15.46	Sord
Smpd3	sphingomyelin phosphodiesterase 3	Smpd3	24.94	26.85	23.56	24.31	28.58	27.53	27.31	Smpd3	30.92	25.77	24.73	27.28	27.55	28.26	Smpd3	19.71	19.45	18.14	19.31	20.98	22.29	Smpd3	28.54	26.6	30.58	24.81	39.5	41.07	Smpd3	26.1543	27.4183	19.98	31.85	0.764828	1.04815	0.628482	0.000445716	TRUE	Smpd3	57.34	57.4	54.14	52.55	53.33	47.28	52.01	Smpd3
Tmem178a	transmembrane protein 178A	Tmem178a	52.01	51.35	52.81	50.72	56.41	51.76	63.52	Tmem178a	58.21	59.57	49.2	61.3	52.42	54.1	Tmem178a	45.57	44.33	46.71	41.95	38.58	45.17	Tmem178a	61.06	54.62	54.92	53.39	69.23	72.54	Tmem178a	54.0829	55.8	43.7183	60.96	0.808712	1.03169	0.717627	0.000445716	TRUE	Tmem178a	46.7	45.84	50.58	46.27	39.6	45.57	46.62	Tmem178a
Tmod3	tropomodulin 3	Tmod3	10.44	10.02	9.72	10.65	9.51	10.18	12.58	Tmod3	9.96	10.57	12.11	9.95	12.29	12.23	Tmod3	12.77	13.4	11.7	12.28	11.7	11.25	Tmod3	8.2	9.94	9.83	9.93	8.84	8.97	Tmod3	10.4429	11.185	12.1833	9.285	1.16509	1.07039	1.30883	0.000453874	FALSE	Tmod3	10.31	11.18	11.58	11.49	10.78	12.66	11.37	Tmod3
Crb2	crumbs 2, cell polarity complex component	Crb2	0.49	0.67	0.58	0.62	0.74	0.83	0.78	Crb2	1.09	0.64	0.77	0.78	0.81	0.93	Crb2	0.41	0.34	0.33	0.3	0.46	0.4	Crb2	0.98	0.82	0.73	0.78	1.52	1.2	Crb2	0.672857	0.836667	0.373333	1.005	0.612446	1.21195	0.428356	0.000475145	TRUE	Crb2	1.22	1.51	1.13	1.31	0.98	0.83	0.97	Crb2
Ahcyl1	adenosylhomocysteinase-like 1	Ahcyl1	113.52	110.79	119.15	107.12	105.3	111.6	113.39	Ahcyl1	104.03	121.02	111.71	110.93	114.95	119.58	Ahcyl1	122.02	116.78	123.76	115.45	113.69	117.73	Ahcyl1	98.8	98.35	113.07	106.56	136.31	135.53	Ahcyl1	111.553	113.703	118.238	114.77	1.05988	1.01926	1.03019	0.000475542	FALSE	Ahcyl1	157.1	162.55	168.18	150.19	160.61	173.66	157.6	Ahcyl1
Nab1	Ngfi-A binding protein 1	Nab1	12.27	12.09	12.18	12.28	11.68	12.5	14.1	Nab1	10.24	12.62	12.77	10.97	13.76	12.25	Nab1	10.51	9.64	9.58	8.85	8.97	9.46	Nab1	10.73	11.62	14.85	12.72	18.6	19.59	Nab1	12.4429	12.1017	9.50167	14.685	0.765509	0.972798	0.649419	0.000475542	TRUE	Nab1	17.86	17.85	17.96	20.58	15.65	18.49	18.13	Nab1
Slk	STE20-like kinase	Slk	47.58	41.95	45.35	46.56	42.45	45.2	45.63	Slk	37.37	47.83	48.73	40.06	48.17	47.54	Slk	65.04	61.64	66.27	56.31	58.05	55.96	Slk	35.5	47.45	50.22	47.58	59.93	51.26	Slk	44.96	44.95	60.545	48.6567	1.34587	0.999778	1.24383	0.000480669	TRUE	Slk	46	45.53	47.61	51.26	45.18	48.7	46.7	Slk
Fermt2	fermitin family member 2	Fermt2	33.39	32.91	35	35.9	32.76	34.06	36.16	Fermt2	30.45	34.47	34.34	32.38	31.53	34.64	Fermt2	33.21	36.62	34.45	38.25	35.28	36.12	Fermt2	28.47	30.01	29.67	32.53	35.6	30.96	Fermt2	34.3114	32.9683	35.655	31.2067	1.03904	0.96097	1.14209	0.000481149	FALSE	Fermt2	38.58	41.56	43.74	44.97	44.87	49.68	45.81	Fermt2
Chek2	checkpoint kinase 2	Chek2	0.69	0.61	0.81	0.47	0.52	0.42	0.64	Chek2	0.49	0.5	0.46	0.68	0.62	0.55	Chek2	0.99	1.12	1.1	1.18	1.11	1.14	Chek2	0.56	0.37	0.56	0.38	0.62	0.43	Chek2	0.594286	0.55	1.10667	0.486667	1.738	0.936214	2.05682	0.000481409	TRUE	Chek2	0.47	0.49	0.64	0.55	0.58	0.53	0.66	Chek2
Ptgfrn	prostaglandin F2 receptor inhibitor	Ptgfrn	38.44	34.68	34.78	38.4	38.76	37.2	42.44	Ptgfrn	39.41	52.96	33.81	39.59	41.76	42.67	Ptgfrn	24.7	21.85	24.06	23.34	24.47	24.24	Ptgfrn	34.38	36.51	46.32	36.69	47.23	47.24	Ptgfrn	37.8143	41.7	23.7767	41.395	0.629754	1.10249	0.575411	0.000484152	TRUE	Ptgfrn	9.94	8.09	9.21	8.46	9.7	10.25	9.04	Ptgfrn
RGD1306556	similar to hypothetical protein A530094D01	RGD1306556	34.51	37.16	32.7	35.9	38.7	36.91	41.56	RGD1306556	43.04	36.95	33.73	42.55	38.68	38.06	RGD1306556	24.98	26.79	25.59	27.03	28.68	29.78	RGD1306556	41.68	35.12	43.92	33.83	50.2	56.66	RGD1306556	36.7771	38.835	27.1417	43.5683	0.738714	1.0558	0.623831	0.000500404	TRUE	RGD1306556	97.29	89.23	89.08	88.73	105.03	82.44	93.41	RGD1306556
Rtn4r	reticulon 4 receptor	Rtn4r	40.16	44.09	28.38	43.09	48.91	45.17	40.28	Rtn4r	61.26	30.48	39.57	53.13	40	33.82	Rtn4r	18.63	22.2	14.81	27.75	30.23	32.56	Rtn4r	59.16	44.08	37.68	37.76	63.8	65.31	Rtn4r	41.44	43.0433	24.3633	51.2983	0.58891	1.0386	0.475956	0.000509248	TRUE	Rtn4r	45.85	46.03	39.04	40.2	50.35	41.23	43.31	Rtn4r
LOC103690154	transcription regulator protein BACH1-like	LOC103690154	2.95	2.86	3.3	2.52	2.7	2.94	3.39	LOC103690154	2.31	3.14	2.69	2.67	3.26	3.14	LOC103690154	3.85	3.59	3.93	2.83	2.96	3.2	LOC103690154	2.26	2.38	3.01	2.54	2.89	2.92	LOC103690154	2.95143	2.86833	3.39333	2.66667	1.14482	0.972768	1.26265	0.000510423	FALSE	LOC103690154	2.43	2.68	2.74	2.79	3.13	2.73	2.45	LOC103690154
Herc3	HECT and RLD domain containing E3 ubiquitin protein ligase 3	Herc3	86.43	84.06	88.41	95.47	83.61	93.33	84.91	Herc3	79.74	98.35	82.59	80.51	90.97	91.65	Herc3	65.48	61.17	74.02	58.97	63.76	61.79	Herc3	79.55	80.31	102.96	83.76	110.17	115.06	Herc3	88.0314	87.3017	64.1983	95.3017	0.729573	0.99172	0.673975	0.000515772	TRUE	Herc3	73.91	75.8	71.68	77.02	76.3	73.33	69.34	Herc3
Hsph1	heat shock protein family H (Hsp110) member 1	Hsph1	118.76	114.44	114.26	117.16	107.43	112.06	113.46	Hsph1	128.14	127.68	117.12	105.53	109.98	112.8	Hsph1	136.07	147.37	151.07	160.77	149.19	132.98	Hsph1	112.07	105.1	106.2	118.66	131.53	135.86	Hsph1	113.939	116.875	146.242	118.237	1.28326	1.02575	1.23666	0.000515772	TRUE	Hsph1	137.23	151.14	148.26	153.98	120.46	129.24	121.94	Hsph1
Kcnq2	potassium voltage-gated channel subfamily Q member 2	Kcnq2	150.67	156.59	157.44	146	163.67	155.95	179.99	Kcnq2	174.92	180.25	149.94	162.36	181.9	165.61	Kcnq2	205.47	209.03	213.25	193.87	202.12	209.32	Kcnq2	156.44	142.43	193.1	156.9	235.53	243.78	Kcnq2	158.616	169.163	205.51	188.03	1.29546	1.06646	1.09291	0.000515772	TRUE	Kcnq2	326.97	337.24	327.66	305.94	335.77	307.42	300.61	Kcnq2
Pltp	phospholipid transfer protein	Pltp	28.47	30.74	27.3	30.97	27.77	28.72	33.9	Pltp	35.91	33.08	34.1	33.48	31.67	31.25	Pltp	21.27	28.71	21.71	27.6	29.49	25.18	Pltp	34.93	31.08	39.04	31.94	39.42	33.18	Pltp	29.6957	33.2483	25.66	34.9317	0.864554	1.11923	0.735335	0.000515772	TRUE	Pltp	36.04	38.15	32.72	36.93	27.77	27.34	31.6	Pltp
Tra2a	transformer 2 alpha homolog	Tra2a	117.98	116.67	124.09	113	100.23	111.24	119.1	Tra2a	92.39	115.86	127.25	99.96	116.79	126.46	Tra2a	143.29	146.88	120.95	128.91	133.16	126.55	Tra2a	76.75	107.19	109.23	114.71	71.42	61.98	Tra2a	114.616	113.118	133.29	90.2133	1.16279	0.986947	1.47697	0.000515772	TRUE	Tra2a	74.69	84.91	89.4	83.2	83.66	88.29	83	Tra2a
Lyst	lysosomal trafficking regulator	Lyst	16.98	15.54	18.24	16.21	14.38	15.07	14.65	Lyst	12.75	13.49	15.18	15.56	15.11	15.69	Lyst	21.48	21.63	19.46	19.68	20.24	19.42	Lyst	12.01	15.99	14.98	15.44	20.02	15.52	Lyst	15.8671	14.63	20.3183	15.66	1.27877	0.922519	1.29558	0.000517091	FALSE	Lyst	44.3	45.6	46.43	51.96	54.67	51.4	47.61	Lyst
Kcnq4	potassium voltage-gated channel subfamily Q member 4	Kcnq4	0.73	0.74	0.51	0.57	0.68	0.61	0.61	Kcnq4	0.68	0.5	0.62	0.81	0.54	0.51	Kcnq4	0.41	0.42	0.46	0.52	0.48	0.61	Kcnq4	0.9	0.73	0.63	0.69	0.93	1.03	Kcnq4	0.635714	0.61	0.483333	0.818333	0.79288	0.965049	0.635209	0.000520299	FALSE	Kcnq4	1.66	1.6	1.53	1.94	2.5	2.35	2.81	Kcnq4
Mrpl45	mitochondrial ribosomal protein L45	Mrpl45	19.16	17.62	20.05	17.56	17.03	15.86	19.38	Mrpl45	16.34	19.23	17.83	16.84	18.55	19.47	Mrpl45	23.26	21.86	23.04	19.9	20.68	19.7	Mrpl45	14.74	16.96	17.99	17.89	15.41	14.67	Mrpl45	18.0943	18.0433	21.4067	16.2767	1.18206	0.9972	1.31325	0.000520299	FALSE	Mrpl45	16.54	17.9	17.63	15.78	15.88	16.44	15.41	Mrpl45
Strip1	striatin interacting protein 1	Strip1	22.52	25.8	21.81	23.39	25.84	24.88	23.59	Strip1	27.32	24.2	24.11	26.13	25.41	24.2	Strip1	20.79	17.4	20.23	21.79	20.55	22.71	Strip1	33.36	25.61	24.11	25.14	31.54	34.89	Strip1	23.9757	25.2283	20.5783	29.1083	0.858888	1.05203	0.70796	0.000520299	TRUE	Strip1	33.19	32.63	33.72	36.7	29.6	30.7	31.53	Strip1
Tspan1	tetraspanin 1	Tspan1	1.05	1.43	1.11	1.25	1.1	1.04	1.7	Tspan1	1.18	1.28	1.15	1.54	1.31	1.25	Tspan1	0.91	0.73	0.95	0.73	0.65	0.77	Tspan1	1.7	1.56	1.28	1.35	1	1.58	Tspan1	1.24	1.285	0.79	1.41167	0.664179	1.03358	0.588754	0.000520558	FALSE	Tspan1	0.76	0.52	0.89	0.7	0.25	0.58	0.72	Tspan1
Ache	acetylcholinesterase	Ache	13.88	15.1	11.75	15.99	14.8	15.36	13.21	Ache	17.45	13.01	13.01	17.28	13.16	10.65	Ache	10.97	11.08	8.95	12.89	13.51	14.19	Ache	20.41	16	14.87	14.44	17.26	19	Ache	14.2986	14.0933	11.9317	16.9967	0.835615	0.985746	0.703743	0.000522408	TRUE	Ache	30.56	28.64	28.18	26.38	25.15	26.63	27.65	Ache
Kdelc1	KDEL motif containing 1	Kdelc1	6.77	7.36	7.45	5.98	7.04	6.53	7.93	Kdelc1	7.43	7.69	7.71	7.74	7.66	7.91	Kdelc1	8.77	8.87	9.88	9.61	9.51	11.21	Kdelc1	8.35	7.59	7.42	6.27	6.6	6.36	Kdelc1	7.00857	7.69	9.64167	7.09833	1.37041	1.09586	1.35332	0.000522408	FALSE	Kdelc1	6.85	7.96	8.06	6.79	7.73	7.13	7.25	Kdelc1
Olfm2	olfactomedin 2	Olfm2	64.89	71.83	61	72.62	81.38	64.19	66.77	Olfm2	89.17	75.16	72.04	89.47	79.05	66.36	Olfm2	49.06	55.33	50.01	55.03	59.72	63.67	Olfm2	83.44	71.83	80.91	68.61	77.87	80.95	Olfm2	68.9543	78.5417	55.47	77.2683	0.804729	1.13884	0.718253	0.00052591	TRUE	Olfm2	22.98	17.38	19.67	18.89	20.83	22.06	21.25	Olfm2
Chd2	chromodomain helicase DNA binding protein 2	Chd2	43.69	41.64	44.77	40	41.05	41.58	48	Chd2	39.17	46.89	43.98	40.57	48.62	45.1	Chd2	56.15	51.54	58.4	46.34	51.06	47.12	Chd2	37.88	39.16	49.92	42.67	46.51	44.04	Chd2	42.9614	44.055	51.7683	43.3633	1.20452	1.0254	1.19338	0.000526621	FALSE	Chd2	42.77	46.56	46.09	47.21	47.91	52.38	47.54	Chd2
Ahnak2	AHNAK nucleoprotein 2	Ahnak2	1.04	1.05	1.02	0.95	0.83	1.2	0.85	Ahnak2	1.03	0.6	0.88	1.17	0.92	0.67	Ahnak2	0.56	0.84	0.63	0.73	0.97	0.48	Ahnak2	1.44	1.11	1.05	1.1	1.92	1.9	Ahnak2	0.991429	0.878333	0.701667	1.42	0.734511	0.896379	0.527412	0.00052834	TRUE	Ahnak2	1.33	1.21	1.1	1.36	1.25	0.86	1.63	Ahnak2
Xrcc2	X-ray repair cross complementing 2	Xrcc2	1.6	1.5	1.79	1.64	1.55	1.33	1.73	Xrcc2	1.71	1.83	1.61	1.82	1.86	1.59	Xrcc2	2.13	2.35	2.22	2	2.22	2	Xrcc2	1.3	1.52	1.46	1.61	1.7	1.53	Xrcc2	1.59143	1.73667	2.15333	1.52	1.33221	1.08587	1.39095	0.000530692	FALSE	Xrcc2	1.82	1.62	1.92	1.36	1.48	1.55	1.97	Xrcc2
Syt4	synaptotagmin 4	Syt4	145.5	141.85	145.5	148.61	129.62	151.46	143.22	Syt4	114.47	150.14	143.47	121.19	157.92	148.66	Syt4	186.77	169.95	181.45	166.28	174.93	163.3	Syt4	100.55	136	149.32	142.32	161.93	170.04	Syt4	143.68	139.308	173.78	143.36	1.20935	0.969595	1.21205	0.000532266	TRUE	Syt4	101.84	102.4	99.94	104.51	95.03	104.78	84.72	Syt4
Gjb6	gap junction protein, beta 6	Gjb6	26.05	19.29	26.88	14.8	18.19	16.34	18.69	Gjb6	19.73	17.12	17.7	19.82	18.16	21.99	Gjb6	25.54	29.2	27.6	25.77	24.53	29.93	Gjb6	18.56	19.59	18.5	15.91	17.8	13.31	Gjb6	20.0343	19.0867	27.095	17.2783	1.35068	0.952935	1.56488	0.000533664	TRUE	Gjb6	23.48	21.83	30.42	17.73	20.28	19.01	19.43	Gjb6
Gtf2a1l	general transcription factor 2A subunit 1 like	Gtf2a1l	0.01	0.01	0.01	0.01	0.01	0.01	0.01	Gtf2a1l	0.01	0.01	0.01	0.01	0.02	0.01	Gtf2a1l	0.08	0.12	0.01	0.08	0.01	0.01	Gtf2a1l	0.01	0.01	0.01	0.01	0.02	0.01	Gtf2a1l	0.01	0.0116667	0.0516667	0.0116667	1.37879	1.01515	1.35821	0.000536708	FALSE	Gtf2a1l								Gtf2a1l
Impdh2	inosine monophosphate dehydrogenase 2	Impdh2	22.83	22.45	23.21	22.33	22.89	22.67	24.11	Impdh2	26.59	23.97	23.31	23.58	23.6	23.42	Impdh2	30.9	29.98	33.3	29.35	26.96	30.05	Impdh2	25.92	21.45	22.38	21.53	23.07	22.9	Impdh2	22.9271	24.0783	30.09	22.875	1.31106	1.04999	1.31404	0.000536708	TRUE	Impdh2	25.37	26.11	26.93	26.95	20.87	22.91	22.37	Impdh2
LOC102554009	uncharacterized LOC102554009	LOC102554009	0	0	0	0	0	0	0	LOC102554009	0	0.01	0	0	0	0	LOC102554009	0	0	0	0	0	0	LOC102554009	0	0	0	0	0.01	0	LOC102554009	0	0.00166667	0	0.00166667	1	1.01667	0.983607	0.000536708	FALSE	LOC102554009	0.01	0.01	0.01	0.01	0.01	0.01	0.01	LOC102554009
Man1b1	mannosidase, alpha, class 1B, member 1	Man1b1	29.12	31.2	30.21	31.5	34.36	30.88	39.46	Man1b1	38.36	40.29	34.77	34.03	39.97	40.38	Man1b1	39.49	38.51	42.36	39.14	36.71	38.38	Man1b1	33.73	30.81	38.91	29.75	46.18	45.91	Man1b1	32.39	37.9667	39.0983	37.5483	1.20647	1.17164	1.04117	0.000536708	FALSE	Man1b1	48.38	47.07	48.14	46.43	42.43	38.93	42.51	Man1b1
Rgl1	ral guanine nucleotide dissociation stimulator,-like 1	Rgl1	27.59	27.73	28.44	25.34	28.99	29.45	29.01	Rgl1	28.52	31.42	28.31	26.75	31.14	31.26	Rgl1	34.56	36.51	35.27	34.46	34.61	34.85	Rgl1	25.57	27.14	34.07	27.75	41.26	41.72	Rgl1	28.0786	29.5667	35.0433	32.9183	1.24717	1.05281	1.06436	0.000536708	FALSE	Rgl1	44.94	46.66	46.25	41.91	45.23	47.13	41.09	Rgl1
Tmem185a	transmembrane protein 185A	Tmem185a	12.22	11.3	12.38	11.03	11.31	10.93	11.68	Tmem185a	10.58	11.39	11.33	11.46	11.97	11.87	Tmem185a	15.09	14.62	15.09	16.2	14.75	13.63	Tmem185a	11.15	10.96	11.08	12.35	12.59	11.04	Tmem185a	11.55	11.4333	14.8967	11.5283	1.28727	0.989986	1.28967	0.000536708	FALSE	Tmem185a	10.26	10.92	10.62	9.51	10.43	10.9	9.4	Tmem185a
Gadd45a	growth arrest and DNA-damage-inducible, alpha	Gadd45a	6.08	6	5.42	6.14	6.41	5.24	6.27	Gadd45a	8	6.8	6.97	7.04	5.23	5.86	Gadd45a	7.41	7.73	7.15	7.96	8.03	9.76	Gadd45a	6.12	5.52	4.6	5.65	5.83	4.17	Gadd45a	5.93714	6.65	8.00667	5.315	1.3428	1.11808	1.49708	0.000537733	TRUE	Gadd45a	3.39	4.75	6.73	4.86	3.55	4.32	4.77	Gadd45a
Seh1l	SEH1-like (S. cerevisiae)	Seh1l	4.3	5.11	4.78	4.18	4.97	4.83	5.84	Seh1l	5.46	5.3	6.14	4.88	5.41	6.13	Seh1l	6.81	5.96	6.24	5.56	5.83	5.46	Seh1l	4.26	5.1	4.76	4.79	6.3	4.12	Seh1l	4.85857	5.55333	5.97667	4.88833	1.22549	1.14011	1.21818	0.000541833	FALSE	Seh1l	6.47	7.44	6.58	6.19	7	6.46	7.35	Seh1l
Smg6	SMG6 nonsense mediated mRNA decay factor	Smg6	13.09	12.43	13.17	12.06	13.94	12.67	13.6	Smg6	14.88	16.55	15.21	15.2	15.4	15.22	Smg6	17.66	16.75	18.85	15.1	16.8	17.66	Smg6	13.1	13.61	15.47	14.05	17.88	18.92	Smg6	12.9943	15.41	17.1367	15.505	1.31635	1.18449	1.10456	0.000542536	FALSE	Smg6	17.51	18.86	19.77	18.7	19.06	19.05	19.68	Smg6
Osbpl10	oxysterol binding protein-like 10	Osbpl10	15.39	15.54	15.25	15.61	16.03	16.29	20.12	Osbpl10	17.98	20.75	17.56	17.32	19.95	19.38	Osbpl10	14.35	11.48	13.86	11.65	11.08	13.24	Osbpl10	17.44	15.7	19.31	15.69	24.14	25.79	Osbpl10	16.3186	18.8233	12.61	19.6783	0.774123	1.15256	0.642622	0.000551435	TRUE	Osbpl10	10.83	11.57	12.28	11.98	10.54	11.21	11.46	Osbpl10
Parvg	parvin, gamma	Parvg	1.6	1.16	1.42	1.05	1.06	1.3	1.57	Parvg	1.09	1.55	1.34	1.23	1.01	1.31	Parvg	2.37	2.1	3.04	1.92	2.49	2.6	Parvg	0.77	1.61	0.85	1.46	1.35	1.14	Parvg	1.30857	1.255	2.42	1.19667	1.78905	0.961968	1.94344	0.000551763	TRUE	Parvg	1.7	1.22	1.9	1.07	1.21	1.52	1.71	Parvg
Zbtb34	zinc finger and BTB domain containing 34	Zbtb34	3.73	4.43	5.19	4.8	4.17	4.32	4.23	Zbtb34	4.83	4.39	4.47	4.48	4.61	3.9	Zbtb34	2.78	3.29	3.57	3.8	3.28	3.5	Zbtb34	4.74	4.34	4.63	5.04	4.38	4.92	Zbtb34	4.41	4.44667	3.37	4.675	0.769401	1.00813	0.726702	0.00055506	FALSE	Zbtb34	3.03	3.34	2.6	2.77	3.09	2.59	2.59	Zbtb34
LOC102555825	uncharacterized LOC102555825	LOC102555825	1.9	2.53	2.92	2.44	2.39	3.41	3.49	LOC102555825	3.32	3.11	2.95	3.95	3.74	4.07	LOC102555825	1.16	1.14	1.47	1.45	1.19	1.48	LOC102555825	2.87	3.05	3.99	2.39	4.86	4.65	LOC102555825	2.72571	3.52333	1.315	3.635	0.500758	1.28227	0.378849	0.000555068	TRUE	LOC102555825	3.57	3.74	5.19	3.71	3.71	4.48	4.14	LOC102555825
Cdc37l1	cell division cycle 37-like 1	Cdc37l1	33.31	32.13	32.87	31.95	33.1	33.51	36.67	Cdc37l1	29.89	35.69	35.7	33.4	35.4	33.83	Cdc37l1	38.86	39.75	34.88	35.9	39.06	36.2	Cdc37l1	29.67	31.68	34.88	31.09	41.17	39.57	Cdc37l1	33.3629	33.985	37.4417	34.6767	1.12189	1.01859	1.07951	0.000556638	FALSE	Cdc37l1	41.33	37.7	42.06	40.85	36.64	38.68	39.47	Cdc37l1
Kcnh3	potassium voltage-gated channel subfamily H member 3	Kcnh3	29.73	32.66	27.68	30.48	36.74	32.5	33.44	Kcnh3	43.5	28.87	30.17	40.2	38.61	30.52	Kcnh3	17.87	21.92	16.62	22.59	22.23	24.89	Kcnh3	39.62	29.18	35.66	29.55	55.55	52.98	Kcnh3	31.89	35.3117	21.02	40.4233	0.660206	1.10696	0.521181	0.000558281	TRUE	Kcnh3	33.72	32.82	31.81	31.96	27.59	27.14	31.75	Kcnh3
Arl4a	ADP-ribosylation factor like GTPase 4A	Arl4a	13.23	12.67	13.14	13.66	12.33	13.49	12.2	Arl4a	11.45	14.64	15.62	12.23	14.34	15.93	Arl4a	17.54	15.59	17.68	14.64	15.73	15.36	Arl4a	9.02	13.7	13.83	13.08	12.5	14.62	Arl4a	12.96	14.035	16.09	12.7917	1.23966	1.08231	1.25585	0.000563584	FALSE	Arl4a	7.27	7.5	8.43	7.63	7.51	8.46	7.01	Arl4a
Zfp295	zinc finger protein 295	Zfp295	12.43	12.89	12.97	11.82	12.27	14	14.13	Zfp295	13.3	15.4	14.7	12.8	14.64	15.19	Zfp295	14.8	13.76	13.07	13.39	13.71	12.6	Zfp295	10.41	12.05	12.86	12.04	15.69	13.35	Zfp295	12.93	14.3383	13.555	12.7333	1.04797	1.10808	1.06403	0.00056448	FALSE	Zfp295	15.17	16.72	17.19	16.06	18.13	18	16.99	Zfp295
RGD1304728	similar to 4933427D14Rik protein	RGD1304728	11.18	10.75	11.17	10.65	10.37	10.72	13.47	RGD1304728	11.55	13.48	12.77	11.46	12.72	13.02	RGD1304728	12.92	13.19	13.12	11.95	12.24	11.47	RGD1304728	10.02	10.86	12.51	10.64	14.03	13.31	RGD1304728	11.1871	12.5	12.4817	11.895	1.11469	1.11631	1.04891	0.000565685	FALSE	RGD1304728	17.23	16.79	20.35	16.89	16.86	18.41	20.19	RGD1304728
Atxn2	ataxin 2	Atxn2	23.76	24.73	23.68	24.37	26.13	26.48	26.21	Atxn2	28.77	26.75	26.24	27.18	29.16	24.63	Atxn2	23.1	23.33	21.11	20.87	24.13	24.28	Atxn2	29.87	25.36	30.25	25.78	42.56	44.05	Atxn2	25.0514	27.1217	22.8033	32.9783	0.910618	1.08231	0.692397	0.00056896	TRUE	Atxn2	40.07	38.78	38.37	40.01	49.24	51.56	46.78	Atxn2
Pctp	phosphatidylcholine transfer protein	Pctp	1.02	0.7	1.23	1.1	1.24	1.02	1.16	Pctp	1.12	1.14	0.97	1.16	1.13	1.41	Pctp	1.49	2.26	1.58	2.33	1.6	1.35	Pctp	1.12	0.91	1.04	1.02	0.67	0.58	Pctp	1.06714	1.155	1.76833	0.89	1.60078	1.07528	1.88721	0.00056896	TRUE	Pctp	1.1	1.02	1.05	0.92	1.14	0.71	0.7	Pctp
Snx27	sorting nexin family member 27	Snx27	53.57	56.31	54.67	52.01	55.66	55.53	58.3	Snx27	54.99	58.74	56.84	52.51	61.92	57.56	Snx27	68.51	67.05	66.63	61.97	65.2	63.19	Snx27	51.24	53.28	64.11	55.52	64.47	63.96	Snx27	55.15	57.0933	65.425	58.7633	1.18597	1.03517	1.11317	0.00056896	FALSE	Snx27	64.75	66.02	64.93	62.24	64.45	66.78	63.02	Snx27
Adamts9	ADAM metallopeptidase with thrombospondin type 1 motif, 9	Adamts9	0.98	0.86	0.61	1.08	1.03	0.82	1.17	Adamts9	1.24	1.25	0.93	0.86	1.49	1.69	Adamts9	1.8	2.38	1.93	1.47	1.08	1.81	Adamts9	0.86	0.84	1.07	0.91	0.84	1.63	Adamts9	0.935714	1.24333	1.745	1.025	1.78138	1.29701	1.64	0.000578691	TRUE	Adamts9	3.4	3.05	3.32	3.7	4.43	3.07	3.52	Adamts9
Mpv17l	MPV17 mitochondrial membrane protein-like	Mpv17l	14.03	13.79	15.43	13.01	13.7	12.24	16.64	Mpv17l	15.54	14.6	15.42	15.56	13.8	15.52	Mpv17l	16.38	17.99	17.56	16.94	17.57	17.19	Mpv17l	14.55	13.27	14.2	13.97	14.49	12.11	Mpv17l	14.12	15.0733	17.2717	13.765	1.22164	1.06704	1.25292	0.000579658	FALSE	Mpv17l	15.79	15.49	16.92	13.99	14.8	15.22	15.75	Mpv17l
Tbccd1	TBCC domain containing 1	Tbccd1	9.38	8.94	8.75	7.73	7.92	8.21	9.31	Tbccd1	10.82	9.17	9.46	9.77	9.58	9.93	Tbccd1	10	11.43	12.57	10.61	12.1	10.45	Tbccd1	8.84	8.71	9.42	8.05	9.38	7.31	Tbccd1	8.60571	9.78833	11.1933	8.61833	1.29723	1.13584	1.29535	0.000579658	FALSE	Tbccd1	9.72	9	8.17	7.36	6.8	7.36	8.81	Tbccd1
LOC680121	similar to heat shock protein 8	LOC680121	100.15	107.18	102.96	115.86	99.52	106.65	82.74	LOC680121	82.4	88.05	84.04	86.96	90.68	87.31	LOC680121	100.79	120.17	102.31	104.36	118.01	104.46	LOC680121	70.27	77.61	85.18	97.31	51.08	56	LOC680121	102.151	86.5733	108.35	72.9083	1.06062	0.847649	1.48545	0.000580096	TRUE	LOC680121	40	47.62	37.92	38.32	51.65	49.63	37.13	LOC680121
Osbpl1a	oxysterol binding protein-like 1A	Osbpl1a	80.25	76.87	87.4	79.72	76.04	80.4	77.6	Osbpl1a	74.62	81.46	77.88	79.94	75.36	79.28	Osbpl1a	68.43	67.69	72.59	69.09	66.16	69.71	Osbpl1a	79.45	78.94	79.75	82.31	91.18	100.76	Osbpl1a	79.7543	78.09	68.945	85.3983	0.864637	0.979158	0.80756	0.000580096	TRUE	Osbpl1a	43.84	42.89	47.43	49.26	47.15	53.45	53.61	Osbpl1a
Pdzd2	PDZ domain containing 2	Pdzd2	21.56	19.46	22.35	15.09	23.38	19.09	20.2	Pdzd2	21.33	21.17	18.98	22.09	23.3	20.15	Pdzd2	30.31	30.07	28.08	28.54	27.3	27.88	Pdzd2	19.1	15.96	21.77	19.53	24.43	27.16	Pdzd2	20.1614	21.17	28.6967	21.325	1.42126	1.04978	1.34407	0.000580096	TRUE	Pdzd2	31.53	26.68	27.07	23.29	33.9	26.01	29.58	Pdzd2
Spag5	sperm associated antigen 5	Spag5	4.14	3.77	5.26	3.35	4.28	3.57	4.1	Spag5	4.43	4.41	4.1	4.11	3.92	4.06	Spag5	6.21	7.01	6.9	6.27	6.68	6.7	Spag5	3.82	3.86	4.57	3.97	5.57	5.51	Spag5	4.06714	4.17167	6.62833	4.55	1.61462	1.02508	1.44695	0.000580096	TRUE	Spag5	4.39	4.8	5.61	4.87	4.99	5.01	5.01	Spag5
C1ql1	complement C1q like 1	C1ql1	3.57	4.19	3.1	3.53	4.54	3.33	4.49	C1ql1	5.53	4	3.9	5.59	4.62	3.71	C1ql1	2.13	2.33	1.81	2.61	2.76	3.58	C1ql1	6.05	4.67	3.42	3.24	7.1	6.34	C1ql1	3.82143	4.55833	2.53667	5.13667	0.672374	1.18792	0.503501	0.000584364	TRUE	C1ql1	11.45	11.53	10.6	11.27	12.29	10.97	12.5	C1ql1
Fgd6	FYVE, RhoGEF and PH domain containing 6	Fgd6	4.79	4.08	4.26	3.96	4.38	4.33	4.5	Fgd6	3.7	3.98	4.62	3.55	4.21	4.66	Fgd6	5.35	5.16	5.46	4.53	4.68	4.67	Fgd6	3.5	4.19	4.38	3.92	4.77	4.27	Fgd6	4.32857	4.12	4.975	4.17167	1.14597	0.952903	1.18806	0.000584364	FALSE	Fgd6	6.3	5.26	5.61	5.38	6.19	5	6.43	Fgd6
Zxdb	zinc finger, X-linked, duplicated B	Zxdb	4.83	4.55	4.2	4.64	5.35	5.38	5.17	Zxdb	4.99	4.68	5.2	5.24	5.65	4.95	Zxdb	4.47	4.18	4.06	4.22	3.76	4.3	Zxdb	5.24	5.21	5.46	4.98	8.18	7.89	Zxdb	4.87429	5.11833	4.165	6.16	0.85741	1.04906	0.68131	0.000584364	TRUE	Zxdb	8.15	7.24	6.83	7.4	9.05	8.01	7.95	Zxdb
LOC108352166	uncharacterized LOC108352166	LOC108352166	2.07	2.91	3.29	2.55	3.12	3.46	3.63	LOC108352166	3.5	3.16	2.8	4.01	3.66	3.83	LOC108352166	1.43	1.38	1.61	1.88	1.48	1.55	LOC108352166	3.5	3.54	4.06	2.59	3.48	3.76	LOC108352166	3.00429	3.49333	1.555	3.48833	0.533134	1.15754	0.461217	0.000590836	TRUE	LOC108352166	2.84	3.15	3.74	2.73	3.06	3.23	3.4	LOC108352166
Sgpp2	sphingosine-1-phosphate phosphatase 2	Sgpp2	10.65	7.88	11.84	9.62	9.07	9.44	9.79	Sgpp2	7.88	10.12	8.97	9.41	8.34	9.12	Sgpp2	15.77	18.08	17.96	15.97	16.46	15.22	Sgpp2	7.93	7.74	10.51	9.27	13.27	15.14	Sgpp2	9.75571	8.97333	16.5767	10.6433	1.69208	0.920617	1.55228	0.000597671	TRUE	Sgpp2	22.58	23.38	22.55	19.71	24.96	24.61	22.1	Sgpp2
Cygb	cytoglobin	Cygb	17.33	18.21	18.75	17.66	18.16	16.91	18.29	Cygb	22.15	19.45	19.01	21.74	19.56	19.98	Cygb	22.19	25.73	25.24	26.32	24.64	25.85	Cygb	20.43	19.05	18.87	18.31	22.02	17.65	Cygb	17.9014	20.315	24.995	19.3883	1.39406	1.13408	1.28769	0.000598379	TRUE	Cygb	18.85	19.17	18.91	17.84	18.36	15.67	17.34	Cygb
Kcnb2	potassium voltage-gated channel subfamily B member 2	Kcnb2	5.72	5.17	5.74	5.9	5.51	7.09	6.36	Kcnb2	5.79	7.58	7.21	5.82	6.89	6.67	Kcnb2	4.51	3.74	3.99	3.22	3.96	3.29	Kcnb2	4.81	6.76	7.79	6.48	8.39	9.39	Kcnb2	5.92714	6.66	3.785	7.27	0.644584	1.12159	0.527137	0.000598379	TRUE	Kcnb2	3.07	2.98	3.65	4.51	4.09	4.46	4.64	Kcnb2
Ntsr1	neurotensin receptor 1	Ntsr1	0.2	0.44	0.07	0.42	0.37	0.23	0.25	Ntsr1	0.52	0.12	0.31	0.28	0.22	0.16	Ntsr1	0.22	0.22	0.17	0.31	0.16	0.23	Ntsr1	0.85	0.51	0.54	0.39	0.65	0.8	Ntsr1	0.282857	0.268333	0.218333	0.623333	0.831468	0.962065	0.440092	0.000599908	TRUE	Ntsr1	0.89	0.27	0.56	0.86	0.43	0.95	0.63	Ntsr1
Stard8	StAR-related lipid transfer domain containing 8	Stard8	12.53	12.66	13.69	11.16	11.95	12.66	13.47	Stard8	13.69	16.39	12.08	13.17	14.99	15.02	Stard8	6.22	5.63	6.46	5.46	5.97	5.91	Stard8	10.24	9.82	12.88	11.18	17.37	16.76	Stard8	12.5886	14.2233	5.94167	13.0417	0.47615	1.12884	0.459734	0.00060227	TRUE	Stard8	3.07	3.72	2.88	3.04	3.33	3.39	2.87	Stard8
Zfp36	zinc finger protein 36	Zfp36	3.01	3.45	3.62	3.05	3.02	3.47	3.72	Zfp36	4.68	3.71	3.92	3.66	2.54	3.72	Zfp36	4.04	6.5	4.25	5.28	4.92	5.93	Zfp36	2.81	2.64	3.67	2.04	2.78	3.41	Zfp36	3.33429	3.705	5.15333	2.89167	1.52967	1.10795	1.75599	0.00060256	TRUE	Zfp36	3.83	4.42	4.62	3.14	5.58	5.59	5.14	Zfp36
Mfsd11	major facilitator superfamily domain containing 11	Mfsd11	10.71	10.87	11.56	10.4	11.36	10.69	11.26	Mfsd11	11.22	12.65	10.23	11.14	11.21	11.28	Mfsd11	14.53	13.64	14.65	13.77	12.82	12.98	Mfsd11	10.62	9.81	10.85	10.68	10.35	11.53	Mfsd11	10.9786	11.2883	13.7317	10.64	1.24851	1.02796	1.28786	0.000618769	FALSE	Mfsd11	12.94	13.13	12.87	11.57	11.12	11.04	11.41	Mfsd11
Herc2	HECT and RLD domain containing E3 ubiquitin protein ligase 2	Herc2	116.97	118.44	126.68	125.49	114.15	120.93	123.93	Herc2	118.49	117.98	117.68	112.24	114.92	125.27	Herc2	131.12	126.22	129.38	125.7	129	123.31	Herc2	113.81	109.47	110.38	107.97	145.52	133.18	Herc2	120.941	117.763	127.455	120.055	1.05381	0.973744	1.06159	0.000619138	FALSE	Herc2	143.53	135.55	150.12	159.49	139.45	144.04	152.49	Herc2
Dnajb5	DnaJ heat shock protein family (Hsp40) member B5	Dnajb5	56.93	62.65	59.14	59.93	56.67	58.86	78.2	Dnajb5	70.35	67.05	52.44	59.52	65.57	63.31	Dnajb5	44.4	38.31	42.77	42.42	39.19	45.26	Dnajb5	71.11	54.58	62.2	59.33	66.82	65.94	Dnajb5	61.7686	63.04	42.0583	63.33	0.681418	1.02055	0.664643	0.000622013	TRUE	Dnajb5	59.15	62.41	61.92	62.61	73.62	69.54	68.7	Dnajb5
Phf24	PHD finger protein 24	Phf24	137.81	141.01	144.36	141.14	145.66	149.47	161.65	Phf24	155.69	166.58	143.1	153.49	160.56	154.57	Phf24	131.27	124.84	132.15	130.12	127.4	135.02	Phf24	151.61	140.3	168.23	143.07	250.35	268.67	Phf24	145.871	155.665	130.133	187.038	0.892184	1.06709	0.69592	0.000625004	TRUE	Phf24	95.19	93.51	89.21	99.61	87.88	95.54	93.14	Phf24
Crim1	cysteine rich transmembrane BMP regulator 1	Crim1	38.97	42.66	37.71	40.11	40.51	43.88	44.34	Crim1	41.21	44.71	46.66	42.46	48.88	40.54	Crim1	36.41	35.24	37.63	35.06	35.78	32.77	Crim1	41.33	40.73	52.95	40.85	56.49	60.2	Crim1	41.1686	44.0767	35.4817	48.7583	0.862198	1.07047	0.728262	0.000629206	TRUE	Crim1	46.37	44.6	42.09	44.41	43.6	45.52	46.73	Crim1
Kcnt2	potassium sodium-activated channel subfamily T member 2	Kcnt2	15.55	16.48	15.69	15.17	14.43	16.39	13.45	Kcnt2	10.69	13.14	14.35	12.83	14.66	14.21	Kcnt2	10.7	10.09	10.03	10.57	11.11	9.9	Kcnt2	12.06	16.3	17.33	16.44	18.48	18.48	Kcnt2	15.3086	13.3133	10.4	16.515	0.681439	0.870511	0.631959	0.000629206	TRUE	Kcnt2	17.25	16.08	16.28	16.26	18.17	18.29	15.89	Kcnt2
Zdhhc8	zinc finger, DHHC-type containing 8	Zdhhc8	27.58	32.91	26.13	32.49	37.08	34.2	31.17	Zdhhc8	42.42	31.2	29.95	40.91	34.02	30.92	Zdhhc8	16.27	17.82	15.95	22.01	21.86	23.74	Zdhhc8	38.33	29.72	30.05	27.71	50.15	51.25	Zdhhc8	31.6514	34.9033	19.6083	37.8683	0.620707	1.10242	0.519073	0.000629206	TRUE	Zdhhc8	27.38	26.92	25.76	24.31	34.77	28.23	31.06	Zdhhc8
Xpo1	exportin 1	Xpo1	29.97	31.17	29.4	29.4	29.13	29.93	30.51	Xpo1	29.47	32.58	33.3	27.44	33.17	29.58	Xpo1	42.81	41.64	42.52	44.08	42.88	37.93	Xpo1	27.94	29.35	32.87	32.03	38.59	43.5	Xpo1	29.93	30.9233	41.9767	34.0467	1.40115	1.03308	1.23223	0.000631535	TRUE	Xpo1	40.25	41.59	43	42.27	40.12	41.78	38.98	Xpo1
Car7	carbonic anhydrase 7	Car7	9.47	11.28	12.14	10.41	11.02	10.01	11.22	Car7	14.86	13.49	12.48	14.21	11.63	14.05	Car7	5.72	5.19	5.54	6.52	5.18	6.47	Car7	12.74	10.2	9.94	10.98	14.38	12.45	Car7	10.7929	13.4533	5.77	11.7817	0.538885	1.24424	0.494038	0.000637726	TRUE	Car7	10.67	11.57	11.16	10.61	11.07	12.49	11.15	Car7
Hmg20a	high mobility group 20A	Hmg20a	26.95	29.29	29.95	25.98	27.65	29	32.04	Hmg20a	30.74	37.2	31.33	31.94	35.6	32.94	Hmg20a	39.02	34.26	36.64	34.15	31.35	33.2	Hmg20a	22.62	26.59	33.59	29.35	43.5	39.28	Hmg20a	28.6943	33.2917	34.77	32.4883	1.211	1.15966	1.07001	0.000643898	FALSE	Hmg20a	40.04	44.86	43.3	40.56	43.39	46.3	46.01	Hmg20a
LOC102548308	uncharacterized LOC102548308	LOC102548308	0.56	0.69	0.7	0.53	0.65	0.5	0.8	LOC102548308	0.9	1.15	0.96	0.75	0.58	1.08	LOC102548308	1.26	1.18	0.77	1.22	1.13	0.83	LOC102548308	0.78	0.67	0.58	0.5	0.43	0.33	LOC102548308	0.632857	0.903333	1.065	0.548333	1.58967	1.36907	1.79692	0.000643898	TRUE	LOC102548308	0.78	0.98	1.14	0.91	1.18	1.68	1.48	LOC102548308
LOC102552808	uncharacterized LOC102552808	LOC102552808	2.66	2.56	3.06	2.35	2.74	2.45	3.23	LOC102552808	2.61	2.76	2.42	2.9	2.69	2.78	LOC102552808	1.88	1.77	1.73	1.94	1.92	1.87	LOC102552808	2.5	3.29	2.78	2.78	2.82	3.56	LOC102552808	2.72143	2.69333	1.85167	2.955	0.69173	0.990042	0.638843	0.000643898	FALSE	LOC102552808	1.52	1.57	1.98	1.9	1.56	1.51	1.56	LOC102552808
Lzts1	leucine zipper, putative tumor suppressor 1	Lzts1	74.41	78.65	78.62	81.68	85.79	85.03	102.31	Lzts1	96.53	101.34	82.27	86.02	91.2	95.73	Lzts1	67.17	57.1	72.46	55.72	59.75	62.29	Lzts1	84.97	80.43	99.83	76.16	116.26	131.52	Lzts1	83.7843	92.1817	62.415	98.195	0.745253	1.10011	0.635994	0.000643898	TRUE	Lzts1	36.27	34.6	34.94	34.67	34.23	35.5	41.11	Lzts1
Map4k3	mitogen-activated protein kinase kinase kinase kinase 3	Map4k3	32.44	32.94	31.52	32.63	33.57	33.91	35.61	Map4k3	29.39	34.67	33.07	32.41	37.49	33.27	Map4k3	31.92	29.19	31.46	28.34	27.55	29.19	Map4k3	30.47	33.72	39.94	34.01	48.5	49.98	Map4k3	33.2314	33.3833	29.6083	39.4367	0.891301	1.00456	0.751412	0.000643898	TRUE	Map4k3	56.86	56.35	56.77	52.31	58.29	59.11	53.11	Map4k3
Pcdh15	protocadherin 15	Pcdh15	1.6	1.68	1.69	1.48	1.71	1.54	1.87	Pcdh15	1.41	1.54	1.74	1.65	1.53	1.91	Pcdh15	1.96	2.07	1.91	1.74	1.85	1.66	Pcdh15	1.58	1.45	1.43	1.32	2.3	1.62	Pcdh15	1.65286	1.63	1.865	1.61667	1.12103	0.98696	1.14466	0.000643898	FALSE	Pcdh15	1.93	2.18	1.89	2.32	2.28	1.94	2.36	Pcdh15
Rhoq	ras homolog family member Q	Rhoq	11	10.57	10.71	10.69	9.76	9.89	11.85	Rhoq	11.81	12.02	12.17	10.87	12.35	11.86	Rhoq	12.13	11.63	11.8	11.9	11.91	11.83	Rhoq	10.04	9.52	10.38	10.89	14.41	12.59	Rhoq	10.6386	11.8467	11.8667	11.305	1.11436	1.1125	1.04925	0.000643898	FALSE	Rhoq	18.88	20.27	19.15	17.89	18.26	19.81	17.54	Rhoq
Rnd1	Rho family GTPase 1	Rnd1	42.09	41.75	41.13	37.22	37.4	39.18	43.69	Rnd1	58.21	54.9	46.62	51.63	52.29	53.98	Rnd1	23.66	22.78	26.51	21.81	22.89	21.65	Rnd1	47.7	37.32	42.09	46.84	43.85	44.16	Rnd1	40.3514	52.9383	23.2167	43.66	0.576411	1.31116	0.532831	0.000643898	TRUE	Rnd1	15.07	13.14	13.31	14.5	10.54	12.61	15.39	Rnd1
Sacs	sacsin molecular chaperone	Sacs	57.4	53.35	57.76	60.1	51.21	54.64	60.16	Sacs	47.89	58.03	57.39	50.41	56.18	64.75	Sacs	62.9	67.68	60.84	59.34	59.86	57.65	Sacs	42.8	54.79	56.26	52.96	70.92	67.35	Sacs	56.3743	55.775	61.3783	57.5133	1.08861	0.989388	1.06709	0.000643898	FALSE	Sacs	67.53	63.52	64.69	67.52	73.19	77.88	75.47	Sacs
Ankrd10	ankyrin repeat domain 10	Ankrd10	34.82	39.71	37.15	36.43	38.22	36.5	38.61	Ankrd10	31.84	29.06	36.83	37.64	31.76	37.65	Ankrd10	45.81	44.81	36.21	45.17	44.85	45.5	Ankrd10	32.26	36.83	29.91	36.38	32.5	24.81	Ankrd10	37.3486	34.13	43.725	32.115	1.17027	0.914054	1.36039	0.000646342	TRUE	Ankrd10	38.16	38.7	41.58	35.6	37.76	37.98	38.73	Ankrd10
Kctd1	potassium channel tetramerization domain containing 1	Kctd1	20.4	18.3	21.04	17.68	19.25	18.39	19.19	Kctd1	23.23	20.93	20.94	21.45	21.75	19.61	Kctd1	16.5	16.09	17.7	18.28	16.58	17.43	Kctd1	22.79	20.15	19.59	20.99	32.9	31.02	Kctd1	19.1786	21.3183	17.0967	24.5733	0.892009	1.11099	0.696974	0.000646969	TRUE	Kctd1	17.07	16.6	16.96	17.8	17.27	17.94	17.91	Kctd1
LOC499331	similar to hypothetical protein D030056L22	LOC499331	13.08	13.36	13.82	11.8	13.59	12.34	13.57	LOC499331	12.35	13.11	14.63	13.53	13.04	12.88	LOC499331	16.89	17.09	14.63	16.49	16.64	17.42	LOC499331	13.59	13.64	11.92	12.19	11.52	12.09	LOC499331	13.08	13.2567	16.5267	12.4917	1.26151	1.0134	1.32045	0.000652352	FALSE	LOC499331	10.58	10.87	10.51	9.97	9.67	9.67	9.25	LOC499331
Pdzrn3	PDZ domain containing RING finger 3	Pdzrn3	16.76	15.64	16.58	18.55	17.61	18.03	19.72	Pdzrn3	17.95	19.99	16.93	16.58	23.46	19.34	Pdzrn3	14.45	14.56	14.57	14.84	14.18	14.27	Pdzrn3	18.08	17.29	21.66	17.79	26.85	26.75	Pdzrn3	17.5557	19.0417	14.4783	21.4033	0.825701	1.08416	0.677957	0.000652352	TRUE	Pdzrn3	8.06	8.44	7.49	8.08	7.88	8.67	10.44	Pdzrn3
Prkrip1	Prkr interacting protein 1 (IL11 inducible)	Prkrip1	16.44	17.09	17.36	15.83	16.8	12.79	17.38	Prkrip1	19.49	17.71	15.92	19.09	19.51	18.69	Prkrip1	19.5	21.4	25.62	20.96	22.13	19.93	Prkrip1	16.7	15.19	16.57	17.26	14.45	11.57	Prkrip1	16.2414	18.4017	21.59	15.29	1.3273	1.13219	1.40936	0.000652352	TRUE	Prkrip1	12	13.31	12.94	13.27	13.32	10.71	12.42	Prkrip1
Nr2f1	nuclear receptor subfamily 2, group F, member 1	Nr2f1	23.38	25.06	21.1	23.85	26.55	26.73	27.99	Nr2f1	24.43	24.37	25.62	25.44	25.8	24.92	Nr2f1	20.65	17.44	20.16	20.76	19.79	20.72	Nr2f1	25.14	27.62	24.67	24.09	32.32	34.88	Nr2f1	24.9514	25.0967	19.92	28.12	0.799156	1.0058	0.709426	0.000668391	TRUE	Nr2f1	29.3	28.35	27.37	28.93	26.29	24.17	26.25	Nr2f1
Peli2	pellino E3 ubiquitin protein ligase family member 2	Peli2	3.82	3.91	4.17	3.79	3.62	3.84	3.35	Peli2	3.21	3.86	3.48	3.54	3.91	3.55	Peli2	2.83	2.93	2.94	2.68	3.12	3.37	Peli2	3.15	4.33	4.99	3.99	6.56	6.26	Peli2	3.78571	3.59167	2.97833	4.88	0.792218	0.950061	0.618139	0.000669488	TRUE	Peli2	7.84	8.9	9.14	8.99	8.41	9.1	7.14	Peli2
Zfp410	zinc finger protein 410	Zfp410	11.91	11.06	11.86	11.17	10.87	10.64	11.72	Zfp410	12.58	12.97	11.81	12.38	12.64	13.61	Zfp410	12.46	12.32	14.7	12.39	12.44	12.23	Zfp410	10.48	11.22	11.23	11.1	11.25	10.67	Zfp410	11.3186	12.665	12.7567	10.9917	1.12594	1.11792	1.15913	0.000669488	FALSE	Zfp410	11.99	11.92	10.83	11.23	11.09	10.53	9.94	Zfp410
Fam13a	family with sequence similarity 13, member A	Fam13a	6.31	6.8	7.48	6.58	7.51	7.21	7.6	Fam13a	6.66	7.43	6.66	6.62	6.95	7.8	Fam13a	8.05	8.61	9.33	7.72	7.88	7.68	Fam13a	6.02	7.22	7.46	6.78	9.14	8.24	Fam13a	7.07	7.02	8.21167	7.47667	1.15923	0.993026	1.09701	0.000672882	FALSE	Fam13a	9.94	10.87	11.01	9.71	12.74	11.83	11.55	Fam13a
Tmem63b	transmembrane protein 63B	Tmem63b	36.46	39.13	35.41	39.99	41.63	39.91	43.1	Tmem63b	48.65	38.13	37.33	43.63	38.63	36.8	Tmem63b	32.11	31.56	28.42	32.81	34.27	39.11	Tmem63b	49.57	40.08	42.32	38.62	54.47	62.64	Tmem63b	39.3757	40.5283	33.0467	47.95	0.839672	1.0292	0.689837	0.000675634	TRUE	Tmem63b	60.92	55.71	57.62	59.29	57.2	57.03	60.54	Tmem63b
LOC108352132	uncharacterized LOC108352132	LOC108352132	0.32	0.25	0.9	0.61	0.36	0.36	0.82	LOC108352132	0.46	0.99	0.44	0.54	0.67	0.8	LOC108352132	1.24	0.98	1.49	0.77	1.32	1.05	LOC108352132	0.52	0.39	0.41	0.43	0.48	0.43	LOC108352132	0.517143	0.65	1.14167	0.443333	2.01196	1.21528	2.28528	0.000682276	TRUE	LOC108352132	0.22	0.52	0.96	0.73	0.56	0.56	0.51	LOC108352132
Prr36	proline rich 36	Prr36	13.57	12.97	11.01	11.84	14.96	14.07	13.59	Prr36	16.99	14.19	13.6	16.94	16.27	13.8	Prr36	11.27	10.18	10.8	12.57	12.19	13.48	Prr36	17.95	15.26	16.55	13.6	27.91	28.06	Prr36	13.1443	15.2983	11.7483	19.8883	0.8946	1.16264	0.592762	0.000682276	TRUE	Prr36	23.5	23.18	20.97	21.68	28.95	26.96	25.98	Prr36
Neto2	neuropilin and tolloid like 2	Neto2	22.47	23.96	22.31	24.33	17.57	22.04	19.82	Neto2	19.8	21.52	22.3	17.66	20.42	18.71	Neto2	18.86	15.93	18.31	18.68	17.97	15.87	Neto2	20.94	22.74	23.95	23.06	26.25	27.66	Neto2	21.7857	20.0683	17.6033	24.1	0.808899	0.92153	0.731543	0.000682715	TRUE	Neto2	13.06	14.2	15.28	15.01	14.48	17.2	17.09	Neto2
Med10	mediator complex subunit 10	Med10	34.14	31.09	33.14	34.34	29.77	30.13	34.2	Med10	32.52	31.41	30.07	33.07	32.25	27.72	Med10	28.69	28.57	27.23	27.6	26.03	28.01	Med10	33.86	31.52	33.33	32.92	34.16	31.71	Med10	32.4014	31.1733	27.6883	32.9167	0.854988	0.962214	0.841646	0.000683185	FALSE	Med10	33.37	30.16	30.02	33.13	24	26	28.53	Med10
Upp1	uridine phosphorylase 1	Upp1	3.6	2.18	4.19	2.8	3.54	2.81	3.29	Upp1	3.25	3.69	4.17	3.23	2.83	4.93	Upp1	8.54	6.71	7.79	6.08	4.06	7.73	Upp1	3.83	3.58	3.98	3	3.42	2.63	Upp1	3.20143	3.68333	6.81833	3.40667	2.09556	1.14597	1.97291	0.000685438	TRUE	Upp1	2.99	2.55	2.59	2.29	3.16	1.91	1.76	Upp1
Lgalsl	galectin-like	Lgalsl	50.43	49.7	54.14	48.43	51.02	50.5	51.12	Lgalsl	41.86	50.84	51.16	46.04	50.34	52.07	Lgalsl	59.14	63.91	61.06	55.41	57.39	59.05	Lgalsl	38.36	49.54	52.41	51.49	46.76	48	Lgalsl	50.7629	48.7183	59.3267	47.76	1.16837	0.959803	1.24168	0.000689975	TRUE	Lgalsl	33.38	35.73	38.98	31.99	38.54	37.26	33.67	Lgalsl
Hacd3	3-hydroxyacyl-CoA dehydratase 3	Hacd3	62.71	64.09	64.16	59.74	63.44	60.99	64.25	Hacd3	63.11	68.17	63.16	63.37	66.35	66.67	Hacd3	74.39	72.89	72.28	75.48	71.3	68.41	Hacd3	59.42	63.43	66.27	64.66	61.02	56.51	Hacd3	62.7686	65.1383	72.4583	61.885	1.15413	1.03769	1.17058	0.000690262	FALSE	Hacd3	71.22	74.62	72.75	71.07	70.42	69.53	71.28	Hacd3
Mitf	melanogenesis associated transcription factor	Mitf	3.02	2.97	3.03	3.05	2.66	2.86	3.32	Mitf	2.13	3.12	2.83	2.85	3.22	2.9	Mitf	4.36	4.54	4.96	3.86	4.54	4.65	Mitf	2.49	3.1	3.05	3.12	3.56	3.17	Mitf	2.98714	2.84167	4.485	3.08167	1.48519	0.952877	1.44107	0.000690985	FALSE	Mitf	3.4	3.24	2.88	3.01	3.33	3.42	3.5	Mitf
Fgl2	fibrinogen-like 2	Fgl2	1.73	1.76	1.18	1.34	1.69	1.15	1.22	Fgl2	1.21	1.06	1.41	0.98	1.62	1.53	Fgl2	1.41	1.81	1.76	1.31	1.72	1.35	Fgl2	0.51	1.28	1.09	0.8	0.68	1.05	Fgl2	1.43857	1.30167	1.56	0.901667	1.07892	0.911018	1.65724	0.000692635	FALSE	Fgl2	1.31	1.66	1.64	1.33	1.7	1.86	1.15	Fgl2
Rpe	ribulose-5-phosphate-3-epimerase	Rpe	9.8	9.83	9.89	9.67	10.01	9.92	10.45	Rpe	9.33	10.53	9.44	9.66	10.91	9.9	Rpe	12.18	12.39	11.43	12.02	13.63	12.37	Rpe	8.16	9.63	10.66	10.46	11.57	10.39	Rpe	9.93857	9.96167	12.3367	10.145	1.23889	1.0023	1.21393	0.000692635	FALSE	Rpe	12.55	12.71	13.27	11.2	12.49	11.17	11.25	Rpe
Slc9a8	solute carrier family 9 member A8	Slc9a8	14.35	14.56	14.65	14.91	14.92	14.34	16.84	Slc9a8	15.74	18.39	13.28	16.12	16.93	17.06	Slc9a8	18.8	17.17	21.61	17.51	18.59	18.66	Slc9a8	15.36	14.17	16.18	14.58	22.5	21.26	Slc9a8	14.9386	16.2533	18.7233	17.3417	1.25167	1.08743	1.07922	0.000705508	FALSE	Slc9a8	20.05	19.2	19	16.7	19.19	17.64	17.89	Slc9a8
S100a9	S100 calcium binding protein A9	S100a9	0.69	0.96	1.14	0.98	3.36	0.88	3.11	S100a9	0.93	1.24	0.85	0.58	0.66	4.54	S100a9	3.51	4.35	6.04	4.74	2.4	2.92	S100a9	1.25	1.32	0.25	0.93	1.79	1.79	S100a9	1.58857	1.46667	3.99333	1.22167	2.42414	0.927806	3.0971	0.000705963	TRUE	S100a9	0.18	0.52	0.95	0.6	0.21	0.18	0.45	S100a9
Aldh1l1	aldehyde dehydrogenase 1 family, member L1	Aldh1l1	7.63	6.99	7.69	6.87	7.24	6.62	8.59	Aldh1l1	7.76	8.45	7.81	8.49	7.22	9.97	Aldh1l1	8.61	8.57	9.46	8.43	8.88	7.61	Aldh1l1	7.67	6.89	7.44	6.76	6.09	5.92	Aldh1l1	7.37571	8.28333	8.59333	6.795	1.16288	1.12141	1.26082	0.000708037	FALSE	Aldh1l1	11.36	10.66	10.22	11.18	7.81	8.02	10.14	Aldh1l1
Rara	retinoic acid receptor, alpha	Rara	4.96	5.23	4.91	4.63	4.68	5.17	7.24	Rara	7.16	6.01	5.46	6.51	5.59	6.59	Rara	2.92	2.65	2.42	2.12	2.48	2.84	Rara	5.65	4.83	5.58	4.22	6.26	7.01	Rara	5.26	6.22	2.57167	5.59167	0.498445	1.1791	0.4694	0.000708037	TRUE	Rara	7.43	7.56	7.12	7.46	8.65	8.39	8.98	Rara
Fam46b	family with sequence similarity 46, member B	Fam46b	0.01	0.01	0.01	0.01	0.01	0.01	0.01	Fam46b	0.05	0.03	0.01	0.01	0.01	0.01	Fam46b	0.23	0.66	0.18	0.61	0.23	0.57	Fam46b	0.01	0.01	0.01	0.01	0.02	0.01	Fam46b	0.01	0.02	0.413333	0.0116667	4.66667	1.09091	4.59701	0.000716462	TRUE	Fam46b								Fam46b
Kcne4	potassium voltage-gated channel subfamily E regulatory subunit 4	Kcne4	0.9	1.02	0.81	0.9	0.95	1.07	0.92	Kcne4	0.83	1.05	1.2	0.96	0.91	1.32	Kcne4	1.09	1.24	1.37	0.84	1.22	0.65	Kcne4	0.43	0.63	0.62	0.79	0.64	0.63	Kcne4	0.938571	1.045	1.06833	0.623333	1.12494	1.10248	1.61521	0.000716462	FALSE	Kcne4	1.16	0.79	0.8	1.24	0.74	0.83	0.76	Kcne4
Kcng1	potassium voltage-gated channel modifier subfamily G member 1	Kcng1	12.11	13.69	10.42	11.93	14.04	12.15	12.25	Kcng1	23.77	12.05	12.78	15.69	14.94	11.67	Kcng1	10.26	8.89	8.67	10.21	8.78	10.69	Kcng1	25.25	13.68	15.6	13.35	23.48	23.79	Kcng1	12.37	15.15	9.58333	19.1917	0.77653	1.22294	0.501944	0.000716462	TRUE	Kcng1	25.9	28.52	26.74	30.23	31.22	26.07	29.17	Kcng1
Rgma	repulsive guidance molecule family member A	Rgma	11.49	12.12	8.31	9.59	14.34	11.69	12.12	Rgma	14.54	9.89	11.02	14.29	10.95	10.95	Rgma	6.71	7.23	6.09	7.88	7.79	9.35	Rgma	16.32	12.78	11.99	9.45	22.3	19.96	Rgma	11.38	11.94	7.50833	15.4667	0.662747	1.04878	0.488758	0.000716462	TRUE	Rgma	17.58	16.99	16.14	15.9	20.25	18.72	19.48	Rgma
Galnt1	polypeptide N-acetylgalactosaminyltransferase 1	Galnt1	24.42	21.48	23.9	22.45	22.16	22.1	25.24	Galnt1	18.33	28.22	23.66	20.58	24.78	27.21	Galnt1	28.53	26.12	26.04	23.62	23.37	23.65	Galnt1	16.27	21.26	24.1	21.8	27.33	26.73	Galnt1	23.1071	23.7967	25.2217	22.915	1.09112	1.02971	1.10022	0.000717989	FALSE	Galnt1	33.45	32.46	33.42	31.82	31.38	32.5	29.22	Galnt1
Celsr1	cadherin, EGF LAG seven-pass G-type receptor 1	Celsr1	3.22	3.36	2.94	2.94	4.45	4.13	3.48	Celsr1	4.51	5.05	4.35	5.15	5.14	5.09	Celsr1	6.63	6.94	5.22	6.05	4.85	6.34	Celsr1	4.58	3.53	4.31	3.41	4.66	5.75	Celsr1	3.50286	4.88167	6.005	4.37333	1.69449	1.3827	1.36475	0.000722383	TRUE	Celsr1	7.46	7.31	7.46	6.9	8.02	7.59	8.39	Celsr1
Extl1	exostosin-like glycosyltransferase 1	Extl1	18.78	20.5	19.03	19.04	19.79	19.09	22.03	Extl1	26.32	19.42	17.85	23.81	21.57	19.34	Extl1	13.92	15.01	14.16	14.02	16.27	17.05	Extl1	23.8	17.54	21.27	19.3	26.06	26.46	Extl1	19.7514	21.385	15.0717	22.405	0.764261	1.08229	0.674146	0.000730788	TRUE	Extl1	20.15	17.49	17.62	16.07	15.7	16.42	18.1	Extl1
Hif1a	hypoxia inducible factor 1 alpha subunit	Hif1a	28.31	27.35	27.47	28.89	28.03	29.61	28.33	Hif1a	26.01	31.19	29.3	27.3	33.04	30.55	Hif1a	24.98	21.74	23.2	20.58	21.76	22.36	Hif1a	26.39	27.18	31.38	28.39	37.61	40.38	Hif1a	28.2843	29.565	22.4367	31.8883	0.793984	1.04512	0.704528	0.000730788	TRUE	Hif1a	35.65	34.53	33.93	38.51	37.08	41.35	35.74	Hif1a
LOC100125366	40S ribosomal protein S2	LOC100125366	1.06	0.93	0.62	1.05	1.15	1.49	1.62	LOC100125366	1.49	1.02	1.22	1.25	1.38	1.07	LOC100125366	0.49	0.28	0.84	0.53	0.35	0.55	LOC100125366	1.32	0.92	1.12	1.24	1.78	1.52	LOC100125366	1.13143	1.23833	0.506667	1.31667	0.492653	1.08681	0.428235	0.000730788	TRUE	LOC100125366	1.31	0.93	0.52	1.42	1.25	0.72	1.39	LOC100125366
Mrpl51	mitochondrial ribosomal protein L51	Mrpl51	32	31.62	33.71	32.67	32.88	32.67	33.7	Mrpl51	30.31	33.84	32.85	32.31	33.21	32.37	Mrpl51	38.96	40.4	39.48	33.29	39.89	36.13	Mrpl51	27.05	29.82	34.57	33	25.48	23.57	Mrpl51	32.75	32.4817	38.025	28.915	1.16058	0.991832	1.31398	0.000730788	TRUE	Mrpl51	20.38	21.92	22.62	20.15	19.65	21.85	19.71	Mrpl51
Map3k14	mitogen-activated protein kinase kinase kinase 14	Map3k14	2.64	2.5	2.75	2.17	2.66	2.85	3.26	Map3k14	3.79	3.24	3.24	2.98	3.41	3.31	Map3k14	3.4	3.47	3.3	3.17	3.96	3.15	Map3k14	2.41	2.94	2.76	2.37	4.17	3.38	Map3k14	2.69	3.32833	3.40833	3.005	1.25747	1.22879	1.1299	0.00073167	FALSE	Map3k14	3.55	3.01	2.92	2.87	3.67	3.41	3.57	Map3k14
Fosb	FosB proto-oncogene, AP-1 transcription factor subunit	Fosb	2.78	2.67	2.77	1.95	2.23	3.16	3.67	Fosb	9.07	6.02	5.93	5.84	6.34	3.26	Fosb	5.34	6.53	4.34	6.48	6.07	6.8	Fosb	2.71	2.12	2.76	2.35	2.1	4.63	Fosb	2.74714	6.07667	5.92667	2.77833	2.11674	2.16943	2.0938	0.000731874	TRUE	Fosb	1.08	1.28	1.2	1.11	1.29	1.85	1.31	Fosb
Per2	period circadian clock 2	Per2	25.45	25.85	24.43	25.2	23.94	24.08	33.29	Per2	23.3	18.3	21.39	20.8	25.73	21.25	Per2	21.96	19.52	18.01	19.75	21.71	18.95	Per2	28.4	26.72	30.92	24.01	40.74	39.4	Per2	26.0343	21.795	19.9833	31.6983	0.768467	0.837788	0.631584	0.000731874	TRUE	Per2	23.55	20.58	23.35	21.89	23.19	25.18	25.07	Per2
Cap2	CAP, adenylate cyclase-associated protein, 2 (yeast)	Cap2	113.71	114.36	117.08	114.04	110.27	118.53	126.85	Cap2	121.08	135.57	118.83	120.07	135.1	131.17	Cap2	98.22	82.85	100.52	86.06	83.24	87.1	Cap2	119.02	114.77	123.6	124.64	125.93	130.12	Cap2	116.406	126.97	89.665	123.013	0.770477	1.09068	0.729125	0.000734453	TRUE	Cap2	75.91	77.4	70.33	73.02	88.27	85.8	76.82	Cap2
Slc16a1	solute carrier family 16 member 1	Slc16a1	18.92	19.77	19.94	19.51	18.02	17.92	18.71	Slc16a1	17.99	19.55	19.38	19.27	18.71	19.72	Slc16a1	20.2	23.27	19.16	21.99	22.95	24.21	Slc16a1	17.53	19.25	16.51	19.45	15.92	16.11	Slc16a1	18.97	19.1033	21.9633	17.4617	1.15697	1.00699	1.25633	0.000736179	FALSE	Slc16a1	19.9	19.36	20.71	20.85	17.76	20.21	20.53	Slc16a1
LOC102554492	uncharacterized LOC102554492	LOC102554492	1.17	1.24	1.1	1.29	1.43	1.32	1.42	LOC102554492	1.13	1.45	1.18	1.33	1.27	1.36	LOC102554492	0.81	0.62	0.91	0.64	0.84	0.82	LOC102554492	1.29	1.26	1.26	1.2	1.95	1.94	LOC102554492	1.28143	1.28667	0.773333	1.48333	0.632196	1.00379	0.551579	0.000742146	TRUE	LOC102554492	1.05	0.99	0.98	0.98	1.06	0.78	0.93	LOC102554492
Prss22	protease, serine, 22	Prss22	3.42	2.16	1.66	1.86	2.82	2.55	1.94	Prss22	3.9	1.93	1.47	2.34	1.57	3.64	Prss22	2.18	4.57	2.75	3.3	3.12	5.98	Prss22	1.74	1.83	1.22	1.39	1.93	1.3	Prss22	2.34429	2.475	3.65	1.56833	1.53419	1.05348	2.24775	0.000761082	TRUE	Prss22	2.26	1.25	1.3	0.98	2.62	1.52	1.42	Prss22
Tecpr2	tectonin beta-propeller repeat containing 2	Tecpr2	31.76	34.58	34.4	32.34	35.96	31.43	37.93	Tecpr2	35.2	40.5	29.54	33.08	36.4	34.22	Tecpr2	48.59	44.81	44.48	41.47	45.97	46.64	Tecpr2	34.02	29.22	39.23	31.14	51.92	44.37	Tecpr2	34.0571	34.8233	45.3267	38.3167	1.32993	1.02243	1.18247	0.000772924	TRUE	Tecpr2	46.85	46.41	45.21	43.78	40.67	37.87	45.43	Tecpr2
Aktip	AKT interacting protein	Aktip	52.78	54.4	51.37	53.44	54.73	52.32	54.8	Aktip	56.5	53.85	57.04	54.5	53.01	55.75	Aktip	64.38	64.74	65.65	66.55	61.77	63.09	Aktip	55.57	53.17	53.25	51.16	57.96	56.7	Aktip	53.4057	55.1083	64.3633	54.635	1.20479	1.03182	1.17774	0.000774783	FALSE	Aktip	46.69	46.39	47.6	46.58	40.33	43.89	43.79	Aktip
Lfng	LFNG O-fucosylpeptide 3-beta-N-acetylglucosaminyltransferase	Lfng	4.37	4.65	5.18	3.76	6.21	4.62	6.21	Lfng	9	6.46	5.65	7.02	4.71	7.05	Lfng	6.95	6.48	6.64	7.71	7.02	8.03	Lfng	6.17	4.45	5.22	3.64	5.94	4.16	Lfng	5	6.64833	7.13833	4.93	1.41928	1.3232	1.43903	0.000779733	FALSE	Lfng	11.52	9.73	10.12	6.34	12.04	7.39	9.36	Lfng
Ncf4	neutrophil cytosolic factor 4	Ncf4	0.19	0.11	0.08	0.23	0.22	0.07	0.35	Ncf4	0.36	0.3	0.25	0.18	0.24	0.27	Ncf4	0.62	0.51	0.43	0.62	0.55	0.42	Ncf4	0.27	0.15	0.15	0.17	0.35	0.13	Ncf4	0.178571	0.266667	0.525	0.203333	2.24359	1.31624	2.06044	0.000779733	TRUE	Ncf4	0.21	0.37	0.19	0.31	0.34	0.21	0.32	Ncf4
RGD1310335	similar to RIKEN cDNA C330027C09	RGD1310335	0.3	0.44	0.29	0.4	0.34	0.39	0.42	RGD1310335	0.36	0.55	0.55	0.36	0.47	0.42	RGD1310335	0.54	0.52	0.81	0.49	0.55	0.54	RGD1310335	0.16	0.35	0.42	0.27	0.16	0.34	RGD1310335	0.368571	0.451667	0.575	0.283333	1.44055	1.17734	1.76087	0.000783981	FALSE	RGD1310335	0.21	0.12	0.17	0.13	0.31	0.14	0.19	RGD1310335
Actl6b	actin-like 6B	Actl6b	42.32	43.54	37.75	43.35	42.28	41.24	46.42	Actl6b	51.87	44.07	42.73	50.57	42.99	44.85	Actl6b	34.13	34.76	37.1	36.28	33.71	38.4	Actl6b	53.62	45.68	41.81	42.27	49.2	47.61	Actl6b	42.4143	46.18	35.73	46.6983	0.842776	1.08858	0.765626	0.000787154	TRUE	Actl6b	48.53	44.48	43.47	44.61	42.89	43.59	43.99	Actl6b
Atp9b	ATPase phospholipid transporting 9B (putative)	Atp9b	13.92	13.86	14.89	13.54	14.41	14.38	15.91	Atp9b	14.83	15.56	13.55	14.98	14.65	15.76	Atp9b	16.76	14.93	17.42	14.89	17.95	16.82	Atp9b	13.44	14.27	15.09	11.64	19.92	18.99	Atp9b	14.4157	14.8883	16.4617	15.5583	1.14095	1.03256	1.05769	0.000787154	FALSE	Atp9b	26.69	25.59	25.76	25.62	22.05	22.62	24.86	Atp9b
Lrrc17	leucine rich repeat containing 17	Lrrc17	1.84	1.78	1.27	1.46	1.9	1.95	1.38	Lrrc17	1.78	2.31	1.69	2.09	1.63	1.82	Lrrc17	0.55	0.57	0.87	0.89	0.72	0.84	Lrrc17	1.34	1.63	1.57	2.07	1.67	2.11	Lrrc17	1.65429	1.88667	0.74	1.73167	0.478827	1.13246	0.458599	0.000787154	TRUE	Lrrc17	0.15	0.53	0.19	0.25	0.12	0.28	0.22	Lrrc17
Fam53c	family with sequence similarity 53, member C	Fam53c	30.43	31.81	27.18	28.87	34.33	31.09	33.73	Fam53c	38.32	34.51	33.14	36.06	39.32	34.59	Fam53c	39.87	36.5	36.51	35.51	39.32	40.42	Fam53c	32.96	30.01	34.74	29.7	39.36	38.78	Fam53c	31.0629	35.99	38.0217	34.2583	1.2233	1.15811	1.10953	0.000794674	FALSE	Fam53c	35.03	35.15	33.55	32.04	35.76	33.8	34.32	Fam53c
Pianp	PILR alpha associated neural protein	Pianp	40.33	46.81	40.86	41.55	44.82	42.53	43.84	Pianp	57.11	48.96	46.76	53.23	49.16	47.3	Pianp	36.73	35.97	39.9	44.48	39.81	42.67	Pianp	57.02	50.57	47.21	45.69	69.36	73.1	Pianp	42.9629	50.42	39.9267	57.1583	0.929494	1.17317	0.699054	0.000794674	TRUE	Pianp	38.66	43.68	44.21	38.1	52.22	46.69	45.36	Pianp
Rev3l	REV3 like, DNA directed polymerase zeta catalytic subunit	Rev3l	29.11	28.7	29.59	27.23	28.08	29.24	30.28	Rev3l	25.45	28.86	32.04	28.13	29.75	33.61	Rev3l	33.46	30.63	29.32	32.28	29.6	28.61	Rev3l	23.32	27.88	27.55	27.8	32.94	25.91	Rev3l	28.89	29.64	30.65	27.5667	1.06071	1.02587	1.11145	0.000799786	FALSE	Rev3l	48.98	49.74	50.9	51.82	63.16	62.7	55.89	Rev3l
Mdh2	malate dehydrogenase 2	Mdh2	205.75	211.16	198.79	227.52	211.73	209.16	201.57	Mdh2	229.1	191.21	198.61	228.4	204.66	193.67	Mdh2	179.87	198.49	173.11	210.31	192.24	202.31	Mdh2	257.18	222.14	212.73	219.69	263.53	244.3	Mdh2	209.383	207.608	192.722	236.595	0.920465	0.991529	0.814642	0.000800438	TRUE	Mdh2	266.62	252.82	242.1	254.76	265.1	244.73	246.67	Mdh2
Plpp6	phospholipid phosphatase 6	Plpp6	30.35	27.57	30.6	26.99	27.03	30.42	29.08	Plpp6	20.14	25.88	24.04	25.3	24.48	26.02	Plpp6	21.96	20.27	19.39	20.69	19.41	19.87	Plpp6	24.04	25.79	29.99	26.36	29.17	31.94	Plpp6	28.8629	24.31	20.265	27.8817	0.703142	0.842804	0.727798	0.000800438	TRUE	Plpp6	26.11	25.73	24.68	26.94	21.09	27.29	26.25	Plpp6
Dock3	dedicator of cyto-kinesis 3	Dock3	107.01	107.83	105.12	113.5	111.16	118.29	109.71	Dock3	109.59	118.84	110.78	108.23	117.13	110.24	Dock3	99.81	89.83	106.09	85.31	90.67	94.97	Dock3	100.82	110.95	124.27	102.21	158.07	173.43	Dock3	110.374	112.468	94.4467	128.292	0.855825	1.01896	0.736393	0.000812262	TRUE	Dock3	87.39	82.46	86.25	92.18	88.29	97.84	96.72	Dock3
Spred3	sprouty-related, EVH1 domain containing 3	Spred3	14.02	13.66	13.99	13.14	15.81	13.91	17.37	Spred3	15.39	14.24	13.1	13.08	16.64	14.98	Spred3	14.7	11.54	11.94	11.94	12.13	13.06	Spred3	16.79	14.38	17.71	14.14	24.23	25.74	Spred3	14.5571	14.5717	12.5517	18.8317	0.863174	1.00099	0.668281	0.000817063	TRUE	Spred3	17.03	15.06	16.35	17.81	20.81	17.89	16.23	Spred3
Gnpda1	glucosamine-6-phosphate deaminase 1	Gnpda1	12.88	13.11	14.36	11.57	13.02	13.1	15.08	Gnpda1	15.25	15.33	14.25	14.8	14.57	16.39	Gnpda1	18.85	16.97	17.28	17.45	15.34	15.78	Gnpda1	13.15	12.82	12.24	13.02	15.98	14.98	Gnpda1	13.3029	15.0983	16.945	13.6983	1.27174	1.13396	1.23529	0.00081894	FALSE	Gnpda1	16.31	15.87	16.47	14.35	14.32	13.52	13.74	Gnpda1
LOC691658	similar to anterior pharynx defective 1b homolog	LOC691658	12.77	13.04	11.78	11.97	13.01	12.74	12.14	LOC691658	13.22	12.79	12.54	13.22	13.03	12.79	LOC691658	15.82	15.88	15.48	15.08	15.98	16.62	LOC691658	12.59	13.33	12.53	12.19	16.15	14.53	LOC691658	12.4929	12.9317	15.81	13.5533	1.26341	1.03485	1.16528	0.00081894	FALSE	LOC691658	19.45	20.81	20.52	19.06	21	20.74	18.71	LOC691658
Prkcg	protein kinase C, gamma	Prkcg	96.08	96.92	96.26	97.15	97.06	102.96	101.81	Prkcg	110.95	92	102.57	99.29	103.63	100.74	Prkcg	89.51	87.44	89.09	99.01	82.72	86.04	Prkcg	106.88	96.16	115.86	100.81	126.29	124.86	Prkcg	98.32	101.53	88.9683	111.81	0.904982	1.03262	0.795893	0.00081894	TRUE	Prkcg	238.55	233.85	230.27	233.16	234.77	226.8	232.61	Prkcg
Hs6st1	heparan sulfate 6-O-sulfotransferase 1	Hs6st1	12.91	15.11	12.26	14.91	15.06	14.56	14.35	Hs6st1	15.9	12.12	14	15.19	13.6	13.24	Hs6st1	12.54	12.11	10.89	13.01	13.08	14.65	Hs6st1	18.79	15.08	15.6	13.82	19.56	20.5	Hs6st1	14.1657	14.0083	12.7133	17.225	0.898191	0.988968	0.739586	0.000831463	TRUE	Hs6st1	15.81	16.06	14.01	16.63	16.6	17.2	17.57	Hs6st1
LOC102554670	uncharacterized LOC102554670	LOC102554670	0.02	0.03	0	0	0	0	0	LOC102554670	0	0.05	0	0	0	0.01	LOC102554670	0.01	0.06	0.09	0.1	0.18	0.1	LOC102554670	0	0	0	0	0.01	0	LOC102554670	0.00714286	0.01	0.09	0.00166667	1.77333	1.02667	1.86885	0.000834176	FALSE	LOC102554670	0.01	0.01	0.02	0.01	0.01	0.01	0.01	LOC102554670
Zzef1	zinc finger ZZ-type and EF-hand domain containing 1	Zzef1	36.66	33.25	36.41	34.39	37.63	33.62	39.28	Zzef1	35.07	38.24	34	34.61	37.17	36.31	Zzef1	45.92	44.65	43.43	41.01	44.86	42.19	Zzef1	32.87	34.36	37.83	31.56	52.19	51.07	Zzef1	35.8914	35.9	43.6767	39.98	1.21631	1.00024	1.09223	0.000834176	FALSE	Zzef1	62.19	54.26	56.41	57.87	60.32	54.02	59.57	Zzef1
Slc26a2	solute carrier family 26 member 2	Slc26a2	2.74	2.63	2.54	2.23	1.87	2.91	2.72	Slc26a2	1.97	2.35	2.99	2.09	3.67	3.15	Slc26a2	2.68	2.45	2.79	2.77	2.85	2.16	Slc26a2	1.85	1.94	1.46	1.99	2.01	1.76	Slc26a2	2.52	2.70333	2.61667	1.835	1.0369	1.06997	1.40396	0.0008344	FALSE	Slc26a2	2.93	2.88	3.69	2.95	2.53	3.53	2.76	Slc26a2
Avl9	AVL9 cell migration associated	Avl9	33.35	31.28	33.09	30.72	32.75	32.08	30.84	Avl9	27.02	34.66	33	30.34	36.31	33.85	Avl9	43.66	40.09	40.25	37.15	36.8	37.47	Avl9	25.08	33.09	36.13	33.5	41.2	38.58	Avl9	32.0157	32.53	39.2367	34.5967	1.22484	1.01601	1.13373	0.000845183	FALSE	Avl9	41.09	39.72	39.77	39.1	43.2	44.58	38.27	Avl9
Fitm2	fat storage-inducing transmembrane protein 2	Fitm2	8.63	8.11	8.92	8.42	8.59	8.66	10.55	Fitm2	9.43	11.39	8.77	9.38	10.21	10.88	Fitm2	11.71	9.31	10.49	8.97	9.79	9.17	Fitm2	8.62	8.23	9.46	8.35	11.07	11.6	Fitm2	8.84	10.01	9.90667	9.555	1.11931	1.13087	1.03642	0.000847064	FALSE	Fitm2	13.57	14.73	14.42	13.64	12.63	12.28	13.44	Fitm2
Egln3	egl-9 family hypoxia-inducible factor 3	Egln3	9.67	11	7.43	9.01	10.52	10.55	9.22	Egln3	10.24	9.38	9.16	9.6	9.48	10.09	Egln3	7.67	6.76	7.02	7.6	7.25	8	Egln3	10.99	10.96	10.36	8.31	10.74	11.97	Egln3	9.62857	9.65833	7.38333	10.555	0.769212	1.00306	0.702331	0.000849583	TRUE	Egln3	5.55	5.84	6.1	6.15	6.65	6.61	6.45	Egln3
Fads1	fatty acid desaturase 1	Fads1	53.89	43.29	48.09	47.04	54.46	50.67	50.52	Fads1	46.85	50.56	43.98	41.53	47.69	58.13	Fads1	51.12	54.88	49.18	47.21	47.93	59.1	Fads1	41.58	42.9	44.51	38.06	51.22	48.2	Fads1	49.7086	48.1233	51.57	44.4117	1.03737	0.968173	1.16082	0.000849583	FALSE	Fads1	72.75	64.79	68.93	59.57	73.76	74.76	67.02	Fads1
Sgk1	serum/glucocorticoid regulated kinase 1	Sgk1	29.37	30.7	26.97	26.97	32.02	30.69	29.72	Sgk1	33.68	34.88	34.68	37.33	20.09	29.58	Sgk1	35.01	43.34	32.9	36.83	36.76	41.84	Sgk1	21.62	30.78	29.87	17.52	21.66	18.36	Sgk1	29.4914	31.7067	37.78	23.3017	1.2801	1.07486	1.61869	0.000849583	TRUE	Sgk1	47.02	44.92	41.2	40.75	71.17	75.05	66.13	Sgk1
Trap1	TNF receptor-associated protein 1	Trap1	29.48	31.09	28.82	31.6	30.29	29.77	31.18	Trap1	34.36	30.17	28.8	33.04	29.8	28.8	Trap1	27.66	27.9	26.88	30.11	27.4	26.78	Trap1	35.7	31.85	32.44	29.44	33.16	35.74	Trap1	30.3186	30.8283	27.7883	33.055	0.916819	1.01676	0.84115	0.000849583	FALSE	Trap1	35.9	33.94	34.3	36.37	34.99	30.52	35.61	Trap1
Fmnl3	formin-like 3	Fmnl3	2.99	3.42	2.91	3.46	3.33	3.38	4.84	Fmnl3	3.4	3.74	3.25	3.55	4.23	3.37	Fmnl3	2.27	2.38	2.79	2.36	2.54	2.43	Fmnl3	3.6	3.36	4.11	2.84	5.27	5.25	Fmnl3	3.47571	3.59	2.46167	4.07167	0.716407	1.03196	0.614063	0.000851482	TRUE	Fmnl3	4.85	4.59	4.76	5.03	4.16	4.6	5.4	Fmnl3
LOC102553493	uncharacterized LOC102553493	LOC102553493	26.94	28.72	31.59	27.2	26.17	25.23	33.05	LOC102553493	24.76	27.04	24.84	25	30.27	27.14	LOC102553493	31.56	30.35	29.34	31.43	30.59	29.75	LOC102553493	23.97	22.88	26.37	26.46	30.56	26.88	LOC102553493	28.4143	26.5083	30.5033	26.1867	1.07326	0.933158	1.16422	0.000851482	FALSE	LOC102553493	28.12	28.69	34.57	28.3	33.11	35.21	35.88	LOC102553493
Gbas	glioblastoma amplified sequence	Gbas	32.9	34.14	29.52	33.09	33.62	32.57	29.84	Gbas	30.5	30.11	33.16	34.78	30.7	30.23	Gbas	28.17	28.28	25.87	30.7	29.98	32.07	Gbas	34.92	36.18	32.96	35.65	32.77	34.63	Gbas	32.24	31.58	29.1783	34.5183	0.905329	0.979592	0.845746	0.000864484	FALSE	Gbas	33.89	35.45	35.11	35.79	31.56	32.78	30.81	Gbas
Mapk1	mitogen activated protein kinase 1	Mapk1	199.73	213.25	183.1	218.42	233.85	216.61	229.1	Mapk1	217.05	246.73	209.08	230.04	250.83	252.91	Mapk1	246.19	224.32	246.58	218.18	221.31	233.11	Mapk1	187.55	192.21	259.44	192.2	289.3	292.65	Mapk1	213.437	234.44	231.615	235.558	1.08513	1.09836	0.983267	0.000864799	FALSE	Mapk1	261.09	279.8	250.65	259.88	290.34	280.37	260.11	Mapk1
Kmt2c	lysine methyltransferase 2C	Kmt2c	37.2	37.24	38.61	38.48	35.45	38.21	39.33	Kmt2c	32.9	34.43	39.16	34.67	36.98	38.46	Kmt2c	44.64	45.1	40.53	42.53	44.83	42.4	Kmt2c	31.38	36.28	35.04	36.83	49.31	40.76	Kmt2c	37.7886	36.1	43.3383	38.2667	1.14648	0.955433	1.13219	0.000871156	FALSE	Kmt2c	61.18	61.19	65.86	67.83	69.97	73.34	75.63	Kmt2c
Nrn1	neuritin 1	Nrn1	147.22	147.25	132.31	150.2	126.81	154.53	155.96	Nrn1	103.58	147.22	146.18	140.42	168.77	145.58	Nrn1	79.23	72.22	60.31	79.03	73.22	77.48	Nrn1	92.81	139.67	147.37	138.4	143.26	149.86	Nrn1	144.897	141.958	73.5817	135.228	0.508159	0.979732	0.544466	0.000871156	TRUE	Nrn1	125.2	134.71	121.63	131.46	126.14	131.02	113.48	Nrn1
Adamts8	ADAM metallopeptidase with thrombospondin type 1 motif, 8	Adamts8	0.55	0.82	0.68	0.65	0.67	0.74	0.44	Adamts8	0.67	0.68	0.58	0.67	0.45	0.64	Adamts8	0.3	0.33	0.4	0.39	0.48	0.47	Adamts8	0.63	0.7	0.86	0.64	0.95	0.94	Adamts8	0.65	0.615	0.395	0.786667	0.66	0.953333	0.558271	0.000873023	FALSE	Adamts8	0.15	0.21	0.17	0.28	0.01	0.28	0.16	Adamts8
Mertk	MER proto-oncogene, tyrosine kinase	Mertk	10.77	9.25	13	10.55	11.8	11.91	11.12	Mertk	9.53	11.72	10.87	11.3	9.42	11.98	Mertk	14.79	14.96	14.48	12.36	12.66	14.91	Mertk	9.97	10.81	10.6	10.19	11.37	10.19	Mertk	11.2	10.8033	14.0267	10.5217	1.25015	0.964897	1.32999	0.000873243	FALSE	Mertk	11.04	10.22	12.24	9.75	10.18	10.23	10.6	Mertk
Bean1	brain expressed, associated with NEDD4, 1	Bean1	2.72	2.62	3.01	2.78	2.81	2.88	3.67	Bean1	4.05	3.72	3.29	3.09	3.81	3.75	Bean1	1.81	1.93	2.23	2.53	1.97	1.99	Bean1	3.67	3.03	3.48	3.13	5.03	4.1	Bean1	2.92714	3.61833	2.07667	3.74	0.71905	1.22833	0.56684	0.000873279	TRUE	Bean1	1.67	2.06	1.92	1.69	2.76	2.88	3.03	Bean1
Lrfn2	leucine rich repeat and fibronectin type III domain containing 2	Lrfn2	6.73	7.31	6.14	5.95	7.25	6.46	7.03	Lrfn2	8.73	5.46	6.73	7.17	6.74	6	Lrfn2	6.44	6.88	6.1	7.17	6.13	6.79	Lrfn2	10.97	7.9	8.02	7.43	9.54	10.72	Lrfn2	6.69571	6.805	6.585	9.09667	0.983708	1.01608	0.726894	0.000873279	FALSE	Lrfn2	8.41	9.52	8.47	9.23	10.67	8.42	9.35	Lrfn2
Mcl1	BCL2 family apoptosis regulator	Mcl1	24.52	23.41	24.48	20.76	21.94	26.3	25.35	Mcl1	23.29	32.89	31.52	23.32	27.12	30.02	Mcl1	33.18	31.78	34.43	26.6	26.63	27.82	Mcl1	16.06	22.43	23.79	20.67	24.53	21.75	Mcl1	23.8229	28.0267	30.0733	21.5383	1.26128	1.17572	1.39444	0.000879185	TRUE	Mcl1	25.96	27.89	28.22	29.45	28.07	28.62	28.22	Mcl1
Wnt10b	wingless-type MMTV integration site family, member 10B	Wnt10b	0.47	0.65	0.51	0.76	0.71	0.57	0.61	Wnt10b	0.79	0.42	0.34	0.6	0.52	0.63	Wnt10b	0.84	1.24	0.96	1.11	1.13	1.42	Wnt10b	0.66	0.61	0.19	0.37	0.63	0.55	Wnt10b	0.611429	0.55	1.11667	0.501667	1.71017	0.913655	2.02216	0.000879185	TRUE	Wnt10b	0.26	0.42	0.38	0.4	0.18	0.21	0.26	Wnt10b
Tmem19	transmembrane protein 19	Tmem19	10.78	10.27	10.42	10.65	11.13	10.75	11.02	Tmem19	9.03	10.61	10.04	9.76	9.61	11.3	Tmem19	12.33	12.77	13.03	10.9	11.82	11.75	Tmem19	8.99	10.01	10.32	10.73	8.28	7.32	Tmem19	10.7171	10.0583	12.1	9.275	1.12784	0.939096	1.30133	0.000880549	FALSE	Tmem19	7.97	7.91	9	7.01	7.03	7.98	8.06	Tmem19
LOC103693433	uncharacterized LOC103693433	LOC103693433	1.66	1.77	2.29	1.77	2.09	1.61	1.98	LOC103693433	1.89	1.95	2.47	1.9	1.69	3.02	LOC103693433	2.09	2.43	1.59	2.06	1.98	2.01	LOC103693433	1.21	1.53	1.4	1.3	1.57	0.92	LOC103693433	1.88143	2.15333	2.02667	1.32167	1.0733	1.13723	1.4959	0.000882727	FALSE	LOC103693433	1.78	1.76	2.38	1.57	2	2.1	1.88	LOC103693433
Pomgnt1	protein O-linked mannose N-acetylglucosaminyltransferase 1 (beta 1,2-)	Pomgnt1	23.24	24.09	24.09	24.03	25.89	24.09	25.99	Pomgnt1	24.13	25.18	23.45	25.41	24.75	25.05	Pomgnt1	22.41	20.4	21.48	20.34	21.46	22.05	Pomgnt1	27.38	24.27	24.9	23.77	27.85	26.1	Pomgnt1	24.4886	24.6617	21.3567	25.7117	0.872628	1.00704	0.831278	0.000887718	FALSE	Pomgnt1	26.51	24.74	27.49	25.76	24.97	23.05	25.12	Pomgnt1
Ston1	stonin 1	Ston1	1.06	0.98	0.7	0.68	0.71	0.74	0.74	Ston1	0.62	0.63	0.78	0.71	1.05	1.01	Ston1	0.93	0.9	1.09	0.94	0.95	0.78	Ston1	0.57	0.63	0.74	0.52	0.91	0.58	Ston1	0.801429	0.8	0.931667	0.658333	1.14448	0.998415	1.36044	0.000887718	FALSE	Ston1	1.58	1.92	1.21	1.47	1.43	1.72	1.22	Ston1
Uggt1	UDP-glucose glycoprotein glucosyltransferase 1	Uggt1	35.7	35.79	36.96	35.47	36.45	37.71	36.16	Uggt1	34.81	39.07	35.76	33	40.63	36.83	Uggt1	43.6	42.96	42.44	40.19	42.76	39.94	Uggt1	31.66	33.44	40.87	37.82	44.14	43.96	Uggt1	36.32	36.6833	41.9817	38.6483	1.15545	1.00998	1.08603	0.000887718	FALSE	Uggt1	45.97	44.26	44.26	42.95	47.31	46.17	43.79	Uggt1
Tmed9	transmembrane p24 trafficking protein 9	Tmed9	65	66.34	73.98	69.66	65.82	62.82	79.47	Tmed9	82.84	91.6	80.65	81.1	76.98	85.55	Tmed9	87.97	82.04	92.7	89.61	80.71	79.07	Tmed9	80.37	72.14	68.26	71.52	68.54	61.09	Tmed9	69.0129	83.12	85.35	70.32	1.23638	1.20412	1.21343	0.000908799	TRUE	Tmed9	61.12	64.83	64.1	58.91	48.32	45.3	53.96	Tmed9
Dbt	dihydrolipoamide branched chain transacylase E2	Dbt	15.26	13.97	15.08	13.05	12.64	13.37	13.22	Dbt	10.71	12.75	14.82	11.73	13.04	14.57	Dbt	20.04	18.23	18.72	16.04	18.39	16.99	Dbt	10.48	14.37	14.24	14.09	14.19	12.78	Dbt	13.7986	12.9367	18.0683	13.3583	1.30721	0.937986	1.34997	0.000914844	TRUE	Dbt	13.88	14.25	14.37	13.11	15.89	15.08	14.68	Dbt
LOC108348820	uncharacterized LOC108348820	LOC108348820	1.99	2.13	1.84	2.52	1.98	2.04	2.65	LOC108348820	1.73	2.34	2.16	2.32	1.82	2.32	LOC108348820	1.7	1.4	1.71	1.68	1.41	1.88	LOC108348820	2.36	2.35	2.73	2.61	3.5	3.06	LOC108348820	2.16429	2.115	1.63	2.76833	0.764038	0.978233	0.603138	0.000917906	TRUE	LOC108348820	1.09	1.08	0.93	1.19	0.85	1.27	1.23	LOC108348820
LOC102554302	zinc finger protein 688-like	LOC102554302	4.81	5.19	3.55	4.78	3.99	4.38	4.2	LOC102554302	3.98	4.61	4.36	5.22	4.39	3.6	LOC102554302	2.79	3.71	3.43	4.49	4.47	5.14	LOC102554302	6.83	6.5	4.39	5.37	6.44	5.18	LOC102554302	4.41429	4.36	4.005	5.785	0.909335	0.987975	0.697536	0.000920788	FALSE	LOC102554302	5.21	5.5	5.22	5.13	4.37	4.22	4.54	LOC102554302
Cacna1h	calcium voltage-gated channel subunit alpha1 H	Cacna1h	14.75	14.61	11.93	12.92	18.09	14.95	14.49	Cacna1h	20.86	14.02	13.84	20.51	18.39	14.73	Cacna1h	9.31	10.44	8.53	12.68	10.74	13.23	Cacna1h	21.52	15.25	18.78	13.68	28.89	28.16	Cacna1h	14.5343	17.0583	10.8217	21.0467	0.746307	1.17247	0.516472	0.00092414	TRUE	Cacna1h	95.8	90.44	86.57	89.9	98.02	71.72	93.37	Cacna1h
Dclk2	doublecortin-like kinase 2	Dclk2	26.26	27.43	24.09	26.48	29.07	26.1	28.01	Dclk2	30.39	30.71	28.32	30.47	29.08	27.77	Dclk2	23.4	22.44	23.16	26.04	25.33	24.51	Dclk2	30.68	30.15	30.57	26.69	40.51	42.23	Dclk2	26.7771	29.4567	24.1467	33.4717	0.90213	1.0997	0.722236	0.00092735	TRUE	Dclk2	70.58	66.58	64.07	57.05	57.07	49.92	54.91	Dclk2
Tmem204	transmembrane protein 204	Tmem204	3.13	3.41	3.28	3.06	3.4	2.82	4.33	Tmem204	3	3.1	2.9	2.78	3.1	4.12	Tmem204	3.46	3.86	3.81	3.69	3.85	3.69	Tmem204	2.65	2.53	2.85	2.67	3.07	3.06	Tmem204	3.34714	3.16667	3.72667	2.805	1.1101	0.947645	1.31727	0.000929071	FALSE	Tmem204	2.85	2.87	2.84	2.71	2.42	1.97	2.72	Tmem204
Fam214a	family with sequence similarity 214, member A	Fam214a	12.3	11.49	12.36	11.66	11.79	11.99	12.8	Fam214a	10.23	11.62	11.17	11.76	10.69	13.32	Fam214a	15.65	16.16	13.99	15.37	14.93	14.46	Fam214a	10.61	12.3	12.25	12.04	19.01	14.78	Fam214a	12.0557	11.465	15.0933	13.4983	1.24989	0.951404	1.11729	0.000935302	FALSE	Fam214a	19.31	17.93	21.02	20.21	20.29	20.29	24.05	Fam214a
Uba1	ubiquitin-like modifier activating enzyme 1	Uba1	88.29	89.76	84.27	90.75	85.5	88.74	79.44	Uba1	93.37	84.74	84.9	85.5	86.02	79.91	Uba1	83.32	81.99	86.51	86.26	88.02	83.41	Uba1	102.08	90.12	95.54	93.15	118.1	132.69	Uba1	86.6786	85.74	84.9183	105.28	0.979716	0.989184	0.806779	0.000935302	TRUE	Uba1	131.76	122.26	121.31	131.32	118.27	122.7	123.06	Uba1
Lyc2	lysozyme C type 2	Lyc2	0.01	0.01	0.01	0.01	0.01	0.03	0.05	Lyc2	0.03	0.01	0.08	0.07	0.16	0.17	Lyc2	0.35	0.49	0.18	0.31	0.38	0.42	Lyc2	0.09	0.07	0.02	0.01	0.12	0.01	Lyc2	0.0185714	0.0866667	0.355	0.0533333	3.83735	1.5743	2.96739	0.000948617	TRUE	Lyc2								Lyc2
Clstn2	calsyntenin 2	Clstn2	108.61	100.75	118.23	106.93	89.26	102.47	102.51	Clstn2	78.5	93.44	88.09	94.08	92.94	96.59	Clstn2	130.83	121.31	136.19	112.95	115.65	122.36	Clstn2	81.67	87.1	96.21	106.78	122.63	102.44	Clstn2	104.109	90.6067	123.215	99.4717	1.18335	0.870434	1.23845	0.000953675	TRUE	Clstn2	263.02	244.6	251.84	266.4	290.5	260.36	237.22	Clstn2
LOC108348963	uncharacterized LOC108348963	LOC108348963	0.7	0.62	0.26	0.44	0.54	0.36	0.29	LOC108348963	0.35	0.54	0.6	0.42	0.43	0.34	LOC108348963	0.1	0.01	0.07	0.45	0.14	0.01	LOC108348963	0.84	0.32	0.55	0.59	0.62	0.63	LOC108348963	0.458571	0.446667	0.13	0.591667	0.411765	0.978687	0.33253	0.000967608	TRUE	LOC108348963								LOC108348963
Fam71e1	family with sequence similarity 71, member E1	Fam71e1	1.54	1.49	0.72	1.22	1.9	1.75	0.9	Fam71e1	1.6	0.64	1.13	1.86	1.19	0.58	Fam71e1	0.43	0.91	0.32	0.8	0.83	1.17	Fam71e1	2.56	2.39	1.02	1.35	1.98	1.52	Fam71e1	1.36	1.16667	0.743333	1.80333	0.577626	0.86758	0.443082	0.00097412	TRUE	Fam71e1	2.7	1.49	1.37	2.09	1.11	1.42	1.72	Fam71e1
Ndufaf7	NADH:ubiquinone oxidoreductase complex assembly factor 7	Ndufaf7	21.18	20.31	24.08	21.94	19.84	20.2	20.99	Ndufaf7	21.76	21.82	21.07	19.65	21.43	21.6	Ndufaf7	26.02	30.03	27.02	26.5	26.57	24.39	Ndufaf7	19.83	21.97	21.63	22.39	16.15	15.1	Ndufaf7	21.22	21.2217	26.755	19.5117	1.25962	1.00008	1.36934	0.00097412	TRUE	Ndufaf7	13.2	13.24	13.2	13.96	12.13	12.86	10.8	Ndufaf7
Ralgapa1	Ral GTPase activating protein catalytic alpha subunit 1	Ralgapa1	55.44	55.32	57.43	55.82	52.99	56.77	56.96	Ralgapa1	46.37	56.91	57.25	50.71	57.97	59.32	Ralgapa1	67.53	63.28	66.06	62.51	59.61	60.85	Ralgapa1	45.32	52.64	58.9	58.12	74.51	65.33	Ralgapa1	55.8186	54.755	63.3067	59.1367	1.13391	0.98098	1.0704	0.000974875	FALSE	Ralgapa1	63.9	64.11	62.3	65.14	69.58	71.29	64.23	Ralgapa1
Vps13b	vacuolar protein sorting 13 homolog B (yeast)	Vps13b	23.02	22.27	23.33	25.4	21.56	22.13	23.61	Vps13b	19.82	22.75	23.17	20.4	23.07	25.06	Vps13b	26.22	26.68	25.46	25.51	25.51	25.91	Vps13b	20.15	22.55	22.27	22.22	32.7	26.72	Vps13b	23.0457	22.3783	25.8817	24.435	1.12253	0.971166	1.05896	0.000988715	FALSE	Vps13b	32.8	30.62	31.21	33.28	35.79	39	36.43	Vps13b
Epb41l3	erythrocyte membrane protein band 4.1-like 3	Epb41l3	51.4	52.24	56.02	52.19	52.36	51.8	56.18	Epb41l3	48.86	57.69	50.03	50.89	55.15	54.58	Epb41l3	44.21	46.86	48.54	45.94	46.17	47.05	Epb41l3	50.07	49.98	59.46	54.09	80.95	83.5	Epb41l3	53.17	52.8667	46.4617	63.0083	0.874069	0.994306	0.737805	0.000992982	TRUE	Epb41l3	57.63	62	66.82	61.48	65.35	68.42	64.85	Epb41l3
Il17b	interleukin 17B	Il17b	0.31	0.36	0.52	0.44	0.07	0.36	0.28	Il17b	0.48	0.46	0.46	0.46	0.24	0.1	Il17b	0.03	0.19	0.03	0.12	0.11	0.37	Il17b	0.7	0.57	0.44	0.31	1.41	0.58	Il17b	0.334286	0.366667	0.141667	0.668333	0.556469	1.07456	0.314534	0.000992982	TRUE	Il17b								Il17b
Aff1	AF4/FMR2 family, member 1	Aff1	5.55	4.88	5.33	4.15	4.58	4.22	5.88	Aff1	5.73	6.32	4.66	5.24	5.61	5.5	Aff1	6.76	6.72	6.26	5.72	6.71	6.55	Aff1	4.42	4.62	5.84	4.82	6.57	6.07	Aff1	4.94143	5.51	6.45333	5.39	1.2999	1.11278	1.19369	0.000993253	FALSE	Aff1	14.94	14.33	13.17	11.46	11.66	10.7	13.25	Aff1
Car10	carbonic anhydrase 10	Car10	35.8	35.35	32.24	38.04	35.11	37.43	41.17	Car10	31.73	45.63	34.49	34.13	37.65	43.21	Car10	20.34	19.68	23.8	20.62	20.13	19.13	Car10	30.25	33.14	37.06	35.12	58.68	68.38	Car10	36.4486	37.8067	20.6167	43.7717	0.566826	1.03716	0.472211	0.000993253	TRUE	Car10	9.14	7.52	9.44	8.6	10.23	12.47	9.52	Car10
Grem2	gremlin 2, DAN family BMP antagonist	Grem2	12.31	13.17	13.09	11.33	11.79	12.35	10.23	Grem2	10.93	10.48	12.67	12.47	9.84	10.97	Grem2	20.22	21.44	19.22	20.18	21.01	18.66	Grem2	11.9	12.96	12.31	13.92	14.34	15.9	Grem2	12.0386	11.2267	20.1217	13.555	1.6659	0.933114	1.4809	0.000993253	TRUE	Grem2	4.8	4.92	5.3	6.33	4.93	5.84	6.27	Grem2
Ngef	neuronal guanine nucleotide exchange factor	Ngef	151.02	151.98	149.83	147.77	167.2	158.4	170.14	Ngef	174.11	162.02	150.4	183.49	152.23	163.46	Ngef	122.33	126.55	132.38	126.16	122.98	131.11	Ngef	184.01	156.62	154.08	142.78	178.61	182.45	Ngef	156.62	164.285	126.918	166.425	0.810479	1.04891	0.762758	0.000993253	TRUE	Ngef	55.05	52.07	51.38	56.77	41.69	45.32	52.52	Ngef
Syt5	synaptotagmin 5	Syt5	80.58	94.42	79.23	94.92	98.7	89.89	87.55	Syt5	100.87	85.76	91.06	105.42	106.86	90.88	Syt5	74.28	72.57	66.99	73.62	72.8	86.99	Syt5	113.37	97.33	105.8	84.5	102.36	95.62	Syt5	89.3271	96.8083	74.5417	99.83	0.834665	1.08366	0.74694	0.00100044	TRUE	Syt5	61.54	67.49	66.12	71.94	61.9	52.75	57.76	Syt5
Cacng3	calcium voltage-gated channel auxiliary subunit gamma 3	Cacng3	52.39	54.23	52.35	55.28	54.96	58.61	69.8	Cacng3	69.1	79.24	61.54	69.68	71.47	77.95	Cacng3	40.87	31.01	45.07	35.49	31.24	31.98	Cacng3	60.34	62.99	64.02	56.18	101.06	94.42	Cacng3	56.8029	71.4967	35.9433	73.1683	0.633419	1.25823	0.491936	0.00100079	TRUE	Cacng3	35.02	32.8	33.25	36.2	34.84	47.02	40.93	Cacng3
Smim15	small integral membrane protein 15	Smim15	14.44	14.69	14.21	14.74	14.4	15.03	14.1	Smim15	12.03	15.49	15.82	13.25	14.24	14.5	Smim15	17.74	17.9	17.49	16.31	17.13	17.15	Smim15	12.07	14.33	14.78	14.5	11.6	10.78	Smim15	14.5157	14.2217	17.2867	13.01	1.18959	0.979881	1.32621	0.00100539	FALSE	Smim15	13.72	12.29	13.82	12.9	11.95	13.5	12.37	Smim15
LOC102555329	uncharacterized LOC102555329	LOC102555329	0.55	0.43	0.45	0.73	0.53	0.64	0.7	LOC102555329	0.68	0.62	0.45	0.52	0.7	0.57	LOC102555329	0.46	0.29	0.24	0.22	0.31	0.27	LOC102555329	0.62	0.71	0.64	0.47	0.95	0.76	LOC102555329	0.575714	0.59	0.298333	0.691667	0.5895	1.02114	0.503158	0.00100692	TRUE	LOC102555329	1	0.65	0.68	0.83	0.87	0.97	0.84	LOC102555329
Magi1	membrane associated guanylate kinase, WW and PDZ domain containing 1	Magi1	33.01	32.47	32.63	32.95	33.89	36.6	33.61	Magi1	36.54	38.53	37	33.98	38.03	37.5	Magi1	27.43	25.65	29.28	26.35	28.74	27.27	Magi1	32.56	32.9	39.55	33.17	50.51	49.31	Magi1	33.5943	36.93	27.4533	39.6667	0.817745	1.099	0.692875	0.00101225	TRUE	Magi1	26.67	28.25	26.36	29.09	29.96	30.16	28.65	Magi1
LOC100911510	zinc finger protein 157-like	LOC100911510	0.68	0.41	0.39	0.45	0.38	0.47	0.52	LOC100911510	0.13	0.29	0.47	0.34	0.23	0.4	LOC100911510	0.62	0.55	0.62	0.61	0.51	0.73	LOC100911510	0.26	0.27	0.24	0.36	0.43	0.17	LOC100911510	0.471429	0.31	0.606667	0.288333	1.23667	0.7175	1.81974	0.00101521	FALSE	LOC100911510	0.62	0.45	0.3	0.41	0.32	0.37	0.56	LOC100911510
Gnai1	G protein subunit alpha i1	Gnai1	72.06	74.23	68.34	74.39	74.33	76.15	67.28	Gnai1	75.19	71.72	74.4	73.83	72.18	69.19	Gnai1	71.33	70.82	70.56	66.86	67.33	69.14	Gnai1	79.66	78.92	77.41	75.3	78.07	87.12	Gnai1	72.3971	72.7517	69.34	79.4133	0.957831	1.00489	0.873313	0.00102106	FALSE	Gnai1	71.43	72.74	72.74	82.15	78.74	85.72	80.94	Gnai1
Fndc10	fibronectin type III domain containing 10	Fndc10	2.27	2.74	1.49	2.31	3.62	2.57	2.13	Fndc10	2.11	1.81	1.68	3.11	2.28	2.19	Fndc10	1.64	1.41	1.14	1.03	1.4	1.91	Fndc10	3.16	3.26	2.66	2.16	2.38	2.57	Fndc10	2.44714	2.19667	1.42167	2.69833	0.597401	0.901664	0.543776	0.00102122	TRUE	Fndc10	1.58	1.43	1.33	1.36	1.71	1.64	1.44	Fndc10
Rbm11	RNA binding motif protein 11	Rbm11	6.11	5.92	5.47	6.55	6.27	6.6	6.43	Rbm11	6.44	6.81	6.35	6.63	6.26	6.81	Rbm11	5.1	3.85	4.72	4.35	4.22	5.05	Rbm11	6.17	6.68	7.05	6.49	6.47	6.67	Rbm11	6.19286	6.55	4.54833	6.58833	0.738668	1.05675	0.694991	0.00102122	FALSE	Rbm11	2.68	2.85	2.91	2.86	2.85	3.26	3.14	Rbm11
Msmo1	methylsterol monooxygenase 1	Msmo1	87.29	84.97	91.09	103.04	84.53	84.57	105.54	Msmo1	75.16	112.56	86.48	80.11	94.6	107.01	Msmo1	93.63	73.79	91.01	84.82	83.24	83.18	Msmo1	58.21	67.33	65.08	70.26	71.76	61.33	Msmo1	91.5757	92.6533	84.945	65.6617	0.927672	1.01175	1.29323	0.001028	TRUE	Msmo1	77.32	78.53	80.44	80.19	72.26	80.97	83.6	Msmo1
Dlgap2	DLG associated protein 2	Dlgap2	17.74	17.5	17.07	17.55	18.46	18.32	14.36	Dlgap2	18.97	15.36	17.12	17.03	15.49	14.45	Dlgap2	13.43	14.18	14.35	15.73	15.12	14.26	Dlgap2	16.76	16.81	17.58	17.05	24.2	20.78	Dlgap2	17.2857	16.4033	14.5117	18.8633	0.840441	0.949247	0.770522	0.00102843	FALSE	Dlgap2	23.24	19.46	19.18	22.06	24.41	21.05	21.89	Dlgap2
Ephx4	epoxide hydrolase 4	Ephx4	40.76	38.48	37.46	38.99	40.26	41.06	38.52	Ephx4	42.29	41.11	40.72	42.05	39.58	39.6	Ephx4	28.48	31.3	31.16	33.51	33.56	33.16	Ephx4	40.32	39.02	37.64	38.08	40.97	39.24	Ephx4	39.3614	40.8917	31.8617	39.2117	0.809947	1.03878	0.813033	0.0010307	FALSE	Ephx4	8.42	9.15	8.58	9.2	6.08	8.6	6.75	Ephx4
Ttc14	tetratricopeptide repeat domain 14	Ttc14	22.49	21.47	24.35	22.3	21	21.73	23.48	Ttc14	15.74	20.09	23.1	19.62	20.58	22.73	Ttc14	25.06	24.96	23.37	24.93	24.52	23.98	Ttc14	15.67	21.7	19.37	21.04	21.02	17.07	Ttc14	22.4029	20.31	24.47	19.3117	1.09186	0.906996	1.26573	0.0010307	FALSE	Ttc14	20.52	20.92	23.04	22.04	23.64	25.1	23.85	Ttc14
Ccdc25	coiled-coil domain containing 25	Ccdc25	18.57	18.46	21.88	20.59	18.97	19.64	21.15	Ccdc25	18.23	24.59	21.09	18.91	22.81	23.04	Ccdc25	25.79	23.56	25.2	21.91	22.67	22.08	Ccdc25	18.24	18.99	22.95	20.58	21.25	21.89	Ccdc25	19.8943	21.445	23.535	20.65	1.18209	1.07756	1.13904	0.00103279	FALSE	Ccdc25	15.65	19.39	19.48	19.85	17.26	20.8	20.09	Ccdc25
Grid2	glutamate ionotropic receptor delta type subunit 2	Grid2	5.26	5.36	4.92	5.82	5.62	6.31	5.36	Grid2	4.46	5.54	5.15	5.55	5.53	5	Grid2	4.69	4.15	5.1	4.44	4.36	4.57	Grid2	5.43	5.23	6.44	5.37	8.2	8.72	Grid2	5.52143	5.205	4.55167	6.565	0.827488	0.94371	0.697924	0.00103279	FALSE	Grid2	4.8	4.54	4.57	4.76	5.84	6.17	5.66	Grid2
Ttc7a	tetratricopeptide repeat domain 7A	Ttc7a	5.55	5.85	5.04	4.28	5.82	4.93	7.25	Ttc7a	6.41	5.14	4.86	6.43	6.49	5.78	Ttc7a	4.37	3.85	4.56	3.88	4.46	3.63	Ttc7a	7.2	5.41	5.91	5.73	8.41	11.66	Ttc7a	5.53143	5.85167	4.125	7.38667	0.750254	1.05687	0.564337	0.00103727	TRUE	Ttc7a	8.47	8.24	7.82	8.13	6.99	6.6	7.79	Ttc7a
Dlgap4	DLG associated protein 4	Dlgap4	37.21	41.12	29.09	35.65	41.79	39.02	32.72	Dlgap4	48.65	28.62	36.3	44.8	37.16	27.48	Dlgap4	23.77	29.73	21.15	35.94	33.32	36.93	Dlgap4	51.31	41.82	37.87	40.09	61.77	66.42	Dlgap4	36.6571	37.1683	30.14	49.88	0.822697	1.01391	0.605042	0.00103925	TRUE	Dlgap4	57.21	53.67	54.6	54.93	61.28	54.61	60.18	Dlgap4
LOC360998	hypothetical LOC360998	LOC360998	17.84	14.64	21.67	18.69	19.74	20.02	21.61	LOC360998	22.03	24.52	26.12	24.84	23.73	21.11	LOC360998	20.08	18.29	16.91	16.57	17.72	18.46	LOC360998	26.09	24.53	20.41	23.48	24.57	29.03	LOC360998	19.1729	23.725	18.005	24.685	0.939404	1.23619	0.730482	0.00104217	TRUE	LOC360998	13.43	12.35	17.51	17.49	12.99	16.63	16.27	LOC360998
Flywch2	FLYWCH family member 2	Flywch2	9.09	8.83	8	9.86	9.94	9.86	8.54	Flywch2	10.71	6.98	9.72	12.03	9.4	6.91	Flywch2	5.05	7.16	4.68	7.69	8.02	8.34	Flywch2	11.99	12.48	8.51	9.28	8.94	9.26	Flywch2	9.16	9.29167	6.82333	10.0767	0.74766	1.01422	0.680314	0.00104341	TRUE	Flywch2	9.44	8.22	7.45	6.67	6.3	6.04	7.48	Flywch2
Ttc37	tetratricopeptide repeat domain 37	Ttc37	12.63	12.25	13.06	11.45	11.31	13.07	11.96	Ttc37	11.95	13.43	13.12	11.83	12.45	12.45	Ttc37	15.3	15.44	16.04	15.31	15.48	13.76	Ttc37	11.39	11.65	12.16	12.75	16.48	13.7	Ttc37	12.2471	12.5383	15.2217	13.0217	1.24091	1.02358	1.16766	0.00105383	FALSE	Ttc37	15.7	15.55	16.6	15.63	16.47	16.43	15.13	Ttc37
Kitlg	KIT ligand	Kitlg	17.69	17.07	18.19	14.61	16.63	19.22	18.67	Kitlg	10.88	14.46	15.23	13.08	15.84	15.86	Kitlg	24.84	23.39	21.4	23.24	22.43	22.86	Kitlg	11.22	17.21	18.09	16.77	17.12	17.66	Kitlg	17.44	14.225	23.0267	16.345	1.31851	0.816705	1.4063	0.00106741	TRUE	Kitlg	13.17	14.38	13.26	11.05	15.51	17.77	13.62	Kitlg
Sptlc2	serine palmitoyltransferase, long chain base subunit 2	Sptlc2	22.44	23.32	23.23	23.73	21.2	21.96	25.71	Sptlc2	18.82	24.76	22.17	20.19	24.3	22.32	Sptlc2	18.8	18.02	19.18	17.39	17.94	18.73	Sptlc2	20.15	22.8	25.53	23.06	29.89	34.6	Sptlc2	23.0843	22.0933	18.3433	26.005	0.79551	0.957258	0.706506	0.00106806	TRUE	Sptlc2	30.14	30.34	31.95	32.02	32.08	32.82	30.59	Sptlc2
Dpm1	dolichyl-phosphate mannosyltransferase polypeptide 1, catalytic subunit	Dpm1	19.27	17.73	17.73	17.68	16.41	17.17	16.54	Dpm1	16.03	16.31	18.45	16.51	19.63	17.38	Dpm1	21.63	25.29	19.47	21.78	22.18	20.52	Dpm1	14.1	17.3	17.91	18.34	15.52	13.05	Dpm1	17.5043	17.385	21.8117	16.0367	1.24468	0.993224	1.35788	0.00106901	TRUE	Dpm1	12	13.4	13.79	13.26	11.46	12.37	11.62	Dpm1
Acss1	acyl-CoA synthetase short-chain family member 1	Acss1	11.17	11.55	13.13	9.83	14.95	12.56	12.79	Acss1	11.52	15.01	11.55	16.65	15.51	15.11	Acss1	8.94	8.76	9.87	9.52	9.53	8.28	Acss1	14.12	12.62	16.36	13.86	21.76	17.93	Acss1	12.2829	14.225	9.15	16.1083	0.747	1.15684	0.570694	0.00107239	TRUE	Acss1	19.61	20.24	20.34	17.06	20.22	18.55	17.94	Acss1
Agpat4	1-acylglycerol-3-phosphate O-acyltransferase 4	Agpat4	24.95	25.04	26.16	25.26	24.89	24.55	29.35	Agpat4	29.81	31.19	24.56	27.71	29.1	28.85	Agpat4	32.77	31.32	34.04	29.97	29.2	30.52	Agpat4	28.92	23.57	28.59	26.04	33.63	33.72	Agpat4	25.7429	28.5367	31.3033	29.0783	1.21516	1.10811	1.07626	0.00107239	FALSE	Agpat4	48.24	46.32	47.74	45.29	41.54	40.95	42.5	Agpat4
Prkar2b	protein kinase cAMP-dependent type 2 regulatory subunit beta	Prkar2b	44.89	45.73	45.05	44.75	45.73	44.27	45.62	Prkar2b	41.06	43.97	46.29	41.71	45.02	46.38	Prkar2b	39.04	34.33	38.01	37.42	38.53	35.58	Prkar2b	41.64	45.19	50.02	46.18	50.87	51.38	Prkar2b	45.1486	44.0717	37.1517	47.5467	0.823267	0.9762	0.781832	0.00107891	TRUE	Prkar2b	17.42	18.7	20.23	19.07	20.25	20.26	20.34	Prkar2b
Upf2	UPF2 regulator of nonsense transcripts homolog (yeast)	Upf2	13.7	13.04	13.89	12.59	12.15	12.77	13.01	Upf2	13.87	14.73	16.42	12.34	14.63	14.44	Upf2	17.59	17.11	18.39	15.54	16.57	14.65	Upf2	11.45	12.44	14.46	14.33	15	15.95	Upf2	13.0214	14.405	16.6417	13.9383	1.2759	1.10544	1.19257	0.00108522	FALSE	Upf2	19.22	20.88	21.66	22.62	18.96	21.81	21.22	Upf2
LOC100911717	uncharacterized LOC100911717	LOC100911717	4.96	5.22	4.81	5.08	4.1	4.41	5.26	LOC100911717	5.59	5.82	4.3	6.16	6.52	6.77	LOC100911717	2.66	2.72	2.72	2.62	2.52	2.1	LOC100911717	6.05	5.22	4.09	6.35	4.82	6.46	LOC100911717	4.83429	5.86	2.55667	5.49833	0.53841	1.20787	0.474546	0.00108989	TRUE	LOC100911717	4.96	5.77	4.88	6.37	5.02	6.94	6.42	LOC100911717
Crispld2	cysteine-rich secretory protein LCCL domain containing 2	Crispld2	2.24	2.39	1.75	1.81	1.56	1.92	2.37	Crispld2	2.25	3.36	2.31	2.06	2.99	2.93	Crispld2	2.05	2.57	2.32	2.12	2.75	1.84	Crispld2	1.38	1.44	1.71	1.53	1.99	2.52	Crispld2	2.00571	2.65	2.275	1.76167	1.12788	1.30597	1.27574	0.00109307	FALSE	Crispld2	2.43	3.15	2.49	2.85	2.2	2.46	2.37	Crispld2
Mocs2	molybdenum cofactor synthesis 2	Mocs2	44.36	42.09	45.58	40.06	40.56	41.31	46.28	Mocs2	43.76	46.03	42.78	44.08	43.01	46.03	Mocs2	45.19	49.23	54.39	49.05	49.7	43.27	Mocs2	39.67	38.5	43.83	43.5	35.83	34.61	Mocs2	42.8914	44.2817	48.4717	39.3233	1.1298	1.03234	1.23205	0.00109388	FALSE	Mocs2	30.69	32.21	32.81	30.48	27.02	27.84	28.95	Mocs2
B3glct	beta 3-glucosyltransferase	B3glct	6.88	7.74	7.22	7.46	8.01	7.5	9.35	B3glct	7.23	8.82	7.8	8.08	9.16	8.76	B3glct	6.33	5.9	6.02	5.73	5.36	6.27	B3glct	7.51	7.44	9.37	8.79	9.68	11.65	B3glct	7.73714	8.30833	5.935	9.07333	0.770051	1.07288	0.657885	0.00109741	TRUE	B3glct	8.11	8.83	9.3	8.11	8.64	8.71	8.73	B3glct
Itga10	integrin subunit alpha 10	Itga10	0.12	0.04	0.08	0	0	0.01	0	Itga10	0.1	0.01	0.13	0.04	0.05	0.01	Itga10	0	0	0	0	0	0	Itga10	0.03	0.06	0.03	0.05	0.17	0.07	Itga10	0.0357143	0.0566667	0	0.0683333	0.736842	1.15439	0.594059	0.00109741	FALSE	Itga10	0.1	0.49	0.4	0.24	0.01	0.28	0.15	Itga10
Tacc1	transforming, acidic coiled-coil containing protein 1	Tacc1	98.24	98.83	91.37	93.97	99.01	102.53	102.41	Tacc1	91.36	97.4	100.1	99.76	110.59	99.38	Tacc1	80.49	80.6	76.18	73.05	81.68	77.37	Tacc1	89.4	98.21	111.21	99.98	124.48	128.4	Tacc1	98.0514	99.765	78.2283	108.613	0.798036	1.01746	0.720503	0.00110818	TRUE	Tacc1	71.28	68.61	69.41	69.06	79.51	79.93	74.44	Tacc1
Ago4	argonaute 4, RISC catalytic component	Ago4	3.81	3.7	4.01	3.26	3.84	3.61	4.24	Ago4	4.05	4.45	4.35	4.06	4.69	4.72	Ago4	5	4.75	4.76	4.26	4.2	3.93	Ago4	3.59	3.59	4.25	3.81	5.16	4.85	Ago4	3.78143	4.38667	4.48333	4.20833	1.18084	1.15593	1.06383	0.00110995	FALSE	Ago4	6.38	6.63	6.68	5.88	5.42	6.17	5.52	Ago4
Npas2	neuronal PAS domain protein 2	Npas2	31.49	32.83	33.54	29.94	32.91	33.87	36.27	Npas2	34.4	38.57	34.71	33.1	36.39	35.5	Npas2	29.34	28	28.46	29.47	27.47	29.3	Npas2	32.57	33.33	38.43	32.06	56.51	55.93	Npas2	32.9786	35.445	28.6733	41.4717	0.869848	1.07456	0.692138	0.00110995	TRUE	Npas2	24.85	22.84	22.81	21.39	28.24	31.97	28.59	Npas2
Ano6	anoctamin 6	Ano6	5.6	5.35	4.62	4.58	5.16	4.62	5.73	Ano6	5.39	5.53	4.82	4.89	5.95	5.19	Ano6	7.67	8.2	8.01	7.25	6.94	6.68	Ano6	5.06	4.63	5.77	5.24	6.84	7.31	Ano6	5.09429	5.295	7.45833	5.80833	1.45512	1.03864	1.27927	0.00111156	TRUE	Ano6	10.68	12.03	11.51	10.48	11.61	12.09	11.01	Ano6
Mmp16	matrix metallopeptidase 16	Mmp16	27.78	29.83	28.04	25.95	24.25	25.08	27.06	Mmp16	19.2	23.23	27.1	22.46	28.47	25.38	Mmp16	43.2	42.37	38.74	38.68	37.65	35.85	Mmp16	19.07	29.62	29.75	29.83	27.87	28.85	Mmp16	26.8557	24.3067	39.415	27.4983	1.46592	0.905436	1.43179	0.00111546	TRUE	Mmp16	23.89	23.44	24.87	23.79	25.69	28.14	23.79	Mmp16
Cyp51	cytochrome P450, family 51	Cyp51	64.44	63.77	64.57	76.73	63.35	66.71	70.28	Cyp51	59.12	74.41	65.61	62.25	64.34	69.42	Cyp51	62.1	59.02	57.36	60.3	62.82	65.68	Cyp51	50.98	53.2	51.33	52.28	50.95	51.18	Cyp51	67.1214	65.8583	61.2133	51.6533	0.91211	0.98121	1.18472	0.00112321	FALSE	Cyp51	59.8	63.12	63.38	65.25	54.2	62.75	63.89	Cyp51
Msl1	male specific lethal 1 homolog	Msl1	46.26	45.26	47.78	43.39	48.83	47.02	54.58	Msl1	46.35	60.79	54.15	46.09	55.95	55.79	Msl1	57.69	54.14	54.26	48.9	48.15	51.82	Msl1	42.3	46.96	53.55	45.95	62.77	62.11	Msl1	47.5886	53.1867	52.4933	52.2733	1.10285	1.11739	1.0042	0.00112623	FALSE	Msl1	55.28	58.51	61.08	61.29	52.82	56.13	55.13	Msl1
Dnal4	dynein, axonemal, light chain 4	Dnal4	21.2	22.61	25.24	21.32	22.3	20.63	24.67	Dnal4	25.56	23.77	21.75	25.85	25.19	25.4	Dnal4	30.85	28.99	33.48	28.37	29.45	31.31	Dnal4	27	23.58	25.24	22.16	21.66	21.33	Dnal4	22.5671	24.5867	30.4083	23.495	1.34593	1.08909	1.293	0.00114747	TRUE	Dnal4	33.23	31.97	30.15	28.51	30.2	24.02	28.5	Dnal4
LOC690000	similar to CG3740-PA	LOC690000	11.25	10.83	11.02	11.02	10.7	11.45	12.33	LOC690000	12.06	12.46	11.87	11.42	13.56	13.04	LOC690000	13.42	12.77	13.14	11.85	12.45	13.43	LOC690000	11.01	11.31	13	11.41	14.96	14.12	LOC690000	11.2286	12.4017	12.8433	12.635	1.14254	1.10355	1.01636	0.00114747	FALSE	LOC690000	13.93	13.49	13.31	11.8	12.97	12.87	12.4	LOC690000
Man1c1	mannosidase, alpha, class 1C, member 1	Man1c1	10.89	12.07	11.57	11.44	13.21	11.83	13.41	Man1c1	15.45	12.95	11.66	13.37	13.52	13.17	Man1c1	9.74	9.54	10.9	9.87	9.8	10.99	Man1c1	14.92	12.11	14.59	12.16	17.7	17.76	Man1c1	12.06	13.3533	10.14	14.8733	0.842105	1.10636	0.683882	0.00114747	TRUE	Man1c1	8.05	8.81	7.73	8.8	8.56	7.51	9.16	Man1c1
Nxph3	neurexophilin 3	Nxph3	37.53	50.23	29.07	43.3	41.41	36.16	38.04	Nxph3	44.57	30.24	36.72	39.39	25.44	26.91	Nxph3	30.61	34.87	29.66	37	34.21	33.14	Nxph3	56.62	44.45	48.02	45.94	42.24	44.95	Nxph3	39.3914	33.8783	33.2483	47.0367	0.844445	0.860398	0.707482	0.00114747	TRUE	Nxph3	27.43	18.14	25.74	24.88	17.58	25.6	29.24	Nxph3
Oraov1	oral cancer overexpressed 1	Oraov1	8.7	8.69	9.63	8.64	8.8	8.6	9.23	Oraov1	11.22	12.09	10.99	10.86	11.1	11.12	Oraov1	11.96	11.19	11.26	9.9	11.01	10.55	Oraov1	10.03	9.01	9.08	8.99	8.86	7.18	Oraov1	8.89857	11.23	10.9783	8.85833	1.23112	1.25909	1.23665	0.00114747	FALSE	Oraov1	10.09	9.58	9.54	8.81	8.68	7.98	8.45	Oraov1
Rasgef1b	RasGEF domain family, member 1B	Rasgef1b	28.12	25.18	28.4	27.97	27.51	30.12	22.1	Rasgef1b	24.22	27.69	26.87	23.88	27.82	28.91	Rasgef1b	17.07	14.39	17.92	16.4	17.24	15.13	Rasgef1b	23.13	24.28	23.85	28.15	31.04	41.52	Rasgef1b	27.0571	26.565	16.3583	28.6617	0.606041	0.981878	0.572232	0.00114747	TRUE	Rasgef1b	10.17	7.65	11.84	9.94	8.63	10.18	9.51	Rasgef1b
Tiparp	TCDD-inducible poly(ADP-ribose) polymerase	Tiparp	6.1	5.85	5.56	4.7	5.67	7.3	7.66	Tiparp	7.03	12.36	9.13	7.18	7.17	9.49	Tiparp	7.52	7.4	7.52	6.27	6.73	7.05	Tiparp	3.46	5.77	6.15	4.28	6.96	3.83	Tiparp	6.12	8.72667	7.08167	5.075	1.15461	1.41908	1.38776	0.00114747	TRUE	Tiparp	5.9	5.97	6.48	6.08	5.66	6.84	5.82	Tiparp
Tmub2	transmembrane and ubiquitin-like domain containing 2	Tmub2	31.47	29.81	32.62	32.91	31.65	32.17	31.95	Tmub2	33.96	35.03	30.66	33.75	31.65	34.65	Tmub2	39.43	39.63	43.84	38.68	37.23	40.47	Tmub2	33.05	31.66	33.52	31.92	36.11	31.16	Tmub2	31.7971	33.2833	39.88	32.9033	1.2534	1.04659	1.21139	0.00115337	FALSE	Tmub2	34.3	29.97	30.05	31.99	27.96	28.52	28.48	Tmub2
Ncoa7	nuclear receptor coactivator 7	Ncoa7	46.72	45.89	46.9	46.15	42.66	47.39	48.62	Ncoa7	40.24	53.12	46.68	40.22	51.94	49.17	Ncoa7	62.59	56.6	63.19	54.03	53.34	53.63	Ncoa7	38.06	44.22	54.07	50.23	56.06	58.1	Ncoa7	46.3329	46.895	57.23	50.1233	1.23469	1.01211	1.1415	0.00115354	FALSE	Ncoa7	51.24	47.98	50.05	51.78	55.42	57.26	51.32	Ncoa7
Rab3gap2	RAB3 GTPase activating protein subunit 2	Rab3gap2	32.36	33.98	34.69	35.38	32.86	34.94	36.75	Rab3gap2	34.77	38.35	35.3	31.9	37.62	35.25	Rab3gap2	40.05	37.83	40.01	35.88	37.76	37.75	Rab3gap2	31.5	32.31	35.75	33.65	45.43	45.02	Rab3gap2	34.4229	35.5317	38.2133	37.2767	1.1098	1.03212	1.02506	0.00115381	FALSE	Rab3gap2	40.65	39.56	39.39	39.48	40.07	40.6	40.4	Rab3gap2
Ablim3	actin binding LIM protein family, member 3	Ablim3	8.03	7.77	7.62	7.69	9.2	8.37	10.6	Ablim3	9.81	10.68	8.07	9.5	11.29	10.6	Ablim3	7.04	5.62	7.65	6.46	6.3	6.99	Ablim3	9.13	8.33	10.47	9.13	15.57	15.29	Ablim3	8.46857	9.99167	6.67667	11.32	0.790875	1.17775	0.593403	0.00116343	TRUE	Ablim3	16.83	18.15	16.24	17.97	20.11	19.5	19.45	Ablim3
LOC108350522	uncharacterized LOC108350522	LOC108350522	0.01	0.01	0.01	0.01	0.06	0.01	0.08	LOC108350522	0.01	0.02	0.01	0.01	0.01	0.02	LOC108350522	0.12	0.41	0.27	0.36	0.5	0.34	LOC108350522	0.01	0.01	0.01	0.01	0.02	0.01	LOC108350522	0.0271429	0.0133333	0.333333	0.0116667	3.40824	0.891386	3.8806	0.00116671	TRUE	LOC108350522								LOC108350522
Pnrc2	proline-rich nuclear receptor coactivator 2	Pnrc2	40.28	39.36	40.72	39.06	35.66	36.96	39.33	Pnrc2	34.55	43.7	41.19	39.77	44.27	42.21	Pnrc2	48.07	47.02	47.38	41.85	48.03	44.5	Pnrc2	33.1	39.76	39.81	40.87	32.97	31.49	Pnrc2	38.7671	40.9483	46.1417	36.3333	1.18974	1.05612	1.26921	0.00116731	TRUE	Pnrc2	34.46	36.56	35.69	33.22	30.71	34.15	33.32	Pnrc2
Mmp12	matrix metallopeptidase 12	Mmp12	0.01	0.01	0.01	0.01	0.01	0.01	0.01	Mmp12	0.05	0.01	0.01	0.01	0.01	0.01	Mmp12	0.87	0.38	1.02	0.94	0.43	0.74	Mmp12	0.01	0.01	0.01	0.01	0.02	0.01	Mmp12	0.01	0.0166667	0.73	0.0116667	7.54545	1.06061	7.43284	0.00116749	TRUE	Mmp12								Mmp12
Nmrk1	nicotinamide riboside kinase 1	Nmrk1	6.08	6.03	6.82	6.9	6.23	6.67	6.4	Nmrk1	6.48	5.95	6.05	7.14	6.46	6.2	Nmrk1	8.1	9.8	11.08	8.86	8.89	7.57	Nmrk1	5.88	6.79	6.18	6	6.25	5.45	Nmrk1	6.44714	6.38	9.05	6.09167	1.39756	0.989745	1.47779	0.00116749	TRUE	Nmrk1	5.34	5.36	5.83	4.88	4.5	5.16	4.15	Nmrk1
Myt1	myelin transcription factor 1	Myt1	2.88	3.43	3.4	3.2	3.28	3.31	3.47	Myt1	2.9	3.45	3.35	3.23	3.42	3.93	Myt1	3.91	3.68	3.54	3.71	3.55	3.41	Myt1	2.68	3.27	3.78	2.92	3.82	3.44	Myt1	3.28143	3.38	3.63333	3.31833	1.10407	1.02915	1.09215	0.00118411	FALSE	Myt1	8.24	9.37	9.56	8.48	9.56	9.15	9.07	Myt1
Slc4a11	solute carrier family 4 member 11	Slc4a11	2.36	3.24	4.15	1.95	2.84	3.6	2.1	Slc4a11	5.62	3.99	3.44	5.35	3.71	3.35	Slc4a11	5.96	8.06	9.34	7.13	5.86	7.25	Slc4a11	2.99	2.29	3.4	3.57	3.61	2.65	Slc4a11	2.89143	4.24333	7.26667	3.085	2.46259	1.45193	2.31293	0.00118411	TRUE	Slc4a11	1.3	1.91	1.73	1.68	1.93	2.42	1.92	Slc4a11
Dgki	diacylglycerol kinase, iota	Dgki	71.4	75.47	72.5	75.2	72.75	77.51	72.11	Dgki	61.05	68.11	72.93	63.85	74.41	77.43	Dgki	84.54	80.41	80.36	77.29	78.05	72.45	Dgki	52.74	71.43	69.97	72.92	90.21	69.41	Dgki	73.8486	69.63	78.85	71.1133	1.06763	0.942953	1.10864	0.00119012	FALSE	Dgki	79.66	80.11	78.96	83.4	78.31	80.43	78.86	Dgki
Calhm2	calcium homeostasis modulator 2	Calhm2	7.13	8	7.14	7.26	8.1	8.34	9.08	Calhm2	9.72	6.43	6.77	7.62	6.8	6.81	Calhm2	5.49	5.73	4.51	5.81	5.95	6.39	Calhm2	8.56	8.7	7.82	6.49	10.4	7.69	Calhm2	7.86429	7.35833	5.64667	8.27667	0.721555	0.936472	0.686033	0.0011979	TRUE	Calhm2	6.63	5.53	5.64	5.07	6.56	5.48	5.67	Calhm2
Tfdp2	transcription factor Dp-2	Tfdp2	16.02	15.5	17.08	14.46	15.59	14.33	16.65	Tfdp2	15.09	16.82	14.97	16.69	16.98	17.17	Tfdp2	18.16	18.55	17.44	15.23	16.84	17.1	Tfdp2	12.71	14.79	15.68	15.74	20.04	18.68	Tfdp2	15.6614	16.2867	17.22	16.2733	1.09889	1.03967	1.05782	0.00120311	FALSE	Tfdp2	24.03	23.85	23.43	22.57	23.15	22.85	23.3	Tfdp2
Sntb2	syntrophin, beta 2	Sntb2	1.27	0.95	1.16	0.79	1.02	0.62	0.97	Sntb2	1.47	1.06	1.05	1.21	0.93	1.12	Sntb2	2.09	1.49	1.93	1.69	2	1.92	Sntb2	1.06	1.12	0.63	1.05	1.18	0.62	Sntb2	0.968571	1.14	1.85333	0.943333	1.82799	1.16043	1.8722	0.00120765	TRUE	Sntb2	1.03	1.09	1.03	1.26	0.82	0.69	1.13	Sntb2
Acsf3	acyl-CoA synthetase family member 3	Acsf3	8.92	8.96	9.61	9.51	10.06	9.6	8.93	Acsf3	9.58	9.42	9.15	9.7	9.44	9.87	Acsf3	8.07	7.77	8.69	7.97	7.66	7.03	Acsf3	11.15	9	10.95	9.77	10.13	10.03	Acsf3	9.37	9.52667	7.865	10.1717	0.841077	1.01654	0.775434	0.00120796	FALSE	Acsf3	7.55	7.56	7.26	7.26	6.79	5.97	7.1	Acsf3
Map1lc3b	microtubule-associated protein 1 light chain 3 beta	Map1lc3b	149.05	154.66	165.45	154.81	155.29	148.25	164.36	Map1lc3b	161.31	175.74	156.98	175.83	155.59	166.68	Map1lc3b	179.84	199.64	190.59	185.4	187.18	186.82	Map1lc3b	156.16	148.85	152.61	149.29	179.83	153.28	Map1lc3b	155.981	165.355	188.245	156.67	1.20671	1.06006	1.20141	0.00120796	TRUE	Map1lc3b	173.08	179.07	175.88	157.64	185.9	189.53	181.9	Map1lc3b
Ppfia4	PTPRF interacting protein alpha 4	Ppfia4	9.57	10.85	10.41	10.58	11.95	10.07	12.7	Ppfia4	12.08	11.69	10.14	12.06	11.12	10.94	Ppfia4	9.35	8.09	9.2	8.64	9.06	9.89	Ppfia4	12.79	11.01	12.37	9.82	15.88	16.74	Ppfia4	10.8757	11.3383	9.03833	13.1017	0.832596	1.04215	0.692211	0.00121254	TRUE	Ppfia4	46.95	44.58	45.79	47.07	43.84	41.35	46.31	Ppfia4
Slc25a20	solute carrier family 25 member 20	Slc25a20	16.87	15.32	16	15.3	15.72	13.63	16.48	Slc25a20	15.91	17.5	15.72	16.34	17.18	17.75	Slc25a20	18.7	19.36	19.03	18.43	18.58	17.97	Slc25a20	15.17	15.87	16.59	16.08	16.48	13.47	Slc25a20	15.6171	16.7333	18.6783	15.61	1.19477	1.07102	1.19531	0.00121254	FALSE	Slc25a20	17.34	16.86	16.5	16.76	14.87	15.92	14.66	Slc25a20
Lipa	lipase A, lysosomal acid type	Lipa	18.47	17.83	18.11	17.49	16.66	17.65	18.97	Lipa	16.34	17.44	18.76	15.81	17.85	19.25	Lipa	22.85	21.76	22.9	21.37	20.68	21.1	Lipa	14.17	16.66	18.19	17.14	22.33	21.17	Lipa	17.8829	17.575	21.7767	18.2767	1.21653	0.982881	1.19046	0.00122052	FALSE	Lipa	21.16	21.32	21.88	20.4	18.96	20.86	19.45	Lipa
LOC102553657	uncharacterized LOC102553657	LOC102553657	0.68	0.69	0.53	0.5	0.46	0.68	0.66	LOC102553657	0.38	0.59	1.4	0.4	0.47	0.47	LOC102553657	0.69	0.21	0.46	0.14	0.54	0.33	LOC102553657	0.86	1.27	1.5	0.67	0.82	1.69	LOC102553657	0.6	0.618333	0.395	1.135	0.707143	1.02619	0.40081	0.00122052	TRUE	LOC102553657	1.02	0.66	0.77	0.63	0.62	1.37	0.92	LOC102553657
Arrdc3	arrestin domain containing 3	Arrdc3	15.47	14.82	15.69	13.2	14.6	15.92	14.86	Arrdc3	14.85	21.22	19.25	20.01	15.29	20.87	Arrdc3	22.07	21.82	17.4	18.85	17.62	19.85	Arrdc3	11.28	17.5	17.06	15.49	16.93	15.58	Arrdc3	14.9371	18.5817	19.6017	15.64	1.3102	1.24237	1.25169	0.00123655	FALSE	Arrdc3	19.68	19.95	19.89	20.41	21.11	27.81	25	Arrdc3
Eprs	glutamyl-prolyl-tRNA synthetase	Eprs	35.3	35.17	35.04	36.48	33.38	35.2	37.2	Eprs	32.25	38.02	34.83	31.98	38.07	36.09	Eprs	42.49	41.73	44.32	40.77	39.72	37.45	Eprs	32.21	32.7	41.6	35.27	41.24	46.35	Eprs	35.3957	35.2067	41.08	38.2283	1.16014	0.994674	1.0744	0.00124301	FALSE	Eprs	45.9	46.74	47.74	52.21	44.86	50.53	48.58	Eprs
Zfp853	zinc finger protein 853	Zfp853	2.51	2.53	1.96	2.08	2.52	2.45	2.25	Zfp853	2.97	2.41	2.78	2.61	2.51	2.65	Zfp853	1.71	1.51	2.17	1.63	1.58	1.63	Zfp853	2.26	2.48	3.57	2.36	3.86	4.93	Zfp853	2.32857	2.655	1.705	3.24333	0.743235	1.13441	0.53988	0.00124605	TRUE	Zfp853	5.31	5.43	4.46	5.17	4.78	4.23	4.04	Zfp853
Extl2	exostosin-like glycosyltransferase 2	Extl2	37.71	34.66	38.59	30.7	33.11	34.18	27.53	Extl2	26.48	27.56	27.83	32.01	29.69	28.65	Extl2	39.89	46.14	39.23	43.89	43.61	42.43	Extl2	27.2	30.95	34.74	33.76	28.43	27.5	Extl2	33.7829	28.7033	42.5317	30.43	1.25821	0.850086	1.39639	0.00124935	TRUE	Extl2	17.65	19.68	18.92	18.3	18.53	20.75	18.45	Extl2
Maob	monoamine oxidase B	Maob	33.49	33.36	32.49	35.32	36.53	32.25	36.22	Maob	32.88	41.06	44.26	35.21	41.59	44.21	Maob	32.32	27.01	31.61	27.26	30.77	26.95	Maob	39.96	43.57	47.65	45.08	41.09	37.74	Maob	34.2371	39.8683	29.32	42.515	0.856798	1.164	0.690367	0.00125582	TRUE	Maob	36.06	39.78	36.64	41.17	35.66	37.66	37.58	Maob
Ahcyl2	adenosylhomocysteinase-like 2	Ahcyl2	26.77	27.78	27.97	25.66	26.39	26.28	28.61	Ahcyl2	23.54	31.22	27.81	23.84	29.48	30.32	Ahcyl2	32.92	32.75	35.26	28.49	28.41	28.04	Ahcyl2	22.3	23.65	28.72	23.76	37.58	40.59	Ahcyl2	27.0657	27.7017	30.9783	29.4333	1.14403	1.02341	1.05231	0.00125658	FALSE	Ahcyl2	83.77	85.66	82.9	78.06	96.01	75.7	69	Ahcyl2
Chordc1	cysteine and histidine rich domain containing 1	Chordc1	44.5	43.06	46.8	42.01	37.8	42.97	39.01	Chordc1	32.98	40.25	44.02	31.91	39.6	34.93	Chordc1	50.8	62.66	52.49	56.93	61.4	47.77	Chordc1	29.31	37.61	39.46	45.73	27.09	28.63	Chordc1	42.3071	37.2817	55.3417	34.6383	1.30737	0.881495	1.59598	0.00126179	TRUE	Chordc1	27.55	30.62	29.18	28.25	26.89	30.26	26.39	Chordc1
Hrct1	histidine rich carboxyl terminus 1	Hrct1	3.13	2.46	2.47	1.59	0.95	1.35	2.73	Hrct1	2.05	1.44	2.1	1.48	1.68	1.94	Hrct1	4.45	4.1	4.99	4.84	3.84	3.79	Hrct1	1.6	1.73	2.17	0.97	1.99	1.35	Hrct1	2.09714	1.78167	4.335	1.635	2.01853	0.856415	2.5562	0.00126873	TRUE	Hrct1	1.83	2.66	1.73	1.55	0.4	0.94	2.43	Hrct1
Med20	mediator complex subunit 20	Med20	14.36	14.89	16.64	13.75	14.58	13.31	14.84	Med20	18.17	16.68	16.18	17.61	16.54	16.2	Med20	18.08	19.06	21.82	18	17.12	19.53	Med20	16.15	13.7	14.01	14.87	16.43	13.66	Med20	14.6243	16.8967	18.935	14.8033	1.29276	1.15433	1.27723	0.00126873	FALSE	Med20	13.1	15.67	15.3	14	13.61	13.24	14.39	Med20
Gm2a	GM2 ganglioside activator	Gm2a	25.17	24.4	22.35	24.4	22.2	23.17	24.88	Gm2a	25.1	21.65	22.39	25.56	23.29	23.89	Gm2a	19.47	20.3	20.14	19.14	20.76	25.66	Gm2a	25.81	27.11	23.96	24.39	28.17	29.03	Gm2a	23.7957	23.6467	20.9117	26.4117	0.879307	0.993763	0.792544	0.00127321	FALSE	Gm2a	33.97	38.05	35.05	37.75	40.02	45.2	45.84	Gm2a
Nrdc	nardilysin convertase	Nrdc	58.87	57.65	59.25	58.73	55.66	56.2	63.33	Nrdc	56.59	68.33	61.54	54.39	66.75	63.38	Nrdc	72.95	64.47	72.29	63.6	64.34	60.04	Nrdc	52.88	54.47	67.04	58.08	71.28	78.92	Nrdc	58.5271	61.83	66.2817	63.7783	1.13227	1.05634	1.03919	0.00127321	FALSE	Nrdc	72.16	72.55	72.87	78.33	68.51	70.58	71.08	Nrdc
Lysmd1	LysM domain containing 1	Lysmd1	17.45	17.54	19.16	17.29	18.04	17.06	18.2	Lysmd1	19.3	20	18.82	18.96	19.31	19.42	Lysmd1	21.49	20.55	23.15	18.82	19.9	20.08	Lysmd1	18.17	17.22	18.37	17.76	15.96	14.72	Lysmd1	17.82	19.3017	20.665	17.0333	1.15876	1.08268	1.21196	0.00128193	FALSE	Lysmd1	13.59	12.08	14.07	12.35	11.38	12.39	11.35	Lysmd1
Plag1	PLAG1 zinc finger	Plag1	8.38	7.98	9.48	7.69	7.7	8.06	8.84	Plag1	7.32	9.31	9.46	8.46	8.5	9.85	Plag1	9.82	10.35	8.77	8.66	9.95	9.72	Plag1	6.42	7.89	8.61	8.31	10.44	6.85	Plag1	8.30429	8.81667	9.545	8.08667	1.14763	1.06097	1.17814	0.00129165	FALSE	Plag1	8.08	9.93	9	8.75	10.12	11.11	10.05	Plag1
Dctn2	dynactin subunit 2	Dctn2	115.29	120.47	105.28	120.62	123.94	120.09	108.56	Dctn2	132.15	110.16	116.81	131.74	107.28	109.3	Dctn2	88.23	93.12	93.94	112.7	99.27	107.51	Dctn2	152.23	137.34	110.22	114.17	128.29	125.75	Dctn2	116.321	117.907	99.1283	128	0.85232	1.01362	0.774616	0.00130042	TRUE	Dctn2	123.38	118.37	117.95	127.13	94.08	98.47	108.34	Dctn2
Oxct1	3-oxoacid CoA transferase 1	Oxct1	108.8	104.19	116.44	106.68	108.35	102.74	104.44	Oxct1	95.17	107.04	109.21	101.35	103.86	104.62	Oxct1	122.74	115.26	119.25	121.5	117	116.59	Oxct1	96.03	100.22	106.53	109.71	105.09	100.66	Oxct1	107.377	103.542	118.723	103.04	1.10557	0.964314	1.15206	0.00130082	FALSE	Oxct1	90.53	91.51	98.1	93.39	93.21	94.28	91.47	Oxct1
Tmem200c	transmembrane protein 200C	Tmem200c	7.94	8.01	4.64	7.38	9.38	8.76	7.88	Tmem200c	8.55	6.72	7.23	9.28	6.16	5.64	Tmem200c	5.42	5.95	4.84	7.18	5.97	8.42	Tmem200c	12.34	10.4	8.18	7.78	8.82	10.12	Tmem200c	7.71286	7.26333	6.29667	9.60667	0.818736	0.942464	0.658997	0.00130082	TRUE	Tmem200c	7.52	6.06	5.76	7.11	5.69	6.45	7.44	Tmem200c
Txnl4b	thioredoxin-like 4B	Txnl4b	14.12	14.74	14.21	13.14	14.06	13.23	15.5	Txnl4b	14.26	18.03	14.79	15.14	16.23	17.07	Txnl4b	20.79	19.14	20.07	17.69	16.71	16.55	Txnl4b	14.48	15.05	14.34	14.75	16.12	13.96	Txnl4b	14.1429	15.92	18.4917	14.7833	1.30533	1.12477	1.24916	0.00130082	FALSE	Txnl4b	12.24	13.97	13.05	11.88	13.5	13.24	11.48	Txnl4b
Kcng4	potassium voltage-gated channel modifier subfamily G member 4	Kcng4	3.35	2.9	3.01	2.87	2.17	2.3	3.76	Kcng4	3.04	3.78	2.43	3.19	3.07	3.41	Kcng4	4.89	4.32	5.26	5.1	5.06	4.54	Kcng4	3.6	2.41	3.08	3.7	4.27	3.44	Kcng4	2.90857	3.15333	4.86167	3.41667	1.64918	1.08135	1.4109	0.00130316	TRUE	Kcng4	10.17	8.46	9.53	8.44	7.89	9.54	10.33	Kcng4
Xrcc3	X-ray repair cross complementing 3	Xrcc3	3.64	5.34	3.71	4.22	4.78	3.89	4.74	Xrcc3	4.98	4.7	4.26	4.37	5.22	4.56	Xrcc3	4.22	4.47	4.24	4.16	4.02	5.25	Xrcc3	3.36	3.25	4.21	3.36	3.97	3.95	Xrcc3	4.33143	4.68167	4.39333	3.68333	1.01397	1.07904	1.18767	0.00130316	FALSE	Xrcc3	5.38	6.82	5.3	5.69	5.8	3.96	4.91	Xrcc3
Zbtb38	zinc finger and BTB domain containing 38	Zbtb38	24.91	24.7	26.44	23.22	24.64	25.81	24.35	Zbtb38	23.23	28.71	26.81	25.67	27.87	27.16	Zbtb38	30.26	27.97	29.15	25.45	27.12	26.25	Zbtb38	21.82	22.68	27.22	23.76	35.33	32.02	Zbtb38	24.8671	26.575	27.7	27.1383	1.11346	1.0684	1.02062	0.00130316	FALSE	Zbtb38	34.2	35.96	35.19	32.79	39.02	39.77	34.78	Zbtb38
LOC102556526	uncharacterized LOC102556526	LOC102556526	0.26	0.19	0.22	0.25	0.13	0.21	0.24	LOC102556526	0.36	0.34	0.23	0.26	0.21	0.29	LOC102556526	0.33	0.38	0.3	0.3	0.33	0.4	LOC102556526	0.16	0.22	0.2	0.18	0.2	0.16	LOC102556526	0.214286	0.281667	0.34	0.186667	1.4	1.21439	1.53488	0.00130965	FALSE	LOC102556526	0.4	0.43	0.6	0.5	0.64	0.42	0.5	LOC102556526
Ctnnb1	catenin beta 1	Ctnnb1	92.6	95.39	89.86	100.78	97.86	102.34	118.95	Ctnnb1	103.9	121.17	105.32	102.28	115.11	118.2	Ctnnb1	92.42	79.71	90.76	79.5	73.56	78.99	Ctnnb1	100.04	98.03	121.4	94.49	147.41	159.43	Ctnnb1	99.6829	110.997	82.49	120.133	0.827697	1.11338	0.686914	0.00131229	TRUE	Ctnnb1	153.14	155.11	141.99	142.36	139.03	132.63	130.46	Ctnnb1
LOC103694317	uncharacterized LOC103694317	LOC103694317	0.67	0.42	0.58	0.65	0.44	0.49	0.82	LOC103694317	0.36	0.29	0.38	0.43	0.28	0.66	LOC103694317	0.53	0.68	0.54	0.69	0.6	0.6	LOC103694317	0.32	0.38	0.28	0.4	0.18	0.03	LOC103694317	0.581429	0.4	0.606667	0.265	1.03704	0.733753	1.93607	0.00131372	TRUE	LOC103694317	0.37	0.15	0.32	0.41	0.3	0.21	0.42	LOC103694317
Btg3	BTG anti-proliferation factor 3	Btg3	14.16	14.37	16.85	13.26	15.33	16.23	15.49	Btg3	15.38	17.57	16.45	14.37	19.8	18.06	Btg3	20.68	17.5	21.64	19.42	17.95	17.44	Btg3	12.45	14.55	13.69	15.55	15.74	14.69	Btg3	15.0986	16.9383	19.105	14.445	1.26361	1.12105	1.32039	0.00131832	FALSE	Btg3	22.73	24.52	25.45	24.45	22.22	21.68	19.49	Btg3
Doc2g	double C2-like domains, gamma	Doc2g	0.98	1.01	0.99	1.14	0.83	0.86	1.14	Doc2g	1.19	1.03	1.2	1.16	1.05	1.39	Doc2g	0.82	0.82	0.84	0.59	0.87	1.09	Doc2g	1.67	1.28	1.51	1.24	2.03	1.14	Doc2g	0.992857	1.17	0.838333	1.47833	0.858606	1.16209	0.594509	0.00131832	FALSE	Doc2g	1.05	1.28	1.99	1.29	1.13	0.96	1.5	Doc2g
Nudt5	nudix hydrolase 5	Nudt5	8.89	7.83	8.2	7.84	7.43	7.75	9.24	Nudt5	8.16	9.21	7.71	7.05	8.39	8.9	Nudt5	11.63	12.5	11	10.59	10.52	10.82	Nudt5	8.36	8.33	8.83	8.7	8.01	6.41	Nudt5	8.16857	8.23667	11.1767	8.10667	1.3638	1.00824	1.37409	0.00131832	FALSE	Nudt5	9.84	9.98	9.2	7.94	8.2	7.93	8.26	Nudt5
Phf8	PHD finger protein 8	Phf8	14.63	13.74	15.11	12.74	13.7	13.6	15.67	Phf8	14	17.14	15.04	14.04	16.48	16.03	Phf8	18.76	17.53	19.04	16.15	16	16.17	Phf8	13.24	13.07	16.66	14.16	19.31	21.01	Phf8	14.17	15.455	17.275	16.2417	1.21759	1.09005	1.06323	0.00132304	FALSE	Phf8	20.76	22.24	23.17	21.07	25.5	23.78	23.75	Phf8
St6galnac2	ST6 N-acetylgalactosaminide alpha-2,6-sialyltransferase 2	St6galnac2	0.52	0.42	0.38	0.35	0.22	0.34	0.46	St6galnac2	0.4	0.18	0.27	0.31	0.33	0.45	St6galnac2	0.1	0.05	0.14	0.1	0.13	0.09	St6galnac2	0.27	0.6	0.35	0.38	0.41	0.8	St6galnac2	0.384286	0.323333	0.101667	0.468333	0.416421	0.87414	0.354839	0.0013311	TRUE	St6galnac2	0.46	0.44	0.33	0.4	0.34	0.39	0.48	St6galnac2
Prcp	prolylcarboxypeptidase	Prcp	3.75	3.38	3.5	3.93	3.16	3.82	3.58	Prcp	3.02	3.45	3.85	3.51	3.55	3.58	Prcp	4.52	4.65	4.72	4.6	4.63	3.98	Prcp	2.97	3.72	3.47	3.34	3.16	3.07	Prcp	3.58857	3.49333	4.51667	3.28833	1.25161	0.97418	1.36252	0.00133701	FALSE	Prcp	5.31	6.3	5.88	5.35	5.69	6.52	5.57	Prcp
RGD1562114	RGD1562114	RGD1562114	6.01	5.06	6.5	5.08	5.36	5.82	6.66	RGD1562114	6.81	5.85	6.75	5.81	6.17	6.11	RGD1562114	9.28	9.98	8.03	9.87	10.01	8.02	RGD1562114	6.32	5.28	5.63	6.01	5.88	5.39	RGD1562114	5.78429	6.25	9.19833	5.75167	1.5802	1.07915	1.58901	0.00133701	TRUE	RGD1562114	8.91	7.09	8.98	7.67	4.56	3.85	7.29	RGD1562114
Grb10	growth factor receptor bound protein 10	Grb10	17.16	17.31	16.67	18.95	18.26	18.67	21.04	Grb10	17.88	22.49	19.66	18.44	20.99	22.96	Grb10	23.29	19.71	24.03	19.96	21.01	20.31	Grb10	15.62	17.21	21.38	15.78	29.31	26.69	Grb10	18.2943	20.4033	21.385	20.9983	1.16803	1.11466	1.01833	0.00133879	FALSE	Grb10	15.95	16.17	17.67	15.54	17.67	19.23	18.14	Grb10
Aif1l	allograft inflammatory factor 1-like	Aif1l	1.28	1.52	1.55	1.45	1.23	1.24	1.67	Aif1l	1.65	1.3	1.7	1.89	1.51	1.53	Aif1l	0.71	1.01	0.87	0.85	1.12	0.88	Aif1l	1.77	1.46	1.59	2.11	1.23	1.34	Aif1l	1.42	1.59667	0.906667	1.58333	0.662281	1.11623	0.59802	0.00135044	FALSE	Aif1l	1.77	2.21	2.11	2.67	2.24	2.96	2.96	Aif1l
Ing2	inhibitor of growth family, member 2	Ing2	6.86	6.21	6.45	6	7.54	7.69	6.82	Ing2	7.54	6.34	7.17	7.86	7.38	6.59	Ing2	4.77	4.98	4.95	5.44	5.43	6.01	Ing2	7.21	8.38	6.47	6.44	9.22	9.45	Ing2	6.79571	7.14667	5.26333	7.86167	0.777778	1.05089	0.673645	0.00135169	TRUE	Ing2	5.39	5.61	6.51	6.38	4.92	5.84	5.46	Ing2
Tmco4	transmembrane and coiled-coil domains 4	Tmco4	0.46	0.51	0.42	0.51	0.56	0.41	0.48	Tmco4	0.63	0.52	0.45	0.63	0.51	0.46	Tmco4	0.87	1.16	0.84	1	0.96	0.75	Tmco4	0.53	0.4	0.44	0.42	0.7	0.58	Tmco4	0.478571	0.533333	0.93	0.511667	1.78025	1.09465	1.68392	0.00135169	FALSE	Tmco4	1.06	1.26	1.09	1.13	0.89	0.96	1.13	Tmco4
B4galnt4	beta-1,4-N-acetyl-galactosaminyl transferase 4	B4galnt4	21.97	22.95	18.16	22.19	26.7	23.81	23.64	B4galnt4	28.42	20.15	21.87	26.4	22.95	20.72	B4galnt4	17.01	17.58	16.02	20.11	20.29	21.43	B4galnt4	28.01	25.04	23.47	21.45	32.25	34.49	B4galnt4	22.7743	23.4183	18.74	27.4517	0.823632	1.02816	0.683806	0.00136964	TRUE	B4galnt4	28.86	27.1	27.22	28.34	27.69	25.73	29.94	B4galnt4
Il16	interleukin 16	Il16	1.13	1.08	0.86	0.97	1.34	1	1.12	Il16	1.2	1.18	1.1	1.36	1.1	1.38	Il16	2.06	1.62	1.96	1.5	1.58	1.81	Il16	1.07	1.24	1.68	0.96	1.64	1.37	Il16	1.07143	1.22	1.755	1.32667	1.58354	1.12683	1.30023	0.00136964	FALSE	Il16	21.79	21.88	21.89	19.78	23.71	17.23	19.08	Il16
Sdhd	succinate dehydrogenase complex subunit D	Sdhd	102.27	100.7	112.87	102.43	102.04	95.6	108.99	Sdhd	112.57	113	104.69	108.6	106.93	118.67	Sdhd	123.23	122.17	130.07	118.35	116.4	116.79	Sdhd	114.33	99.08	104.4	104.33	104.96	100.75	Sdhd	103.557	110.743	121.168	104.642	1.1699	1.06933	1.15779	0.00136964	FALSE	Sdhd	100.76	97.68	100.56	96.49	94.46	92.33	88.12	Sdhd
Sh3pxd2b	SH3 and PX domains 2B	Sh3pxd2b	5.5	4.21	3.65	4.69	4.68	4.87	5.55	Sh3pxd2b	5.05	4.81	4.83	5.1	5.55	4.81	Sh3pxd2b	2.76	3.18	3.31	2.89	3.42	3.25	Sh3pxd2b	4.14	4.21	5.87	4.16	7.73	6.86	Sh3pxd2b	4.73571	5.025	3.135	5.495	0.668981	1.05982	0.578195	0.00136964	TRUE	Sh3pxd2b	5.67	4.57	4.81	5.11	4.8	4.27	6.12	Sh3pxd2b
Tbl1x	transducin (beta)-like 1 X-linked	Tbl1x	28.44	29.89	28.2	29.22	28.53	30.14	32	Tbl1x	26.77	33.15	29.72	28.02	34.82	31.85	Tbl1x	26.78	23.72	22.54	22.37	23.79	23.63	Tbl1x	27.11	28.25	33.4	29.38	40.94	42.13	Tbl1x	29.4886	30.7217	23.805	33.535	0.807913	1.04167	0.710718	0.00137067	TRUE	Tbl1x	36.74	36.25	37.46	36.83	40.69	41	39.18	Tbl1x
LOC685081	similar to solute carrier family 22 (organic cation transporter), member 13	LOC685081	0.21	0.24	0.22	0.13	0.23	0.17	0.3	LOC685081	0.23	0.15	0.23	0.2	0.2	0.4	LOC685081	0.33	0.32	0.33	0.17	0.27	0.4	LOC685081	0.13	0.13	0.16	0.13	0.42	0.18	LOC685081	0.214286	0.235	0.303333	0.191667	1.28333	1.06591	1.38286	0.00137433	FALSE	LOC685081	0.18	0.36	0.23	0.23	0.12	0.19	0.18	LOC685081
Cables1	Cdk5 and Abl enzyme substrate 1	Cables1	10.17	10.49	12.45	10.01	12.62	11.25	12.18	Cables1	12.51	11.09	11.36	11.37	8.58	10.93	Cables1	14.77	13.88	15.97	15.72	14	15.88	Cables1	12.03	9.61	9.86	8.48	11.87	11.05	Cables1	11.31	10.9733	15.0367	10.4833	1.32661	0.970494	1.43024	0.0013813	TRUE	Cables1	7.51	7.52	9.31	7.19	8.2	6.64	8.5	Cables1
LOC102548359	uncharacterized LOC102548359	LOC102548359	5.65	5.06	4.9	4.55	5.36	5.23	4.77	LOC102548359	5.28	4.66	5.64	5.81	5.82	6.1	LOC102548359	6.04	6.7	4.84	6.18	6.46	6.58	LOC102548359	4.4	5.52	5.21	4.57	5.44	5.26	LOC102548359	5.07429	5.55167	6.13333	5.06667	1.20468	1.09226	1.20645	0.0013813	FALSE	LOC102548359	6.52	6.69	7.07	7.1	7.63	7.09	7.43	LOC102548359
Pla2g3	phospholipase A2, group III	Pla2g3	1.06	0.46	1.08	0.14	0.42	0.56	0.93	Pla2g3	0.51	0.39	0.47	0.55	0.4	0.49	Pla2g3	0.89	2.05	1.48	1.31	1.08	1.81	Pla2g3	0.25	0.45	0.38	0.28	0.3	0.31	Pla2g3	0.664286	0.468333	1.43667	0.328333	2.01059	0.743614	3.58755	0.0013813	TRUE	Pla2g3	2.29	1.22	2.16	0.76	2.26	1.29	1.58	Pla2g3
Rusc1	RUN and SH3 domain containing 1	Rusc1	46.69	49.61	43.66	47.07	54.76	49.18	54.75	Rusc1	58.9	50.39	47.51	56.37	53.96	47.76	Rusc1	38.12	39.9	35.76	43.76	47.95	47.64	Rusc1	62.29	49.95	55.65	47.52	80.47	83.5	Rusc1	49.3886	52.4817	42.1883	63.23	0.854507	1.0625	0.667746	0.0013813	TRUE	Rusc1	56.86	54.01	53.45	55.06	58.18	55.85	59.82	Rusc1
Rmnd5a	required for meiotic nuclear division 5 homolog A	Rmnd5a	55.37	52.85	57.12	52.76	50.12	53.78	55.12	Rmnd5a	45.72	54.09	54.73	48.83	55.33	52.93	Rmnd5a	61.28	61.03	57.56	57.07	59.23	57.85	Rmnd5a	41	48.39	56.47	54.18	61.33	62.04	Rmnd5a	53.8743	51.9383	59.0033	53.9017	1.09503	0.964132	1.09447	0.00138547	FALSE	Rmnd5a	66.18	67.34	69.36	68.3	63.73	67.68	62.81	Rmnd5a
Pradc1	protease-associated domain containing 1	Pradc1	7.07	7.2	7.14	7.73	8.37	7.6	9.03	Pradc1	9.72	10.12	8.96	9.69	8.83	10.53	Pradc1	5.31	4.98	5.84	5.04	4.44	5.81	Pradc1	10.97	8.96	8.03	7.24	9.69	9.45	Pradc1	7.73429	9.64167	5.23667	9.05667	0.681194	1.24347	0.582818	0.00138568	TRUE	Pradc1	7.25	7.85	6.34	7.03	4.06	5.12	6.12	Pradc1
Arrdc4	arrestin domain containing 4	Arrdc4	2.25	2.27	2.13	2.38	2.28	2.82	2.52	Arrdc4	3.11	3.02	2.96	3.11	3.22	3.65	Arrdc4	3.39	3.22	3.27	2.47	3.04	2.96	Arrdc4	2.34	2.41	2.86	2.35	2.98	2.67	Arrdc4	2.37857	3.17833	3.05833	2.60167	1.27426	1.32267	1.16903	0.00139309	FALSE	Arrdc4	3.52	3.8	3.32	3.72	3.33	3.88	3.73	Arrdc4
RGD1310819	similar to putative protein (5S487)	RGD1310819	47.04	48.47	43.69	43.77	55.45	51.15	49.56	RGD1310819	53.96	49.4	43.63	58.36	53.07	57.15	RGD1310819	31.16	29.82	32.79	29.35	31.06	36.02	RGD1310819	50.95	48.18	55.06	42.73	66.1	65.89	RGD1310819	48.4471	52.595	31.7	54.8183	0.655033	1.08544	0.579042	0.00139339	TRUE	RGD1310819	126.44	134.78	120.19	118.57	134.87	110.06	117.01	RGD1310819
Cdh11	cadherin 11	Cdh11	32.82	35.7	30.68	33.56	31.16	36.27	33.16	Cdh11	31.17	38.34	36.02	30.99	39.81	33.57	Cdh11	27.63	25.74	30.22	25.12	25.24	26.04	Cdh11	30.29	31.19	37.72	34.96	44.91	48.17	Cdh11	33.3357	34.9833	26.665	37.8733	0.800491	1.04928	0.704837	0.00139363	TRUE	Cdh11	44.57	42.55	43.72	43.27	44.64	50.43	42.9	Cdh11
Eng	endoglin	Eng	7.26	8.64	6.72	7.15	7.02	7.91	9.14	Eng	10.23	9.55	8.03	7.11	9.2	7.18	Eng	12.49	15.29	10.48	16.39	14.24	14.04	Eng	9.06	6.29	6.95	6.9	8.66	9.14	Eng	7.69143	8.55	13.8217	7.83333	1.78679	1.11019	1.75483	0.00139363	TRUE	Eng	11.25	10.64	8.78	8.7	10.33	11.03	11.09	Eng
Klhl24	kelch-like family member 24	Klhl24	33.77	33	34.61	31.7	31.4	34.54	30.93	Klhl24	26.03	32.55	33.88	29.45	33.71	33.31	Klhl24	38.76	38.33	36.88	36.21	38.07	34.6	Klhl24	24.16	31.4	35.03	33.32	40.63	34.18	Klhl24	32.85	31.4883	37.1417	33.12	1.13025	0.958675	1.12106	0.00139363	FALSE	Klhl24	38.71	35.28	36.51	35.63	36.9	37.73	35.05	Klhl24
Vhl	von Hippel-Lindau tumor suppressor	Vhl	16.89	17.19	16.84	16.99	16.82	15.83	18.92	Vhl	18.36	16.46	17.23	18.6	17.94	16.85	Vhl	20.18	22.78	18.21	20.42	21.66	20.87	Vhl	16.99	17.16	17.1	16.24	17.51	15.65	Vhl	17.0686	17.5733	20.6867	16.775	1.21074	1.0294	1.2318	0.00139363	FALSE	Vhl	24.6	23.22	22.1	21.71	21.04	20.59	21.18	Vhl
Gjd2	gap junction protein, delta 2	Gjd2	3.52	4.01	3.88	4.18	3.53	3.89	4.09	Gjd2	3.3	4.12	3.57	3.74	3.92	3.66	Gjd2	2.43	2.14	2.46	2.49	2.13	2.16	Gjd2	3.45	3.85	4.79	4.36	2.6	3.9	Gjd2	3.87143	3.71833	2.30167	3.825	0.604736	0.961451	0.61189	0.00139659	TRUE	Gjd2	7.54	6.92	6.13	5.79	7.08	6.58	6.31	Gjd2
LOC108351497	uncharacterized LOC108351497	LOC108351497	0.3	0.33	0.31	0.19	0.36	0.28	0.57	LOC108351497	0.28	0.39	0.34	0.41	0.4	0.44	LOC108351497	0.79	0.86	0.71	0.69	0.54	0.78	LOC108351497	0.37	0.36	0.38	0.21	0.51	0.66	LOC108351497	0.334286	0.376667	0.728333	0.415	1.90735	1.09759	1.60841	0.00140154	TRUE	LOC108351497	0.9	0.86	1.11	0.73	0.73	0.77	0.89	LOC108351497
Nsd1	nuclear receptor binding SET domain protein 1	Nsd1	75.07	76.21	74.29	74.64	73.45	78.16	75.05	Nsd1	66.85	71.73	74.85	69.29	74.88	76.87	Nsd1	82.06	76.94	79.32	73.58	77.89	78.27	Nsd1	61.91	69.62	72.61	71.53	91.22	72.26	Nsd1	75.2671	72.4117	78.01	73.1917	1.03639	0.962112	1.06574	0.00140154	FALSE	Nsd1	97.72	94.75	93.12	99.63	105.88	102.02	102.55	Nsd1
Zbtb22	zinc finger and BTB domain containing 22	Zbtb22	12.93	13.83	11.7	13.51	15.67	13.82	12.23	Zbtb22	16.93	12.18	13.05	15.66	14.14	12.94	Zbtb22	10.34	10.88	8.86	10.8	12.41	14.41	Zbtb22	18.27	15.42	15.4	13.51	14.23	16.24	Zbtb22	13.3843	14.15	11.2833	15.5117	0.844193	1.05679	0.729156	0.00140154	TRUE	Zbtb22	13.96	13.31	12.76	14.3	13.53	12.38	13.75	Zbtb22
LOC103692512	uncharacterized LOC103692512	LOC103692512	11.53	11.94	12.84	15.81	11.4	12.31	11.72	LOC103692512	13.38	11.89	12.76	12.78	9.8	12.32	LOC103692512	13.96	17.72	14.82	16.06	17.45	15.37	LOC103692512	13.84	10.58	11.36	11.26	8.56	7.99	LOC103692512	12.5071	12.155	15.8967	10.5983	1.26886	0.972068	1.49525	0.00141519	TRUE	LOC103692512	7.02	6.57	7.09	7.34	4.41	7.27	6.21	LOC103692512
LOC102553561	uncharacterized LOC102553561	LOC102553561	0	0	0	0	0	0	0	LOC102553561	0	0.01	0	0	0	0	LOC102553561	0.08	0.11	0.08	0.07	0.09	0.12	LOC102553561	0	0	0.01	0	0.01	0	LOC102553561	0	0.00166667	0.0916667	0.00333333	1.91667	1.01667	1.85484	0.00142247	FALSE	LOC102553561	0.01	0.01	0.01	0.01	0.01	0.01	0.01	LOC102553561
Wnt2b	wingless-type MMTV integration site family, member 2B	Wnt2b	0.82	0.82	0.45	0.58	0.66	0.63	0.74	Wnt2b	0.54	0.59	0.47	0.39	0.91	0.58	Wnt2b	0.99	0.84	0.91	0.6	0.84	0.53	Wnt2b	0.34	0.5	0.3	0.46	0.42	0.38	Wnt2b	0.671429	0.58	0.785	0.4	1.14722	0.881481	1.77	0.00142557	FALSE	Wnt2b	0.92	1.21	1.06	1.27	1.48	1.03	1.23	Wnt2b
LOC108348525	uncharacterized LOC108348525	LOC108348525	0.69	0.4	0.55	0.59	0.52	0.51	0.49	LOC108348525	0.69	0.59	0.59	0.64	0.41	0.8	LOC108348525	1.24	1.01	1.13	1.12	0.94	0.75	LOC108348525	0.53	0.48	0.85	0.47	0.65	0.36	LOC108348525	0.535714	0.62	1.03167	0.556667	1.78015	1.13258	1.72335	0.00142641	FALSE	LOC108348525	0.59	0.53	0.54	0.48	0.37	0.35	0.58	LOC108348525
Styk1	serine/threonine/tyrosine kinase 1	Styk1	0.53	0.38	0.48	0.4	0.65	0.44	0.6	Styk1	0.3	0.65	0.48	0.57	0.61	0.62	Styk1	0.05	0.12	0.11	0.12	0.14	0.11	Styk1	0.41	0.26	0.54	0.5	0.61	0.57	Styk1	0.497143	0.538333	0.108333	0.481667	0.348884	1.06898	0.358166	0.00142641	TRUE	Styk1	0.18	0.19	0.28	0.35	0.16	0.18	0.31	Styk1
Adm	adrenomedullin	Adm	0.39	0.29	0.27	0.27	0.27	0.2	0.14	Adm	0.26	0.22	0.35	0.27	0.32	0.43	Adm	0.48	0.43	0.6	0.48	0.47	0.7	Adm	0.32	0.35	0.23	0.28	0.29	0.14	Adm	0.261429	0.308333	0.526667	0.268333	1.73386	1.12978	1.70136	0.00144198	FALSE	Adm	0.29	0.17	0.32	0.17	0.17	0.42	0.24	Adm
Flot1	flotillin 1	Flot1	58.09	64.34	54.91	61.12	69	65.49	59.81	Flot1	78.94	60.53	61.35	76.33	63.08	60.91	Flot1	46.79	52.89	45.06	52.95	53.51	62.01	Flot1	77.48	71.12	63.3	60.17	83.95	78.94	Flot1	61.8229	66.8567	52.2017	72.4933	0.844626	1.08129	0.720475	0.00144198	TRUE	Flot1	60.21	55.99	69.14	62.11	50.34	53.52	62.9	Flot1
LOC102548035	uncharacterized LOC102548035	LOC102548035	0	0	0	0	0	0	0	LOC102548035	0	0.01	0	0	0	0	LOC102548035	0.05	0.01	0	0	0.04	0.07	LOC102548035	0	0	0	0	0.01	0	LOC102548035	0	0.00166667	0.0283333	0.00166667	1.28333	1.01667	1.2623	0.00144198	FALSE	LOC102548035	0.09	0.02	0.02	0.09	0.01	0.58	0.12	LOC102548035
Lsr	lipolysis stimulated lipoprotein receptor	Lsr	3.51	3.22	2.61	2.95	3.41	2.84	3.83	Lsr	3.32	3.38	2.78	2.55	2.94	2.87	Lsr	1.71	1.79	1.98	2.49	2.22	2.21	Lsr	3.78	3.14	3.02	2.64	2.94	3.54	Lsr	3.19571	2.97333	2.06667	3.17667	0.657419	0.932524	0.661241	0.00144198	FALSE	Lsr	3.11	2.91	2.61	3.64	2.67	3.05	3.8	Lsr
Fat1	FAT atypical cadherin 1	Fat1	33.72	31.58	32.37	33.02	34.56	33.47	33.26	Fat1	30.06	33.04	33.63	28.9	35.09	32.23	Fat1	39.15	33.38	35.17	30.74	34.61	31.88	Fat1	27.37	28.81	32.67	30.3	40.22	39.12	Fat1	33.14	32.1583	34.155	33.0817	1.03054	0.970467	1.03235	0.00145784	FALSE	Fat1	38.99	36.91	38.8	39.53	44.91	47.06	44.18	Fat1
Ccm2l	CCM2 like scaffolding protein	Ccm2l	0.81	0.91	1.02	0.86	0.86	0.85	0.99	Ccm2l	0.94	0.82	0.88	1.17	0.86	0.8	Ccm2l	0.6	0.56	0.54	0.88	0.66	0.68	Ccm2l	1.14	0.89	0.94	0.8	1.09	1.42	Ccm2l	0.9	0.911667	0.653333	1.04667	0.753333	1.01167	0.656977	0.00145835	FALSE	Ccm2l	1.42	1.31	1.5	1.25	0.8	0.92	1.18	Ccm2l
Dst	dystonin	Dst	185.77	194.19	196.82	199.4	184.72	189.33	198.45	Dst	170.74	172.33	182.16	177.19	173.89	181.64	Dst	192.26	216.84	192.8	197.8	204.5	199.36	Dst	162.9	173.32	175.35	173.8	233.81	211.24	Dst	192.669	176.325	200.593	188.403	1.04111	0.915217	1.06467	0.00145835	FALSE	Dst								Dst
Hhatl	hedgehog acyltransferase-like	Hhatl	3.74	3.53	3.42	4.54	3.66	3.23	3.62	Hhatl	3.84	3.16	2.98	4.6	2.68	2.99	Hhatl	2.17	2.68	1.95	2.49	3.38	3.17	Hhatl	4.37	3.61	3.42	3.64	5.42	5.03	Hhatl	3.67714	3.375	2.64	4.24833	0.725416	0.920008	0.630126	0.00146993	TRUE	Hhatl	1.74	1.22	1.46	1.63	0.99	1.21	1.39	Hhatl
Gfod1	glucose-fructose oxidoreductase domain containing 1	Gfod1	84.6	85.67	88.93	76.15	76.01	75.97	86.53	Gfod1	98.98	96.61	86.88	85.95	103.4	85.32	Gfod1	110.35	113.14	110.66	102.34	112.75	107.51	Gfod1	86.03	73.73	94.42	83.41	111.22	116.93	Gfod1	81.98	92.8567	109.458	94.29	1.33478	1.13251	1.1607	0.00148373	TRUE	Gfod1	144.98	142.34	141.02	138.55	137.71	130.32	122.84	Gfod1
Cdhr1	cadherin-related family member 1	Cdhr1	3.67	3.79	2.86	4.33	3.44	4.05	4.18	Cdhr1	4.46	3.72	3.86	3.87	3.53	4.7	Cdhr1	2.43	2.94	3.19	3.55	2.72	3.15	Cdhr1	4.45	3.88	5.82	4.07	6.37	7.89	Cdhr1	3.76	4.02333	2.99667	5.41333	0.802245	1.06822	0.561669	0.00149652	TRUE	Cdhr1	1.35	1.04	0.9	1.21	1.01	1.2	1.74	Cdhr1
Lrrc75a	leucine rich repeat containing 75A	Lrrc75a	2.71	2.48	2.58	2.37	2.65	2.55	3.3	Lrrc75a	3.21	3.61	2.8	3.35	3.21	3.92	Lrrc75a	1.82	0.98	1.75	1.06	1.05	0.97	Lrrc75a	2.45	2.46	3.33	2.49	5.08	4.67	Lrrc75a	2.66286	3.35	1.27167	3.41333	0.496467	1.24871	0.390417	0.00149926	TRUE	Lrrc75a	2.4	2.38	2.7	2.67	2.27	2.69	2.88	Lrrc75a
Hnrnpl	heterogeneous nuclear ribonucleoprotein L	Hnrnpl	103.4	108.26	100.24	104.8	109.88	103.15	107.03	Hnrnpl	119.2	112.08	112.99	120.31	103.86	113.68	Hnrnpl	95.29	93.49	98.83	93.67	92.66	96.08	Hnrnpl	125.46	117.28	111.63	106.11	112.79	119.46	Hnrnpl	105.251	113.687	95.0033	115.455	0.902725	1.08007	0.823014	0.00150987	TRUE	Hnrnpl	100.77	104.33	99.95	105.22	92.73	94.8	98.35	Hnrnpl
Gjd3	gap junction protein, delta 3	Gjd3	0.53	0.68	0.42	0.67	0.58	0.6	0.62	Gjd3	0.77	0.56	0.54	0.93	0.73	0.85	Gjd3	0.18	0.15	0.4	0.24	0.32	0.34	Gjd3	1	0.57	0.67	0.85	0.57	0.8	Gjd3	0.585714	0.73	0.271667	0.743333	0.542014	1.21042	0.440711	0.00152095	TRUE	Gjd3	0.5	0.44	0.42	0.52	0.41	0.45	0.49	Gjd3
LOC100911068	roundabout homolog 4-like	LOC100911068	0.61	0.45	0.77	0.43	0.53	0.42	0.85	LOC100911068	0.45	0.7	0.46	0.57	0.76	0.7	LOC100911068	0.48	0.42	0.36	0.44	0.35	0.38	LOC100911068	0.69	0.78	0.94	0.66	0.89	1.07	LOC100911068	0.58	0.606667	0.405	0.838333	0.742647	1.03922	0.538188	0.0015214	TRUE	LOC100911068	0.88	0.98	0.96	0.87	0.71	0.59	0.68	LOC100911068
Tle4	transducin-like enhancer of split 4	Tle4	21.8	24.89	21.1	24.13	21.42	23.43	23.44	Tle4	22.49	24.99	23.69	23.79	23.71	21.36	Tle4	19.59	19.36	20.66	20.22	20.16	20.09	Tle4	21.98	23.13	25.36	23.34	32.69	35.04	Tle4	22.8871	23.3383	20.0133	26.9233	0.874982	1.01963	0.744295	0.00152235	TRUE	Tle4	29.83	26.79	26.63	27.44	26.52	30.05	29.97	Tle4
LOC102552179	uncharacterized LOC102552179	LOC102552179	18.73	18.45	20.85	20.04	17.3	18.68	19.43	LOC102552179	16.64	19.5	20.99	16.49	20.61	20.53	LOC102552179	21.58	19.97	20.28	20.03	20.39	17.98	LOC102552179	12.98	17.34	17.64	18.43	22.03	19.11	LOC102552179	19.0686	19.1267	20.0383	17.9217	1.05059	1.00303	1.11745	0.00152425	FALSE	LOC102552179	21.74	22.69	23.66	23.9	22.17	23.71	19.61	LOC102552179
LOC102551038	uncharacterized LOC102551038	LOC102551038	1.62	1.26	1.63	1.88	1.6	1.65	2.31	LOC102551038	1.9	2.07	2.33	1.93	1.95	2.1	LOC102551038	1.69	2.2	2.2	1.92	1.67	1.7	LOC102551038	1.37	1.37	1.72	1.41	1.85	1.33	LOC102551038	1.70714	2.04667	1.89667	1.50833	1.10487	1.18788	1.24145	0.00153197	FALSE	LOC102551038	1.89	1.68	2.33	2.69	2.39	2.29	2.97	LOC102551038
LOC102551333	uncharacterized LOC102551333	LOC102551333	0.64	0.64	0.74	0.62	0.63	0.64	0.9	LOC102551333	0.66	0.98	0.38	0.71	0.52	0.87	LOC102551333	0.92	1.25	2.17	1.03	1.26	1.33	LOC102551333	0.54	0.56	0.49	0.52	0.88	0.75	LOC102551333	0.687143	0.686667	1.32667	0.623333	1.81246	0.999395	1.97235	0.00153205	TRUE	LOC102551333	1.33	1.53	2.07	0.89	0.91	1.51	1.15	LOC102551333
Map3k7	mitogen activated protein kinase kinase kinase 7	Map3k7	7.28	7.03	6.94	6.72	7.38	7.29	7.63	Map3k7	6.64	8.59	7.08	7.41	8.73	8.55	Map3k7	9.7	8.41	8.33	7.77	8	8.39	Map3k7	6.3	6.94	7.99	6.53	10.02	10.99	Map3k7	7.18143	7.83333	8.43333	8.12833	1.17193	1.08953	1.03707	0.00153805	FALSE	Map3k7	10.86	11.81	12.75	10.99	10.05	10.03	10.6	Map3k7
Nup88	nucleoporin 88	Nup88	16.07	15.49	15.42	15.57	15.96	15.14	14	Nup88	15.72	14.48	15.47	15.27	14.77	14.64	Nup88	13.77	13.53	13.61	13.79	13.81	13.32	Nup88	15.29	16.22	16.4	15	15.39	15	Nup88	15.3786	15.0583	13.6383	15.55	0.887571	0.979311	0.877849	0.00156158	FALSE	Nup88	14.78	14.47	15.2	13.84	13.16	14.48	13.36	Nup88
Pus10	pseudouridylate synthase 10	Pus10	10.13	9.29	10	9.13	9.75	9.62	10.99	Pus10	9.82	9.99	9.72	9.17	9.88	10.29	Pus10	10.99	10.65	11.05	11.19	11.26	10.42	Pus10	8.94	9.72	10.16	9.14	11.25	10.84	Pus10	9.84429	9.81167	10.9267	10.0083	1.10884	0.99672	1.09085	0.00156158	FALSE	Pus10	11.67	11.23	12.15	9.55	10.19	9.91	10.47	Pus10
Ccnt2	cyclin T2	Ccnt2	46.6	47.05	49.77	46.04	46.38	46.38	54.51	Ccnt2	41.39	49.64	48.48	44.64	53.13	53.34	Ccnt2	57.42	54.84	51.6	50.37	49.5	49.37	Ccnt2	40.01	44.51	51.94	48.55	52.49	47.09	Ccnt2	48.1043	48.4367	52.1833	47.4317	1.08462	1.0069	1.09997	0.00156218	FALSE	Ccnt2	56.79	60.94	63.24	59.65	64.69	63.48	63.33	Ccnt2
Snrnp48	small nuclear ribonucleoprotein 48 (U11/U12)	Snrnp48	12.06	11.7	12.55	10.74	9.42	9.15	12.16	Snrnp48	9.92	9.56	13.55	10.25	10.15	12.47	Snrnp48	13.26	11.51	12.38	11.52	11.81	11.06	Snrnp48	9.13	9.07	8.74	9.61	9.27	10.97	Snrnp48	11.1114	10.9833	11.9233	9.465	1.07242	0.988575	1.25701	0.00156392	FALSE	Snrnp48	13.57	13.74	15.48	14.65	12.67	12.78	16.09	Snrnp48
Pak1ip1	PAK1 interacting protein 1	Pak1ip1	10.61	10.85	10.24	10.63	10.4	11.29	11.2	Pak1ip1	10.8	9.69	10.9	9.52	11.91	11.25	Pak1ip1	8.29	7.42	8.1	7.16	6.9	8.22	Pak1ip1	11.34	11.27	11.83	10.42	9.4	11.36	Pak1ip1	10.7457	10.6783	7.68167	10.9367	0.717488	0.993787	0.705074	0.00156487	TRUE	Pak1ip1	9.92	9.87	10.36	10.37	10.62	10.79	9.67	Pak1ip1
Mreg	melanoregulin	Mreg	2.19	2.14	2.14	2.56	2.22	2.33	2.3	Mreg	2.65	2.92	2.63	2.41	2.41	2.8	Mreg	2.95	3.39	3.32	3.26	3.45	3.75	Mreg	2.25	2.42	2.77	2.71	2.5	2.25	Mreg	2.26857	2.63667	3.35333	2.48333	1.45798	1.15541	1.33677	0.00156492	FALSE	Mreg	1.74	1.67	1.71	1.48	1.66	1.24	1.55	Mreg
LOC108352626	uncharacterized LOC108352626	LOC108352626	4.33	2.66	3.32	3.15	2.95	4.43	4.8	LOC108352626	2.95	4.11	5.06	2.71	6.43	5.16	LOC108352626	5.76	4.76	5.75	5.64	4.87	4.9	LOC108352626	2.97	3.39	3.56	3.68	3.61	4.44	LOC108352626	3.66286	4.40333	5.28	3.60833	1.42976	1.19679	1.45079	0.00157209	FALSE	LOC108352626	5.9	4.77	6.06	4.45	3.87	5.31	5	LOC108352626
Zfp329	zinc finger protein 329	Zfp329	11.6	11.11	11.73	10.86	10.38	11.58	11.98	Zfp329	9.13	12.86	12.85	10.4	13.04	13.84	Zfp329	14.87	12.94	12.47	12.09	13.05	11.48	Zfp329	8.7	10.68	11.61	11.88	11.69	9.74	Zfp329	11.32	12.02	12.8167	10.7167	1.13106	1.0613	1.19414	0.00157417	FALSE	Zfp329	11.88	13.05	13.67	12.85	12.33	13.08	11.68	Zfp329
Grb14	growth factor receptor bound protein 14	Grb14	9.37	11.52	9.22	10.22	11.45	9.03	11.65	Grb14	8.63	10.57	10.94	9.93	9.2	9.82	Grb14	10.36	8.77	9.64	10.13	9.63	9.08	Grb14	11.63	13.14	12.65	10.47	13.9	14.24	Grb14	10.3514	9.84833	9.60167	12.6717	0.928262	0.951863	0.759624	0.00157502	FALSE	Grb14	16.61	15.44	16.14	17.11	13.98	14.29	16.89	Grb14
Scn4b	sodium voltage-gated channel beta subunit 4	Scn4b	33.36	27.87	43.21	30.05	26.75	28.03	35.95	Scn4b	28.17	31.98	26.31	36.54	22.17	29.11	Scn4b	40.61	53.87	49.8	40.53	51.09	53.65	Scn4b	27.16	25.38	29.71	28.13	38.07	41.8	Scn4b	32.1743	29.0467	48.2583	31.7083	1.49835	0.903093	1.5203	0.0015816	TRUE	Scn4b	18.08	19.25	17.09	16.01	13.57	14.44	15.93	Scn4b
Fam189a2	family with sequence similarity 189, member A2	Fam189a2	4.07	4.46	3.53	3.46	4.34	4.05	4.31	Fam189a2	4.47	4.71	3.95	4.87	4.08	4.34	Fam189a2	2.59	3.38	2.92	3.66	2.79	3.47	Fam189a2	4.93	4.22	3.89	4.49	4.43	4.8	Fam189a2	4.03143	4.40333	3.135	4.46	0.783022	1.09002	0.70943	0.00158905	FALSE	Fam189a2	5.62	4.92	5.34	4.93	4.92	4.86	5.05	Fam189a2
Gpr89b	G protein-coupled receptor 89B	Gpr89b	22.37	20.57	23.81	19.14	17.4	19.16	21.27	Gpr89b	19.09	22.93	20.86	19.3	21.04	22.9	Gpr89b	25.82	26.04	29.33	24.9	26.14	24.32	Gpr89b	19.19	18.65	21.07	21.42	20.67	20.66	Gpr89b	20.5314	21.02	26.0917	20.2767	1.2695	1.02368	1.28538	0.00159749	FALSE	Gpr89b	21.26	20.24	21.8	19.91	20.18	21.22	19.55	Gpr89b
Trim66	tripartite motif-containing 66	Trim66	13.21	13.21	14.48	12.02	12.44	12.85	14.46	Trim66	12.71	13.64	12.25	14.4	13.42	13.2	Trim66	17.17	18.02	17.8	16.27	18.59	16.86	Trim66	12.76	12.09	14.73	12.71	18.84	18.68	Trim66	13.2386	13.27	17.4517	14.9683	1.31586	1.00236	1.1648	0.00160125	FALSE	Trim66	7.15	5.58	7.26	6.88	6.17	8.85	8.12	Trim66
Atp1b3	ATPase Na /K transporting subunit beta 3	Atp1b3	70.62	64.44	62.54	64.98	68.78	64.27	69.9	Atp1b3	59.47	62.63	62.78	62.32	68.22	65.66	Atp1b3	69.45	67.29	66.07	66.78	66.08	69.23	Atp1b3	55.61	63.27	59.93	59.7	57.65	58.17	Atp1b3	66.5043	63.5133	67.4833	59.055	1.0147	0.955094	1.14248	0.00161786	FALSE	Atp1b3	64.92	67.03	61.55	61.45	49.54	55.8	53.18	Atp1b3
Mfhas1	malignant fibrous histiocytoma amplified sequence 1	Mfhas1	16.34	16.22	17.21	16.78	17.86	17.15	20.43	Mfhas1	20.53	20.9	19.72	18.44	20.82	21.04	Mfhas1	20.18	19.54	20.78	18.85	19.2	19.92	Mfhas1	18.41	16.3	20	17.65	24	23.27	Mfhas1	17.4271	20.2417	19.745	19.9383	1.13224	1.16058	0.990352	0.00162583	FALSE	Mfhas1	27.14	25.67	26.81	26.66	28.56	25.07	28.83	Mfhas1
Ormdl3	ORMDL sphingolipid biosynthesis regulator 3	Ormdl3	69.49	71.37	66.04	69	71.72	67.87	68.81	Ormdl3	86.24	77.22	75.09	84.7	81.83	74.64	Ormdl3	83.06	86.95	80.35	79.28	88.95	89.62	Ormdl3	78.92	69.3	69.52	69.9	57.54	56.34	Ormdl3	69.1857	79.9533	84.7017	66.92	1.22394	1.15541	1.26532	0.00162583	TRUE	Ormdl3	65.52	65.61	61.14	57.79	50.82	47.35	49.68	Ormdl3
Zfp110	zinc finger protein 110	Zfp110	10.96	10.22	11.72	9.54	10.5	11.79	9.93	Zfp110	9.09	9.98	10.11	9.28	11.59	11.64	Zfp110	18.09	13.52	13.68	13.26	13.11	13.28	Zfp110	11.8	10.31	11.82	10.05	13.24	12.71	Zfp110	10.6657	10.2817	14.1567	11.655	1.32427	0.964327	1.21282	0.00162583	FALSE	Zfp110	14.58	16.12	17.6	14.71	16.2	19.04	15.26	Zfp110
LOC102557338	uncharacterized LOC102557338	LOC102557338	0.99	1.12	0.74	1.23	0.84	0.84	0.98	LOC102557338	1.14	1.04	1.18	0.97	0.92	1.11	LOC102557338	1.16	1.98	1.05	1.16	1.3	1.15	LOC102557338	0.79	0.87	0.71	0.96	1.08	0.82	LOC102557338	0.962857	1.06	1.3	0.871667	1.3172	1.0914	1.44082	0.00162989	FALSE	LOC102557338	1.36	1.45	1.65	1.54	1.39	1.68	1.57	LOC102557338
Maml3	mastermind-like transcriptional coactivator 3	Maml3	1.53	1.65	1.22	1.38	1.21	1.21	0.81	Maml3	1.1	1.19	1.16	1.53	1.36	0.79	Maml3	0.97	1.12	0.79	1.41	1.13	1.21	Maml3	1.52	1.47	1.31	1.89	2.88	2.46	Maml3	1.28714	1.18833	1.105	1.92167	0.868692	0.928768	0.596043	0.00163456	TRUE	Maml3	2.37	1.79	1.86	1.81	2.17	2.27	2.05	Maml3
Ppp5c	protein phosphatase 5, catalytic subunit	Ppp5c	61.15	65.09	56.98	65.31	66.35	64.68	56.78	Ppp5c	71.15	56.84	58.14	66.58	58.45	55.7	Ppp5c	49.19	51.45	46.25	53.37	53.57	57.43	Ppp5c	80.16	66.53	60.15	58.32	66.15	65.23	Ppp5c	62.3343	61.1433	51.8767	66.09	0.832502	0.980925	0.785265	0.00163456	TRUE	Ppp5c	57.15	51.28	50.51	50.12	52.34	49.19	50.71	Ppp5c
Tmem191c	transmembrane protein 191C	Tmem191c	2.43	2.1	1.66	1.79	2.82	1.9	2.06	Tmem191c	2.64	1.92	2.05	2.3	2.09	1.38	Tmem191c	1.35	1.93	1.54	1.98	1.9	2.73	Tmem191c	2.93	2.71	2.29	2.34	2.8	3.73	Tmem191c	2.10857	2.06333	1.905	2.8	0.907827	0.979517	0.691379	0.00163456	FALSE	Tmem191c	3.57	3.26	3.33	3.77	3.16	2.76	3.46	Tmem191c
Smap1	small ArfGAP 1	Smap1	38.18	44.13	37.42	46.06	45.42	45.84	46.57	Smap1	44.58	47.24	48.16	45.33	44.31	44.34	Smap1	37.23	36.78	35.9	36.21	34.11	37.84	Smap1	45.25	44.96	43.74	42.7	55.62	59.71	Smap1	43.3743	45.66	36.345	48.6633	0.838312	1.05258	0.747385	0.00163706	TRUE	Smap1	39.15	41.92	42.74	42.19	45.23	47.6	43.43	Smap1
Cbx8	chromobox 8	Cbx8	4.66	3.94	5.01	4.69	5.37	5.16	4.75	Cbx8	5.43	5.83	4.78	5.78	5.28	6.39	Cbx8	4.68	5.28	5.42	5.78	5.92	6.55	Cbx8	4.15	4.27	4.04	4.76	4.03	4.33	Cbx8	4.79714	5.58167	5.605	4.26333	1.16496	1.1602	1.30749	0.0016461	FALSE	Cbx8	5.38	5.76	5.13	5.01	3.98	3.61	4.13	Cbx8
LOC103693859	uncharacterized LOC103693859	LOC103693859	1.6	1.72	1.85	1.62	1.96	1.48	1.97	LOC103693859	1.54	1.85	1.77	1.89	2.02	1.95	LOC103693859	2.95	2.39	2.37	2.38	2.28	2.57	LOC103693859	1.8	2.15	1.94	1.56	2.17	2.2	LOC103693859	1.74286	1.83667	2.49	1.97	1.40543	1.0509	1.25121	0.0016461	FALSE	LOC103693859	1.75	1.81	2.19	2.35	2.2	2.33	2.27	LOC103693859
Trappc9	trafficking protein particle complex 9	Trappc9	13.52	13.59	12.5	12.57	14	14.04	12.41	Trappc9	16.47	11.97	13.33	14.41	13.56	11.75	Trappc9	12.03	12.26	12.44	12.6	13.1	13.52	Trappc9	17.24	14.76	13.49	13.69	18.96	19.36	Trappc9	13.2329	13.5817	12.6583	16.25	0.956909	1.02616	0.780326	0.0016461	FALSE	Trappc9	20.12	18.29	17.41	16.94	16.66	15.11	17.71	Trappc9
Zbtb11os1	zinc finger and BTB domain containing 11, opposite strand 1	Zbtb11os1	2.37	2.12	1.95	2.09	2.59	2.52	2.26	Zbtb11os1	2.57	2.11	2.29	2.95	2.2	1.88	Zbtb11os1	1.09	1.11	1.57	1.8	1.31	2.1	Zbtb11os1	2.55	2.85	1.86	1.96	1.97	2.44	Zbtb11os1	2.27143	2.33333	1.49667	2.27167	0.673293	1.0261	0.673226	0.00165621	FALSE	Zbtb11os1	2.78	2.53	2.88	2.77	2.22	2.79	2.34	Zbtb11os1
LOC103691253	uncharacterized LOC103691253	LOC103691253	1.06	1.12	0.81	1.1	1.21	1.24	1.15	LOC103691253	1.63	1.13	1.22	1.44	1.06	1.32	LOC103691253	0.65	0.44	0.36	0.5	0.52	0.91	LOC103691253	1.38	1.25	1.17	1.1	0.87	1.22	LOC103691253	1.09857	1.3	0.563333	1.165	0.553437	1.16806	0.524374	0.00166448	TRUE	LOC103691253	1.56	1.45	1.86	1.72	1.21	1.22	1.43	LOC103691253
Emid1	EMI domain containing 1	Emid1	15.91	18.37	10.69	14.96	18.98	17.84	16.69	Emid1	20.4	13.23	15.71	21.42	13.81	14.74	Emid1	6.96	8.52	7.84	10.61	11.18	12.66	Emid1	18.69	18.45	14.12	13.66	16.49	17.63	Emid1	16.2057	16.5517	9.62833	16.5067	0.596621	1.02122	0.585809	0.00167774	TRUE	Emid1	10.75	10.04	10.65	9.66	6.05	5.82	8.31	Emid1
Canx	calnexin	Canx	257.43	243.21	262.5	253.48	230.63	253.51	262.03	Canx	197.74	287.4	256.23	214.21	278.81	280.31	Canx	300.39	285.66	318.57	264.26	271.23	244.8	Canx	179.77	222.95	280.84	253.22	255.38	282.89	Canx	251.827	252.45	280.818	245.842	1.11508	1.00247	1.14222	0.00168194	FALSE	Canx	252.31	273.7	282.03	281.91	283.33	314.59	269.21	Canx
Adgrf2	adhesion G protein-coupled receptor F2	Adgrf2	0	0	0.02	0	0	0	0	Adgrf2	0	0.01	0	0	0	0	Adgrf2	0.14	0.09	0.11	0.08	0.12	0.07	Adgrf2	0	0	0	0	0.01	0	Adgrf2	0.00285714	0.00166667	0.101667	0.00166667	1.96065	0.988426	1.98361	0.00168466	FALSE	Adgrf2	0.03	0.01	0.03	0.01	0.03	0.01	0.01	Adgrf2
Ptrhd1	peptidyl-tRNA hydrolase domain containing 1	Ptrhd1	7.99	8.16	8.06	8.56	7.42	8.31	8.33	Ptrhd1	10.64	7.57	9.45	9.5	9.35	6.73	Ptrhd1	5.21	8.01	4.92	7.39	7.18	6.98	Ptrhd1	10.71	10.03	8.76	7.46	8.99	7.6	Ptrhd1	8.11857	8.87333	6.615	8.925	0.817052	1.09184	0.744044	0.00168466	FALSE	Ptrhd1	8.25	6.63	5.46	5.8	6.22	5.56	5.56	Ptrhd1
Rhbg	Rh family, B glycoprotein	Rhbg	0.04	0.01	0.01	0.01	0.01	0.01	0.01	Rhbg	0.01	0.01	0.01	0.01	0.01	0.01	Rhbg	0.12	0.13	0.18	0.17	0.11	0.21	Rhbg	0.01	0.01	0.01	0.01	0.08	0.01	Rhbg	0.0142857	0.01	0.153333	0.0216667	2.21667	0.9625	2.08219	0.00168466	FALSE	Rhbg	0.28	0.01	0.03	0.06	0.07	0.01	0.01	Rhbg
Elovl5	ELOVL fatty acid elongase 5	Elovl5	37.62	38.17	33.21	36.64	35.51	34.57	37.9	Elovl5	37.39	37.66	38.12	37.29	36.14	35.4	Elovl5	38.36	41.72	34.9	36.06	38.66	37.62	Elovl5	33.04	33.28	34.54	33.37	30.38	30.41	Elovl5	36.2314	37	37.8867	32.5033	1.04556	1.02115	1.16512	0.001686	FALSE	Elovl5	35.1	38.09	36.18	37.3	33.33	36.05	35.41	Elovl5
Serpinh1	serpin family H member 1	Serpinh1	28.85	25.88	23.03	24.36	22.65	25.06	27.48	Serpinh1	36.6	22.77	29.58	23.85	28.3	23.6	Serpinh1	26.39	34.98	30.68	37.32	36.79	26.56	Serpinh1	26.19	19.23	17.51	24.32	20.3	17.18	Serpinh1	25.33	27.45	32.12	20.7883	1.26701	1.08337	1.54249	0.001686	TRUE	Serpinh1	27.54	29.27	25.65	25.22	24.82	26.33	25.47	Serpinh1
Adcy4	adenylate cyclase 4	Adcy4	0.71	0.77	0.63	0.67	0.65	0.64	0.88	Adcy4	1.01	0.8	0.59	0.63	0.89	0.7	Adcy4	1.06	1.44	0.89	1.15	1.21	1.28	Adcy4	0.67	0.49	0.67	0.57	0.61	0.91	Adcy4	0.707143	0.77	1.17167	0.653333	1.57552	1.07788	1.68805	0.00168997	FALSE	Adcy4	0.86	1.2	0.72	0.94	0.79	0.79	0.94	Adcy4
LOC103691392	uncharacterized LOC103691392	LOC103691392	0.41	0.47	0.59	0.32	0.45	0.45	0.48	LOC103691392	0.64	0.63	0.65	0.54	0.54	0.55	LOC103691392	0.9	0.87	0.68	0.56	0.69	1.12	LOC103691392	0.45	0.42	0.39	0.46	0.59	0.49	LOC103691392	0.452857	0.591667	0.803333	0.466667	1.63394	1.25108	1.59412	0.00169062	FALSE	LOC103691392	2.11	2.64	2.91	2.08	2.51	2.7	2.37	LOC103691392
Per1	period circadian clock 1	Per1	26.61	25.67	22.32	24.76	28.86	29.7	43.25	Per1	37.51	41.3	32.25	34.16	31.17	39.07	Per1	35.31	31.11	32.08	28.52	33.48	34.11	Per1	23.15	24.32	31.77	15.07	40.83	35.2	Per1	28.7386	35.91	32.435	28.39	1.12818	1.24867	1.14198	0.00169492	FALSE	Per1	29.69	27.15	26.08	25.31	34.57	31.02	35.96	Per1
Uqcc1	ubiquinol-cytochrome c reductase complex assembly factor 1	Uqcc1	24.18	23.6	24.99	23.23	24.85	22.57	26.54	Uqcc1	22.6	25.63	23.59	23.32	24.18	26.69	Uqcc1	28.26	28.88	30.83	26.97	27.51	29.05	Uqcc1	23.71	23.68	24.67	25.02	24.2	24.74	Uqcc1	24.28	24.335	28.5833	24.3367	1.17651	1.00226	1.17378	0.00169492	FALSE	Uqcc1	26.92	27.44	26.89	28.19	25.43	24.9	25.43	Uqcc1
Zmym6	zinc finger MYM-type containing 6	Zmym6	9.96	10.02	10.77	10.07	10.31	10.2	11.87	Zmym6	9.46	12.06	10.88	9.71	11.96	11.99	Zmym6	13.24	12.47	12.94	11.7	11.69	10.63	Zmym6	8.77	9.98	12.14	10.19	15.05	12.92	Zmym6	10.4571	11.01	12.1117	11.5083	1.15672	1.05237	1.05197	0.00169492	FALSE	Zmym6	13.16	14.39	14.05	12.85	13.84	14.04	13.87	Zmym6
Nedd9	neural precursor cell expressed, developmentally down-regulated 9	Nedd9	6.15	5.2	5.87	5.12	5.61	5.77	6.81	Nedd9	5.59	7.06	5.81	6.01	6.61	6.61	Nedd9	6.4	5.71	6.32	4.76	5.82	5.41	Nedd9	4.18	4.99	5.8	4.52	7.06	6.03	Nedd9	5.79	6.28167	5.73667	5.43	0.990945	1.08347	1.05546	0.00170591	FALSE	Nedd9	10.23	10.55	10.31	10.74	13.54	13.32	12.48	Nedd9
Aplnr	apelin receptor	Aplnr	0.47	0.54	0.48	0.83	0.3	0.42	0.54	Aplnr	0.3	0.17	0.23	0.22	0.68	0.15	Aplnr	0.25	0.31	0.16	0.16	0.24	0.05	Aplnr	0.39	0.54	0.55	0.58	0.54	0.65	Aplnr	0.511429	0.291667	0.195	0.541667	0.482477	0.640576	0.45974	0.00171465	TRUE	Aplnr	0.8	1.07	0.88	1.01	0.79	0.63	0.5	Aplnr
Chst10	carbohydrate sulfotransferase 10	Chst10	24.36	25.53	25.6	25.88	24.22	24.95	27.56	Chst10	26.78	28.34	26.29	26.47	27.74	27.6	Chst10	31.26	29.11	30.6	30.75	29.44	29.24	Chst10	25.6	24.78	26.58	26.53	28.65	28.51	Chst10	25.4429	27.2033	30.0667	26.775	1.18102	1.06892	1.12248	0.00171836	FALSE	Chst10	20.56	21.66	22.07	23.48	19.41	21.16	21.07	Chst10
Heca	hdc homolog, cell cycle regulator	Heca	20.39	20.19	20.92	19.17	18.78	19.77	20.72	Heca	17.63	23.44	21.21	19.18	22.98	22.43	Heca	23.94	23.16	23.14	21.13	20.06	20.92	Heca	15.47	18.85	22.72	19.86	23.83	23.37	Heca	19.9914	21.145	22.0583	20.6833	1.10287	1.05742	1.06616	0.00173175	FALSE	Heca	23.27	24.02	22.79	22.79	21.8	23.25	21.29	Heca
Ctdspl	CTD small phosphatase like	Ctdspl	15.2	16.65	16.18	15.38	16.49	16.25	19.26	Ctdspl	16.03	17.52	17.62	17.74	18.31	19.18	Ctdspl	19.07	17.71	18.12	15.86	16.28	17.94	Ctdspl	12.74	16.38	19.27	14.28	19.94	16.98	Ctdspl	16.4871	17.7333	17.4967	16.5983	1.06086	1.07513	1.0538	0.00173277	FALSE	Ctdspl	13.68	13.25	13.62	12.38	13.76	11.51	12.74	Ctdspl
Ankfy1	ankyrin repeat and FYVE domain containing 1	Ankfy1	29.56	30.72	30.97	31.65	30.77	31.32	32.48	Ankfy1	30.26	36.28	30.96	31.27	34.46	35.53	Ankfy1	36.73	32.58	36.95	33.43	30.96	31.93	Ankfy1	29.14	29.05	34.11	31.39	44.37	39.61	Ankfy1	31.0671	33.1267	33.7633	34.6117	1.08651	1.06608	0.975561	0.00173283	FALSE	Ankfy1	43.67	47.92	44.83	46.21	48.5	50.63	46.07	Ankfy1
Ppme1	protein phosphatase methylesterase 1	Ppme1	136.79	134.64	141.08	141.14	132.45	142.1	139.58	Ppme1	149.29	153.05	131.35	142.66	144.38	140.92	Ppme1	106	97.35	112.26	95.06	98.85	96.2	Ppme1	136.71	121.73	125.06	131.95	133.59	136.2	Ppme1	138.254	143.608	100.953	130.873	0.730395	1.0387	0.771557	0.00173449	TRUE	Ppme1	82.69	79.61	78.68	77.76	76.13	78.62	78.03	Ppme1
Inha	inhibin alpha subunit	Inha	4.74	4.3	5.27	6.14	5.71	5.41	6.62	Inha	6.81	5.6	6.49	6.91	5.17	5.95	Inha	4.46	4.21	3.67	4.97	4.63	4.71	Inha	7.69	6.24	5.72	5.29	7.77	8.01	Inha	5.45571	6.155	4.44167	6.78667	0.817477	1.12587	0.659487	0.001737	TRUE	Inha	9.97	9.57	8.9	9.14	10.06	8.45	10.71	Inha
Ankmy1	ankyrin repeat and MYND domain containing 1	Ankmy1	1.37	1.83	1.92	1.41	1.4	1.29	1.31	Ankmy1	1.99	2.42	1.56	1.43	1.69	2.05	Ankmy1	2.63	2.7	2.09	2.2	2.22	2.18	Ankmy1	1.86	1	1.63	1.61	1.66	2.03	Ankmy1	1.50429	1.85667	2.33667	1.63167	1.51885	1.21965	1.40712	0.00174759	FALSE	Ankmy1	3.36	3.58	3.06	3.01	2.21	2.56	2.01	Ankmy1
Copg2	coatomer protein complex, subunit gamma 2	Copg2	39.64	38.05	38.4	39.78	36.33	38.48	37.86	Copg2	34.1	40.75	37.62	37.6	40.48	39.46	Copg2	37.77	34.51	40.47	33.77	33.53	32.35	Copg2	39.56	40.57	42.77	43.85	48.23	46.28	Copg2	38.3629	38.335	35.4	43.5433	0.922968	0.999276	0.813412	0.00174759	FALSE	Copg2	49.65	48.42	47.11	50.62	41.32	42.85	42.13	Copg2
Erf	Ets2 repressor factor	Erf	11.38	12.83	8.49	11.4	13.4	13.46	13.91	Erf	17.49	12.94	13.71	15.87	14.78	11.94	Erf	6.23	7.02	5.67	7.6	8.93	10.42	Erf	14.11	12.3	12.6	10.43	18.56	18.22	Erf	12.1243	14.455	7.645	14.37	0.633575	1.19066	0.535245	0.00174759	TRUE	Erf	13.17	13.37	12.42	12.41	15.8	12.72	12.46	Erf
Rnf145	RING finger protein 145	Rnf145	32.22	32.68	28.9	33.9	32.77	32.92	33.17	Rnf145	34.64	35.46	31.47	34.79	34.91	35.02	Rnf145	30.66	29.41	30.98	27.66	31.97	30.43	Rnf145	36.94	34.55	35.32	34.7	45.82	51.65	Rnf145	32.3657	34.3817	30.185	39.83	0.93283	1.06209	0.758452	0.00175787	TRUE	Rnf145	38.46	39.2	39.4	38.53	36.31	36.02	36.73	Rnf145
Chd9	chromodomain helicase DNA binding protein 9	Chd9	33.96	34.73	35.43	33.18	32.3	32.71	36.76	Chd9	30.75	32.31	36.27	32.04	35.1	37.06	Chd9	39.74	39.36	36.48	35.83	38.85	34.12	Chd9	28.87	32.2	32.86	35.18	41.39	32.81	Chd9	34.1529	33.9217	37.3967	33.885	1.0947	0.99325	1.10333	0.00175925	FALSE	Chd9	38.12	40.09	40.87	39.63	42.22	41.91	43.43	Chd9
Iqgap2	IQ motif containing GTPase activating protein 2	Iqgap2	10.74	9.44	10.24	7.44	8.07	9.21	7.87	Iqgap2	7.46	9.22	7.35	7.48	11.21	7.07	Iqgap2	6.73	7.61	7.85	6.74	6.59	6.9	Iqgap2	9.52	8.2	10.4	11.08	13.67	13.03	Iqgap2	9.00143	8.29833	7.07	10.9833	0.787788	0.922749	0.646917	0.00175925	TRUE	Iqgap2	45.52	46.94	49.8	47.44	49.21	55.1	43.26	Iqgap2
Rrp8	ribosomal RNA processing 8, methyltransferase, homolog (yeast)	Rrp8	5.45	4.76	5.32	4.56	4.8	4.32	4.26	Rrp8	5.01	4.66	4.79	4.8	4.04	4.86	Rrp8	5.58	6.62	5.82	6.31	5.52	6.86	Rrp8	4.67	5.43	4.44	4.23	4.83	3.67	Rrp8	4.78143	4.69333	6.11833	4.545	1.27388	0.981953	1.33872	0.00175925	FALSE	Rrp8	5.46	5.22	6.23	5.36	6.11	5.02	6.39	Rrp8
LOC102551831	uncharacterized LOC102551831	LOC102551831	0.08	0.13	0.12	0.35	0.01	0.01	0.12	LOC102551831	0.18	0.14	0.15	0.47	0.02	0.34	LOC102551831	0.4	0.88	1.35	1.03	0.48	0.69	LOC102551831	0.05	0.2	0.3	0.09	0.18	0.15	LOC102551831	0.117143	0.216667	0.805	0.161667	4.16776	1.45833	3.4586	0.00175999	TRUE	LOC102551831	0.33	0.17	0.43	0.8	0.31	0.11	0.08	LOC102551831
LOC103693217	uncharacterized LOC103693217	LOC103693217	0.79	0.84	0.49	0.9	0.59	0.72	1.16	LOC103693217	0.72	1.27	1.09	1.1	1.08	1.12	LOC103693217	0.23	0.38	0.44	0.35	0.29	0.29	LOC103693217	0.88	1.11	0.71	0.63	1.29	1.43	LOC103693217	0.784286	1.06333	0.33	1.00833	0.486268	1.31556	0.38797	0.00176259	TRUE	LOC103693217	0.01	0.04	0.01	0.1	0.01	0.01	0.05	LOC103693217
LOC102547244	uncharacterized LOC102547244	LOC102547244	0.17	0.13	0.1	0.17	0.11	0.22	0.06	LOC102547244	0.02	0.05	0.26	0.12	0.18	0.21	LOC102547244	0.36	0.23	0.3	0.33	0.23	0.22	LOC102547244	0.13	0.07	0.02	0.11	0.01	0.24	LOC102547244	0.137143	0.14	0.278333	0.0966667	1.59538	1.01205	1.92373	0.00176879	FALSE	LOC102547244	0.06	0.01	0.01	0.01	0.02	0.06	0.04	LOC102547244
LOC108349083	uncharacterized LOC108349083	LOC108349083	2.44	2.92	3.26	2.85	2.98	2.57	4.01	LOC108349083	2.63	3.31	3.05	2.61	2.96	3.52	LOC108349083	3.3	2.88	3.01	3.08	2.83	2.92	LOC108349083	2.04	2.37	3.17	2.14	2.77	3.05	LOC108349083	3.00429	3.01333	3.00333	2.59	0.999693	1.00291	1.15366	0.00176879	FALSE	LOC108349083	3.6	4.28	4.59	4.6	5.6	4.62	5.66	LOC108349083
Cxcl13	C-X-C motif chemokine ligand 13	Cxcl13	0.2	0.67	0.2	0.08	0.91	0.43	0.21	Cxcl13	0.2	0.21	0.44	0.07	0.66	0.36	Cxcl13	0.47	0.71	0.9	0.45	0.7	0.89	Cxcl13	0.02	0.02	0.34	0.12	0.16	0.02	Cxcl13	0.385714	0.323333	0.686667	0.113333	1.61961	0.871569	3.6875	0.00177832	TRUE	Cxcl13								Cxcl13
Anxa3	annexin A3	Anxa3	13.71	15.71	14.28	15.16	13.82	12.96	18.76	Anxa3	13.35	14.71	16.02	12.64	15.12	15.59	Anxa3	18.11	17.77	19.98	16.33	17.78	16.54	Anxa3	11.65	15.32	15.71	12.01	14.28	12.95	Anxa3	14.9143	14.5717	17.7517	13.6533	1.18898	0.97718	1.29799	0.00179227	FALSE	Anxa3	12.52	15.66	13.03	14.53	12.71	12.62	16.15	Anxa3
Nrip3	nuclear receptor interacting protein 3	Nrip3	101.33	95.85	102.15	89.88	80.71	89.34	95.94	Nrip3	86.2	97.04	88.58	94.44	93.87	88.24	Nrip3	111.36	112.89	108.31	113.8	118.61	114.21	Nrip3	88.24	87.87	92.73	94.84	122.09	112.33	Nrip3	93.6	91.395	113.197	99.6833	1.20914	0.976467	1.13543	0.00179227	TRUE	Nrip3	294.38	339.9	315.16	280.56	266.61	270.63	264.45	Nrip3
Igsf21	immunoglobin superfamily, member 21	Igsf21	15.28	19.42	12.7	17.15	19.35	17.66	15.85	Igsf21	25.58	13.26	18.75	21.92	16.33	12.36	Igsf21	12.68	15.75	12.28	17.65	14.62	18.74	Igsf21	28.87	20.88	18.5	18.64	25.97	25.29	Igsf21	16.7729	18.0333	15.2867	23.025	0.911918	1.0747	0.665369	0.00179666	TRUE	Igsf21	7.55	8.83	8.2	8.8	6.21	6.79	8.29	Igsf21
LOC108350921	proline-rich protein 36-like	LOC108350921	0.29	0.19	0.21	0.32	0.33	0.35	0.27	LOC108350921	0.31	0.4	0.29	0.43	0.26	0.28	LOC108350921	0.13	0.06	0.04	0.1	0.11	0.21	LOC108350921	0.43	0.31	0.28	0.15	0.67	0.64	LOC108350921	0.28	0.328333	0.108333	0.413333	0.548246	1.12719	0.405844	0.00179666	TRUE	LOC108350921	0.16	0.06	0.1	0.25	0.1	0.16	0.19	LOC108350921
Gata2	GATA binding protein 2	Gata2	1.14	1.32	1.06	1.12	1.37	1.14	1.23	Gata2	1.19	0.91	1.02	1.25	0.83	0.79	Gata2	0.65	0.96	0.5	0.86	1.26	1.12	Gata2	1.4	1.25	1.2	1.36	1.63	1.51	Gata2	1.19714	0.998333	0.891667	1.39167	0.764501	0.846733	0.664804	0.00180664	FALSE	Gata2	1.63	1.76	1.6	1.44	1.27	1.21	1.51	Gata2
Arf5	ADP-ribosylation factor 5	Arf5	131.73	129.06	127.05	135.39	144.55	128.33	140.69	Arf5	152.8	127.2	133.68	158.12	139.61	126.24	Arf5	100	113.7	95.3	133.53	111.63	123.16	Arf5	150.87	159.47	122.78	126.84	176.37	181.35	Arf5	133.829	139.608	112.887	152.947	0.843634	1.04316	0.73825	0.00180862	TRUE	Arf5	191.31	189.43	187.56	196.81	137.66	130.96	163.86	Arf5
Snhg11	small nucleolar RNA host gene 11	Snhg11	239.13	243.5	273.06	240.22	261.86	238.88	271.7	Snhg11	230.37	242.17	262.74	245.85	241.87	243.24	Snhg11	253.18	277.39	238.75	238.6	273.09	266.1	Snhg11	211.39	247.24	222.31	220.92	213.3	228.66	Snhg11	252.621	244.373	257.852	223.97	1.0207	0.967363	1.15121	0.00181409	TRUE	Snhg11	225.82	241.08	270.27	235.57	232.41	232.61	241.87	Snhg11
Ube2w	ubiquitin-conjugating enzyme E2W	Ube2w	31.59	33.95	34.2	32.13	31.36	32.86	28.85	Ube2w	26.37	27.73	31.82	28.87	30.69	29.95	Ube2w	37.32	37.91	33.74	36.95	36.2	35.45	Ube2w	23.49	30.15	30.95	34.31	31.75	31.24	Ube2w	32.1343	29.2383	36.2617	30.315	1.12804	0.910159	1.19552	0.00181441	FALSE	Ube2w	32.34	35.86	32.95	34.37	36.96	35.72	31.58	Ube2w
Fech	ferrochelatase	Fech	9.79	9.67	9.43	9.48	9.56	9.88	10.15	Fech	9.16	10.99	9.97	10.32	10.8	10.46	Fech	8.24	8.65	8.62	8.36	7.94	8.76	Fech	9.64	9.74	10.92	9.42	14.34	14.73	Fech	9.70857	10.2833	8.42833	11.465	0.869478	1.0586	0.737426	0.00181975	FALSE	Fech	11.78	13.4	13.32	12.37	14.74	14.41	13.73	Fech
Tmem214	transmembrane protein 214	Tmem214	14.22	14.34	13.8	14.61	16.08	14.49	16.12	Tmem214	17.14	15.56	13.94	16.88	15.51	15.13	Tmem214	12.77	13.55	13.29	13.52	13.36	14.97	Tmem214	17.23	15.66	16.31	14.85	20.85	21.98	Tmem214	14.8086	15.6933	13.5767	17.8133	0.917369	1.05935	0.763491	0.00182114	FALSE	Tmem214	18.85	18.72	18.82	17.09	21.73	20.04	20.3	Tmem214
Brinp2	BMP/retinoic acid inducible neural specific 2	Brinp2	36.92	36.66	29.44	32.99	38.81	34.69	35.62	Brinp2	39.08	36.74	31.81	36.95	36.82	34.52	Brinp2	33.07	27.66	31.92	32.46	30.99	33.79	Brinp2	39.73	37.02	41.33	35.01	62.75	68.01	Brinp2	35.0186	35.9867	31.6483	47.3083	0.904033	1.02757	0.669678	0.00183812	TRUE	Brinp2	47.55	46.08	42.55	48.67	45.45	43.87	42.68	Brinp2
Sox9	SRY box 9	Sox9	4.62	3.47	4.06	4.55	3.35	4.51	3.68	Sox9	2.52	2.75	3.39	2.77	3.92	2.61	Sox9	3.46	2.42	2.14	3.11	2.74	3.42	Sox9	3.97	3.83	4.14	4.91	5.23	6.28	Sox9	4.03429	2.99333	2.88167	4.72667	0.721205	0.748215	0.617749	0.00183812	TRUE	Sox9	7.95	6.86	8.94	7.98	7.14	8.37	7.44	Sox9
Hddc2	HD domain containing 2	Hddc2	5.79	5.68	5.31	5.58	5.39	4.74	5.34	Hddc2	5.58	5.18	5.8	6.3	5.6	5.69	Hddc2	5.81	6.22	6.48	6.55	6.4	6.69	Hddc2	5.69	5.66	4.94	5.34	4.98	4.27	Hddc2	5.40429	5.69167	6.35833	5.14667	1.17333	1.05221	1.23094	0.00184873	FALSE	Hddc2	4.48	3.86	4.5	4.09	4.44	3.92	4.33	Hddc2
Pcyox1l	prenylcysteine oxidase 1 like	Pcyox1l	10.71	11.83	10.99	11.65	11.6	11.09	12.08	Pcyox1l	12.21	10.59	10.72	11.68	10.19	10.21	Pcyox1l	9.43	10.05	9	11.07	10.66	11.8	Pcyox1l	13.91	12.49	11.56	10.71	13.02	14.53	Pcyox1l	11.4214	10.9333	10.335	12.7033	0.905704	0.957636	0.815022	0.00184873	FALSE	Pcyox1l	18.69	16.57	17.49	16.99	14.73	15.15	17.93	Pcyox1l
Gpr12	G protein-coupled receptor 12	Gpr12	1.59	2.09	1.73	2.05	1.83	1.87	2.16	Gpr12	2.37	1.85	1.73	2.84	1.81	2.07	Gpr12	1.08	1.29	1.27	1.45	1.2	1.32	Gpr12	2.7	1.59	2.06	1.79	2.89	2.69	Gpr12	1.90286	2.11167	1.26833	2.28667	0.683191	1.10426	0.573324	0.00186769	TRUE	Gpr12	8.14	9.3	7.25	7.06	9.83	9.43	8.7	Gpr12
Kcnv2	potassium voltage-gated channel modifier subfamily V member 2	Kcnv2	1.15	0.85	1.16	1	1.17	1.21	1.16	Kcnv2	0.9	1.3	1.12	1	1.31	1.34	Kcnv2	0.96	0.72	0.91	0.67	0.71	0.87	Kcnv2	1.11	1.33	1.45	1.13	2.14	2.09	Kcnv2	1.1	1.16167	0.806667	1.54167	0.755556	1.05139	0.552284	0.00186924	TRUE	Kcnv2	2.46	2.27	2.05	2.36	2.34	2.07	1.74	Kcnv2
Alk	anaplastic lymphoma receptor tyrosine kinase	Alk	2.61	2.82	2.29	2.43	2.76	2.61	2.76	Alk	2.95	2.98	2.97	2.59	3.01	2.81	Alk	2.41	2.08	2.61	2.3	2.22	2.14	Alk	2.95	3.19	3.23	2.99	3.77	3.79	Alk	2.61143	2.885	2.29333	3.32	0.882684	1.1009	0.699805	0.00189001	FALSE	Alk	4.1	4.03	3.95	4.55	4.53	3.67	4.4	Alk
LOC108348397	uncharacterized LOC108348397	LOC108348397	0.14	0.13	0.03	0.3	0.18	0.19	0.07	LOC108348397	0.05	0.29	0.15	0.27	0.23	0.11	LOC108348397	0.12	0	0	0.15	0.07	0.03	LOC108348397	0.23	0.46	0.25	0.14	0.43	0.35	LOC108348397	0.148571	0.183333	0.0616667	0.31	0.650383	1.13985	0.394309	0.00191118	TRUE	LOC108348397	0.01	0.07	0.01	0.13	0.09	0.12	0.01	LOC108348397
St8sia5	ST8 alpha-N-acetyl-neuraminide alpha-2,8-sialyltransferase 5	St8sia5	38.24	37.03	38.29	41.92	41.14	42.97	41.85	St8sia5	42.17	44.7	39.03	36.84	40.88	40.58	St8sia5	31.01	32.09	35.03	29.64	29.37	29.59	St8sia5	37.76	33.67	42.33	39.83	60.2	69.73	St8sia5	40.2057	40.7	31.1217	47.2533	0.774621	1.01226	0.659334	0.00191118	TRUE	St8sia5	37.04	34.86	33.8	35.45	36.16	38.94	37.93	St8sia5
Cntnap3b	contactin associated protein-like 3B	Cntnap3b	6.93	6.71	6.74	7.27	7.07	7.87	7.41	Cntnap3b	6.09	7.3	7.55	6.36	8.06	8.64	Cntnap3b	11.1	9.04	10.24	9.61	9.38	9.19	Cntnap3b	6.72	7.91	9.87	6.98	11.26	9.49	Cntnap3b	7.14286	7.33333	9.76	8.705	1.36134	1.0263	1.11982	0.00191383	FALSE	Cntnap3b	3.05	3.03	2.77	3.38	2.86	3.55	2.99	Cntnap3b
Ifit3	interferon-induced protein with tetratricopeptide repeats 3	Ifit3	0.67	1.07	0.9	1.24	1.41	0.75	1.07	Ifit3	1.59	2.18	1.61	1.56	1.58	3.5	Ifit3	1.75	1.49	1.66	1.39	1.02	1.36	Ifit3	0.37	0.77	1.11	0.43	0.83	0.63	Ifit3	1.01571	2.00333	1.445	0.69	1.38476	1.88519	1.9557	0.00191383	TRUE	Ifit3	0.29	0.38	0.75	1.29	0.85	0.55	0.68	Ifit3
Med11	mediator complex subunit 11	Med11	5.98	6.66	6.21	6.43	7.03	6.43	5.69	Med11	6.93	6.27	5.98	6.88	7.06	5.61	Med11	5.73	6.23	4.75	6.39	5.58	6.77	Med11	8.03	7.52	7.01	7.49	6.88	6.93	Med11	6.34714	6.455	5.90833	7.31	0.931937	1.01673	0.810841	0.00191383	FALSE	Med11	7.96	8.22	7.87	8.09	6.45	6.77	7.8	Med11
RGD1560212	similar to DNA segment, Chr 18, Wayne State University 98, expressed	RGD1560212	32.44	32.65	33.14	35.49	33.11	34.54	34.92	RGD1560212	36.86	34	32.35	38.83	33.72	33.65	RGD1560212	27.81	27.82	25.41	29.72	30.18	31.3	RGD1560212	38.56	31.9	33.85	32.66	39.27	39.79	RGD1560212	33.7557	34.9017	28.7067	36.005	0.850866	1.03385	0.797858	0.00191383	FALSE	RGD1560212	45.49	42.57	44.32	44.92	35.71	33.86	38.47	RGD1560212
Gdf10	growth differentiation factor 10	Gdf10	1.42	1.54	0.83	1.57	1.51	1.57	1.21	Gdf10	1.74	1.27	1.17	1.53	1.21	1.42	Gdf10	0.97	0.9	0.93	1.08	0.85	0.86	Gdf10	1.5	1.66	1.48	1.41	1.49	1.58	Gdf10	1.37857	1.39	0.931667	1.52	0.697746	1.00773	0.636831	0.00191404	FALSE	Gdf10	7.09	8.3	6.02	5.67	7.76	6.14	6.35	Gdf10
Ahnak	AHNAK nucleoprotein	Ahnak	32.34	27.05	26.28	23.06	26.91	27.14	36.63	Ahnak	19.59	23.06	27.79	24.25	30.81	32.04	Ahnak	28.45	28.22	34.53	25.24	26.42	27.58	Ahnak	15.93	24.79	25.21	20.68	28.51	27.78	Ahnak	28.4871	26.2567	28.4067	23.8167	0.997185	0.921976	1.19192	0.00193325	FALSE	Ahnak	23.78	27.18	29.91	28.63	23.73	23.92	26.37	Ahnak
Bcor	BCL6 co-repressor	Bcor	6.47	7.32	5.37	6.55	5.73	6.16	8.73	Bcor	8.16	8.36	7.05	7.4	8.92	8.47	Bcor	4.58	4.1	4.32	3.82	4.15	4.35	Bcor	7.15	6.02	7.11	6.6	8.28	12.59	Bcor	6.61857	8.06	4.22	7.95833	0.642994	1.21454	0.536091	0.00193325	TRUE	Bcor	7.83	8.47	7.4	8.68	7.88	9.85	9.02	Bcor
Fam107b	family with sequence similarity 107, member B	Fam107b	2.96	3.43	3	3.16	3.42	3.3	3.36	Fam107b	3.01	3.38	3.14	3.17	3.46	3.26	Fam107b	4.77	4	3.6	3.71	3.53	3.66	Fam107b	3.03	2.81	3.52	3.19	3.97	3.5	Fam107b	3.23286	3.23667	3.87833	3.33667	1.19367	1.00114	1.15761	0.00193325	FALSE	Fam107b	5.79	6.32	5.83	5.37	5.33	4.93	5.77	Fam107b
Mtcl1	microtubule crosslinking factor 1	Mtcl1	21.34	22.07	21.29	19.88	20.56	19.46	24.96	Mtcl1	24.28	18.16	18.92	22.33	22.57	19.52	Mtcl1	14.98	15.79	14.97	16.13	17.74	17.97	Mtcl1	25.5	19.57	24.08	20.55	26.99	32.56	Mtcl1	21.3657	20.9633	16.2633	24.875	0.762301	0.981255	0.655189	0.00193325	TRUE	Mtcl1	10.99	10.25	11.11	10.73	11.91	11.83	14.5	Mtcl1
Plpp3	phospholipid phosphatase 3	Plpp3	91.55	91.59	81.47	82.78	96.4	87.16	88.58	Plpp3	88.18	96.22	99.07	88.74	94.52	99.57	Plpp3	83.17	79.38	76.61	71.75	80.46	71.38	Plpp3	96.98	99.49	106.17	101.16	92.91	90.49	Plpp3	88.5043	94.3833	77.125	97.8667	0.871572	1.06635	0.788278	0.00193325	TRUE	Plpp3	104.82	105.68	97.39	95.13	111.77	109.88	106.81	Plpp3
Ttbk2	tau tubulin kinase 2	Ttbk2	60.12	58.58	60.42	60.08	54.19	58.38	58.83	Ttbk2	43.78	55.93	58.16	50.51	54.8	58.82	Ttbk2	65.88	69.5	59.19	64.79	67.56	63.78	Ttbk2	42.44	54.74	56.25	58.68	65.82	48.25	Ttbk2	58.6571	53.6667	65.1167	54.3633	1.10994	0.915066	1.19744	0.00193325	FALSE	Ttbk2	54.35	52.38	52.24	52.69	54.32	58.32	56.39	Ttbk2
Igfn1	immunoglobulin-like and fibronectin type III domain containing 1	Igfn1	0.75	0.22	0.66	0.26	0.71	0.8	0.58	Igfn1	0.4	1.57	0.72	0.49	0.46	0.77	Igfn1	0.53	0.93	1.08	0.6	1.33	0.97	Igfn1	0.31	0.33	0.3	0.29	0.06	0.36	Igfn1	0.568571	0.735	0.906667	0.275	1.5057	1.24893	2.68444	0.00194502	TRUE	Igfn1	0.34	0.01	0.46	0.01	0.03	0.18	0.04	Igfn1
Ndst1	N-deacetylase/N-sulfotransferase 1	Ndst1	32.41	32.94	29.55	31.79	35.5	32.54	38.62	Ndst1	33.01	34.82	33.52	35.22	39.48	34.72	Ndst1	33.84	28.01	32.16	27.17	29.31	28.33	Ndst1	33.45	30.58	44.69	35.99	57.38	59.71	Ndst1	33.3357	35.1283	29.8033	43.6333	0.894353	1.05361	0.683765	0.00195323	TRUE	Ndst1	73.2	69.9	62.68	69.09	67.42	59.03	64.93	Ndst1
Reep2	receptor accessory protein 2	Reep2	74.04	74.09	72.91	74.92	82.34	77.87	90.88	Reep2	83.71	88.43	76.53	86.93	81.45	90.68	Reep2	58.78	59.43	61.97	65.17	58.85	65.6	Reep2	92.11	78.78	79.21	76.05	88.56	89.14	Reep2	78.15	84.6217	61.6333	83.975	0.788924	1.08271	0.734265	0.00196061	TRUE	Reep2	78.49	81.17	78.25	77.65	77.7	76.88	82.96	Reep2
Bfar	bifunctional apoptosis regulator	Bfar	23.42	21.94	23.4	24.16	22.26	22.6	21.8	Bfar	21.64	23.38	22.21	22.78	24.15	22.89	Bfar	25.69	25.98	26.39	24.07	24.59	25.08	Bfar	20.73	22.13	22.93	23	19.31	19.59	Bfar	22.7971	22.8417	25.3	21.2817	1.10931	1.00194	1.18793	0.00196942	FALSE	Bfar	17.13	17.21	16.4	17.23	16.14	16.87	16.41	Bfar
Cbln4	cerebellin 4 precursor	Cbln4	3.33	3.07	3.94	2.26	2.55	2.69	2.39	Cbln4	3.06	2.8	2.64	3	2.54	2.02	Cbln4	1.89	2.12	1.96	2.42	2.33	2.26	Cbln4	3.4	3.06	2.77	4	2.51	2.77	Cbln4	2.89	2.67667	2.16333	3.085	0.756968	0.928651	0.710623	0.00196942	FALSE	Cbln4	2.98	2.28	2.91	3.55	2.46	3.68	1.7	Cbln4
Slc25a34	solute carrier family 25, member 34	Slc25a34	2.9	2.77	3.14	3.01	3.5	3.23	2.96	Slc25a34	4.17	2.54	3.38	4.28	3.06	2.77	Slc25a34	4.17	7.07	4.36	7.7	4.64	7.31	Slc25a34	3.31	3.06	2.5	2.76	3.08	2.9	Slc25a34	3.07286	3.36667	5.875	2.935	1.88316	1.0926	1.9687	0.00196942	TRUE	Slc25a34	4.46	4.67	3.68	4.12	3.02	3.04	3	Slc25a34
Megf10	multiple EGF-like domains 10	Megf10	6.72	6.03	7.24	7.75	6.28	6.24	8.61	Megf10	5.67	7.45	6.98	5.7	6.61	8.04	Megf10	9.19	8.08	7.2	8.47	8.27	7.29	Megf10	5.43	6.01	7.96	6.75	7.61	6.91	Megf10	6.98143	6.74167	8.08333	6.77833	1.1556	0.966142	1.18973	0.00198783	FALSE	Megf10	14.91	14.29	15.45	15.74	16.33	15.69	16.68	Megf10
Fos	FBJ osteosarcoma oncogene	Fos	9.3	10.25	7.43	6.14	6.21	13.41	14.83	Fos	25.61	16.14	15.28	14.73	11.74	10.08	Fos	10.54	14.09	8.91	13.33	13.58	13.77	Fos	6.09	3.92	7.22	2.97	8.8	8.88	Fos	9.65286	15.5967	12.37	6.31333	1.2786	1.60944	1.94439	0.00199771	TRUE	Fos	2.68	3.1	1.74	2.51	1.46	3.56	3.27	Fos
Dnajc14	DnaJ heat shock protein family (Hsp40) member C14	Dnajc14	17.57	17.74	18.48	18.07	17.39	17.62	17.78	Dnajc14	17.26	18.38	17.71	17.76	18.81	19.18	Dnajc14	20.06	20.46	20.9	18.61	21.23	19.8	Dnajc14	17.47	16.74	18.58	18.53	14.07	13.93	Dnajc14	17.8071	18.1833	20.1767	16.5533	1.13232	1.02101	1.21757	0.00199992	FALSE	Dnajc14	13.93	13.51	13.58	13.2	12.4	11.87	12.55	Dnajc14
Tie1	tyrosine kinase with immunoglobulin-like and EGF-like domains 1	Tie1	4.33	4.85	3.84	5.63	4.63	5.26	6	Tie1	5.89	5.33	3.67	5.08	5.09	5.74	Tie1	2.23	2.63	2.38	2.75	3.22	2.9	Tie1	5.74	4.36	4.75	4.39	6.35	7.23	Tie1	4.93429	5.13333	2.685	5.47	0.553207	1.03954	0.5	0.00199992	TRUE	Tie1	5.96	6.56	5.86	6.91	5.02	5.14	6.56	Tie1
Srek1	splicing regulatory glutamic acid and lysine rich protein 1	Srek1	46.52	46.83	47.61	45.84	45.53	46.7	49.9	Srek1	36.62	46.77	47.91	41.78	51.29	50.27	Srek1	51.34	48.61	44.81	45.08	46.51	46.01	Srek1	34.35	43.61	46.62	42.3	46.25	44.84	Srek1	46.99	45.7733	47.06	42.995	1.00149	0.974163	1.09433	0.00200641	FALSE	Srek1	51.58	55.27	59.76	60.56	59.84	61.03	57.44	Srek1
Slc35e1	solute carrier family 35, member E1	Slc35e1	16.3	17.29	17.86	17.52	17.98	17.92	19.12	Slc35e1	21.69	20.78	17.71	18.87	19.87	20.32	Slc35e1	22.8	21.82	22.44	22.07	21.22	22.91	Slc35e1	19.19	16.46	18.98	17.76	22.33	21.61	Slc35e1	17.7129	19.8733	22.21	19.3883	1.25247	1.12129	1.14479	0.00202464	FALSE	Slc35e1	20.2	21.21	22.02	20.3	21.79	19.6	20.84	Slc35e1
Usp11	ubiquitin specific peptidase 11	Usp11	58.66	60.02	56.87	57.4	59.44	62.14	55.29	Usp11	61.93	61.3	60.68	61.25	62.23	58.58	Usp11	53.98	51.35	60.77	53.49	50.34	52.39	Usp11	62.92	61.97	61.84	58.61	73.08	74.06	Usp11	58.5457	60.995	53.72	65.4133	0.917714	1.04176	0.821512	0.00203292	FALSE	Usp11	65.98	67.04	67.67	70.15	66.14	66.44	68.1	Usp11
Smad6	SMAD family member 6	Smad6	0.55	0.79	0.29	0.3	0.47	0.49	0.39	Smad6	0.64	0.37	0.61	0.81	0.64	0.36	Smad6	0.64	0.98	0.55	1.28	1.35	1.34	Smad6	0.48	0.36	0.34	0.3	0.14	0.14	Smad6	0.468571	0.571667	1.02333	0.293333	1.97571	1.18132	2.85593	0.00203451	TRUE	Smad6	0.36	0.37	0.26	0.38	0.19	0.26	0.19	Smad6
Kcns3	potassium voltage-gated channel, modifier subfamily S, member 3	Kcns3	5.2	6.71	6.04	6.16	5.83	5.8	6.21	Kcns3	6.12	5.16	5.72	6.15	5.71	5.33	Kcns3	4.32	3.84	4.52	4.82	4.23	4.55	Kcns3	6.3	5.37	5.46	6.34	5.41	5.64	Kcns3	5.99286	5.69833	4.38	5.75333	0.735287	0.951661	0.765376	0.00203484	FALSE	Kcns3	5.19	5.78	5.3	6.22	5.49	6.62	5.94	Kcns3
Actn2	actinin alpha 2	Actn2	8.78	8.2	7.95	9.07	9.26	8.47	9.35	Actn2	9.28	9.14	8.19	8.97	8.26	10.21	Actn2	7.22	6.35	7.7	6.86	6.16	5.65	Actn2	9.82	8.56	10.57	8.17	11.06	10.73	Actn2	8.72571	9.00833	6.65667	9.81833	0.765566	1.03202	0.68123	0.00203527	TRUE	Actn2	17.59	17.22	17.51	17.27	17.21	17.09	17.08	Actn2
Sema5a	semaphorin 5A	Sema5a	41.7	43.93	40.89	39.6	37.26	42.88	37.93	Sema5a	32.26	37.98	37.5	38	39.91	36.27	Sema5a	35.86	34.18	36.84	33.18	30.75	31.42	Sema5a	36.79	36.27	43.13	46.46	63.9	58.85	Sema5a	40.5986	36.9867	33.705	47.5667	0.830619	0.911252	0.709196	0.00203527	TRUE	Sema5a	105.44	110.02	104.28	116.95	139.34	128.66	110.91	Sema5a
Sra1	steroid receptor RNA activator 1	Sra1	37.3	34.66	37.72	34.59	35.02	31.85	35.51	Sra1	36.21	40.99	35.38	35.13	37.06	40.74	Sra1	44.84	41.26	46.41	40.42	39.02	38.55	Sra1	37.09	33.85	35.52	34.9	33.79	30.46	Sra1	35.2357	37.585	41.75	34.2683	1.18435	1.06648	1.21769	0.00203527	FALSE	Sra1	35.06	36.5	40.24	34.84	29.3	31.08	33.54	Sra1
Usp43	ubiquitin specific peptidase 43	Usp43	0.88	1.11	0.97	0.93	1.15	1.25	1.35	Usp43	1.3	2.02	1.25	1.27	1.73	1.95	Usp43	0.49	0.27	0.4	0.7	0.58	0.53	Usp43	1.64	0.93	1.41	1.37	1.6	1.67	Usp43	1.09143	1.58667	0.495	1.43667	0.4994	1.41567	0.387202	0.00203527	TRUE	Usp43	0.56	0.55	0.39	0.49	0.42	0.33	0.59	Usp43
Glb1l2	galactosidase, beta 1-like 2	Glb1l2	0.08	0.07	0.07	0.23	0.2	0.1	0.06	Glb1l2	0.12	0.22	0.03	0.09	0.25	0.28	Glb1l2	0	0	0	0	0	0	Glb1l2	0.26	0.1	0.34	0.1	0.59	0.29	Glb1l2	0.115714	0.165	0	0.28	0.463576	1.22848	0.263158	0.00203528	TRUE	Glb1l2	0.28	0.01	0.21	0.27	0.16	0.22	0.15	Glb1l2
LOC102555663	uncharacterized LOC102555663	LOC102555663	4.31	3.9	3.81	4.04	4.48	4.33	4.45	LOC102555663	6.18	4.75	4	5.27	4.89	4.33	LOC102555663	3.54	2.53	3.44	4.24	3.06	2.45	LOC102555663	5.43	4.53	4.89	4.02	5.44	5.32	LOC102555663	4.18857	4.90333	3.21	4.93833	0.771819	1.16667	0.656963	0.00204552	TRUE	LOC102555663	2.23	2.24	3.65	4	2.87	3.12	3.18	LOC102555663
Npr2	natriuretic peptide receptor 2	Npr2	6.63	6.87	7.26	6.14	6.68	7.65	8.25	Npr2	7.87	8.14	6.18	7.89	7.63	7.11	Npr2	5.83	5.96	6.01	6.16	6.44	6.71	Npr2	8.29	8.19	7.24	6.68	13.36	13.31	Npr2	7.06857	7.47	6.185	9.51167	0.876744	1.056	0.653893	0.00206956	TRUE	Npr2	11.79	13.13	13.45	13.37	9.84	11.9	13.44	Npr2
Lpcat1	lysophosphatidylcholine acyltransferase 1	Lpcat1	10.92	10.98	9.97	12.32	12.2	12	11.71	Lpcat1	12.31	13.2	11.7	11.92	12.21	12.09	Lpcat1	9.67	8.93	9.95	9.65	9.76	9.39	Lpcat1	12.77	11.96	11.69	11.8	13.54	16.18	Lpcat1	11.4429	12.2383	9.55833	12.99	0.836737	1.06892	0.737841	0.00207231	FALSE	Lpcat1	13.75	13.85	13.01	13.92	11.67	12.77	12.62	Lpcat1
Ccdc8	coiled-coil domain containing 8	Ccdc8	1.18	1.18	1.07	1.18	1.22	0.97	1.61	Ccdc8	1.65	1.06	1.55	1.23	1.14	1.55	Ccdc8	1.4	1.31	1.58	1.72	1.56	1.47	Ccdc8	1.28	1.13	1.12	0.99	0.96	1.09	Ccdc8	1.20143	1.36333	1.50667	1.095	1.23454	1.12441	1.34449	0.00207292	FALSE	Ccdc8	1.56	2.04	1.77	1.56	1.59	1.2	2.15	Ccdc8
B3galt5	Beta-1,3-galactosyltransferase 5	B3galt5	5.51	4.96	5.67	4.94	4.42	4.5	5.08	B3galt5	4.73	5.73	4.77	4.97	4.31	5.08	B3galt5	8.41	8.56	7.85	6.53	7.63	8.16	B3galt5	5.41	4.92	5.9	5.35	6.89	6.45	B3galt5	5.01143	4.93167	7.85667	5.82	1.55664	0.984395	1.34403	0.0020809	TRUE	B3galt5	21.86	22.9	20.14	18.47	20.6	16.52	18.68	B3galt5
Fam43b	family with sequence similarity 43, member B	Fam43b	5.66	7.16	4.84	6.2	7.64	6.97	7.66	Fam43b	10.06	7.88	6.7	9.2	7.35	7.1	Fam43b	4.02	3.28	3.73	4.67	4.8	5.6	Fam43b	9.37	7.26	5.72	5.8	10.55	11.02	Fam43b	6.59	8.04833	4.35	8.28667	0.665172	1.21799	0.530604	0.0020809	TRUE	Fam43b	9.87	9.73	8.32	10.24	7.82	7.12	8.58	Fam43b
Kcnb1	potassium voltage-gated channel subfamily B member 1	Kcnb1	43.73	45.49	44.77	40.42	45.42	43.91	36.7	Kcnb1	49.38	36.75	39.76	45.45	44.93	35.24	Kcnb1	30.98	37.35	36.02	37.84	39.75	38.11	Kcnb1	51.23	41.99	42.67	46.29	49.62	50.39	Kcnb1	42.92	41.9183	36.675	47.0317	0.854835	0.976716	0.780261	0.0020809	TRUE	Kcnb1	29.69	26.15	27.72	25.79	29.64	25.65	29.41	Kcnb1
Fam171a1	family with sequence similarity 171, member A1	Fam171a1	14.73	16.03	13.28	15.13	15.34	16.58	16.8	Fam171a1	18.42	18.73	15.48	17.68	18.3	16.33	Fam171a1	13.67	12.98	14.37	14.08	13.47	13.83	Fam171a1	17.2	15.15	17.6	15.77	26.7	28.95	Fam171a1	15.4129	17.49	13.7333	20.2283	0.891733	1.1339	0.680495	0.00208413	TRUE	Fam171a1	32.73	33.72	31.83	33.08	32.17	31.36	32.27	Fam171a1
Fam65c	family with sequence similarity 65, member C	Fam65c	0.62	0.38	0.47	0.42	0.46	0.41	0.44	Fam65c	0.4	0.2	0.37	0.45	0.42	0.52	Fam65c	0.4	0.44	0.55	0.33	0.67	0.6	Fam65c	0.3	0.34	0.31	0.21	0.42	0.38	Fam65c	0.457143	0.393333	0.498333	0.326667	1.07393	0.88547	1.40234	0.00208413	FALSE	Fam65c	0.15	0.08	0.12	0.12	0.01	0.01	0.03	Fam65c
Mrps16	mitochondrial ribosomal protein S16	Mrps16	53.7	50.4	58.47	50.29	52.14	50.97	62.03	Mrps16	68.24	67.64	61.11	68.43	59.78	70.9	Mrps16	73.85	75.66	86.02	77.01	66.53	63.75	Mrps16	71.93	59.16	55.47	56	52	47.8	Mrps16	54	66.0167	73.8033	57.06	1.36605	1.22212	1.29292	0.00208413	TRUE	Mrps16	55.87	54.44	57.89	50.26	41.68	39.63	41.92	Mrps16
Rrp12	ribosomal RNA processing 12 homolog	Rrp12	5.63	5.82	6.31	6.72	6.66	6.14	8.3	Rrp12	6.61	7.06	5.79	6.99	6.46	6.77	Rrp12	5.53	4.63	5.26	4.39	4.21	4.93	Rrp12	6.78	5.99	8.91	5.55	8.48	10.58	Rrp12	6.51143	6.61333	4.825	7.715	0.744922	1.01541	0.630198	0.00208492	TRUE	Rrp12	10.82	10.17	10.29	11.95	10.86	9.03	12.08	Rrp12
Nckap5	NCK-associated protein 5	Nckap5	1	0.87	0.8	0.86	0.89	0.91	0.96	Nckap5	0.53	0.82	0.9	0.88	0.96	1.02	Nckap5	0.51	0.47	0.74	0.67	0.54	0.51	Nckap5	0.86	0.87	1.08	0.81	2.06	1.81	Nckap5	0.898571	0.851667	0.573333	1.24833	0.674297	0.953028	0.499382	0.00208815	TRUE	Nckap5	2.13	2.91	2.13	3.51	3.08	3.71	3.57	Nckap5
Pea15	phosphoprotein enriched in astrocytes 15	Pea15	152.25	168.64	173.03	177.75	172.55	158.39	204.57	Pea15	221.53	226.42	203.96	193.85	215.88	217.45	Pea15	242.09	240.19	259.89	224.78	241.5	237.35	Pea15	225.2	185.88	189.17	185.09	216.39	206.34	Pea15	172.454	213.182	240.967	201.345	1.39705	1.23603	1.19669	0.00214604	TRUE	Pea15	225.44	244.09	257.25	256.36	249.28	252.68	265.47	Pea15
Kdm2b	lysine demethylase 2B	Kdm2b	4.27	4.4	3.97	4.16	4.73	4.4	4.77	Kdm2b	4.68	5.14	4.38	4.79	5.79	4.49	Kdm2b	3.86	3.68	4.3	4.24	3.8	4.18	Kdm2b	4.48	4.54	5.48	4.72	7.4	7.17	Kdm2b	4.38571	4.87833	4.01	5.63167	0.916242	1.10982	0.717069	0.0021591	FALSE	Kdm2b	8.56	8.38	8.62	8.52	8.77	7.95	9.03	Kdm2b
Ramp2	receptor activity modifying protein 2	Ramp2	8.94	7.94	7.54	8.53	9.76	8.27	10.11	Ramp2	9.66	10.2	8.69	8.2	9.95	8.91	Ramp2	7.55	6.55	7.75	8.53	7.69	7.09	Ramp2	12.45	10	9.05	8.54	15.82	16.56	Ramp2	8.72714	9.26833	7.52667	12.07	0.864002	1.06131	0.626678	0.00216353	TRUE	Ramp2	21.42	27.44	24.1	23.9	22.81	21.79	22.6	Ramp2
LOC102549056	uncharacterized LOC102549056	LOC102549056	0	0.01	0	0	0	0.1	0	LOC102549056	0.02	0.02	0.01	0	0.01	0.04	LOC102549056	0.09	0.03	0.17	0.05	0.06	0.11	LOC102549056	0	0	0.04	0	0.01	0	LOC102549056	0.0157143	0.0166667	0.085	0.00833333	1.59877	1.00823	1.70769	0.00216584	FALSE	LOC102549056	0.01	0.01	0.01	0.01	0.01	0.01	0.01	LOC102549056
LOC108349509	uncharacterized LOC108349509	LOC108349509	0.06	0.05	0.2	0.05	0.16	0.07	0.09	LOC108349509	0.08	0.02	0.1	0.03	0.12	0.09	LOC108349509	0.16	0.01	0.13	0.09	0.11	0.04	LOC108349509	0	0.01	0.01	0.03	0.01	0.01	LOC108349509	0.0971429	0.0733333	0.09	0.0116667	0.963768	0.879227	1.70149	0.00217726	FALSE	LOC108349509	0.01	0.1	0.04	0.03	0.03	0.04	0.02	LOC108349509
Dnaja4	DnaJ heat shock protein family (Hsp40) member A4	Dnaja4	51.74	52.61	54.92	50.01	52.75	48.2	48.94	Dnaja4	59.21	52.91	53.83	55.58	53.99	52.47	Dnaja4	56.53	70.7	62.47	65.94	68.45	63.92	Dnaja4	55.72	47.57	54.69	52.49	52.08	46.07	Dnaja4	51.31	54.665	64.6683	51.4367	1.25984	1.06526	1.25674	0.0021946	TRUE	Dnaja4	59.51	69.29	75.27	73.53	62.42	63.52	63.87	Dnaja4
Shisa2	shisa family member 2	Shisa2	0.62	0.61	0.58	0.75	0.92	0.89	1.11	Shisa2	1.09	0.42	1.1	0.89	0.57	1.18	Shisa2	0.37	0.36	0.15	0.86	0.48	0.44	Shisa2	2.03	1.59	1.06	0.63	1.17	1.26	Shisa2	0.782857	0.875	0.443333	1.29	0.615426	1.10437	0.390887	0.0021946	TRUE	Shisa2	2.62	2.44	1.69	1.93	2.83	2.02	3.04	Shisa2
Fubp1	far upstream element binding protein 1	Fubp1	36.99	38.16	38.79	38.67	36.35	37.37	41.25	Fubp1	36.53	42.75	45.58	37.8	44.24	45.02	Fubp1	43.91	42.47	41.97	38.87	40.82	37.78	Fubp1	31.33	36.57	42.22	38.96	43.24	40.39	Fubp1	38.2257	41.9867	40.97	38.785	1.0716	1.09813	1.05619	0.00220283	FALSE	Fubp1	40.3	43.36	45.6	42.91	44.25	46.24	45.71	Fubp1
Fn3k	fructosamine 3 kinase	Fn3k	20.41	19.63	23.37	19.55	20.87	20.14	21.16	Fn3k	23.68	20.94	24.31	23.54	19.79	22.27	Fn3k	26.71	27.54	30.06	27.06	27.66	27.33	Fn3k	24.04	22.58	19.75	20.41	21.54	22.34	Fn3k	20.7329	22.4217	27.7267	21.7767	1.33571	1.08106	1.27198	0.00221191	TRUE	Fn3k	22.45	20.99	20.3	19.01	16.97	17	22.54	Fn3k
LOC103694506	ubiquitin-conjugating enzyme E2 W	LOC103694506	28.2	28.81	31	28.62	22.65	26.59	20.68	LOC103694506	20.21	24.01	25.26	22.96	25.12	22.72	LOC103694506	31.08	33.01	34.58	30.93	33.75	28.63	LOC103694506	17.92	24.35	22.85	28.88	14.29	12.34	LOC103694506	26.65	23.38	31.9967	20.105	1.19988	0.877757	1.58855	0.00221239	TRUE	LOC103694506	9.97	9.93	8.51	8.34	13.2	11.71	8.69	LOC103694506
Slc38a2	solute carrier family 38, member 2	Slc38a2	64.64	63.42	57.57	55.07	55.69	63.25	58.92	Slc38a2	48.77	52.4	59.46	47.99	60.48	48.29	Slc38a2	60.34	63.76	62.39	58.41	69.45	65.43	Slc38a2	42.2	48.27	50.28	52.75	60.69	65.41	Slc38a2	59.7943	52.8983	63.2967	53.2667	1.05848	0.884865	1.18795	0.00221239	FALSE	Slc38a2	58.89	55.73	55.18	50.17	56.6	61.62	52.75	Slc38a2
Asap1	ArfGAP with SH3 domain, ankyrin repeat and PH domain 1	Asap1	45.58	47.2	48.33	49.52	43.28	50.02	44.6	Asap1	45.87	49.48	48.95	43.47	49.64	47.17	Asap1	40.67	38.55	43.6	39.44	38.54	37.16	Asap1	46.13	44.62	47.58	48.61	59.29	62.91	Asap1	46.9329	47.43	39.66	51.5233	0.845366	1.01057	0.770194	0.00221259	TRUE	Asap1	21.07	19.41	22.63	23.8	24.1	30.79	27.36	Asap1
C1qa	complement C1q A chain	C1qa	43.19	45.62	50.56	48.48	49.14	51.11	59.18	C1qa	56.06	53.77	53.9	54.59	44.97	60.34	C1qa	50.05	74.18	65.54	72.58	82.63	75.09	C1qa	45.93	43.42	69.86	46.68	38.28	46.74	C1qa	49.6114	53.9383	70.0117	48.485	1.41037	1.08704	1.44307	0.00221259	TRUE	C1qa	53.56	56.57	62.47	61.42	45.32	50.9	56.51	C1qa
Dpf2	double PHD fingers 2	Dpf2	23.43	23.83	26.01	24.33	22.87	22.39	26.29	Dpf2	25.38	27.5	22.06	25.39	25.73	27.22	Dpf2	28.24	28.28	29.88	27.35	27.97	27.79	Dpf2	25.41	22.6	24.15	23.04	25.99	23.18	Dpf2	24.1643	25.5467	28.2517	24.0617	1.16845	1.05697	1.17342	0.00221259	FALSE	Dpf2	24.65	23.48	22.96	23.02	26.69	28.31	27.32	Dpf2
Gfra2	GDNF family receptor alpha 2	Gfra2	18.8	21.62	21	26.44	22.07	23.23	25.25	Gfra2	22.06	26.17	22.39	21.71	27.96	24.75	Gfra2	18.05	15.12	15.66	13.5	15.11	14.28	Gfra2	19.11	20.45	24.78	22.55	30.41	31.39	Gfra2	22.63	24.1733	15.2867	24.7817	0.676932	1.0679	0.618394	0.00224318	TRUE	Gfra2	3.63	3.01	4.7	3.53	3	4.42	5.5	Gfra2
Ovca2	ovarian tumor suppressor candidate 2	Ovca2	2.71	2.77	2.55	3	3.2	3.26	2.81	Ovca2	3.45	3.03	2.58	3.17	3.29	3.19	Ovca2	3.68	4.31	3.49	4.23	3.75	4.43	Ovca2	2.6	2.77	3.22	2.83	3.49	3.01	Ovca2	2.9	3.11833	3.98167	2.98667	1.36056	1.07278	1.32235	0.00224318	FALSE	Ovca2	4.9	5.31	5.12	5.05	5.41	4.62	4.51	Ovca2
Wdfy2	WD repeat and FYVE domain containing 2	Wdfy2	8.3	9.22	8.01	8.68	9.56	8.62	10.35	Wdfy2	8.41	9.23	8.4	9.06	9.52	9.84	Wdfy2	11.09	10.64	9.99	9.75	10.19	10.74	Wdfy2	8.27	8.4	10.31	9.28	11.48	11.42	Wdfy2	8.96286	9.07667	10.4	9.86	1.15858	1.01256	1.05422	0.00224392	FALSE	Wdfy2	24.28	24.56	23.21	24.41	25.19	22.7	25.89	Wdfy2
Cdkn1a	cyclin-dependent kinase inhibitor 1A	Cdkn1a	5.18	4.67	4	2.72	4.18	3.66	4.27	Cdkn1a	6.67	7.71	4.75	6.15	4.5	5.15	Cdkn1a	6.67	8.51	5.38	7.46	6.5	9.77	Cdkn1a	4.98	4.8	4.06	3.51	3.92	4.18	Cdkn1a	4.09714	5.82167	7.38167	4.24167	1.78256	1.41088	1.72322	0.00225346	TRUE	Cdkn1a	5.82	4.14	6.24	3.22	5.79	4.57	5.19	Cdkn1a
Ephb3	Eph receptor B3	Ephb3	8.56	8.33	7.52	7.23	8.15	8.96	10.42	Ephb3	10.06	8.94	7.01	7.65	7.6	7.67	Ephb3	4.5	4.52	4.8	5.06	5.92	6.6	Ephb3	9.18	6.24	8.42	6.71	14.4	12.98	Ephb3	8.45286	8.155	5.23333	9.655	0.623573	0.965175	0.546728	0.00225686	TRUE	Ephb3	6.94	6.47	7.12	6.47	5.71	6.34	6.39	Ephb3
LOC108349244	putative bifunctional UDP-N-acetylglucosamine transferase and deubiquitinase ALG13	LOC108349244	5.64	5.68	5.73	5.3	5.29	5.08	5.3	LOC108349244	4.77	4.7	6.16	5.13	5.41	5.63	LOC108349244	6.72	6.33	5.77	6.76	5.74	5.82	LOC108349244	4.12	5.83	4.94	5.16	5.34	4.85	LOC108349244	5.43143	5.3	6.19	5.04	1.13714	0.97624	1.22374	0.00226379	FALSE	LOC108349244	5.25	5.53	5.88	5.19	6.78	6.27	5.5	LOC108349244
Dusp1	dual specificity phosphatase 1	Dusp1	18.55	17.27	19.26	11.59	18.14	28	22.77	Dusp1	42.22	48.51	32.85	25.96	21.37	32.67	Dusp1	26.82	22.22	20.63	23.33	21.26	24.58	Dusp1	10.94	15.19	14.86	8.18	22.82	8.46	Dusp1	19.3686	33.93	23.14	13.4083	1.19372	1.74795	1.72042	0.00226432	TRUE	Dusp1	5.78	7.1	7.11	6.1	8.07	12.51	6.33	Dusp1
Dlg2	discs large MAGUK scaffold protein 2	Dlg2	174.99	176.48	181.67	180.15	180.61	185.54	185.72	Dlg2	153.22	194.22	193.46	162.46	203.66	194.49	Dlg2	219.56	209.39	216.4	190.33	199.94	192.04	Dlg2	145.96	172.94	206.28	181.85	249.02	254.4	Dlg2	180.737	183.585	204.61	201.742	1.13201	1.01575	1.01421	0.00228337	FALSE	Dlg2	200.69	196.79	201.38	193.67	226.61	218.22	201.82	Dlg2
LOC102551574	uncharacterized LOC102551574	LOC102551574	0.98	1.11	0.99	0.79	1.31	1.18	1.11	LOC102551574	1.04	1.18	1.42	0.75	1.01	1.18	LOC102551574	1.55	1.42	1	1.48	1.5	1.3	LOC102551574	0.64	0.88	0.72	0.81	1.48	1.45	LOC102551574	1.06714	1.09667	1.375	0.996667	1.26377	1.0253	1.34498	0.00229432	FALSE	LOC102551574	0.84	1.05	1.18	0.84	1.5	1.92	1.14	LOC102551574
Rasl11a	RAS-like family 11 member A	Rasl11a	3.88	4.18	4.1	3.58	3.96	5.41	4.01	Rasl11a	4.45	3.54	2.92	3.1	3.03	2.09	Rasl11a	2.9	2.52	2.12	3.14	3.02	3.18	Rasl11a	3.97	3.7	4.18	3.63	5.28	3.42	Rasl11a	4.16	3.18833	2.81333	4.03	0.683881	0.771909	0.705408	0.00229432	FALSE	Rasl11a	2.95	2.22	2.54	2.62	2.9	2.57	2.15	Rasl11a
Phospho2	phosphatase, orphan 2	Phospho2	23.7	21.98	23.37	19.15	18.35	20.41	21.17	Phospho2	18.96	21.11	23.06	19.57	22.47	20.48	Phospho2	24.64	24.49	23.98	21.85	23.28	22.17	Phospho2	17.33	17.96	19.69	20.02	17.65	18.18	Phospho2	21.1614	20.9417	23.4017	18.4717	1.10537	0.989664	1.26546	0.00229487	FALSE	Phospho2	19.5	19.6	20.34	16.81	13.91	16.96	14.39	Phospho2
Naga	N-acetyl galactosaminidase, alpha	Naga	16.04	14.54	17.15	14.24	16.24	15.48	15.9	Naga	17.56	16.05	17.28	17.54	16.2	16.5	Naga	18.76	19.6	18.4	18.36	19.64	18.16	Naga	15.78	15.67	14.66	15.88	15.82	16.67	Naga	15.6557	16.855	18.82	15.7467	1.20083	1.07612	1.19394	0.00230944	FALSE	Naga	19.24	18.74	17.79	18.36	17.71	18.15	18.26	Naga
Rasl11b	RAS-like family 11 member B	Rasl11b	38.99	43.27	34.2	42.1	50.41	47.03	47.4	Rasl11b	56.96	48.44	42.18	51.13	40.43	49.37	Rasl11b	25.39	20.98	24.72	31.64	27.23	33.18	Rasl11b	61.55	49.95	36.69	36.03	44.01	55.04	Rasl11b	43.3429	48.085	27.19	47.2117	0.628182	1.10916	0.576813	0.00230998	TRUE	Rasl11b	18.65	21.06	17.47	17.11	14.43	12.34	15.66	Rasl11b
Fgfr2	fibroblast growth factor receptor 2	Fgfr2	16.26	16.96	15.92	17.38	17.09	17.86	19.1	Fgfr2	18.27	23.48	19.65	18.3	20.28	18.13	Fgfr2	16.2	15.71	14.89	14.42	14.7	16.32	Fgfr2	18.57	18.1	18.72	18.31	23.98	27.87	Fgfr2	17.2243	19.685	15.3733	20.925	0.893159	1.14204	0.735949	0.00231194	TRUE	Fgfr2	38.05	42.09	37.61	42.51	40.97	46.6	42.02	Fgfr2
Scrn1	secernin 1	Scrn1	86.2	103.24	106.13	100.46	86.22	99.45	99.27	Scrn1	111.75	114.76	85.02	99.94	113.72	108.11	Scrn1	86.41	83.66	75.66	81.42	74.73	79.4	Scrn1	102.87	94.87	109.8	96.65	167.44	150.26	Scrn1	97.2814	105.55	80.2133	120.315	0.824729	1.08491	0.666971	0.00231194	TRUE	Scrn1	96.13	116.38	123.27	117.8	91.91	112.47	103.73	Scrn1
LOC501396	hypothetical protein LOC501396	LOC501396	10.68	12.78	7.77	10.26	13.85	13.03	7.96	LOC501396	11.18	7.54	10.82	12.71	9.4	10.03	LOC501396	5.46	7.31	5.5	8.64	8.31	8.79	LOC501396	16.74	12.04	10.82	10.65	11.8	10.52	LOC501396	10.9043	10.28	7.335	12.095	0.675646	0.943269	0.609676	0.00231318	TRUE	LOC501396	5.24	6.03	4.08	4.55	5.08	5.77	4.36	LOC501396
Zmynd19	zinc finger, MYND-type containing 19	Zmynd19	7.36	7.92	7.13	6.98	7.87	7.28	8.81	Zmynd19	8.74	8.67	9.03	8.87	8.69	8.93	Zmynd19	8.58	9.09	9.48	7.53	9.34	9.04	Zmynd19	8.09	7.56	7.67	7.61	6.32	6.44	Zmynd19	7.62143	8.82167	8.84333	7.28167	1.15825	1.15544	1.21156	0.00231705	FALSE	Zmynd19	6.04	6.48	7.06	6.85	6.06	6.03	5.79	Zmynd19
Itgb8	integrin subunit beta 8	Itgb8	29.19	26.44	29.23	30.93	26.53	29.12	27.94	Itgb8	19.95	27.53	27.75	22.76	27.53	29.4	Itgb8	35.11	35.65	31.17	29.88	37.71	32.76	Itgb8	17.68	29.99	30.27	29.29	28.94	24.28	Itgb8	28.4829	25.82	33.7133	26.7417	1.18299	0.906837	1.25973	0.0023263	FALSE	Itgb8	35.05	32.37	34.83	36.42	39.92	42.53	35.71	Itgb8
Baiap2l2	BAI1-associated protein 2-like 2	Baiap2l2	0.5	0.5	0.37	0.4	0.71	0.55	0.57	Baiap2l2	0.78	0.44	0.64	0.95	0.56	0.39	Baiap2l2	0.39	0.26	0.25	0.64	0.45	0.47	Baiap2l2	1.11	0.86	0.58	0.43	1.09	1.08	Baiap2l2	0.514286	0.626667	0.41	0.858333	0.830233	1.18295	0.532174	0.0023266	TRUE	Baiap2l2	0.78	0.7	0.56	0.76	0.41	0.52	0.97	Baiap2l2
Twsg1	twisted gastrulation BMP signaling modulator 1	Twsg1	19.86	21.39	22.35	18.96	18.73	19.97	19.98	Twsg1	17.72	20.81	19.6	18.57	23.79	20.89	Twsg1	22.12	23.68	23.98	21.1	22.62	21.8	Twsg1	18.21	18.64	22.05	19.12	22.11	22.83	Twsg1	20.1771	20.23	22.55	20.4933	1.11702	1.00261	1.09987	0.00233256	FALSE	Twsg1	20.26	22.97	22.89	17.72	18.68	19.04	18.1	Twsg1
Nav2	neuron navigator 2	Nav2	15.16	17.45	17.83	14.9	18.92	15.67	20.9	Nav2	17.67	19.3	16.35	16.6	24.79	19.25	Nav2	16.6	12.77	13.38	13.31	12.33	15.33	Nav2	20.28	16.75	18.7	18.18	32.01	29.15	Nav2	17.2614	18.9933	13.9533	22.5117	0.809457	1.09976	0.621508	0.00233892	TRUE	Nav2	26.75	28.59	30.24	25.93	40.01	31.63	37.82	Nav2
Bex3	brain expressed X-linked 3	Bex3	194.11	193.42	135.52	196.23	202.4	194.69	156.11	Bex3	220.36	155.04	189.07	215.77	190.67	146.21	Bex3	130.28	158.06	117.45	179.67	163.92	170.94	Bex3	257.48	217.7	179.97	197.5	205.9	211.27	Bex3	181.783	186.187	153.387	211.637	0.843876	1.02421	0.724894	0.00236834	TRUE	Bex3	192.7	208.17	203.2	217.96	187.24	180.73	185.16	Bex3
Tbx19	T-box 19	Tbx19	1.19	1.27	1.37	1.2	1.71	1.27	1.65	Tbx19	1.43	0.95	1.33	1.33	1.45	1.03	Tbx19	2.44	2.44	1.94	2.39	2.18	1.97	Tbx19	1.22	0.83	1.44	0.92	1.99	1.45	Tbx19	1.38	1.25333	2.22667	1.30833	1.57207	0.914414	1.65207	0.00237069	TRUE	Tbx19	2.63	2.38	3.22	2.26	2.58	2.14	2.31	Tbx19
Ptk7	protein tyrosine kinase 7	Ptk7	3.31	3.26	2.58	2.71	3.13	2.89	2.87	Ptk7	3.81	2.27	2.82	3.3	3.36	2.65	Ptk7	2.14	2.13	2.19	2.14	2.22	2.36	Ptk7	3.17	3.22	3.3	2.57	4.15	3.96	Ptk7	2.96429	3.035	2.19667	3.395	0.749495	1.02308	0.657129	0.00237308	FALSE	Ptk7	4.58	4.13	3.93	3.96	3.64	3.67	4.22	Ptk7
Scap	SREBF chaperone	Scap	30.95	30.74	27.45	29.81	34.99	32.71	33.74	Scap	37.9	32.37	28.03	36.21	33.28	30.82	Scap	25.11	24.71	22.93	25.79	26.44	29.44	Scap	39.47	31.36	34.2	28.87	54.54	55.78	Scap	31.4843	33.1017	25.7367	40.7033	0.818023	1.05121	0.6332	0.00237308	TRUE	Scap	58.6	56.27	57.65	55.78	58.98	56.05	59.32	Scap
Tspan18	tetraspanin 18	Tspan18	0.46	0.63	0.51	0.28	0.47	0.56	0.38	Tspan18	0.5	0.44	0.52	0.5	0.65	0.54	Tspan18	0.36	0.41	0.41	0.4	0.37	0.41	Tspan18	0.68	0.51	0.71	0.63	1.16	0.84	Tspan18	0.47	0.525	0.393333	0.755	0.865497	1.09649	0.576998	0.00237483	FALSE	Tspan18	8.32	10.2	8.47	7.27	10.64	8.27	8.41	Tspan18
Pdlim7	PDZ and LIM domain 7	Pdlim7	18.6	15.56	17.6	18.02	20	17.36	16.86	Pdlim7	21.51	15.66	19.53	22.69	18.83	16	Pdlim7	14.1	17.04	11.31	16.14	16.25	17.23	Pdlim7	23.71	19.64	18.42	17.18	23.88	22.19	Pdlim7	17.7143	19.0367	15.345	20.8367	0.867001	1.07423	0.737701	0.00237513	TRUE	Pdlim7	26.55	21.61	23.38	20.15	22.3	18.97	23.68	Pdlim7
Tdrd7	tudor domain containing 7	Tdrd7	10.32	9.64	10.11	9.63	9.85	9.59	11.12	Tdrd7	10.35	12.01	10	10.13	11.52	11.41	Tdrd7	9.05	8.71	9.24	8.85	8.6	8.21	Tdrd7	9.96	10.83	11.84	10.61	14.18	14.55	Tdrd7	10.0371	10.9033	8.77667	11.995	0.875658	1.08545	0.733912	0.00237712	FALSE	Tdrd7	15	14.32	14.41	15.06	14.34	14.72	14.51	Tdrd7
Ppp2r5a	protein phosphatase 2, regulatory subunit B', alpha	Ppp2r5a	26.54	26.25	23.42	25.86	25.18	26.67	27.06	Ppp2r5a	25.99	27.39	27.59	26.02	28.47	27.57	Ppp2r5a	21.89	19.77	20.05	20.89	19.11	20.01	Ppp2r5a	25.18	24.32	23.66	25.35	30.14	29.38	Ppp2r5a	25.8543	27.1717	20.2867	26.3383	0.785484	1.05076	0.771103	0.00239684	TRUE	Ppp2r5a	25.62	24.56	22.76	25.47	22.36	25.37	23.99	Ppp2r5a
Cdh2	cadherin 2	Cdh2	34.82	34.96	34.44	37.61	36.77	37.85	38.34	Cdh2	33.63	39.89	37.08	34.87	38.6	37.87	Cdh2	35.99	34.13	35.65	34.09	31.91	30.97	Cdh2	34.92	38.49	47.01	37.24	54.83	56.45	Cdh2	36.3986	36.99	33.79	44.8233	0.928529	1.0162	0.754396	0.00240017	TRUE	Cdh2	63.45	65.14	63.32	68.41	64.65	66.81	66.61	Cdh2
Clptm1	cleft lip and palate associated transmembrane protein 1	Clptm1	76.74	77.76	70.31	78.03	80.53	74.94	73.88	Clptm1	80.79	72.73	70.21	77.75	76	69.13	Clptm1	68.96	72.65	68.41	74.86	74.8	79.55	Clptm1	85.64	76.79	80.41	80.22	94.28	104.85	Clptm1	76.0271	74.435	73.205	87.0317	0.962929	0.979086	0.841313	0.00240441	FALSE	Clptm1	98.1	94.85	92.84	92.21	100.61	102.17	98.77	Clptm1
Wdr19	WD repeat domain 19	Wdr19	12.65	13.71	14.28	12.5	13.73	13.43	13.23	Wdr19	12.18	13.22	12.14	12.32	13.18	13.08	Wdr19	16.43	16.37	17.69	14.75	14.51	14.4	Wdr19	11.53	13.04	15.28	12.43	15.95	16.66	Wdr19	13.3614	12.6867	15.6917	14.1483	1.1731	0.949874	1.10832	0.00240495	FALSE	Wdr19	15.27	14.47	15.22	13.77	16.8	17.2	15.32	Wdr19
Ccdc188	coiled-coil domain containing 188	Ccdc188	0.38	0.64	0.26	1.06	0.61	0.73	0.97	Ccdc188	1.46	1.24	0.6	0.62	0.5	0.91	Ccdc188	0.26	0.11	0.02	0.09	0.12	0.19	Ccdc188	1.27	0.58	0.6	0.82	1.28	0.53	Ccdc188	0.664286	0.888333	0.131667	0.846667	0.303115	1.29315	0.244718	0.00241727	TRUE	Ccdc188	0.31	0.45	0.06	0.36	0.32	0.25	0.14	Ccdc188
Mat2b	methionine adenosyltransferase 2B	Mat2b	125.97	128	125.01	134.77	120.07	140.78	139.16	Mat2b	113.36	131.37	129.75	127.02	128.69	142.54	Mat2b	95.8	88.38	94.38	89.1	87.99	89.95	Mat2b	120.46	128.59	119.76	120.87	121.39	141.11	Mat2b	130.537	128.788	90.9333	125.363	0.696841	0.986613	0.725577	0.00241727	TRUE	Mat2b	67.67	71.55	63.04	67.56	59.27	64.26	58.85	Mat2b
Lrrn1	leucine rich repeat neuronal 1	Lrrn1	15.33	14.36	16.34	14.86	15.29	14.67	13.57	Lrrn1	10.55	13.21	12.21	12.48	13.41	13.59	Lrrn1	13.44	11.68	12.88	12.13	11.38	12.61	Lrrn1	12.82	14.55	17.59	14.25	20.68	20.15	Lrrn1	14.9171	12.575	12.3533	16.6733	0.829274	0.844035	0.742448	0.00244707	TRUE	Lrrn1	47.59	47.87	45.45	45.89	53.75	53.7	43.79	Lrrn1
Xylt1	xylosyltransferase 1	Xylt1	22.47	24.23	22.85	22.58	22.05	24.1	23.21	Xylt1	24.1	27.14	24.19	22.1	25.68	24.33	Xylt1	21.96	20.41	21.72	19.82	20.38	20.23	Xylt1	22.86	21.83	28.13	24	35.43	34.57	Xylt1	23.07	24.59	20.7533	27.8033	0.900014	1.0656	0.747342	0.00245411	TRUE	Xylt1	34.37	34.21	32.86	35.99	35.01	37.56	37.6	Xylt1
Baiap2	BAI1-associated protein 2	Baiap2	110.28	116.82	108.58	110.68	114.53	115.04	118.34	Baiap2	144.09	111.76	109.14	128.34	116.17	107.21	Baiap2	89.25	96.46	87.2	98.28	97.03	99.71	Baiap2	124.82	103.86	116.03	107.54	127.04	132.06	Baiap2	113.467	119.452	94.655	118.558	0.834352	1.0527	0.798553	0.00245978	TRUE	Baiap2	120.18	117.87	112.59	113.45	104.76	97.07	112.34	Baiap2
Chgb	chromogranin B	Chgb	247.26	200.4	233.21	215.44	227.79	207.81	223.92	Chgb	225.18	261.05	220.02	223.02	229.34	238.3	Chgb	238.36	236.39	276.27	236.79	236.36	227.75	Chgb	209.58	204.66	201.24	212.29	189.41	212.42	Chgb	222.261	232.818	241.987	204.933	1.08871	1.04748	1.18072	0.00245978	TRUE	Chgb	261.06	277.72	276.43	330.07	296.78	304.38	312.43	Chgb
Suv39h1	suppressor of variegation 3-9 homolog 1 (Drosophila)	Suv39h1	4.45	5.25	4.33	4.93	5.48	5.01	5.12	Suv39h1	5.44	5.24	5.9	5.54	5.31	4.65	Suv39h1	4.63	4.32	4.5	4.1	4.17	4.75	Suv39h1	5.72	5.81	5.64	5.15	5.47	5.64	Suv39h1	4.93857	5.34667	4.41167	5.57167	0.895426	1.08099	0.795475	0.00245978	FALSE	Suv39h1	4.94	4.84	5.15	5.21	5.18	5.1	4.59	Suv39h1
Taf12	TATA-box binding protein associated factor 12	Taf12	6.75	6.85	7.94	6.13	6.6	6.41	7.09	Taf12	6.91	7.59	6.66	6.66	7.6	8.08	Taf12	8.12	8.09	8.56	7.86	8.05	7.62	Taf12	7.41	6.03	6.72	6.9	9.14	9.31	Taf12	6.82429	7.25	8.05	7.585	1.17702	1.06148	1.06051	0.00247108	FALSE	Taf12	9.72	9.1	10.06	9.26	9.19	8.38	8.93	Taf12
Nrap	nebulin-related anchoring protein	Nrap	0	0	0	0	0	0	0.04	Nrap	0	0.01	0	0	0	0	Nrap	0.25	0.15	0.19	0.27	0.1	0.09	Nrap	0.02	0	0	0	0.01	0	Nrap	0.00571429	0.00166667	0.175	0.005	2.60135	0.961712	2.61905	0.00248305	TRUE	Nrap	0.08	0.02	0.01	0.13	0.01	0.03	0.18	Nrap
Sgpp1	sphingosine-1-phosphate phosphatase 1	Sgpp1	15.31	15.09	14.05	14.8	14.3	15.3	14.88	Sgpp1	12.34	15.37	16.25	13.32	14.38	14.85	Sgpp1	19.43	17.75	17.09	16.5	18.13	18.1	Sgpp1	11.51	13.87	15.63	15.87	14.02	14.38	Sgpp1	14.8186	14.4183	17.8333	14.2133	1.20208	0.973172	1.25291	0.00248654	FALSE	Sgpp1	12.83	14.93	12.99	12.78	14.32	15.66	12.57	Sgpp1
Snapc5	small nuclear RNA activating complex, polypeptide 5	Snapc5	61.14	54.3	65.58	58.46	52.77	53.45	59.69	Snapc5	58.68	67.37	62.21	55.39	62.13	69.12	Snapc5	72.34	63.97	79.85	66.11	65.77	60.9	Snapc5	59.53	57.69	54.61	58.34	49.9	50.58	Snapc5	57.9129	62.4833	68.1567	55.1083	1.17658	1.07878	1.23635	0.00248675	TRUE	Snapc5	51.47	49.22	50.46	50.51	54.93	55.09	50.76	Snapc5
Kpna4	karyopherin subunit alpha 4	Kpna4	45.19	40.71	43.99	44.21	38.79	43.07	34.82	Kpna4	41.74	43.09	48.13	39.23	43.42	39.24	Kpna4	58.16	55.74	59.68	57	57.26	50.9	Kpna4	34.84	42.28	41.33	46.62	42.84	37.97	Kpna4	41.54	42.475	56.4567	40.98	1.35823	1.02245	1.37674	0.00249166	TRUE	Kpna4	48.05	48.42	49.92	43.34	47.57	51	43.83	Kpna4
LOC108350747	endogenous retrovirus group K member 10 Gag polyprotein-like	LOC108350747	4.63	5.07	2.37	3.2	4.67	3.73	5.26	LOC108350747	3.41	0.91	4.24	4.41	2.31	3.82	LOC108350747	10.38	11.13	4.78	10.25	9.72	5.51	LOC108350747	3.59	4.35	2.08	3.1	2.06	0.71	LOC108350747	4.13286	3.18333	8.62833	2.64833	2.06204	0.775678	3.17586	0.00249166	TRUE	LOC108350747	3.6	5.15	1.91	4.45	7.13	6.11	6.26	LOC108350747
Snx24	sorting nexin 24	Snx24	9.56	8.69	9.2	9.23	9.33	9.07	8.74	Snx24	9.37	10.25	9.17	9.59	9.77	9.77	Snx24	9.5	9.74	9.59	10.29	10.34	10.57	Snx24	8.31	8.63	8.38	9.61	8.1	8.01	Snx24	9.11714	9.65333	10.005	8.50667	1.09633	1.05817	1.17409	0.00249481	FALSE	Snx24	9.88	10.34	9.64	10.18	9.12	9	9.41	Snx24
Cc2d1b	coiled-coil and C2 domain containing 1B	Cc2d1b	10.8	10.59	9.52	11.13	11.42	10.65	10.9	Cc2d1b	11.4	10.06	10.44	11.54	10.43	9.67	Cc2d1b	8.53	9.91	8.79	10.72	10.33	10.25	Cc2d1b	13.19	11.47	10.59	11.15	12.72	13.16	Cc2d1b	10.7157	10.59	9.755	12.0467	0.911174	0.988377	0.811334	0.00250061	FALSE	Cc2d1b	12.86	10.51	11.7	12.23	9.69	9.51	11.74	Cc2d1b
Ralgapb	Ral GTPase activating protein non-catalytic beta subunit	Ralgapb	69.09	67.07	71.53	68.34	67.4	70.1	70.7	Ralgapb	57.42	73.08	64.95	61.44	71.83	67.8	Ralgapb	77.59	74.79	79.46	69.36	74.71	74.39	Ralgapb	54.65	64.54	75.67	68.25	87.35	84.61	Ralgapb	69.1757	66.0867	75.05	72.5117	1.0848	0.955409	1.03496	0.00250061	FALSE	Ralgapb	79.53	76.6	76.61	74.82	81.61	82.92	77.57	Ralgapb
Ocln	occludin	Ocln	4.41	4.27	4.38	4.48	3.85	3.63	5.38	Ocln	2.57	2.93	3.5	3.25	4.33	3.74	Ocln	2.32	2.06	2.32	2.69	3.02	2.29	Ocln	3.11	4.28	5.32	4.23	5.58	5.12	Ocln	4.34286	3.38667	2.45	4.60667	0.573955	0.78478	0.541785	0.00252513	TRUE	Ocln	3.85	4.57	4.52	4.9	5.12	4.35	6.08	Ocln
Jaml	junction adhesion molecule like	Jaml	0.05	0.14	0.01	0.07	0.13	0.07	0.19	Jaml	0.05	0.12	0.03	0.12	0.01	0.1	Jaml	0.27	0.36	0.22	0.38	0.27	0.07	Jaml	0.06	0.05	0.03	0.08	0.05	0.01	Jaml	0.0942857	0.0716667	0.261667	0.0466667	1.86152	0.883578	2.46591	0.00254525	TRUE	Jaml	0.02	0.06	0.01	0.02	0.01	0.04	0.01	Jaml
Stat5b	signal transducer and activator of transcription 5B	Stat5b	8.17	7.69	8.14	7.52	9.24	9.21	7.12	Stat5b	10.91	7.86	8.51	9.45	7.95	7.84	Stat5b	6.63	7.45	6.4	7.74	8.71	7.99	Stat5b	10.35	8.66	9.23	8.88	10.91	10.89	Stat5b	8.15571	8.75333	7.48667	9.82	0.918959	1.07239	0.764785	0.00254956	FALSE	Stat5b	7.84	6.19	6.73	6.76	6.81	6.48	7.79	Stat5b
Slc28a1	solute carrier family 28 member 1	Slc28a1	0	0	0	0	0	0	0	Slc28a1	0.02	0.01	0	0	0	0.01	Slc28a1	0.04	0.03	0.19	0.01	0.02	0.07	Slc28a1	0	0	0.01	0	0.01	0	Slc28a1	0	0.00666667	0.06	0.00333333	1.6	1.06667	1.54839	0.0025502	FALSE	Slc28a1	0.04	0.01	0.01	0.01	0.01	0.01	0.01	Slc28a1
Tnc	tenascin C	Tnc	2.18	3.01	1.73	2.84	2.51	2.27	3.1	Tnc	2.51	3.37	3.1	2.62	3.71	3.31	Tnc	2.61	1.93	2.37	2.44	2.03	2.05	Tnc	3.26	3.68	3.9	2.7	4.62	5.83	Tnc	2.52	3.10333	2.23833	3.99833	0.892494	1.22265	0.570557	0.0025502	TRUE	Tnc	4.65	6.1	5.16	6.21	5.33	4.23	7.7	Tnc
Ubr2	ubiquitin protein ligase E3 component n-recognin 2	Ubr2	21.38	21.12	22.47	20.67	21.67	21.58	21.13	Ubr2	22	21.57	20.23	20.59	21.44	21.36	Ubr2	26.33	25.94	26.28	25.56	25.71	24.16	Ubr2	21.38	19.95	23.47	20.79	28.48	28.82	Ubr2	21.4314	21.1983	25.6633	23.815	1.19655	0.989174	1.07729	0.0025502	FALSE	Ubr2	37.32	36.36	39.07	37.74	40.82	38.76	38.62	Ubr2
Aig1	androgen-induced 1	Aig1	12.85	13.64	12.67	13.11	14.97	12.87	15.63	Aig1	14.42	15.53	13.91	15.24	15.2	14.55	Aig1	13.27	12.34	12.46	11.45	11.3	12.12	Aig1	15.11	13.51	16.01	13.46	19.44	19.2	Aig1	13.6771	14.8083	12.1567	16.1217	0.889638	1.08211	0.755574	0.0025506	FALSE	Aig1	21.84	23.83	25.39	23.82	21.29	20.54	21.68	Aig1
Kpna1	karyopherin subunit alpha 1	Kpna1	46.19	44.59	45.61	46.31	42.39	46.4	49.53	Kpna1	40.18	54.69	49.58	42.26	52.53	49.88	Kpna1	57.77	52.43	58.05	50.98	51.7	49.37	Kpna1	35.97	43.18	51.52	45.89	65.1	62.05	Kpna1	45.86	48.1867	53.3833	50.6183	1.16369	1.05062	1.05452	0.00257679	FALSE	Kpna1	47.25	49.66	48.04	50.36	47.22	48.55	43.47	Kpna1
Atat1	alpha tubulin acetyltransferase 1	Atat1	20.89	23.82	18.34	21.93	23.75	22.87	20.98	Atat1	29.99	19.23	23.01	25.97	23.82	19.48	Atat1	16.99	20.55	17.12	22.67	21.77	23.68	Atat1	29.44	26.41	23.75	23.2	27.96	28.73	Atat1	21.7971	23.5833	20.4633	26.5817	0.939088	1.08157	0.770691	0.00258204	FALSE	Atat1	34.01	36.81	34.5	36.14	47.64	43.49	44.78	Atat1
Asic2	acid sensing ion channel subunit 2	Asic2	17.85	19.01	16.34	17.07	23.69	20.15	20.15	Asic2	25.28	23.71	20.49	23.61	21.48	21.47	Asic2	17.24	15.16	16.46	17.41	14.8	16.39	Asic2	28.33	20.49	20.17	18.3	28.63	30.39	Asic2	19.18	22.6733	16.2433	24.385	0.847683	1.18119	0.667483	0.00258234	TRUE	Asic2	20.67	17.6	19.97	18.85	18.07	16.03	20.57	Asic2
Osmr	oncostatin M receptor	Osmr	0.65	0.55	0.87	0.78	0.84	0.83	0.99	Osmr	0.66	0.88	0.69	0.55	0.74	1.16	Osmr	1.16	1.21	1.24	0.95	0.62	1.13	Osmr	0.51	0.62	0.94	0.43	0.74	0.91	Osmr	0.787143	0.78	1.05167	0.691667	1.29817	0.991948	1.45474	0.00258234	FALSE	Osmr	0.53	0.87	0.77	0.62	1.06	1.03	0.9	Osmr
RGD1561796	RGD1561796	RGD1561796	2.04	1.38	1.82	1.35	1.65	1.7	1.75	RGD1561796	2.07	1.23	1.57	1.86	1.61	1.83	RGD1561796	0.74	0.83	1.4	1.6	1.56	1.76	RGD1561796	3.37	2.53	1.79	1.58	2.94	3.06	RGD1561796	1.67	1.695	1.315	2.545	0.799435	1.01412	0.534972	0.00258234	TRUE	RGD1561796	3.04	2.98	2.72	3.29	1.51	1.63	2.46	RGD1561796
Slc8a3	solute carrier family 8 member A3	Slc8a3	6.52	8.26	6.75	7.31	8.5	7.45	9.01	Slc8a3	7.16	9.5	7.87	7.44	8.35	9.25	Slc8a3	5.58	4.99	6.45	4.69	5.86	4.87	Slc8a3	8.15	7.48	10.02	6.83	9.81	12.81	Slc8a3	7.68571	8.26167	5.40667	9.18333	0.707278	1.07398	0.593178	0.00258234	TRUE	Slc8a3	6.93	6.74	6.43	7.21	6.74	8.49	8.46	Slc8a3
Synpo	synaptopodin	Synpo	67.05	66.2	64.13	58.79	65.23	66.41	76.38	Synpo	83.56	73.41	59.08	69.75	77.34	71.74	Synpo	53.02	52.04	56.11	53.62	54.68	60.1	Synpo	77.94	62.74	72.87	63.47	115.06	124.83	Synpo	66.3129	72.48	54.9283	86.1517	0.82858	1.09286	0.637997	0.00258234	TRUE	Synpo	75.21	72.2	70.39	70.53	69.76	70.73	73.94	Synpo
Dcaf6	DDB1 and CUL4 associated factor 6	Dcaf6	43.34	43.56	42.05	42.52	43.47	43.71	44.07	Dcaf6	42.67	45.41	46.5	44.34	43.92	45.46	Dcaf6	38.32	36.08	40.02	34.91	34.48	35.51	Dcaf6	41.07	42.46	43.77	45.41	51.98	52.52	Dcaf6	43.2457	44.7167	36.5533	46.2017	0.845605	1.03394	0.79162	0.00258639	TRUE	Dcaf6	40.43	42.78	42.14	44.71	40.51	43.33	41.28	Dcaf6
Uck2	uridine-cytidine kinase 2	Uck2	9.34	10.06	9.51	10	11.1	9.41	10.8	Uck2	11.72	9.13	9.84	11.42	10.41	9.37	Uck2	7.89	7.04	7.46	9.18	7.58	9.03	Uck2	13.38	9.24	9.63	9.13	13.82	14.62	Uck2	10.0314	10.315	8.03	11.6367	0.802453	1.02799	0.692701	0.00258639	TRUE	Uck2	10.99	10.31	10.79	12.48	9.55	10.59	11.36	Uck2
Abcc8	ATP binding cassette subfamily C member 8	Abcc8	9.54	9.21	9.42	9.97	11.38	10.15	11.95	Abcc8	11.51	11.04	9.32	11.53	10.57	10.87	Abcc8	8.19	7.79	8.56	8.48	8.02	8.91	Abcc8	11.58	9.18	11.96	9.69	14.5	18.12	Abcc8	10.2314	10.8067	8.325	12.505	0.815473	1.05568	0.668386	0.00261289	TRUE	Abcc8	18.82	18.16	17.75	15.99	21.13	15.44	17.45	Abcc8
Csrp2	cysteine and glycine-rich protein 2	Csrp2	11.76	12.47	15.94	9.28	11.64	10.15	16.12	Csrp2	11.12	9.23	9.97	11.25	8.44	14.03	Csrp2	7.85	7.95	9.08	9.36	6.2	6.78	Csrp2	11.52	17.76	14.4	12.31	15.33	14.07	Csrp2	12.48	10.6733	7.87	14.2317	0.633545	0.856386	0.556111	0.00261289	TRUE	Csrp2	14.76	17.93	18.48	13.32	10.97	12.03	13.78	Csrp2
Jup	junction plakoglobin	Jup	11.68	14.86	9.68	12.82	14.27	13.56	13.37	Jup	16.66	12.73	12.06	15.41	13.89	10.52	Jup	8.7	10.96	8.13	12.12	12.31	12.42	Jup	18.26	13.23	13.9	13.42	22.29	21.01	Jup	12.8914	13.545	10.7733	17.0183	0.836962	1.05031	0.635186	0.00264066	TRUE	Jup	17.89	17.04	14.65	15.61	17.71	17.08	19.16	Jup
Abl2	ABL proto-oncogene 2, non-receptor tyrosine kinase	Abl2	24.45	24.09	24.51	24.1	24.75	24.01	29.63	Abl2	28.32	33.73	27.67	26.64	32.47	29.79	Abl2	31.46	27.49	33.25	25.47	27.65	28.29	Abl2	24.21	25.32	32.3	23.77	31.33	31.46	Abl2	25.0771	29.77	28.935	28.065	1.15323	1.18639	1.03089	0.00268586	FALSE	Abl2	45.66	46.5	43.74	45.12	45	41.04	42.67	Abl2
Enah	enabled homolog (Drosophila)	Enah	29.51	28.73	31.53	26.51	28.37	27.02	30.68	Enah	22.97	28.04	30.6	26.37	31.09	31.66	Enah	34.34	35.97	31.9	32.41	31.09	32.74	Enah	23.02	29.4	30.81	30.06	36.45	28.58	Enah	28.9071	28.455	33.075	29.72	1.14368	0.984413	1.11251	0.00270184	FALSE	Enah	48.82	49.03	52.28	48.25	56.51	55.45	53.94	Enah
Ago3	argonaute 3, RISC catalytic component	Ago3	14.89	15.85	15.85	15.62	14.16	13.32	16.2	Ago3	10.98	10.92	15.31	13.03	12.35	15.87	Ago3	18.44	21.03	15.45	18.46	19.38	18.26	Ago3	10.54	16.15	11.7	14.75	16.24	8.04	Ago3	15.1271	13.0767	18.5033	12.9033	1.22172	0.865341	1.43066	0.0027083	TRUE	Ago3	14.4	14.24	16.46	16.71	16.71	17.3	19.23	Ago3
Foxl2	forkhead box L2	Foxl2	0	0.02	0	0	0.05	0	0.01	Foxl2	0.01	0.01	0	0.02	0.01	0	Foxl2	0	0	0	0.01	0.03	0	Foxl2	0.08	0.12	0.02	0.01	0.05	0.05	Foxl2	0.0114286	0.00833333	0.00666667	0.055	0.957265	0.972222	0.688172	0.0027083	FALSE	Foxl2	0.07	0.02	0.01	0.03	0.01	0.01	0.01	Foxl2
LOC685352	similar to CG17293-PA	LOC685352	16.2	14.58	15.53	14.15	13.1	14.03	14.65	LOC685352	16.16	17.02	17.06	15.67	16.27	15.81	LOC685352	18.52	18.47	18.5	17.96	17.76	16.04	LOC685352	14.98	14.7	14.67	16.27	11.98	12.89	LOC685352	14.6057	16.3317	17.875	14.2483	1.22231	1.11737	1.25276	0.0027083	FALSE	LOC685352	10.84	11.35	11.01	9.77	9.5	9.91	8.74	LOC685352
Prkcsh	protein kinase C substrate 80K-H	Prkcsh	70.37	69.52	71.95	69.46	72.43	67.91	75.67	Prkcsh	85.37	77.87	67.3	78.56	75.56	77.6	Prkcsh	83.46	84.04	84.37	82.2	80.78	82.33	Prkcsh	80.82	64.89	74.2	70.9	66.01	66.69	Prkcsh	71.0443	77.0433	82.8633	70.585	1.16613	1.08432	1.1737	0.0027083	FALSE	Prkcsh	79.97	82.31	85.52	87.69	78.95	77.43	83.59	Prkcsh
Tmem67	transmembrane protein 67	Tmem67	9.1	9.84	9.73	10.08	9.76	9.45	10.75	Tmem67	8.75	10.14	9.66	8.97	10.2	11.16	Tmem67	11.59	10.96	10.3	10.53	10.72	10.09	Tmem67	8.65	8.42	11.06	9.81	10.8	12.37	Tmem67	9.81571	9.81333	10.6983	10.185	1.08901	0.99976	1.04991	0.0027083	FALSE	Tmem67	10.77	11.58	11.66	11.14	13.43	12.8	11.31	Tmem67
Atp8a1	ATPase phospholipid transporting 8A1	Atp8a1	139.9	128.66	128.84	130.14	132.29	144.5	137	Atp8a1	115.98	145.77	137.12	127.21	153.61	145.84	Atp8a1	161.56	144.44	159.35	140.83	141.01	144.61	Atp8a1	110.69	118.38	157.22	137.03	181.55	168.85	Atp8a1	134.476	137.588	148.633	145.62	1.1052	1.02313	1.02068	0.00272847	FALSE	Atp8a1	205.07	196.77	182.81	198.86	214.94	218.66	196.83	Atp8a1
Phc1	polyhomeotic homolog 1	Phc1	10.48	10.59	10.52	10.84	11.72	11.34	13.62	Phc1	11.84	11.78	11.06	11.5	12.7	12.21	Phc1	10.2	9.08	10.19	9.39	10.15	10.55	Phc1	11.6	11.14	13.53	10.72	18.85	19.87	Phc1	11.3014	11.8483	9.92667	14.285	0.879422	1.04797	0.697022	0.00272847	TRUE	Phc1	20.05	17.36	18.65	18.29	19.72	19.49	20.84	Phc1
Prelid3b	PRELI domain containing 3B	Prelid3b	18.51	21.04	20.85	20.73	19.93	19.25	21.43	Prelid3b	23.92	22.15	19.88	21.69	18.89	20.1	Prelid3b	24.33	25.38	25.82	24.61	24.21	25.1	Prelid3b	21.8	19.73	18.85	19.43	18.53	20.45	Prelid3b	20.2486	21.105	24.9083	19.7983	1.229	1.04209	1.25681	0.00272847	FALSE	Prelid3b	24.9	28.72	29.43	28.42	24.58	25.31	25.43	Prelid3b
Pdk1	pyruvate dehydrogenase kinase 1	Pdk1	21.11	21.3	23.17	22.06	22.4	22.25	23.87	Pdk1	21.15	24.85	22.86	22.49	25.19	25.81	Pdk1	19.52	16.27	19.43	15.24	16.85	17.27	Pdk1	19.06	23.22	28.43	23.59	32.4	29.93	Pdk1	22.3086	23.725	17.43	26.105	0.78229	1.06321	0.668956	0.00273742	TRUE	Pdk1	19.74	21.86	21.62	19.35	19.64	21	20.04	Pdk1
Ube4a	ubiquitination factor E4A	Ube4a	35.62	34.39	36.74	35.5	33.05	36.51	37.12	Ube4a	30.63	41.1	36.34	32.35	38.54	38.3	Ube4a	44.95	42.14	44.23	38.89	39.95	37.67	Ube4a	29.29	34.22	42.97	36.65	45.99	45.99	Ube4a	35.5614	36.21	41.305	39.185	1.16106	1.01819	1.05396	0.00273742	FALSE	Ube4a	43.34	43.7	42.3	41.45	46.18	46.41	41.75	Ube4a
Mtch2	mitochondrial carrier 2	Mtch2	52.59	50.78	55.18	57.3	51.57	52.14	55.82	Mtch2	48.74	56.75	52.07	51.69	56.56	57.37	Mtch2	44.83	41.12	44.67	40.7	41.55	40.17	Mtch2	49.84	52.77	54.29	51.99	56	56.41	Mtch2	53.6257	53.8633	42.1733	53.55	0.786836	1.00442	0.787947	0.00274301	TRUE	Mtch2	44.78	47.57	45	45.34	43.19	42.33	41.25	Mtch2
Fscn1	fascin actin-bundling protein 1	Fscn1	35.3	38.61	30.91	33.59	44.17	36.74	37.19	Fscn1	61.67	37.46	40.42	48.74	39.03	32.87	Fscn1	25.52	29.47	25.76	37.3	34.97	42.54	Fscn1	66.55	46.53	35.08	40.95	63.35	59.79	Fscn1	36.6443	43.365	32.5933	52.0417	0.889753	1.18291	0.62701	0.00277157	TRUE	Fscn1	44.52	41.24	43.43	46.23	41.86	38.39	43.89	Fscn1
Cryab	crystallin, alpha B	Cryab	35.5	29.68	47.55	26.6	24.34	22.25	30.55	Cryab	29.48	23.94	23.49	30.48	21.78	25.32	Cryab	62.82	67.28	56.36	59.76	49.98	54.56	Cryab	34.47	29.15	27.36	37.02	22.4	19.27	Cryab	30.9243	25.7483	58.46	28.2783	1.88755	0.833164	2.06355	0.0027717	TRUE	Cryab	52.25	39.83	48.79	32.63	41.72	40.14	43.71	Cryab
Zbtb41	zinc finger and BTB domain containing 41	Zbtb41	14.09	13.25	14.34	13.44	12.21	13.65	13.32	Zbtb41	8	13.64	13.51	10.49	14.64	14.97	Zbtb41	17.63	16.96	14.67	14.78	14.99	12.98	Zbtb41	7.73	12.78	13.62	13.52	10.93	10.75	Zbtb41	13.4714	12.5417	15.335	11.555	1.13732	0.931491	1.32432	0.00278366	FALSE	Zbtb41	13.09	13.04	13.23	12.1	13.92	14.22	12.56	Zbtb41
Apmap	adipocyte plasma membrane associated protein	Apmap	21.27	20.14	19.99	21.47	21.31	20.68	19.76	Apmap	17.98	20.36	19.36	21.51	21.24	20.95	Apmap	18.89	16.47	16.48	17.74	16.17	18.19	Apmap	21.26	22.56	22.34	20.11	19.21	21.19	Apmap	20.66	20.2333	17.3233	21.1117	0.839274	0.979448	0.821403	0.00278546	FALSE	Apmap	17.84	17.64	17.81	18.5	18.62	18.65	15.42	Apmap
Slc36a4	solute carrier family 36 member 4	Slc36a4	31.48	30.08	30.96	30.73	29.69	31	32.45	Slc36a4	26.79	35.19	31.63	29.02	35.13	33.2	Slc36a4	34.91	33.32	33.72	30.08	31.52	31.21	Slc36a4	25.16	29.29	35.7	30.01	35.01	34.91	Slc36a4	30.9129	31.8267	32.46	31.68	1.04989	1.02947	1.02454	0.00278649	FALSE	Slc36a4	28.61	27.26	28.25	27.31	27.03	28.47	25.82	Slc36a4
Akap13	A-kinase anchoring protein 13	Akap13	7.36	7.38	7.98	7.76	7.22	7.98	9.43	Akap13	7.57	7.63	7.71	7.02	8.57	7.83	Akap13	8.87	8.42	8.8	7.85	8.81	8.59	Akap13	7.06	6.71	7.92	7.19	9.56	10	Akap13	7.87286	7.72167	8.55667	8.07333	1.08577	0.981037	1.05914	0.00279451	FALSE	Akap13	29.65	32.15	31.58	30.14	29.27	31.47	30.12	Akap13
Plaur	plasminogen activator, urokinase receptor	Plaur	0.48	0.79	0.41	0.9	0.64	0.36	0.76	Plaur	0.56	0.25	0.51	0.83	0.45	0.15	Plaur	0.57	0.28	0.27	0.4	0.61	0.22	Plaur	1.49	0.83	0.62	0.89	0.49	0.92	Plaur	0.62	0.458333	0.391667	0.873333	0.68287	0.775463	0.505137	0.00279451	TRUE	Plaur								Plaur
Slc38a9	solute carrier family 38, member 9	Slc38a9	5.51	5.12	5.03	5.12	4.95	5	5.17	Slc38a9	4.82	5.72	4.97	5.1	5.34	5.54	Slc38a9	6.53	6.85	6.82	5.67	5.69	5.59	Slc38a9	4.6	4.9	5.84	5.48	6.35	6.05	Slc38a9	5.12857	5.24833	6.19167	5.53667	1.20332	1.02291	1.1162	0.00279451	FALSE	Slc38a9	5.88	6.49	6.74	6.93	6.46	6.87	6.96	Slc38a9
Zfp148	zinc finger protein 148	Zfp148	40.99	40.5	40.14	41.68	38.03	41.45	39.2	Zfp148	31.85	37.47	40.45	37.01	40.85	39.98	Zfp148	46.09	43.98	41.95	41.99	46.11	43.63	Zfp148	28.96	38.12	38.71	41.31	48.41	43.06	Zfp148	40.2843	37.935	43.9583	39.7617	1.09098	0.941827	1.10528	0.00279451	FALSE	Zfp148	49.34	48.55	49.03	50.09	55.4	55.97	49.41	Zfp148
Dkk3	dickkopf WNT signaling pathway inhibitor 3	Dkk3	144.9	155.47	151.34	133.71	145.17	150.78	153.41	Dkk3	155.34	164.91	159.72	170.99	159.82	156.76	Dkk3	175.9	186.24	179.57	169.66	185.14	173.53	Dkk3	155.56	134.82	166.27	143.77	201.13	216.15	Dkk3	147.826	161.257	178.34	169.617	1.20628	1.0908	1.0514	0.00280487	TRUE	Dkk3	155.36	169.95	164.3	144.3	156.36	152.8	152.24	Dkk3
LOC102551552	uncharacterized LOC102551552	LOC102551552	0.12	0.13	0.02	0.08	0.18	0.06	0.23	LOC102551552	0.13	0.05	0.05	0.07	0.1	0.08	LOC102551552	0.63	0.65	0.66	0.21	0.71	0.67	LOC102551552	0.24	0.01	0.01	0.02	0.05	0.32	LOC102551552	0.117143	0.08	0.588333	0.108333	3.16996	0.828947	3.304	0.00281862	TRUE	LOC102551552	0.36	0.38	0.63	0.26	0.33	0.29	0.65	LOC102551552
Mrpl41	mitochondrial ribosomal protein L41	Mrpl41	66.36	62.22	69.92	64.13	62.21	59.22	71.65	Mrpl41	64.22	80.53	64.32	73.15	67.46	76.17	Mrpl41	81.82	80.1	92.68	83.77	72.15	73.83	Mrpl41	68.16	67.73	62.98	69.61	65.78	59.18	Mrpl41	65.1014	70.975	80.725	65.5733	1.23962	1.09008	1.23071	0.00282988	TRUE	Mrpl41	62.47	71.97	66.14	69.97	62.08	68.44	68.38	Mrpl41
Scarb2	scavenger receptor class B, member 2	Scarb2	64.8	77.02	69	62.87	83.41	73.33	63.44	Scarb2	61.37	59.9	81.16	59.55	71.65	60.49	Scarb2	71.33	70.17	69.29	63.3	60.01	67.33	Scarb2	89.38	79.72	86.64	86.97	81.13	71.99	Scarb2	70.5529	65.6867	66.905	82.6383	0.948369	0.931125	0.809842	0.00283005	TRUE	Scarb2	62.79	81.46	66.01	62.64	78.43	73.86	71.77	Scarb2
Pla2g15	phospholipase A2, group XV	Pla2g15	8.16	8.53	9.05	8.95	8.51	8.42	9.58	Pla2g15	12.42	11.31	9.97	10.25	10.28	11.36	Pla2g15	12.01	11.16	12.71	11.1	11.6	10.25	Pla2g15	10.03	8.08	9.15	9.26	9.97	10.04	Pla2g15	8.74286	10.9317	11.4717	9.42167	1.30859	1.24752	1.2153	0.0028336	FALSE	Pla2g15	8.49	8.8	8.45	8.12	7.19	7.41	7.72	Pla2g15
Lmln	leishmanolysin like peptidase	Lmln	4.48	4.22	4.66	4.75	4.52	4.92	4.99	Lmln	4.94	5.87	5.3	4.74	5.23	5.35	Lmln	5.82	5.37	6.21	5.72	5.01	5.53	Lmln	4.06	4.71	5.46	4.45	6.53	6.35	Lmln	4.64857	5.23833	5.61	5.26	1.20247	1.1242	1.0653	0.00285395	FALSE	Lmln	10.29	10.37	9.86	9.82	10.11	8.99	9.48	Lmln
Ush2a	usherin	Ush2a	0.74	0.5	0.74	0.91	0.75	0.61	0.61	Ush2a	0.76	1.03	0.74	1.23	0.71	1.52	Ush2a	0.92	1.16	1.47	0.95	1.21	0.93	Ush2a	0.71	0.84	0.63	0.75	0.8	0.96	Ush2a	0.694286	0.998333	1.10667	0.781667	1.51918	1.38279	1.36862	0.0028726	FALSE	Ush2a	2.69	2.13	4.57	3.85	3.57	1.56	1.86	Ush2a
Shcbp1l	SHC binding and spindle associated 1 like	Shcbp1l	0.01	0.01	0.01	0.01	0.01	0.01	0.01	Shcbp1l	0.01	0.01	0.01	0.01	0.01	0.01	Shcbp1l	0.01	0.01	0.01	0.01	0.01	0.01	Shcbp1l	0.01	0.05	0.04	0.01	0.02	0.02	Shcbp1l	0.01	0.01	0.01	0.025	1	1	0.88	0.00287589	FALSE	Shcbp1l								Shcbp1l
Lims2	LIM zinc finger domain containing 2	Lims2	2.17	2.17	2.22	1.71	1.9	1.78	2.48	Lims2	1.92	1.16	1.73	2.05	1.42	1.6	Lims2	1.34	1.98	0.9	2.36	2.1	1.06	Lims2	2.41	2.92	2.57	2.22	2.44	2.52	Lims2	2.06143	1.64667	1.62333	2.51333	0.797312	0.808108	0.659439	0.00289409	FALSE	Lims2	2.63	1.99	2.49	2.52	2.08	2.1	3.23	Lims2
Slc30a4	solute carrier family 30 member 4	Slc30a4	39.35	37.31	39.85	38.42	36.46	40.08	40.53	Slc30a4	30.55	41.48	37.36	34.91	43.57	42.26	Slc30a4	50.33	46.53	48.46	43.42	43.5	43.84	Slc30a4	27.82	36.72	44.37	40.78	50.38	51.89	Slc30a4	38.8571	38.355	46.0133	41.9933	1.18369	0.98711	1.0955	0.00289409	FALSE	Slc30a4	37.8	38.4	38.52	37.03	38.9	42.45	36.57	Slc30a4
Socs3	suppressor of cytokine signaling 3	Socs3	0.19	0.3	0.11	0.28	0.24	0.37	0.14	Socs3	0.37	0.34	0.28	0.36	0.46	0.36	Socs3	0.88	0.9	0.99	0.89	0.37	0.69	Socs3	0.35	0.24	0.25	0.27	0.29	0.25	Socs3	0.232857	0.361667	0.786667	0.275	2.66381	1.38698	2.36444	0.00292282	TRUE	Socs3	0.24	0.44	0.5	0.2	0.33	0.44	0.31	Socs3
Aagab	alpha- and gamma-adaptin binding protein	Aagab	43.76	42.12	44.63	46.24	46.89	47.22	46.2	Aagab	49.86	51.81	49.11	47.78	47.59	50.87	Aagab	45.7	46.93	50.35	46.75	47.15	46.15	Aagab	44.01	41.88	45.86	39.33	38.37	39.02	Aagab	45.2943	49.5033	47.1717	41.4117	1.04136	1.09272	1.13876	0.00293276	FALSE	Aagab	26.27	26.8	26.62	27.62	25.1	24.94	24.88	Aagab
Dhrs3	dehydrogenase/reductase 3	Dhrs3	15.25	12.76	16.94	10.73	13.52	11.17	14.39	Dhrs3	14.63	11.38	11.51	14.8	12.39	12.53	Dhrs3	9.31	9.49	9.15	10.58	10.23	10.6	Dhrs3	14.36	12.31	13.78	14.02	15.57	13.3	Dhrs3	13.5371	12.8733	9.89333	13.89	0.732803	0.951323	0.71432	0.00293655	TRUE	Dhrs3	10.64	10.62	11.58	8.88	8.36	7.9	10.01	Dhrs3
LOC100912218	inositol 1,4,5-trisphosphate receptor-interacting protein-like	LOC100912218	0.23	0.31	0.27	0.22	0.3	0.31	0.34	LOC100912218	0.37	0.36	0.36	0.35	0.43	0.36	LOC100912218	0.46	0.55	0.59	0.32	0.48	0.41	LOC100912218	0.31	0.21	0.35	0.3	0.41	0.32	LOC100912218	0.282857	0.371667	0.468333	0.316667	1.48445	1.23197	1.364	0.00294806	FALSE	LOC100912218	0.67	0.58	0.86	0.51	0.49	0.75	0.55	LOC100912218
LOC102550768	uncharacterized LOC102550768	LOC102550768	24.06	21.89	13.25	16.92	11.01	16.7	14.14	LOC102550768	17.34	16.21	17.26	12.59	17.63	14.31	LOC102550768	21.04	18.89	21.2	21.11	28.42	16.8	LOC102550768	10.32	6.76	14.33	12.27	22.64	13.23	LOC102550768	16.8529	15.89	21.2433	13.2583	1.25898	0.943204	1.59775	0.00294806	TRUE	LOC102550768	7.8	7.62	4.94	6.28	4.81	5.07	4.7	LOC102550768
Ephb2	Eph receptor B2	Ephb2	3.86	4.36	3.53	4.17	3.62	3.57	3.57	Ephb2	4.49	3.35	3.38	3.85	3.75	3.31	Ephb2	2.98	3.23	2.49	3.01	3.27	3.58	Ephb2	4.75	3.55	3.75	3.82	3.81	4.82	Ephb2	3.81143	3.68833	3.09333	4.08333	0.816411	0.968529	0.763347	0.00294968	FALSE	Ephb2	6.6	5.54	4.55	5.35	6.36	5.37	6.17	Ephb2
Osbpl3	oxysterol binding protein-like 3	Osbpl3	11.75	13.53	13.36	12.15	10.18	12.07	13.37	Osbpl3	10.19	13.93	11.64	10.65	13.93	12.21	Osbpl3	8.51	8.43	8.43	9.43	8.69	9.53	Osbpl3	10.42	12.07	13.56	12.04	15.79	17.23	Osbpl3	12.3443	12.0917	8.83667	13.5183	0.718134	0.9797	0.656223	0.00296131	TRUE	Osbpl3	8.84	8.47	6.46	8.62	7.67	8.66	7.25	Osbpl3
Slco2a1	solute carrier organic anion transporter family, member 2a1	Slco2a1	1.26	0.96	0.89	0.44	0.98	0.79	1.16	Slco2a1	0.77	0.61	0.76	0.86	1	0.85	Slco2a1	0.97	1.06	1.06	0.92	0.98	0.78	Slco2a1	0.32	0.56	0.49	0.75	1.13	0.4	Slco2a1	0.925714	0.808333	0.961667	0.608333	1.03505	0.885562	1.49882	0.00296131	FALSE	Slco2a1	0.56	0.87	0.66	0.41	0.85	0.78	0.77	Slco2a1
Ktn1	kinectin 1	Ktn1	27.43	27.18	28.24	27.68	27.31	28.06	28.64	Ktn1	23.14	27.38	29.53	25.4	29.86	28.23	Ktn1	30.76	31.68	30.96	27.09	30.53	27.65	Ktn1	24.11	26.48	29.08	26.06	32.91	32.4	Ktn1	27.7914	27.2567	29.7783	28.5067	1.07124	0.980827	1.04445	0.00296444	FALSE	Ktn1	34.87	37.23	42.53	44.79	38.72	43.35	43.14	Ktn1
Fnbp1l	formin binding protein 1-like	Fnbp1l	34.19	32.88	33.47	30.48	31.65	33.25	26.58	Fnbp1l	37.8	31.29	35.54	31.13	35.36	29	Fnbp1l	27.87	29.14	31.86	33.26	31.06	26.53	Fnbp1l	36.87	34.63	35.17	35.43	35.63	37.65	Fnbp1l	31.7857	33.3533	29.9533	35.8967	0.942533	1.04916	0.834892	0.00296713	FALSE	Fnbp1l	9.96	10.56	11.18	13.79	10.98	13.87	14.71	Fnbp1l
Nqo1	NAD(P)H quinone dehydrogenase 1	Nqo1	11.36	8.97	9.7	9.52	10	8.71	9.52	Nqo1	8.32	11.12	10.75	9.34	9.75	10.15	Nqo1	15.15	13.77	13.6	12.43	12.57	11.51	Nqo1	8.16	10.73	8.86	10.79	9.88	9.22	Nqo1	9.68286	9.905	13.1717	9.60667	1.35662	1.02271	1.36727	0.00296753	FALSE	Nqo1	9.5	8.62	10.73	7.57	8	8.49	8.4	Nqo1
Pik3r1	phosphoinositide-3-kinase regulatory subunit 1	Pik3r1	60.06	59.51	58.36	55.59	54.28	55.73	65.15	Pik3r1	55.84	70.93	61.97	56.33	62.66	62.42	Pik3r1	67.18	64.34	71.23	57.44	60.26	58.13	Pik3r1	51.12	56.36	63.25	55.91	70.43	72.08	Pik3r1	58.3829	61.6917	63.0967	61.525	1.0806	1.05658	1.0255	0.00296753	FALSE	Pik3r1	46.42	42.71	48.64	47.17	42.19	47.12	48.55	Pik3r1
Vash1	vasohibin 1	Vash1	30.85	36.15	28.4	31.51	40.36	39.92	39.67	Vash1	47.2	43.18	38.87	44.82	41.01	44.53	Vash1	26.86	25.05	26.73	22.46	24.99	26	Vash1	42.67	32.96	45.17	34.57	54.17	48.42	Vash1	35.2657	43.2683	25.3483	42.9933	0.719576	1.22628	0.59054	0.0029867	TRUE	Vash1	51.42	55.71	46.51	50.2	53.97	48.15	48.38	Vash1
Gtf2e2	general transcription factor IIE subunit 2	Gtf2e2	6.05	5.96	6.3	6.21	5.94	6.31	6.54	Gtf2e2	6.07	7.84	6.65	5.76	7.17	7.12	Gtf2e2	7.29	6.75	7.39	6.87	6.71	6.85	Gtf2e2	5.06	6.12	6.99	6.37	7.67	7.14	Gtf2e2	6.18714	6.76833	6.97667	6.55833	1.12558	1.09244	1.06283	0.00299863	FALSE	Gtf2e2	7.62	7.8	7.49	7.45	5.68	6.64	6.27	Gtf2e2
Ddi2	DNA-damage inducible protein 2	Ddi2	27.54	27.6	28.83	28.85	26.61	38.55	48.95	Ddi2	33.68	42.12	31.81	32.03	37.82	51.23	Ddi2	40.58	35.34	39.79	31.83	48.81	35.09	Ddi2	35.75	26.25	32.26	28.91	39.09	38.6	Ddi2	32.4186	38.115	38.5733	33.4767	1.18927	1.17517	1.15179	0.00301182	FALSE	Ddi2	40.73	38.56	39.43	38.64	35.22	44.72	49.3	Ddi2
Gpat3	glycerol-3-phosphate acyltransferase 3	Gpat3	3.7	3.29	3.58	2.97	3.2	3.17	4.46	Gpat3	3.31	3.48	3.41	3.27	3.53	3.56	Gpat3	5.76	5.83	4.98	4.41	4.68	4.87	Gpat3	2.97	3.49	3.99	3.44	3.59	4.47	Gpat3	3.48143	3.42667	5.08833	3.65833	1.44868	0.984709	1.38049	0.00301182	FALSE	Gpat3	3.8	3.86	3.82	3.66	3.29	3.43	3.54	Gpat3
Mad1l1	MAD1 mitotic arrest deficient like 1	Mad1l1	2.09	2.41	1.85	2.06	2.29	2.06	2.03	Mad1l1	2.18	1.82	1.89	2.48	2.03	1.78	Mad1l1	1.67	2.05	1.9	1.94	1.95	1.75	Mad1l1	2.88	2.11	2.32	2.15	3.22	3.48	Mad1l1	2.11286	2.03	1.87667	2.69333	0.893264	0.962556	0.707637	0.00301398	FALSE	Mad1l1	3.99	3.65	3.81	4.15	4.06	3.65	4	Mad1l1
Fuz	fuzzy planar cell polarity protein	Fuz	11.15	12.23	8.45	10.47	12.96	10.77	10.36	Fuz	13.76	8.14	11.72	13.9	11.51	8.73	Fuz	7.26	8.51	6.24	10.16	10.84	10.2	Fuz	15.13	13.13	11.56	11.33	11.54	11.47	Fuz	10.9129	11.2933	8.86833	12.36	0.814351	1.03455	0.71977	0.00302521	TRUE	Fuz	12.6	11.9	12.2	12.97	8.59	8.37	9.92	Fuz
Amz1	archaelysin family metallopeptidase 1	Amz1	4.65	5.38	4.15	4.96	5.25	4.98	6.41	Amz1	6.18	5.79	4.86	5.19	6.34	6.25	Amz1	6.88	5.78	6.07	6.47	6.13	6.09	Amz1	5.2	5.06	5.6	4.55	7.64	7.09	Amz1	5.11143	5.76833	6.23667	5.85667	1.21592	1.12605	1.06379	0.0030301	FALSE	Amz1	10.45	10.93	8.7	10.47	8.89	8.78	11.44	Amz1
Itm2a	integral membrane protein 2A	Itm2a	51	57.47	50.02	65.28	46.3	44.76	76.57	Itm2a	49.81	50.87	54.3	49.56	56.1	60.7	Itm2a	31.79	29.21	33.23	32.24	38.54	33.53	Itm2a	49.45	50.94	51.97	50.39	55.23	70.48	Itm2a	55.9143	53.5567	33.09	54.7433	0.592527	0.95791	0.605178	0.0030301	TRUE	Itm2a	46.04	60.68	50.09	58.83	41.9	40.81	55.43	Itm2a
Fkbp14	FK506 binding protein 14	Fkbp14	5.63	5.28	5.67	4.75	3.7	4.54	5.11	Fkbp14	4	3.88	4.73	5.33	5.85	5.26	Fkbp14	6.52	8.18	7.41	5.92	6.84	6.03	Fkbp14	4.05	4.99	4.98	5.36	2.93	2.03	Fkbp14	4.95429	4.84167	6.81667	4.05667	1.36848	0.977718	1.66399	0.00305608	TRUE	Fkbp14	5.12	7.03	6.72	5.16	3.88	4.95	4.03	Fkbp14
LOC102551485	uncharacterized LOC102551485	LOC102551485	0.01	0.01	0.01	0.01	0.01	0.01	0.01	LOC102551485	0.01	0.18	0.02	0.11	0.02	0.01	LOC102551485	0.01	0.01	0.01	0.01	0.01	0.01	LOC102551485	0.02	0.04	0.04	0.08	0.17	0.25	LOC102551485	0.01	0.0583333	0.01	0.1	1	1.43939	0.55	0.00306389	FALSE	LOC102551485	0.08	0.25	0.42	0.16	0.02	0.1	0.11	LOC102551485
Gtf2f2	general transcription factor IIF subunit 2	Gtf2f2	9.23	9.88	9.77	11.1	10.35	11.03	9.53	Gtf2f2	10.59	10.35	10.42	10.15	10.79	9.88	Gtf2f2	8.46	9.2	7.69	8.87	8.67	8.77	Gtf2f2	10.58	11.17	11.64	12.05	10.24	9.66	Gtf2f2	10.1271	10.3633	8.61	10.89	0.851655	1.02309	0.792539	0.00307387	FALSE	Gtf2f2	9.11	11.55	11.15	11.77	9.39	9.58	9.77	Gtf2f2
Esd	esterase D	Esd	60.78	60.16	64.88	59.35	59.52	59.75	55.68	Esd	52.5	63.03	63.92	57.64	58.23	61.92	Esd	72.85	74.54	71.89	68.05	70.59	62.48	Esd	52.77	59.67	61.9	62.4	57.11	46.83	Esd	60.0171	59.54	70.0667	56.78	1.16717	0.992063	1.23359	0.0030759	TRUE	Esd	54.18	56.52	54.56	50.35	48.23	53.21	48.56	Esd
Egr2	early growth response 2	Egr2	2.03	2.91	1.68	2.02	1.26	3.44	7.12	Egr2	1.73	1.78	1.06	1.16	2.99	1.28	Egr2	0.53	0.45	0.25	0.43	0.27	0.45	Egr2	2.84	1.17	2.58	0.85	3.49	6.24	Egr2	2.92286	1.66667	0.396667	2.86167	0.164304	0.584436	0.167698	0.00309423	TRUE	Egr2	0.47	0.57	0.34	0.73	0.66	0.96	0.76	Egr2
LOC103694168	uncharacterized LOC103694168	LOC103694168	0	0	0	0	0	0	0	LOC103694168	0	0.01	0	0	0	0	LOC103694168	0	0	0	0	0	0	LOC103694168	0	0	0	0	0.01	0	LOC103694168	0	0.00166667	0	0.00166667	1	1.01667	0.983607	0.00309423	FALSE	LOC103694168								LOC103694168
Etnppl	ethanolamine-phosphate phospho-lyase	Etnppl	4.76	3.82	6.36	3.11	3.83	3.6	4.66	Etnppl	3.74	5.35	4.1	4.85	4.96	5.89	Etnppl	8.28	7.56	6.89	7.39	6.11	6.1	Etnppl	4.73	5.08	5.38	3.95	7.51	6.07	Etnppl	4.30571	4.815	7.055	5.45333	1.62403	1.1156	1.28842	0.0030976	TRUE	Etnppl	10.42	7.57	12.85	5.96	7.44	7.69	8.46	Etnppl
Timm22	translocase of inner mitochondrial membrane 22 homolog (yeast)	Timm22	17.44	17.37	15.87	15.28	15.45	14.61	15.9	Timm22	17.61	15.97	15.91	16.56	15.71	15.17	Timm22	20.38	19.16	17.78	20.77	20.12	19.46	Timm22	17.84	16.09	14.97	14.69	15.61	13.67	Timm22	15.9886	16.155	19.6117	15.4783	1.2252	1.01034	1.26533	0.0030976	FALSE	Timm22	15.66	15.87	14.15	11.9	10.67	10.57	12.68	Timm22
Atg4b	autophagy related 4B, cysteine peptidase	Atg4b	22.38	22.57	23.99	22.53	22.27	22.05	25.2	Atg4b	24.96	28.41	23.03	23.67	25.27	26.39	Atg4b	28.46	27.53	30.87	27.92	25.86	27.34	Atg4b	25.03	21.62	23.09	22.27	25.53	24.2	Atg4b	22.9986	25.2883	27.9967	23.6233	1.21638	1.09913	1.18435	0.0031101	FALSE	Atg4b	25.42	25.68	24.42	22.6	25.16	22.25	22.48	Atg4b
Bet1	Bet1 golgi vesicular membrane trafficking protein	Bet1	17.34	14.95	16.91	15.67	15.93	15.62	15.37	Bet1	13.49	16.79	15.54	15.78	16.67	16.81	Bet1	21.61	21.5	20.74	18.79	17.7	17.77	Bet1	12.45	16.07	15.96	16.38	16.17	14.33	Bet1	15.97	15.8467	19.685	15.2267	1.23118	0.992325	1.29089	0.0031101	FALSE	Bet1	16.75	16.95	17.71	15.53	14.29	16.19	16.31	Bet1
Errfi1	ERBB receptor feedback inhibitor 1	Errfi1	11.18	11.02	11.5	10.2	12.66	11.69	13.2	Errfi1	13.29	13.58	15.86	12.81	10.79	14	Errfi1	11.76	13.39	12.03	11.12	11.22	11.59	Errfi1	8.75	11.92	10.58	8.02	12.61	11.67	Errfi1	11.6357	13.3883	11.8517	10.5917	1.0184	1.14934	1.11785	0.0031101	FALSE	Errfi1	17.97	19.49	21.18	18.56	25.8	24.68	23.16	Errfi1
Selk	selenoprotein K	Selk	195.23	182.65	202.25	185.81	185.84	183.29	210.97	Selk	185.18	234.32	207.9	199.24	211.22	222.53	Selk	221.6	214.52	240.72	202.46	212.53	207.2	Selk	167.54	192.55	191.88	210	136.3	128.83	Selk	192.291	210.065	216.505	171.183	1.12586	1.09238	1.2646	0.0031101	TRUE	Selk	131.63	128	133.72	126.29	91.59	94.94	106.66	Selk
Stxbp1	syntaxin binding protein 1	Stxbp1	312.48	296.11	288.2	310.69	302.8	324.39	293.44	Stxbp1	315.73	335.91	299.03	317.04	306.76	296.93	Stxbp1	284.31	276.85	298.96	277.01	273.8	276.66	Stxbp1	323.2	304.86	303.35	295.79	422.06	454.22	Stxbp1	304.016	311.9	281.265	350.58	0.925191	1.02593	0.802341	0.0031101	TRUE	Stxbp1	309.73	289.09	284.46	311.43	304.55	334.98	312.01	Stxbp1
LOC102549805	uncharacterized LOC102549805	LOC102549805	0.69	0.65	0.64	0.54	0.85	0.6	1.04	LOC102549805	0.51	0.79	0.61	0.78	0.71	0.9	LOC102549805	1.82	1.81	0.76	1.92	0.94	1.02	LOC102549805	0.52	0.55	0.62	0.81	0.8	0.54	LOC102549805	0.715714	0.716667	1.37833	0.64	1.81232	1.00117	1.99775	0.00311334	TRUE	LOC102549805	0.28	0.38	0.17	0.35	0.38	0.32	0.45	LOC102549805
Ubn1	ubinuclein 1	Ubn1	19.08	19.85	20.14	18.91	20.43	20.34	20.83	Ubn1	19.28	23.03	20.69	19.7	21.92	20.94	Ubn1	23.34	20.82	24	20.15	19.64	21.79	Ubn1	17.49	18.63	21.67	18.43	24.93	27.73	Ubn1	19.94	20.9267	21.6233	21.48	1.084	1.04923	1.00664	0.00311334	FALSE	Ubn1	24.63	23.58	24.47	23.76	23.05	23.48	24.21	Ubn1
Cebpg	CCAAT/enhancer binding protein gamma	Cebpg	15.86	16.06	16.48	16.11	16.25	17.27	19.18	Cebpg	14.71	21.06	18.6	15.63	21.2	20.46	Cebpg	19.39	18.06	18.34	16.48	16.32	17.13	Cebpg	12.98	15.5	18.45	15.84	19.87	19.73	Cebpg	16.7443	18.61	17.62	17.0617	1.05199	1.11076	1.03253	0.00312231	FALSE	Cebpg	21.3	21.9	23.2	21.95	19.71	21.61	19.62	Cebpg
LOC108349652	uncharacterized LOC108349652	LOC108349652	0	0	0	0	0	0	0	LOC108349652	0	0.01	0	0	0	0	LOC108349652	0	0.07	0	0.08	0.07	0	LOC108349652	0	0	0	0	0.01	0	LOC108349652	0	0.00166667	0.0366667	0.00166667	1.36667	1.01667	1.34426	0.00312481	FALSE	LOC108349652								LOC108349652
Cyld	CYLD lysine 63 deubiquitinase	Cyld	34.42	34.78	36.98	34.9	34.94	37.17	29.3	Cyld	28.79	30.18	32.38	29.59	32.98	32.73	Cyld	37.15	39.34	36.98	40.17	40.23	36.23	Cyld	26.54	33.76	35.26	35.37	28.41	25.83	Cyld	34.6414	31.1083	38.35	30.8617	1.10675	0.898303	1.24186	0.00312562	FALSE	Cyld	22.82	22.98	23.95	21.64	24.68	26.24	22.2	Cyld
Tpbg	trophoblast glycoprotein	Tpbg	8.22	9.68	6.95	8.17	6.76	7.61	9.18	Tpbg	9.48	7.46	6.03	9.32	6.66	6.38	Tpbg	5.76	6.22	4.98	7.58	7	8.42	Tpbg	11.84	9.2	7.28	7.97	10.61	11.52	Tpbg	8.08143	7.555	6.66	9.73667	0.826262	0.935656	0.687225	0.00313017	TRUE	Tpbg	3.78	4.39	4.09	4.05	4.43	4.63	4.71	Tpbg
Bace2	beta-site APP-cleaving enzyme 2	Bace2	2.77	2.22	1.51	2.92	3.5	3.21	2.55	Bace2	2.69	2.46	3.28	2.9	2.24	3.1	Bace2	1.04	1.06	1.25	1.06	0.99	1.99	Bace2	2.48	2.38	2.63	2.34	3.59	2.74	Bace2	2.66857	2.77833	1.23167	2.69333	0.480994	1.03965	0.47673	0.00313417	TRUE	Bace2	2.57	2.58	2.98	3.18	2.86	2.89	2.92	Bace2
Crhr1	corticotropin releasing hormone receptor 1	Crhr1	4.93	4.12	4.44	4.57	6.05	5.62	5.76	Crhr1	6.35	6.25	5.08	5.86	4.83	6.69	Crhr1	3.68	3.49	3.88	3.74	3.51	4.06	Crhr1	6.15	5.41	5.82	4.97	7.97	9.36	Crhr1	5.07	5.84333	3.72667	6.61333	0.740168	1.14958	0.57001	0.00316028	TRUE	Crhr1	2.59	1.91	2.29	2.36	1.73	2.65	2.59	Crhr1
Cbln2	cerebellin 2 precursor	Cbln2	32.83	31.54	37.63	32.35	25.63	30.76	31.93	Cbln2	26.63	33.64	30.14	27.73	32.07	29.62	Cbln2	22.92	24.29	23.88	22.74	23.86	21.91	Cbln2	27.88	27.54	31.43	36.69	38.15	37.52	Cbln2	31.81	29.9717	23.2667	33.2017	0.732268	0.94239	0.701667	0.00316956	TRUE	Cbln2	7.05	5.79	7.37	6.56	4.5	6.57	6.79	Cbln2
Prp2l1	proline rich protein 2-like 1	Prp2l1	10.35	12.66	12.3	12.24	9.53	10.93	12.48	Prp2l1	10.03	11.68	11.18	11.05	12.08	11.72	Prp2l1	13.4	13.13	13.84	13.5	13.66	11.92	Prp2l1	8.27	9.34	10.31	11.29	17.6	14.12	Prp2l1	11.4986	11.29	13.2417	11.8217	1.15029	0.982017	1.11911	0.00318114	FALSE	Prp2l1	22.72	28	28.38	27.69	27.02	32.2	27.36	Prp2l1
Wipf3	WAS/WASL interacting protein family, member 3	Wipf3	31.98	28.69	30.49	23.34	35.47	31.69	33.19	Wipf3	27.41	32.56	26.4	36.34	32.25	33.56	Wipf3	40.59	40.53	35.53	37.38	34.06	38.54	Wipf3	25.97	27.46	35.37	26.78	44.23	42.54	Wipf3	30.6929	31.42	37.7717	33.725	1.22988	1.02361	1.11964	0.00318754	FALSE	Wipf3	231.74	228.53	216.27	192.35	251.71	212.22	219.11	Wipf3
LOC688390	hypothetical protein LOC688390	LOC688390	0.22	0.38	0.22	0.37	0.3	0.28	0.24	LOC688390	0.47	0.16	0.27	0.6	0.39	0.39	LOC688390	0.27	0.17	0.2	0.35	0.22	0.15	LOC688390	0.71	0.65	0.37	0.4	0.36	0.61	LOC688390	0.287143	0.38	0.226667	0.516667	0.843788	1.23985	0.52973	0.00319875	FALSE	LOC688390	0.34	0.22	0.32	0.45	0.42	0.45	0.46	LOC688390
Sele	selectin E	Sele	0.03	0.05	0	0.03	0	0.06	0	Sele	0	0.01	0	0	0	0.04	Sele	0.12	0.19	0.13	0.08	0.11	0.11	Sele	0.04	0.05	0.03	0	0.01	0.01	Sele	0.0242857	0.00833333	0.123333	0.0233333	1.79693	0.871648	1.81081	0.00319875	FALSE	Sele	0.04	0.07	0.09	0.02	0.11	0.11	0.01	Sele
Dio3	deiodinase, iodothyronine, type III	Dio3	0.07	0.18	0.11	0.04	0.29	0.2	0.04	Dio3	0.73	0.19	0.45	0.46	0.42	0.42	Dio3	0.83	0.68	0.5	0.87	0.39	0.82	Dio3	0.23	0.25	0.19	0.21	0.06	0.2	Dio3	0.132857	0.445	0.681667	0.19	3.35685	2.34049	2.6954	0.00319934	TRUE	Dio3	0.74	0.66	0.86	0.83	0.46	0.64	0.63	Dio3
Rdh12	retinol dehydrogenase 12 (all-trans/9-cis/11-cis)	Rdh12	0.51	0.34	0.7	0.4	0.54	0.31	0.44	Rdh12	0.53	0.35	0.42	0.57	0.47	0.49	Rdh12	1.29	1.16	0.91	1.14	0.96	0.87	Rdh12	0.53	0.6	0.41	0.53	0.5	0.41	Rdh12	0.462857	0.471667	1.055	0.496667	2.05203	1.01565	1.93575	0.00320173	TRUE	Rdh12	0.45	0.14	0.28	0.17	0.42	0.24	0.26	Rdh12
Slc4a8	solute carrier family 4 member 8	Slc4a8	33.01	34.79	34.8	31.53	34.89	35.03	31.69	Slc4a8	38.81	33.6	34.2	34.04	33.97	32.74	Slc4a8	44.3	44.79	47.81	45.39	46.9	43.02	Slc4a8	35.78	33.22	38.1	34.75	45.32	43.27	Slc4a8	33.6771	34.56	45.3683	38.4067	1.34613	1.02614	1.18079	0.00321789	TRUE	Slc4a8	44.82	42.76	44.26	42.59	44.62	39.76	43.44	Slc4a8
Khdrbs2	KH RNA binding domain containing, signal transduction associated 2	Khdrbs2	5.7	6.99	6.49	5.76	6.68	8.17	5.95	Khdrbs2	7.49	6.44	7.25	7.08	6.31	6.51	Khdrbs2	4.59	4.79	5.16	5.61	5.33	4.79	Khdrbs2	6.69	6.76	7.19	5.94	7.52	7.64	Khdrbs2	6.53429	6.84667	5.045	6.95667	0.775517	1.04709	0.729098	0.00322324	FALSE	Khdrbs2	4.03	5.49	6	5.97	5.35	6.2	5.19	Khdrbs2
Nr4a3	nuclear receptor subfamily 4, group A, member 3	Nr4a3	10.99	13	9.35	9.36	8.89	13.56	16.89	Nr4a3	15.78	18.03	16.59	10.76	17.38	13.01	Nr4a3	16.04	14.67	14.45	13.35	14	11.93	Nr4a3	10.45	9.04	10.14	8.56	11.39	17.25	Nr4a3	11.72	15.2583	14.0733	11.1383	1.1991	1.29935	1.26116	0.00323412	FALSE	Nr4a3	37.03	36.91	33.31	37.35	35.15	40.65	36.17	Nr4a3
LOC102552061	uncharacterized LOC102552061	LOC102552061	1.76	1.76	2.02	1.63	1.57	1.68	1.97	LOC102552061	0.97	1.81	1.4	1.3	1.72	2.01	LOC102552061	2.4	2.09	1.82	2.36	2.3	1.92	LOC102552061	0.97	1.59	1.72	1.53	1.67	1.41	LOC102552061	1.77	1.535	2.14833	1.48167	1.20232	0.874332	1.4215	0.0032478	FALSE	LOC102552061	2.47	2.39	2.8	2.4	2.53	2.8	2.57	LOC102552061
Scg3	secretogranin III	Scg3	173.54	176.73	171.19	169.96	178.26	172.34	177.55	Scg3	147.86	177.2	181.67	167.9	167.8	176.43	Scg3	172.46	157.48	161.11	160.29	156.85	166.53	Scg3	165.56	205.97	189.25	189.41	193.36	210.14	Scg3	174.224	169.81	162.453	192.282	0.932477	0.974678	0.844952	0.00326862	TRUE	Scg3	192.57	201.18	204.5	220.87	199.08	223.43	213.9	Scg3
Fhod1	formin homology 2 domain containing 1	Fhod1	1.35	1.41	1.16	1.45	1.33	1.27	1.78	Fhod1	1.41	1.5	1.27	1.25	1.84	1.31	Fhod1	0.63	0.76	0.95	1.29	1.07	0.73	Fhod1	1.59	1.2	1.47	1.21	2.33	2.48	Fhod1	1.39286	1.43	0.905	1.71333	0.673206	1.02488	0.554228	0.00326991	TRUE	Fhod1	1.75	1.83	1.85	1.7	1.45	1.46	2.35	Fhod1
Sik2	salt-inducible kinase 2	Sik2	19.35	19.97	18.98	18.91	19.75	18.58	26.26	Sik2	20.52	22.87	20.7	20.22	25.81	21.93	Sik2	28.7	24.32	29.08	24.93	25.26	25.54	Sik2	19.52	19.53	22.85	18.42	30.76	33.35	Sik2	20.2571	22.0083	26.305	24.0717	1.29709	1.08602	1.09239	0.00327385	FALSE	Sik2	25.09	22.77	23.91	22.54	26.31	24.36	27.34	Sik2
NEWGENE_1305560	neuronal tyrosine-phosphorylated phosphoinositide-3-kinase adaptor 2	NEWGENE_1305560	32.88	31.75	33.68	32.77	30.12	34.78	31.06	NEWGENE_1305560	23.23	35.94	33.09	26.77	38.16	36.59	NEWGENE_1305560	39.9	37.36	38.49	35.13	35.05	35.14	NEWGENE_1305560	19.84	31.78	36.35	33.56	36.08	33.5	NEWGENE_1305560	32.4343	32.2967	36.845	31.8517	1.13557	0.99577	1.15628	0.00327512	FALSE	NEWGENE_1305560	18.67	15.66	15.38	16.24	16.99	18.33	15.47	NEWGENE_1305560
Zim1	zinc finger, imprinted 1	Zim1	0.35	0.4	0.46	0.51	0.4	0.47	0.48	Zim1	0.29	0.29	0.54	0.42	0.38	0.43	Zim1	0.72	0.77	0.57	0.58	0.63	0.57	Zim1	0.32	0.34	0.45	0.41	0.62	0.34	Zim1	0.438571	0.391667	0.64	0.413333	1.37401	0.912909	1.44156	0.00327512	FALSE	Zim1	0.74	0.71	0.94	1.2	0.91	1.16	1.44	Zim1
Polr2g	polymerase (RNA) II subunit G	Polr2g	39.74	38.17	41.41	39.34	37.26	37.1	43.65	Polr2g	39.12	48.68	41.15	41.36	41.79	44.59	Polr2g	51.15	46.15	53.36	46.65	43.34	42.04	Polr2g	40.08	39.16	39.19	41.94	36.61	35.78	Polr2g	39.5243	42.7817	47.115	38.7933	1.19157	1.08221	1.21396	0.00327544	FALSE	Polr2g	49.9	48.56	47.43	52.07	38.54	41.58	42.99	Polr2g
Xpnpep3	X-prolyl aminopeptidase 3	Xpnpep3	6.3	5.78	6.36	6.11	5.71	5.87	6	Xpnpep3	6.29	7.22	5.67	6	6.97	6.57	Xpnpep3	7.74	7.71	8.06	6.61	7.59	7.24	Xpnpep3	5.81	5.47	6.86	5.99	8.66	8.96	Xpnpep3	6.01857	6.45333	7.49167	6.95833	1.24076	1.07106	1.07556	0.00327544	FALSE	Xpnpep3	7.41	8.09	8.74	7.73	8.56	8.58	7.8	Xpnpep3
Tyro3	TYRO3 protein tyrosine kinase	Tyro3	96.81	102.9	104.54	98.55	104.03	99.68	108	Tyro3	120.15	116.37	95.99	117.09	116.1	108.04	Tyro3	85	88.35	94.22	89.86	88.92	96.81	Tyro3	119.46	100.25	108.54	101.12	146.47	138.36	Tyro3	102.073	112.29	90.5267	119.033	0.886994	1.1	0.760716	0.00327731	TRUE	Tyro3	69.95	63.41	61.89	64.46	57.92	58.84	66.07	Tyro3
Nus1	NUS1 dehydrodolichyl diphosphate synthase subunit	Nus1	32.7	34.17	33.91	33.47	33.38	34.73	34.06	Nus1	27.24	35.63	35.92	29.67	34.26	33.93	Nus1	39.2	38.49	39.11	38.63	36.98	36.17	Nus1	26.46	33.48	33.81	34.72	36.5	38.72	Nus1	33.7743	32.775	38.0967	33.9483	1.1276	0.9705	1.12184	0.00327918	FALSE	Nus1	29.9	30.32	31.33	30.24	29.62	31.01	29.17	Nus1
RGD1359108	similar to RIKEN cDNA 3110043O21	RGD1359108	9.77	9.41	9.61	9.97	9.21	9.15	10.05	RGD1359108	9.73	10.03	10.06	9.79	10.43	10.3	RGD1359108	11.66	10.53	11.47	10.21	10.58	10.95	RGD1359108	9.78	8.89	10.09	9.73	10.77	9.6	RGD1359108	9.59571	10.0567	10.9	9.81	1.13452	1.04754	1.10999	0.00327918	FALSE	RGD1359108	11.04	10.79	10.63	10.57	10.79	9.46	10.09	RGD1359108
LOC103692633	uncharacterized LOC103692633	LOC103692633	0.17	0.22	0.15	0.1	0.13	0.09	0.16	LOC103692633	0.07	0.01	0.17	0.05	0.01	0.16	LOC103692633	0.17	0.22	0.1	0.18	0.15	0.13	LOC103692633	0.02	0.14	0.03	0.01	0.01	0	LOC103692633	0.145714	0.0783333	0.158333	0.035	1.05136	0.725775	1.91358	0.00328018	FALSE	LOC103692633	0.3	0.03	0.02	0.12	0.05	0.23	0.22	LOC103692633
Lancl2	LanC like 2	Lancl2	50.88	49.59	47.81	52.83	47.79	53.76	49.86	Lancl2	47.21	55.98	51.01	49.95	52.15	54.67	Lancl2	45.91	40.49	45.77	39.81	40.98	41.42	Lancl2	46.03	50.8	55.44	55.32	55.15	58.04	Lancl2	50.36	51.8283	42.3967	53.4633	0.842185	1.0291	0.793391	0.00330055	TRUE	Lancl2	44.75	45.18	45.13	45.85	39.81	45.4	40.32	Lancl2
LOC100362176	hypothetical protein LOC100362176	LOC100362176	7.86	7.8	8.67	7.45	7.59	8.64	7.88	LOC100362176	6.45	6.93	7.35	7.89	6.98	6.03	LOC100362176	5.61	5.73	6.27	6.53	6.2	5.97	LOC100362176	7.6	7.94	6.78	7.32	6.29	7.53	LOC100362176	7.98429	6.93833	6.05167	7.24333	0.760941	0.870619	0.837721	0.00330055	FALSE	LOC100362176	2.75	2.74	3.08	2.75	1.93	2.63	1.94	LOC100362176
Zfand4	zinc finger AN1-type containing 4	Zfand4	2.27	2.23	2.05	2.52	2.29	2.26	2.96	Zfand4	2.31	2.49	2.44	2.33	2.52	2.74	Zfand4	2.18	1.82	1.96	1.83	1.75	2.06	Zfand4	2.68	2.76	2.76	2.5	3.69	3.2	Zfand4	2.36857	2.47167	1.93333	2.93167	0.823688	1.04176	0.670698	0.00330055	FALSE	Zfand4	2.27	2.49	2.71	2.53	2.46	2.35	2.9	Zfand4
Tmem135	transmembrane protein 135	Tmem135	18.91	18.21	18.97	18.43	18.73	18.65	18.97	Tmem135	16.98	20.08	18.61	17.36	20.07	18.13	Tmem135	22.3	20.47	21.94	20.07	20.7	21.33	Tmem135	15.96	18.28	19.27	19.16	22.63	21.98	Tmem135	18.6957	18.5383	21.135	19.5467	1.12978	0.991627	1.08084	0.00330202	FALSE	Tmem135	21.66	20.37	20.58	20.37	21.12	21.31	19.31	Tmem135
Hsdl1	hydroxysteroid dehydrogenase like 1	Hsdl1	14.26	14.6	14.42	15.1	15.85	15.4	17.81	Hsdl1	17.93	17.86	15.67	16.64	18.07	19.09	Hsdl1	17.31	16.69	17.53	16.31	16.07	16.85	Hsdl1	16.34	14.94	17.35	14.51	20.23	20.43	Hsdl1	15.3486	17.5433	16.7933	17.3	1.09352	1.14207	0.970881	0.0033186	FALSE	Hsdl1	21.16	22.54	20.3	19.13	18.74	16.13	16.82	Hsdl1
Vwa1	von Willebrand factor A domain containing 1	Vwa1	9.58	11.47	7.78	8.72	11.14	9.68	10.94	Vwa1	11.46	11.17	11.92	11.35	11.82	10.33	Vwa1	21.58	29.35	16.99	20.89	14.26	19.79	Vwa1	14.51	11.44	11.81	8.98	10.1	9.83	Vwa1	9.90143	11.3417	20.4767	11.1117	2.05737	1.144	1.83529	0.00332131	TRUE	Vwa1	8.55	11.07	8.12	9.98	8.58	8.49	9.91	Vwa1
Strbp	spermatid perinuclear RNA binding protein	Strbp	158.09	150.74	157.4	156.57	142.57	149.64	168	Strbp	126.58	160.68	160.75	145.27	162.63	170.56	Strbp	170.32	163.56	168.45	155.84	168.48	166.45	Strbp	119.65	145.17	164.59	155.67	202.22	184.89	Strbp	154.716	154.412	165.517	162.032	1.06977	0.998036	1.02149	0.00332234	FALSE	Strbp	111.73	112.45	119.91	125.7	110.26	119.01	118.9	Strbp
Hdac8	histone deacetylase 8	Hdac8	3.58	3.22	3.87	3.31	3.24	3.33	3.25	Hdac8	3.15	3.33	3.11	3.4	3.96	3.28	Hdac8	4.24	3.58	4.13	3.82	3.94	3.74	Hdac8	3.2	2.89	3.34	3.51	3.42	3.14	Hdac8	3.4	3.37167	3.90833	3.25	1.14524	0.991905	1.19652	0.00332281	FALSE	Hdac8	5.1	5.09	5.31	4.81	4.91	4.19	4.13	Hdac8
Alg10	ALG10, alpha-1,2-glucosyltransferase	Alg10	11.76	10.66	8.84	10.54	10.48	10.35	7.34	Alg10	7.28	6.13	10.29	7.69	7.2	8.22	Alg10	12.68	16.05	12.45	15.65	17.79	16.03	Alg10	7.91	10.72	7.88	11.89	8.87	4.57	Alg10	9.99571	7.80167	15.1083	8.64	1.50641	0.782675	1.74008	0.00333478	TRUE	Alg10	7.95	7.66	5.88	7.14	7.56	7.69	7.32	Alg10
Arhgef3	Rho guanine nucleotide exchange factor 3	Arhgef3	29.43	33.14	30.91	28.23	27.23	30.68	41.28	Arhgef3	23.77	26.5	26.61	25.9	32.5	29.19	Arhgef3	25.9	25.52	23.9	21.62	20.55	23.86	Arhgef3	28.6	32.15	33.27	29.18	40.92	51.01	Arhgef3	31.5571	27.4117	23.5583	35.855	0.74733	0.869051	0.657998	0.0033434	TRUE	Arhgef3	40.35	37.41	40.2	40.76	34.7	34.5	38.37	Arhgef3
Hmga1	high mobility group AT-hook 1	Hmga1	26.97	31.76	22.14	28.27	34.72	31.92	26.87	Hmga1	43.26	25.49	31.09	40	30.68	24.17	Hmga1	17.28	22.69	15.33	28.49	25	30.1	Hmga1	41.45	34.69	27.52	28.33	41.62	42.32	Hmga1	28.95	32.4483	23.1483	35.9883	0.800287	1.12042	0.644206	0.0033434	TRUE	Hmga1	31.72	32.06	30.53	32.3	33.37	30.08	34.52	Hmga1
Il6	interleukin 6	Il6	0.17	0.01	0.07	0.15	0.11	0.16	0.28	Il6	0.13	0.03	0.19	0.21	0.07	0.2	Il6	0.16	0.21	0.19	0.27	0.19	0.03	Il6	0.01	0.02	0.02	0.02	0.06	0.02	Il6	0.135714	0.138333	0.175	0.025	1.16667	1.01111	2.2	0.0033434	FALSE	Il6								Il6
LOC102548022	uncharacterized LOC102548022	LOC102548022	5.33	6.06	4.39	6.72	5.86	6.13	5.78	LOC102548022	5.23	6.33	4.24	6.59	6.4	6.42	LOC102548022	4.26	3.13	4.5	3.08	2.81	3.62	LOC102548022	6.84	5.82	5.7	5.67	6.02	6.26	LOC102548022	5.75286	5.86833	3.56667	6.05167	0.626475	1.01973	0.596044	0.0033434	TRUE	LOC102548022	3.25	3.17	3.69	3.42	3.41	3.77	3.4	LOC102548022
Sult1a1	sulfotransferase family 1A member 1	Sult1a1	22.29	15.97	18.31	9.99	17.54	14.71	14.74	Sult1a1	11.21	7.78	12.9	16.47	15.77	13.47	Sult1a1	26.14	30.59	28.86	18.49	18.84	18.28	Sult1a1	8.81	15.74	13.38	10.09	16.29	7.67	Sult1a1	16.2214	12.9333	23.5333	11.9967	1.44799	0.798541	1.95371	0.00334559	TRUE	Sult1a1	14.15	15.69	18.08	8.79	12.22	10.39	10.22	Sult1a1
LOC102554622	SH3 domain-binding glutamic acid-rich-like protein 2-like	LOC102554622	17.9	17.73	22.08	20.26	17.34	19.86	22.65	LOC102554622	18.78	20.7	20.22	19.56	22.82	18.97	LOC102554622	31.34	30.21	24.62	22.01	28.84	22.77	LOC102554622	17.49	18.2	17.33	20.56	23.69	28.57	LOC102554622	19.6886	20.175	26.6317	20.9733	1.35086	1.02458	1.26851	0.00335194	TRUE	LOC102554622	21.25	21.27	22.87	21.48	22.15	23.26	22.73	LOC102554622
Igdcc3	immunoglobulin superfamily, DCC subclass, member 3	Igdcc3	1.35	1.24	1.35	1.24	1.66	1.34	1.73	Igdcc3	1.75	1.82	1.66	1.82	1.7	1.83	Igdcc3	1.89	1.71	1.72	1.94	1.9	1.98	Igdcc3	1.49	1.61	1.88	1.16	2.2	1.96	Igdcc3	1.41571	1.76333	1.85667	1.71667	1.29092	1.22934	1.07706	0.00337817	FALSE	Igdcc3	6.54	6.48	6.89	6.51	6.78	5.93	6.95	Igdcc3
LOC103692166	WD repeat-containing protein 54	LOC103692166	6.69	5.48	7.25	5.35	5.66	5.28	7.23	LOC103692166	6.85	7.72	6.58	6.52	6.71	7.5	LOC103692166	7.45	6.91	9.07	6.77	6.31	6.56	LOC103692166	6.05	5.28	6.14	5.26	4.49	3.46	LOC103692166	6.13429	6.98	7.17833	5.11333	1.16747	1.13566	1.3961	0.00337817	FALSE	LOC103692166	3.79	3.39	3.26	2.21	5.25	3.42	3.92	LOC103692166
Dmxl1	Dmx-like 1	Dmxl1	32.6	30.71	33.9	31.27	27.6	31.43	31.38	Dmxl1	20.36	29.27	31.2	23.85	31.29	30.84	Dmxl1	40.3	38.98	36.5	34.85	35.79	35.57	Dmxl1	19.81	32.53	31.83	32.42	32.19	30.66	Dmxl1	31.27	27.8017	36.9983	29.9067	1.18261	0.889438	1.23634	0.00341519	FALSE	Dmxl1	34.75	35.25	35.99	38.19	44.59	46.98	41.15	Dmxl1
Phf12	PHD finger protein 12	Phf12	11.43	12.2	10.45	11.85	13.07	12.05	13.78	Phf12	13.55	13.23	11.91	13.9	13.9	12.7	Phf12	11.39	9.81	10.02	10.94	9.75	11.85	Phf12	12.95	12.4	14.12	11.19	20.63	20.32	Phf12	12.1186	13.1983	10.6267	15.2683	0.877899	1.08837	0.697972	0.00341519	TRUE	Phf12	19.35	19.79	19.85	20.9	24.05	24.16	23.01	Phf12
Tnfaip6	TNF alpha induced protein 6	Tnfaip6	2.16	2.2	2.79	2.13	1.46	1.44	2.36	Tnfaip6	1.62	2.83	2.82	1.62	2.06	2.33	Tnfaip6	3.16	3.7	2.93	2.95	3.38	2.63	Tnfaip6	1.5	2.42	1.59	1.96	1.09	1.62	Tnfaip6	2.07714	2.21333	3.125	1.69667	1.4813	1.06255	1.79499	0.00342369	TRUE	Tnfaip6	0.63	0.83	1.13	1.18	1.1	1.49	1.4	Tnfaip6
Prkar2a	protein kinase cAMP-dependent type 2 regulatory subunit alpha	Prkar2a	24.36	24.87	23.68	23.68	24.47	25.63	26.44	Prkar2a	22.54	28.38	26.24	23.59	28.49	25.14	Prkar2a	30.03	29.11	28.77	26.31	27.52	27.85	Prkar2a	19.91	24.93	27.82	23.49	32.25	34.66	Prkar2a	24.7329	25.73	28.265	27.1767	1.14224	1.04015	1.0399	0.0034274	FALSE	Prkar2a	28.36	29.09	28.47	29.65	31.18	30.36	29.78	Prkar2a
Nars2	asparaginyl-tRNA synthetase 2 (mitochondrial)(putative)	Nars2	4.62	4.08	3.68	3.69	4.39	3.79	3.77	Nars2	4.03	3.22	4.21	4.33	3.52	3.9	Nars2	3.94	5.02	4.3	5.4	5.03	5.31	Nars2	3.65	4.24	3.74	3.69	3.6	3.18	Nars2	4.00286	3.86833	4.83333	3.68333	1.20241	0.967212	1.30396	0.00342782	FALSE	Nars2	3.68	3.57	4.04	3.46	2.98	3.38	3.75	Nars2
Slc4a3	solute carrier family 4 member 3	Slc4a3	30.86	34.87	32.05	34.12	39.46	34.96	38.97	Slc4a3	43.82	34.97	33.93	40.13	37.02	33.98	Slc4a3	26.11	28.43	25.72	28.97	31.81	34.03	Slc4a3	41.88	35.66	44.07	32.78	53.06	53.68	Slc4a3	35.0414	37.3083	29.1783	43.5217	0.833157	1.06451	0.671188	0.00342957	TRUE	Slc4a3	47.08	44.36	43.31	42.94	43.08	37.91	44.99	Slc4a3
Sept6:	septin 6	Sept6:	30.18	32.92	31.94	33.66	29.93	31.99	34.22	Sept6:	30.88	36.87	32.23	31.2	34.65	34.71	Sept6:	26.93	25.05	26.33	24.37	25.31	24.35	Sept6:	34.34	28.96	33.49	32	41.13	44.76	Sept6:	32.12	33.4233	25.39	35.78	0.791124	1.04045	0.710424	0.003433	TRUE	Sept6:	20.06	21.22	23.37	23.75	21.19	23.62	22.36	Sept6:
Nup62cl	nucleoporin 62 C-terminal like	Nup62cl	0.22	0.11	0.11	0.1	0.1	0.18	0.21	Nup62cl	0.18	0.35	0.17	0.11	0.25	0.45	Nup62cl	0.44	0.3	0.47	0.27	0.37	0.18	Nup62cl	0.07	0.09	0.12	0.13	0.14	0.31	Nup62cl	0.147143	0.251667	0.338333	0.143333	1.7736	1.42293	1.80137	0.00343481	FALSE	Nup62cl	0.02	0.09	0.01	0.01	0.05	0.03	0.01	Nup62cl
Mroh5	maestro heat-like repeat family member 5	Mroh5	0.66	0.69	0.99	0.83	0.62	0.83	1.24	Mroh5	0.89	1.3	0.78	1.07	1	0.99	Mroh5	0.54	0.38	0.62	0.6	0.32	0.57	Mroh5	1.16	0.89	0.96	0.61	1.75	2.01	Mroh5	0.837143	1.005	0.505	1.23	0.645579	1.17912	0.454887	0.00345283	TRUE	Mroh5	0.97	1.05	1.07	1.19	0.98	0.81	1.07	Mroh5
Tardbp	TAR DNA binding protein	Tardbp	101.57	103.86	107.38	103.3	95.02	97.73	100.44	Tardbp	95.24	106.62	112.55	95.62	105.65	110.33	Tardbp	113.59	115.2	122.55	105.41	110.31	96.41	Tardbp	90.02	93.74	99.71	102.79	62.65	63.99	Tardbp	101.329	104.335	110.578	85.4833	1.09119	1.02964	1.29322	0.00345283	TRUE	Tardbp	64.76	68.77	68.79	64.46	64.17	61.09	57.02	Tardbp
Rwdd4	RWD domain containing 4	Rwdd4	17.51	18.97	16.27	16.26	17.9	17.58	16.8	Rwdd4	15.93	16.49	18.18	16.4	17.15	17.86	Rwdd4	19.89	19.09	18.21	20.14	20.11	19.23	Rwdd4	15.21	18.15	16.7	18.24	14.17	14.68	Rwdd4	17.3271	17.0017	19.445	16.1917	1.12153	0.981324	1.19969	0.00345324	FALSE	Rwdd4	12.46	12.56	11.69	11.66	11.35	12.27	11.17	Rwdd4
Wnt7a	wingless-type MMTV integration site family, member 7A	Wnt7a	5.95	6.61	6.18	5.81	6.89	6.57	6.94	Wnt7a	7.18	7.29	7.47	7.27	7.15	7.25	Wnt7a	8.26	7.81	7.19	7.94	7.9	7.86	Wnt7a	7.39	6.23	6.09	6.43	7.14	7.34	Wnt7a	6.42143	7.26833	7.82667	6.77	1.21548	1.12986	1.15381	0.00345324	FALSE	Wnt7a	11.03	9.64	9.07	8.94	9.39	9.12	9.02	Wnt7a
Mcrs1	microspherule protein 1	Mcrs1	32.65	36.38	36.11	36.14	38.4	36.81	41.1	Mcrs1	39.58	39.46	35.17	40.09	37.84	41	Mcrs1	30.69	29.22	31.73	33.3	30.13	31.82	Mcrs1	42.07	36.04	40	35.25	39.25	43.4	Mcrs1	36.7986	38.8567	31.1483	39.335	0.846871	1.05578	0.792401	0.00345842	FALSE	Mcrs1	43.86	41.64	39.59	41.82	35.85	33.81	38.38	Mcrs1
Eme2	essential meiotic structure-specific endonuclease subunit 2	Eme2	22.8	23.78	19.45	24.31	25.13	22.45	22.53	Eme2	27.46	19.57	22.12	25.92	25.65	19.51	Eme2	15.86	19.14	14.36	21.53	22.06	23.4	Eme2	29.59	24.65	24.15	22.15	25.81	25.5	Eme2	22.9214	23.3717	19.3917	25.3083	0.846675	1.01956	0.767137	0.00346206	TRUE	Eme2	27.31	24.93	25.66	25.57	24.29	22.73	26.54	Eme2
Hps5	Hermansky-Pudlak syndrome 5	Hps5	2.55	2.96	3.07	2.55	2.61	2.36	3.38	Hps5	2.87	3.45	3.17	2.95	3.43	3.14	Hps5	3.66	3.47	3.33	3.26	3.01	2.98	Hps5	2.77	2.86	2.96	2.43	3.59	3.47	Hps5	2.78286	3.16833	3.285	3.01333	1.17418	1.13371	1.08726	0.00346578	FALSE	Hps5	4.71	4.76	5.04	4.85	4.08	4.18	5.42	Hps5
Notch2	notch 2	Notch2	9.67	8.46	8.19	8.13	8.12	7.95	9.94	Notch2	8.28	8.53	8.41	8.58	10.17	9.28	Notch2	10.55	9.22	10.3	8.8	9.73	10.61	Notch2	8.04	7.71	9.4	7.73	12.24	11.35	Notch2	8.63714	8.875	9.86833	9.41167	1.14091	1.02722	1.04801	0.00346759	FALSE	Notch2	21.7	24.24	20.83	21.38	21.03	21.38	23.67	Notch2
Fam19a5	family with sequence similarity 19 member A5, C-C motif chemokine like	Fam19a5	38.99	38.11	31.95	36.89	40.79	38.89	37.23	Fam19a5	43.27	36.25	37.72	42.07	39.59	36.48	Fam19a5	32.27	32.43	28.75	36.67	33.98	37.13	Fam19a5	43.24	38.31	38.89	37.66	46.81	47.48	Fam19a5	37.55	39.23	33.5383	42.065	0.893448	1.04462	0.797779	0.00347144	FALSE	Fam19a5	61.57	59.94	59.89	57.95	62.61	55.95	56.27	Fam19a5
Sh3bp1	SH3-domain binding protein 1	Sh3bp1	4.07	4.02	3.38	3.23	4.04	3.94	4.65	Sh3bp1	5.45	4.37	4.3	5	3.99	4.5	Sh3bp1	2.74	2.63	3.46	2.86	3.15	3.22	Sh3bp1	4.16	3.89	4.29	4.25	5.56	6.45	Sh3bp1	3.90429	4.60167	3.01	4.76667	0.776668	1.17416	0.639041	0.0034726	TRUE	Sh3bp1	5.27	6.2	5.59	6.2	6.27	6.34	7.14	Sh3bp1
RT1-M3-1	RT1 class Ib, locus M3, gene 1	RT1-M3-1	8.71	8.47	11.59	7.9	9.25	9.06	7.01	RT1-M3-1	12.6	9.95	8.72	7.96	7.31	12.01	RT1-M3-1	11.57	11.39	13.28	13.19	12.72	11.31	RT1-M3-1	10.94	10.46	8.36	8.27	7.89	6.58	RT1-M3-1	8.85571	9.75833	12.2433	8.75	1.37826	1.10079	1.39473	0.00347657	TRUE	RT1-M3-1	10.53	9.12	11.86	8.87	8.08	9.34	7.65	RT1-M3-1
Gstt2	glutathione S-transferase, theta 2	Gstt2	2.46	2.16	3.04	2.68	2.32	2.65	2.04	Gstt2	1.98	2.24	2.47	2.43	2.8	2.32	Gstt2	2.92	3.1	3.22	2.73	3.94	3.41	Gstt2	1.43	2.39	2.37	2.4	1.67	1.45	Gstt2	2.47857	2.37333	3.22	1.95167	1.28753	0.959187	1.6182	0.00347671	TRUE	Gstt2	1.67	2.01	2.3	2.09	2.72	2.06	2.17	Gstt2
Phf20	PHD finger protein 20	Phf20	32.83	32.79	32	31.28	33.03	33.49	34.42	Phf20	29.24	34.77	33	30.54	34.91	34.06	Phf20	36.56	35.85	36.86	33.3	35.45	34.1	Phf20	27.72	31.82	36.85	32.18	42.87	44.35	Phf20	32.8343	32.7533	35.3533	35.965	1.07649	0.997542	0.98304	0.00347671	FALSE	Phf20	43.44	44.62	42.91	43.61	45.96	45.74	45.12	Phf20
Pex26	peroxisomal biogenesis factor 26	Pex26	5.72	5.62	5.3	5.35	5.92	5.96	6.23	Pex26	7.73	7.37	6.33	7.39	7.29	6.54	Pex26	7.13	6.44	7.23	7.34	7.18	7.49	Pex26	6.17	6.19	6.33	5.51	8.69	7.34	Pex26	5.72857	7.10833	7.135	6.705	1.2413	1.23672	1.06319	0.00350044	FALSE	Pex26	8.09	7.39	7.18	6.57	7.42	7.66	7.37	Pex26
Samd1	sterile alpha motif domain containing 1	Samd1	5.78	6.45	6.05	5.96	6.57	5.79	7.55	Samd1	8.31	7.78	6.98	7.93	8.06	7.78	Samd1	5.26	4.34	6.04	5.02	4.71	5.21	Samd1	7.68	6.7	6.74	6.5	9.61	8.07	Samd1	6.30714	7.80667	5.09667	7.55	0.811074	1.23404	0.679303	0.00350352	TRUE	Samd1	8.71	8.18	8.37	7.99	8.36	8.02	9.38	Samd1
LOC102546572	zinc finger protein 709-like	LOC102546572	47.16	46.36	48.96	47.55	42.32	46.55	49.51	LOC102546572	35.82	47.21	45.1	41.97	50.02	50.48	LOC102546572	60.21	58.59	50.38	49.19	52.2	51.02	LOC102546572	35.61	49.29	49.95	46.7	56.69	46.41	LOC102546572	46.9157	45.1	53.5983	47.4417	1.14214	0.961381	1.1295	0.00354734	FALSE	LOC102546572	61.27	60.04	61.15	59.76	68.15	66.89	60.6	LOC102546572
Eaf1	ELL associated factor 1	Eaf1	6.42	6.32	6.35	6.31	6.56	6.5	7.25	Eaf1	6.52	7.98	6.87	6.79	7.22	7.4	Eaf1	7.93	7.19	8.04	7.03	7.01	7.56	Eaf1	6.38	6.61	7.25	6.35	9.8	9.01	Eaf1	6.53	7.13	7.46	7.56667	1.14027	1.0905	0.986087	0.00355738	FALSE	Eaf1	9.27	10.21	8.94	8.7	10.18	8.14	9.03	Eaf1
Fhad1	forkhead associated phosphopeptide binding domain 1	Fhad1	0	0	0	0	0	0	0	Fhad1	0.04	0.01	0	0	0.01	0	Fhad1	0.03	0.04	0.09	0.05	0.11	0.1	Fhad1	0.03	0	0	0	0.01	0	Fhad1	0	0.01	0.07	0.00666667	1.7	1.1	1.59375	0.00357143	FALSE	Fhad1	0.73	0.84	0.86	1.32	0.97	1.48	1.06	Fhad1
LOC100125368	zinc finger protein LOC100125368	LOC100125368	0.96	0.89	0.9	0.86	0.83	1	0.85	LOC100125368	0.6	0.44	0.95	0.69	0.62	0.83	LOC100125368	1.1	1.25	1.04	1.37	1.27	1.46	LOC100125368	0.8	0.8	0.86	0.84	0.69	0.67	LOC100125368	0.898571	0.688333	1.24833	0.776667	1.35026	0.789461	1.53802	0.00357143	FALSE	LOC100125368	0.55	0.58	1.05	0.64	0.54	0.61	0.57	LOC100125368
Serpine2	serpin family E member 2	Serpine2	96.27	91.63	80.78	95.93	86.23	91.3	94.26	Serpine2	88.76	97.38	90.68	97.55	89.23	100.95	Serpine2	83.01	74.82	76	83.75	78.74	71.18	Serpine2	101.79	90.26	100.56	94.42	94.19	101.56	Serpine2	90.9143	94.0917	77.9167	97.13	0.857191	1.03491	0.802393	0.00360634	TRUE	Serpine2	95.29	88.4	86.48	92.98	74.97	83.45	85.49	Serpine2
Phlda2	pleckstrin homology-like domain, family A, member 2	Phlda2	0.07	0.01	0.01	0	0.01	0	0.01	Phlda2	0.15	0.09	0.16	0.28	0.03	0.1	Phlda2	0.3	0.16	0.09	0.04	0.3	0.36	Phlda2	0.05	0.04	0.01	0.01	0.01	0.01	Phlda2	0.0157143	0.135	0.208333	0.0216667	2.66461	2.03086	2.53425	0.00362267	TRUE	Phlda2	0.27	0.21	0.34	0.18	0.27	0.27	0.19	Phlda2
Nbeal1	neurobeachin-like 1	Nbeal1	2.62	2.59	2.47	2.83	2.04	2.63	2.62	Nbeal1	1.8	1.75	2.52	2.05	1.92	2.72	Nbeal1	2.76	3.14	2.27	3.04	2.83	2.5	Nbeal1	1.5	2.38	1.77	2.7	2.23	1.3	Nbeal1	2.54286	2.12667	2.75667	1.98	1.0809	0.842523	1.3734	0.00362979	FALSE	Nbeal1	2.84	2.01	2.22	2.6	2.51	2.81	2.76	Nbeal1
Nf2	neurofibromin 2	Nf2	34.02	34.08	36.34	34.54	41.21	36.94	42.05	Nf2	38.78	42.23	35.13	34.94	42.99	44.02	Nf2	43.61	40.79	46.06	39.24	37.18	39.81	Nf2	34.6	31.46	41.09	33.02	55.49	53.57	Nf2	37.0257	39.6817	41.115	41.5383	1.11015	1.07154	0.989833	0.00363559	FALSE	Nf2	59.18	64.34	66.51	63.04	63.35	62.81	63.47	Nf2
Zfhx4	zinc finger homeobox 4	Zfhx4	16.73	16.3	18.44	15.06	14.04	15.78	15.73	Zfhx4	13.15	14.37	16.12	15.5	16.42	16.96	Zfhx4	21.22	20.46	17.92	19.96	19.45	18.37	Zfhx4	11.54	15.99	16.65	15.75	24.93	16.28	Zfhx4	16.0114	15.42	19.5633	16.8567	1.22046	0.963291	1.15962	0.00365037	FALSE	Zfhx4	7.53	6.32	6.75	7	6.91	8.49	7.71	Zfhx4
Kcnmb4	potassium calcium-activated channel subfamily M regulatory beta subunit 4	Kcnmb4	65.89	70.32	64.86	72.83	80.32	70.66	68.42	Kcnmb4	93.39	63.63	79.12	88.86	75.45	66.53	Kcnmb4	53.82	65.18	53.5	71.39	61.38	64.53	Kcnmb4	97.15	74.63	71.72	68.93	88.93	82.47	Kcnmb4	70.4714	77.83	61.6333	80.6383	0.874764	1.10427	0.76461	0.00367857	TRUE	Kcnmb4	51.36	50.18	54.44	55.1	41.67	43.38	56.04	Kcnmb4
Slc9a3r2	SLC9A3 regulator 2	Slc9a3r2	8.17	8.99	7.67	7.56	9.2	8.14	10.63	Slc9a3r2	8.36	7.66	6.4	8.17	9.59	7.56	Slc9a3r2	5.07	6.67	4.57	7.2	7.59	6.59	Slc9a3r2	10.46	8	8.99	7.88	11.22	15.9	Slc9a3r2	8.62286	7.95667	6.28167	10.4083	0.731603	0.923627	0.607296	0.00367857	TRUE	Slc9a3r2	18.75	17.74	18.18	18.96	17.46	16.6	19.27	Slc9a3r2
Mcm4	minichromosome maintenance complex component 4	Mcm4	5.1	6.25	4.8	6.52	5.65	5.3	5.71	Mcm4	5.87	5.18	5.55	5.58	5.76	5.67	Mcm4	7.26	7.29	7.11	7.41	7.64	7.43	Mcm4	6.03	4.41	5.87	5.23	5.03	7.75	Mcm4	5.61857	5.60167	7.35667	5.72	1.30394	0.997044	1.28121	0.0036922	FALSE	Mcm4	11.6	14.73	10	14.64	13.75	11.32	12.7	Mcm4
RGD1311517	similar to RIKEN cDNA 9430015G10	RGD1311517	7.06	7.63	8.59	6.83	7.58	6.8	9.53	RGD1311517	8.01	9.31	8.54	8.68	9.39	9.05	RGD1311517	11.38	9.4	12.24	10.96	10.4	8.9	RGD1311517	7.05	7.11	9.12	6.66	8.75	8.69	RGD1311517	7.71714	8.83	10.5467	7.89667	1.36196	1.14236	1.33139	0.00371141	FALSE	RGD1311517	8.38	8.85	10.35	8.1	8.52	8.17	7.86	RGD1311517
Srms	src-related kinase lacking C-terminal regulatory tyrosine and N-terminal myristylation sites	Srms	0.21	0.32	0.13	0.1	0.14	0.17	0.01	Srms	0.07	0.06	0.06	0.23	0.31	0.15	Srms	0.02	0.05	0.01	0.19	0.09	0.08	Srms	0.37	0.25	0.28	0.27	0.19	0.39	Srms	0.154286	0.146667	0.0733333	0.291667	0.681648	0.970037	0.442553	0.00371141	TRUE	Srms	0.38	0.37	0.15	0.25	0.18	0.2	0.13	Srms
Mast3	microtubule associated serine/threonine kinase 3	Mast3	75.5	75.2	63.02	66.34	83.21	78.25	76.66	Mast3	103.28	80.56	67.55	89.95	88.09	73	Mast3	48.75	57.8	51.17	60.68	62.09	71.23	Mast3	97.06	64.66	85.96	79.1	123.28	125.86	Mast3	74.0257	83.7383	58.62	95.9867	0.792168	1.13103	0.611115	0.00373114	TRUE	Mast3	202.64	179.51	178.95	182.96	195.38	161.93	171.79	Mast3
Grin3a	glutamate ionotropic receptor NMDA type subunit 3A	Grin3a	6.85	6.14	6.13	6.27	6.56	7.3	5.8	Grin3a	6.28	6.28	6.24	5.67	6.52	5.79	Grin3a	7.03	4.77	6.67	6.44	4.9	5.06	Grin3a	6.66	7.48	7.4	7	9.4	8.24	Grin3a	6.43571	6.13	5.81167	7.69667	0.904517	0.953224	0.75823	0.00373526	FALSE	Grin3a	6.7	6.46	6.43	6.57	6.18	6.43	7.44	Grin3a
Snrnp70	small nuclear ribonucleoprotein U1 subunit 70	Snrnp70	266.65	262.51	235.3	247.84	278.83	262.39	265.58	Snrnp70	321.32	245.59	290.79	319.95	275.94	238.03	Snrnp70	217.67	224.95	202.8	245.62	232.04	257.17	Snrnp70	319.95	300.15	274.31	254.15	260.88	280.48	Snrnp70	259.871	281.937	230.042	281.653	0.885258	1.08488	0.81682	0.00374162	TRUE	Snrnp70	299.06	314.53	330.05	330.19	289.46	272.62	328.56	Snrnp70
Mro	maestro	Mro	5.39	4.46	6.25	4.18	4.27	4.19	5.3	Mro	4.7	5.17	4.89	5.1	4.98	4.97	Mro	5.78	7.44	6.25	6.76	6.39	6.52	Mro	4.29	4.61	4.75	4.31	5.74	5.18	Mro	4.86286	4.96833	6.52333	4.81333	1.33458	1.02125	1.34803	0.00376214	FALSE	Mro	7.97	8.83	9.8	7.86	8.08	8.15	9.13	Mro
LOC108352582	uncharacterized LOC108352582	LOC108352582	0.73	0.9	0.87	0.87	0.83	0.82	0.98	LOC108352582	0.95	1.05	1.01	0.93	1.05	1.08	LOC108352582	1.08	1.22	1.23	1.15	1.02	1.04	LOC108352582	0.83	0.89	1.04	0.85	1.19	1.11	LOC108352582	0.857143	1.01167	1.12333	0.985	1.27811	1.16144	1.1275	0.0037628	FALSE	LOC108352582	1.48	1.49	1.59	1.73	1.88	1.78	1.58	LOC108352582
Psmd7	proteasome 26S subunit, non-ATPase 7	Psmd7	88.38	84.51	81.15	85.36	84.74	86.28	80.11	Psmd7	85.31	79.17	83.52	85.42	83.19	79.44	Psmd7	71.08	78.56	70	82.14	76.01	81.55	Psmd7	87.67	86.84	85	84.18	84.89	95.55	Psmd7	84.3614	82.675	76.5567	87.355	0.907594	0.980033	0.876527	0.0037628	FALSE	Psmd7	77.54	83.6	87.28	90.51	79.71	85.06	85.21	Psmd7
Tubgcp2	tubulin, gamma complex associated protein 2	Tubgcp2	15.47	16.61	15.17	16.28	16.14	16.2	15.26	Tubgcp2	17.32	16.97	14.62	17.36	17.01	15.91	Tubgcp2	15.85	13.98	16.28	14.97	14.53	14.86	Tubgcp2	17.69	17.58	16.72	15.97	21.72	20.56	Tubgcp2	15.8757	16.5317	15.0783	18.3733	0.950088	1.04106	0.821635	0.0037628	FALSE	Tubgcp2	15.98	17.11	16.57	17.9	18.65	18.24	18.45	Tubgcp2
Zfp704	zinc finger protein 704	Zfp704	17.28	17.85	16.19	17.85	17.02	17.83	16.16	Zfp704	15.62	12.42	18.34	17.14	15.57	17.25	Zfp704	20.52	21.12	18.94	19.4	21.33	20.03	Zfp704	14.45	17.1	14.78	16.01	22.15	12.86	Zfp704	17.1686	16.0567	20.2233	16.225	1.1769	0.935611	1.24492	0.0037628	FALSE	Zfp704	16.75	15.71	16.81	18	19.54	16.82	18.36	Zfp704
Dph5	diphthamide biosynthesis 5	Dph5	7.59	7.64	9.25	8.03	8.1	8.41	8.74	Dph5	8.48	8.05	8.75	8.09	8.53	8.92	Dph5	8.78	8.81	10.07	9.17	9.46	8.05	Dph5	8.24	7.54	7.49	8.02	6.23	6.23	Dph5	8.25143	8.47	9.05667	7.29167	1.09642	1.02617	1.23878	0.00376589	FALSE	Dph5	6.58	6.41	5.55	6.69	4.59	5.91	5.55	Dph5
Rps6ka5	ribosomal protein S6 kinase A5	Rps6ka5	15.88	13.96	15.61	13.48	13.95	14.39	13.8	Rps6ka5	10.89	14.65	13.7	14.21	14.68	14.74	Rps6ka5	16.04	16.43	16.15	14.84	15.17	15.71	Rps6ka5	10.57	13.49	16.77	12.3	16.94	16.84	Rps6ka5	14.4386	13.8117	15.7233	14.485	1.08837	0.95688	1.0849	0.00379641	FALSE	Rps6ka5	16.63	16.31	17.46	15.78	17	17.74	15.58	Rps6ka5
Tspan31	tetraspanin 31	Tspan31	26.99	28.12	29.69	27.8	26.75	25.17	30.87	Tspan31	28.18	34.11	30.13	26.79	29.74	31.85	Tspan31	35.44	33.87	36.99	32.26	32.08	31.76	Tspan31	24.1	28.36	28.75	28.71	29.51	28.05	Tspan31	27.9129	30.1333	33.7333	27.9133	1.20778	1.07927	1.20776	0.00381143	FALSE	Tspan31	27.09	29.41	25.82	25.49	24.55	24.25	23.71	Tspan31
LOC679894	similar to THO complex subunit 2 (Tho2)	LOC679894	16.12	15.26	15.5	16.08	15.23	14.11	17.96	LOC679894	12.49	13.28	14.34	14.73	16.91	16.94	LOC679894	17.47	16.31	14.84	15.92	15.69	15.89	LOC679894	12.05	14.37	14.64	15.26	15.18	14.08	LOC679894	15.7514	14.7817	16.02	14.2633	1.01694	0.938822	1.1223	0.00383312	FALSE	LOC679894	16.17	18.06	18.56	17.82	18.56	17.71	20.09	LOC679894
Hnrnpc	heterogeneous nuclear ribonucleoprotein C	Hnrnpc	4.71	5.14	4.62	4.65	4.37	4.78	3.49	Hnrnpc	4.36	4.25	4.39	3.5	4.41	4.39	Hnrnpc	5.32	6.01	6.84	5.79	7	5.17	Hnrnpc	3.97	4.04	4.41	5.3	2.15	1.47	Hnrnpc	4.53714	4.21667	6.02167	3.55667	1.32014	0.930889	1.67411	0.00383802	TRUE	Hnrnpc	0.8	1.01	0.73	0.76	1.51	1.07	0.87	Hnrnpc
LOC100912227	uncharacterized LOC100912227	LOC100912227	1.48	1.82	1.56	1.6	1.59	1.9	2.62	LOC100912227	2.2	2.7	2.48	2.43	1.77	2.04	LOC100912227	1.1	1.47	1.37	1.63	1.75	1.15	LOC100912227	2.84	2.18	1.81	1.77	2.76	2.49	LOC100912227	1.79571	2.27	1.41167	2.30833	0.797413	1.25019	0.627682	0.00383802	FALSE	LOC100912227	3.98	3.35	1.73	2.01	2.71	2.77	2.48	LOC100912227
Cnr2	cannabinoid receptor 2	Cnr2	0.22	0.18	0.3	0.22	0.18	0.2	0.34	Cnr2	0.36	0.33	0.38	0.24	0.25	0.38	Cnr2	0.38	0.42	0.31	0.49	0.38	0.39	Cnr2	0.26	0.28	0.23	0.2	0.24	0.31	Cnr2	0.234286	0.323333	0.395	0.253333	1.48077	1.26638	1.40094	0.00384036	FALSE	Cnr2	0.18	0.35	0.22	0.35	0.43	0.31	0.34	Cnr2
LOC103693936	palladin-like	LOC103693936	0.19	0.25	0.2	0.13	0.2	0.19	0.17	LOC103693936	0.26	0.11	0.17	0.21	0.12	0.06	LOC103693936	0.17	0.11	0.16	0.11	0.12	0.12	LOC103693936	0.26	0.2	0.19	0.21	0.3	0.44	LOC103693936	0.19	0.155	0.131667	0.266667	0.798851	0.87931	0.631818	0.00384036	FALSE	LOC103693936	0.09	0.07	0.05	0.08	0.01	0.08	0.04	LOC103693936
Prcd	progressive rod-cone degeneration	Prcd	1.58	1.24	1.56	1.13	1.62	1.4	1.67	Prcd	1.87	1.99	1.58	1.96	1.54	1.8	Prcd	1.97	1.92	2.02	2.05	1.89	2.1	Prcd	1.67	1.58	1.5	1.39	1.95	1.92	Prcd	1.45714	1.79	1.99167	1.66833	1.34327	1.21376	1.18285	0.00384111	FALSE	Prcd	1.58	1.09	1.27	0.97	0.88	0.74	0.91	Prcd
Nipsnap3b	nipsnap homolog 3B (C. elegans)	Nipsnap3b	18.8	18.82	16.55	22.28	18.52	20.71	21.64	Nipsnap3b	21.76	19.22	20.32	19.65	18.41	19.93	Nipsnap3b	16.5	17.38	16.95	17.62	16.45	17.61	Nipsnap3b	21.37	22.51	18.64	21.02	23.32	20.81	Nipsnap3b	19.6171	19.8817	17.085	21.2783	0.871577	1.01342	0.803851	0.00384781	FALSE	Nipsnap3b	17.15	18.31	17.14	15.74	13.7	13.21	14.92	Nipsnap3b
Ppp1r12b	protein phosphatase 1, regulatory subunit 12B	Ppp1r12b	63.63	59.59	57.33	60.16	70.59	69.33	70.36	Ppp1r12b	65.92	69.53	62.58	64.24	71.48	72.51	Ppp1r12b	72.79	75.72	78.88	65.14	69.59	73.34	Ppp1r12b	60.48	62.28	76.65	59.06	81.3	90.88	Ppp1r12b	64.4271	67.71	72.5767	71.775	1.1263	1.05088	1.01115	0.00384781	FALSE	Ppp1r12b	65.5	66.6	62.71	67.66	69.22	72.95	67.33	Ppp1r12b
LOC103691231	uncharacterized LOC103691231	LOC103691231	5.13	4.34	5.74	4.33	3.59	3.96	5.22	LOC103691231	3.61	3.49	5.8	3.93	2.49	5.23	LOC103691231	6.62	7.86	6.6	8.07	6.58	5.9	LOC103691231	4.04	4.17	3.73	6.52	3.42	3.62	LOC103691231	4.61571	4.09167	6.93833	4.25	1.49253	0.888872	1.61801	0.00387912	TRUE	LOC103691231	9.97	9.33	10.84	12.14	10.42	12.56	14.27	LOC103691231
Tcf7	transcription factor 7 (T-cell specific, HMG-box)	Tcf7	1.06	1.01	1.03	0.95	0.92	0.98	1.15	Tcf7	0.59	0.54	0.98	0.88	0.97	1.03	Tcf7	0.68	0.4	0.45	0.64	0.73	0.45	Tcf7	0.93	0.88	0.95	1.07	1.14	1.46	Tcf7	1.01429	0.831667	0.558333	1.07167	0.590812	0.836111	0.561878	0.00391785	FALSE	Tcf7	0.9	1.13	0.93	1.03	0.92	1.16	1.12	Tcf7
Morc2	MORC family CW-type zinc finger 2	Morc2	12.25	11.15	12.3	10.86	11.34	11.98	13.36	Morc2	12.13	14.98	12.5	11.71	13.55	14.5	Morc2	15.67	13.18	15.77	12.92	12.39	11.97	Morc2	10.69	10.94	13.42	11.37	16.55	17.16	Morc2	11.8914	13.2283	13.65	13.355	1.14665	1.11149	1.02192	0.00392747	FALSE	Morc2	18.05	17.91	18.53	16.88	17.65	17.74	17.37	Morc2
Phc3	polyhomeotic homolog 3	Phc3	46.8	47.53	48.08	47.13	44.57	47.3	51.4	Phc3	40.02	49.67	48.98	43.83	49.77	51.35	Phc3	56.1	53.7	48.14	47.95	50.51	50.79	Phc3	37.26	46.35	51.03	47.36	54.25	43.12	Phc3	47.5443	47.27	51.1983	46.5617	1.07669	0.994243	1.09937	0.00392747	FALSE	Phc3	60.43	57.26	58.34	59.07	62.98	61.67	62.36	Phc3
Ralgapa2	Ral GTPase activating protein catalytic alpha subunit 2	Ralgapa2	5.88	5.49	5.9	4.96	5.7	5.92	4.9	Ralgapa2	4.38	4.62	4.8	4.55	4.92	4.47	Ralgapa2	7.41	7.91	8.32	7.4	7.28	7.7	Ralgapa2	4.59	5.38	5.97	5.15	6.91	6.37	Ralgapa2	5.53571	4.62333	7.67	5.72833	1.37871	0.838107	1.33314	0.00392747	FALSE	Ralgapa2	7.43	7.19	8.17	7.64	7.92	8.17	8.27	Ralgapa2
Tnrc18	trinucleotide repeat containing 18	Tnrc18	20.92	22.93	15.15	19.69	24.34	23.65	19.22	Tnrc18	30.69	17.45	22.18	23.71	24.4	16.58	Tnrc18	11.43	14.29	9.52	15.72	16.62	17.37	Tnrc18	25.8	21.72	22.07	19.29	30.08	30.99	Tnrc18	20.8429	22.5017	14.1583	24.9917	0.680821	1.07921	0.56825	0.00392747	TRUE	Tnrc18	42.69	41.97	39.68	40.55	47.81	38.51	44.86	Tnrc18
Gnb2	G protein subunit beta 2	Gnb2	96.7	108.44	100.3	107.92	115.21	104.86	126.58	Gnb2	142.93	115.71	107.73	133.25	120.31	128.01	Gnb2	87.58	90.95	85.08	96.18	90.9	98.15	Gnb2	141.1	113.45	114.01	102.83	153.39	143.6	Gnb2	108.573	124.657	91.4733	128.063	0.842651	1.148	0.714505	0.00393449	TRUE	Gnb2	158.78	147.12	143.49	132.88	116.45	104.24	133.39	Gnb2
Zfp84	zinc finger protein 84	Zfp84	11	10.85	10.38	10.8	10.45	10.45	11.9	Zfp84	9.56	12.51	10.53	10.3	12.28	12.12	Zfp84	11.88	11.23	11.79	10.42	11.3	10.88	Zfp84	8.51	9.93	11.76	10.67	13.55	12.6	Zfp84	10.8329	11.2167	11.25	11.17	1.03815	1.03511	1.0071	0.00393551	FALSE	Zfp84	14.56	15.71	15.15	14.93	15.94	16.44	16.03	Zfp84
Ccdc71l	coiled-coil domain containing 71-like	Ccdc71l	10.33	11.09	9.66	10.74	9.17	11.34	9.5	Ccdc71l	7.59	11.93	11.5	9.3	12.56	11.59	Ccdc71l	15.33	15.42	14.69	13.56	12.3	13.99	Ccdc71l	6.56	11.71	13.27	11.35	10.4	11.73	Ccdc71l	10.2614	10.745	14.215	10.8367	1.38157	1.04667	1.3089	0.00398417	TRUE	Ccdc71l	13.28	18.37	14.1	13.64	15.15	17.11	12.84	Ccdc71l
LOC102552849	uncharacterized LOC102552849	LOC102552849	0.14	0.14	0	0.17	0.12	0.13	0	LOC102552849	0.12	0.01	0.09	0.19	0.06	0.09	LOC102552849	0.06	0	0.07	0	0.05	0	LOC102552849	0.29	0.17	0.29	0.14	0.12	0.31	LOC102552849	0.1	0.0933333	0.03	0.22	0.65	0.966667	0.40625	0.00400486	TRUE	LOC102552849	1.24	1.17	1.13	0.89	1.28	1.1	1.12	LOC102552849
Atp6v0e1	ATPase H transporting V0 subunit e1	Atp6v0e1	37.09	30.46	35.99	27.35	24.86	25.86	30.76	Atp6v0e1	33.25	32.84	31.46	31.26	32.14	32.36	Atp6v0e1	40.19	40.73	41.12	41.19	38.49	35.14	Atp6v0e1	30.66	30.58	32.38	30.51	29.71	22.45	Atp6v0e1	30.3386	32.2183	39.4767	29.3817	1.30021	1.06176	1.34242	0.00400953	TRUE	Atp6v0e1	31.77	30.89	30.91	23.5	27.13	25.24	24.43	Atp6v0e1
Klhdc2	kelch domain containing 2	Klhdc2	75.75	75.69	67.4	75.37	78.23	75.92	70.27	Klhdc2	76.33	69.65	76.72	75.75	74.99	69.89	Klhdc2	73.39	64.29	71.73	72.91	69.3	72.44	Klhdc2	79.61	82.87	76.17	75.77	83.01	80.21	Klhdc2	74.09	73.8883	70.6767	79.6067	0.953992	0.997282	0.887964	0.00400953	FALSE	Klhdc2	66.06	64.84	69.8	71.51	61.48	65.24	58.57	Klhdc2
LOC108349564	uncharacterized LOC108349564	LOC108349564	4.72	5.71	4.52	4.96	5.57	6.26	6.18	LOC108349564	6.24	6.31	6.18	6.1	6.42	6.68	LOC108349564	3.93	4.1	3.51	3.91	4.23	4.39	LOC108349564	5.67	5.61	6.46	5.5	7.13	7.54	LOC108349564	5.41714	6.32167	4.01167	6.31833	0.745253	1.16395	0.640613	0.00400953	TRUE	LOC108349564	1.43	1.27	1.58	1.5	1.23	2	1.64	LOC108349564
Pld2	phospholipase D2	Pld2	7.55	8.24	7.54	7.77	8.95	7.81	10.35	Pld2	8.84	9.49	8.47	8.69	9.52	9.34	Pld2	7.74	6.9	7.69	6.86	8.17	7.76	Pld2	9.73	8.72	10.11	7.98	12.56	14.36	Pld2	8.31571	9.05833	7.52	10.5767	0.905449	1.08824	0.713706	0.00400953	TRUE	Pld2	20.44	21.26	20.53	19.37	19.03	17.99	21.5	Pld2
Pmvk	phosphomevalonate kinase	Pmvk	30.4	34.09	38.87	35.82	35.31	32.09	41.52	Pmvk	41.89	43.07	39.05	41.02	35.8	44.9	Pmvk	42.46	38.32	48.39	44.22	35.59	37.14	Pmvk	37.99	34.85	32.45	33.15	29.28	28.35	Pmvk	35.4429	40.955	41.02	32.6783	1.15691	1.15508	1.25449	0.00400953	FALSE	Pmvk	29.87	29.51	36.09	31.33	24.7	29.34	32.16	Pmvk
Smarcd3	SWI/SNF related, matrix associated, actin dependent regulator of chromatin, subfamily d, member 3	Smarcd3	11.71	12.22	10.4	11.88	14.03	12.84	14.24	Smarcd3	14.99	14.7	14.71	16.01	15.06	13.01	Smarcd3	11.9	11.03	12.02	13.51	11.75	14.1	Smarcd3	17.07	15.24	13.8	12.28	17.06	18.02	Smarcd3	12.4743	14.7467	12.385	15.5783	0.992899	1.18072	0.796322	0.00400953	FALSE	Smarcd3	18.03	16.77	15.73	17.88	14.66	12.85	15.17	Smarcd3
Tgfb1i1	transforming growth factor beta 1 induced transcript 1	Tgfb1i1	7.56	9.08	7.88	8.29	9.1	7.79	10.33	Tgfb1i1	10.12	8.46	8.13	9.55	9.49	9.4	Tgfb1i1	6.36	5.73	6.47	7.62	7.13	7.32	Tgfb1i1	10.53	8.34	8.07	8.22	12.34	10.8	Tgfb1i1	8.57571	9.19167	6.77167	9.71667	0.792058	1.071	0.7	0.00400953	TRUE	Tgfb1i1	7.67	8.72	6.99	6.51	7.66	6.78	7.89	Tgfb1i1
S100a8	S100 calcium binding protein A8	S100a8	0.49	0.29	0.83	0.22	0.63	0.24	2.36	S100a8	0.49	2.58	0.64	0.82	0.82	2.6	S100a8	2.83	2.88	3.86	2.1	1.18	1.49	S100a8	0.93	1.54	0.46	0.7	0.47	0.46	S100a8	0.722857	1.325	2.39	0.76	3.02604	1.73177	2.89535	0.00401591	TRUE	S100a8								S100a8
Trip10	thyroid hormone receptor interactor 10	Trip10	3.97	3.55	3.83	3.39	3.64	3.5	4.33	Trip10	4.13	4.25	3.74	3.46	4.03	4.25	Trip10	4.62	4.26	5.12	4.36	4.18	4.67	Trip10	3.45	3.6	3.15	3.53	4.1	3.85	Trip10	3.74429	3.97667	4.535	3.61333	1.20569	1.06045	1.2482	0.00401591	FALSE	Trip10	5.27	4.65	5.42	4.92	4.68	4.05	5.03	Trip10
Uaca	uveal autoantigen with coiled-coil domains and ankyrin repeats	Uaca	4.72	4.2	3.92	3.95	4.2	4.51	5.21	Uaca	4.79	5.58	5.52	4.32	6.1	5.4	Uaca	4.49	4.7	5.22	3.99	3.76	4.14	Uaca	3.21	3.66	4.06	3.52	4.9	5.2	Uaca	4.38714	5.285	4.38333	4.09167	0.999151	1.2001	1.06958	0.00401591	FALSE	Uaca	5.42	6.26	6.04	6.64	5.62	6.52	6.26	Uaca
Dnah6	dynein, axonemal, heavy chain 6	Dnah6	0	0	0	0	0	0	0	Dnah6	0	0.01	0	0	0	0	Dnah6	0.03	0	0.04	0.05	0	0	Dnah6	0	0	0	0	0.01	0	Dnah6	0	0.00166667	0.02	0.00166667	1.2	1.01667	1.18033	0.00403416	FALSE	Dnah6	1.95	1.97	1.68	2.54	1.94	1.78	1.7	Dnah6
Pcmtd2	protein-L-isoaspartate (D-aspartate) O-methyltransferase domain containing 2	Pcmtd2	47.92	46.25	47.76	44.69	46.24	47.92	46.65	Pcmtd2	35.49	50.25	50.51	42.11	50.77	50.44	Pcmtd2	58.18	54.81	52.63	50.72	55.13	54.78	Pcmtd2	32.94	47.33	56.23	48.69	49.16	52.01	Pcmtd2	46.7757	46.595	54.375	47.7267	1.16212	0.996145	1.13901	0.00403416	FALSE	Pcmtd2	44.59	49.34	48.59	44.43	50.38	47.66	43.16	Pcmtd2
Tcf7l1	transcription factor 7 like 1	Tcf7l1	1.3	1.17	1.09	1.11	1.24	1.2	1.15	Tcf7l1	1.35	1.1	1.4	1.12	1.23	1.21	Tcf7l1	0.85	0.89	0.67	1.08	0.82	0.81	Tcf7l1	1.24	1.27	1.01	0.99	1.54	1.46	Tcf7l1	1.18	1.235	0.853333	1.25167	0.744792	1.04297	0.705302	0.00403488	FALSE	Tcf7l1	1.57	1.74	1.79	1.51	2.32	1.88	2.42	Tcf7l1
Foxj2	forkhead box J2	Foxj2	13.73	14.3	12.09	13.25	15.21	15	18.02	Foxj2	17.26	16.45	14.73	16.52	17.42	15.46	Foxj2	13.54	12.84	12.05	11.38	11.73	13.6	Foxj2	15.48	14.05	17.29	13.6	22.26	21.43	Foxj2	14.5143	16.3067	12.5233	17.3517	0.863767	1.12265	0.723331	0.00404527	TRUE	Foxj2	19.3	19	20.06	18.08	23.31	21.55	22.56	Foxj2
LOC108348193	uncharacterized LOC108348193	LOC108348193	17.39	18.72	19.76	17.73	21.44	23.43	22.63	LOC108348193	18.29	25.83	33.61	20.68	22.36	26.35	LOC108348193	17.92	20.3	15.67	14.3	14.28	20.95	LOC108348193	25	23.9	25.9	28.87	26.75	34.86	LOC108348193	20.1571	24.52	17.2367	27.5467	0.85583	1.21537	0.62708	0.00404643	TRUE	LOC108348193	10.93	13.67	11.25	9.92	14.07	16.96	11.89	LOC108348193
Raver2	ribonucleoprotein, PTB-binding 2	Raver2	6.97	7.01	6.25	7.25	7.53	6.17	8.41	Raver2	6.72	7.44	7.44	7.01	7.3	6.39	Raver2	6.5	6.86	5.33	6.58	6.32	6.76	Raver2	7.18	7.59	9.02	6.77	11.5	13.07	Raver2	7.08429	7.05	6.39167	9.18833	0.903592	0.995228	0.698905	0.00406855	TRUE	Raver2	32.91	32.89	29.12	28.06	33.79	29.87	32.44	Raver2
Il1rapl2	interleukin 1 receptor accessory protein-like 2	Il1rapl2	1.06	1.03	1.09	1.02	0.91	1.02	0.79	Il1rapl2	0.78	0.81	0.94	0.93	0.79	0.77	Il1rapl2	0.95	0.71	0.9	0.79	0.78	0.8	Il1rapl2	0.97	1.02	1.15	1.09	1.07	1.26	Il1rapl2	0.988571	0.836667	0.821667	1.09333	0.846675	0.860455	0.772346	0.00407255	FALSE	Il1rapl2	0.18	0.14	0.29	0.2	0.09	0.15	0.2	Il1rapl2
Nt5dc3	5'-nucleotidase domain containing 3	Nt5dc3	29.66	31.48	30.01	28.99	33.2	32.08	30.09	Nt5dc3	36.9	36.93	32.03	34.46	33.83	33.25	Nt5dc3	40.36	38.63	41.02	36.88	35.4	37.62	Nt5dc3	33.45	30.43	36.55	32.18	40.11	39.8	Nt5dc3	30.7871	34.5667	38.3183	35.42	1.24383	1.12237	1.0816	0.00407255	FALSE	Nt5dc3	100.6	105.91	91.19	91.16	114.91	101.77	95.31	Nt5dc3
LOC102555188	uncharacterized LOC102555188	LOC102555188	0	0	0	0	0	0	0	LOC102555188	0	0.01	0	0	0	0	LOC102555188	0.05	0	0	0	0.01	0	LOC102555188	0	0	0	0	0.01	0	LOC102555188	0	0.00166667	0.01	0.00166667	1.1	1.01667	1.08197	0.00408254	FALSE	LOC102555188	0.01	0.01	0.01	0.01	0.01	0.07	0.01	LOC102555188
Acacb	acetyl-CoA carboxylase beta	Acacb	1.94	1.9	2.04	1.69	2.11	2.08	1.94	Acacb	2.12	2.18	2	2.44	2.42	2.28	Acacb	1.54	1.41	1.24	1.38	1.62	1.5	Acacb	1.95	2.05	2.39	2	2.78	2.78	Acacb	1.95714	2.24	1.44833	2.325	0.752662	1.1375	0.638488	0.00408347	FALSE	Acacb	3.57	4.13	4.31	4.09	3.72	4	4.57	Acacb
Bod1l1	biorientation of chromosomes in cell division 1-like 1	Bod1l1	33.91	33	36.04	32.67	28.54	34.03	31.31	Bod1l1	25.9	29.47	31.92	28.9	29.49	33.39	Bod1l1	36.7	37.26	34.42	35.15	35.6	32.76	Bod1l1	26.4	32.3	28.74	32.08	41.07	29.41	Bod1l1	32.7857	29.845	35.315	31.6667	1.07691	0.910578	1.11485	0.00409614	FALSE	Bod1l1	48.78	47.03	49.24	54.39	49.9	55.53	52.17	Bod1l1
Doc2a	double C2 domain alpha	Doc2a	27.16	31.08	22.52	29.59	29.91	29.65	25.84	Doc2a	40.98	24.55	32.23	37.57	29.01	24.38	Doc2a	20.54	23.84	18.4	25.91	24.83	29.05	Doc2a	40.48	33.66	27.57	26.71	35.11	37.77	Doc2a	27.9643	31.4533	23.7617	33.55	0.85025	1.12432	0.709113	0.00409614	TRUE	Doc2a	10.55	9.78	10.03	10.98	8.17	9.32	10.14	Doc2a
Adipor2	adiponectin receptor 2	Adipor2	23.1	23.15	26.04	20.96	23.85	21.74	27.72	Adipor2	23.74	28.71	25.06	24.22	25.07	27.14	Adipor2	26.37	26.62	27.06	24.61	25.69	26.81	Adipor2	23.09	24.49	25.97	22.75	27.21	26.53	Adipor2	23.7943	25.6567	26.1933	25.0067	1.1004	1.07794	1.04727	0.00409866	FALSE	Adipor2	35.07	32.41	36.27	32.64	33.19	32.29	35.2	Adipor2
Ifit1bl	interferon-induced protein with tetratricopeptide repeats 1B-like	Ifit1bl	0.59	0.37	0.49	0.47	0.36	0.45	0.47	Ifit1bl	0.39	0.46	0.59	0.37	0.51	0.55	Ifit1bl	0.91	0.6	0.73	0.76	0.73	0.66	Ifit1bl	0.32	0.61	0.46	0.42	0.69	0.39	Ifit1bl	0.457143	0.478333	0.731667	0.481667	1.49274	1.03803	1.4298	0.00409866	FALSE	Ifit1bl	0.67	0.81	0.75	0.96	0.66	0.88	0.79	Ifit1bl
Lrrfip1	LRR binding FLII interacting protein 1	Lrrfip1	12.64	12.7	12.8	12.35	14.56	11.85	16.35	Lrrfip1	13.91	16.93	13.47	12.99	16.26	14.98	Lrrfip1	12.01	10.45	12.69	10.59	10.39	11.1	Lrrfip1	14.01	12.79	15.79	13.35	18.55	21.73	Lrrfip1	13.3214	14.7567	11.205	16.0367	0.84231	1.10694	0.700578	0.00409866	TRUE	Lrrfip1	21.12	23.09	23.1	23.91	23.83	23.55	25.28	Lrrfip1
Mc4r	melanocortin 4 receptor	Mc4r	1	1.02	0.62	0.78	1.11	1.03	0.87	Mc4r	1.55	1.23	1.23	1.35	1.23	1.5	Mc4r	2.18	2.47	2.27	1.9	1.69	1.75	Mc4r	1.55	1.23	0.97	1.36	0.97	1.11	Mc4r	0.918571	1.34833	2.04333	1.19833	2.10425	1.42193	1.65083	0.00409866	TRUE	Mc4r	0.97	1.14	0.65	0.68	1.65	0.73	0.99	Mc4r
Gosr1	golgi SNAP receptor complex member 1	Gosr1	16.57	16.93	16	17.46	18.03	16.4	18.11	Gosr1	16.33	19.62	17.08	16.84	19.83	18.52	Gosr1	20.63	18.98	18.73	17.87	18.88	20.08	Gosr1	16.17	17.08	20.47	16.58	21.86	20.72	Gosr1	17.0714	18.0367	19.195	18.8133	1.12367	1.05621	1.02018	0.00416611	FALSE	Gosr1	21.24	21.53	20.31	19.27	21.8	19.58	19.85	Gosr1
Epha3	Eph receptor A3	Epha3	3.84	3.51	3.69	4.69	3.44	3.93	3.66	Epha3	3.28	3.78	3.5	3.14	3.54	3.68	Epha3	5.42	4.84	4.99	4.33	5.15	4.25	Epha3	2.94	3.89	4.09	4.11	4.22	3.62	Epha3	3.82286	3.48667	4.83	3.81167	1.25674	0.9143	1.26033	0.00419872	FALSE	Epha3	6.92	7.18	6	7.34	7.42	7.73	6.84	Epha3
Endov	endonuclease V	Endov	3.98	4.21	3.94	4.09	4.4	4.11	5.46	Endov	5.13	5.16	4.54	4.98	4.24	5.24	Endov	2.52	2.88	3.17	3.17	2.13	2.8	Endov	4.83	4.34	4.56	3.48	4.89	5.14	Endov	4.31286	4.88167	2.77833	4.54	0.652261	1.1289	0.62033	0.00425156	TRUE	Endov	4.9	4.7	6	5.35	4.38	3.8	5.1	Endov
Tbc1d13	TBC1 domain family, member 13	Tbc1d13	11.82	12.25	12.21	12.22	13.01	12.13	13.31	Tbc1d13	15.77	13.39	12.73	14.21	12.95	13.94	Tbc1d13	14.6	14.86	16.69	15.05	14.97	15.68	Tbc1d13	14.34	11.69	12.19	11.85	16.01	16.65	Tbc1d13	12.4214	13.8317	15.3083	13.7883	1.23056	1.11263	1.10944	0.00426967	FALSE	Tbc1d13	19.54	19.62	18	18.29	19.31	17.58	18.77	Tbc1d13
[truncated: 29,924 more rows]
[truncated: 69 more columns]
