# Supplementary material for: Transcriptional Activation, Deactivation and Rebound Patterns in Cortex, Hippocampus and Amygdala in Response to Ketamine Infusion in Rats
Source: Front Mol Neurosci. 2022 May 30;15:892345. doi: 10.3389/fnmol.2022.892345 (PMC9190438; doi:10.3389/fnmol.2022.892345)
Supplement: Supplementary file 2 [file Table_2.XLSX]

## Sheet: Info
	Supplementary Table 2. Raw count data for the male animals. Expression data calculated in MAGIC, as described in the methods resulted in the expression values shown in this table. Raw count data presented in this table were used to perform the limma analysis, which accepts raw read counts as an input. See more details on the groups and samples in Supplementary Table 1.

## Sheet: Data
			Male Frontal Cortex Control								Male Frontal Cortex 1Hr							Male Frontal Cortex 10Hr							Male Frontal Cortex Recovery							Male Hippocampus Control								Male Hippocampus 1Hr						Male Hippocampus 10Hr
Gene	Name	Gene	KC_FC_M	KC_FC_M	KC_FC_M	KC_FC_M	KC_FC_M	KC_FC_M	KC_FC_M	Gene	K1_FC_M	K1_FC_M	K1_FC_M	K1_FC_M	K1_FC_M	K1_FC_M	Gene	K10_FC_M	K10_FC_M	K10_FC_M	K10_FC_M	K10_FC_M	K10_FC_M	Gene	KR_FC_M	KR_FC_M	KR_FC_M	KR_FC_M	KR_FC_M	KR_FC_M	Gene	KC_HIP_M	KC_HIP_M	KC_HIP_M	KC_HIP_M	KC_HIP_M	KC_HIP_M	KC_HIP_M	Gene	K1_HIP_M	K1_HIP_M	K1_HIP_M	K1_HIP_M	K1_HIP_M	Gene	K10_HIP_M	K10_HIP_M	K10_HIP_M	K10_HIP_M
A1bg	alpha-1-B glycoprotein	A1bg	18	6	7	0	3	14	18	A1bg	2	5	4	10	0	16	A1bg	2	2	0	2	0	9	A1bg	7	13	2	8	11	2	A1bg	2	12	0	20	9	18	10	A1bg	8	8	4	4	6	A1bg	11	0	4	2
A1cf	APOBEC1 complementation factor	A1cf	0	0	0	0	2	0	0	A1cf	0	0	0	0	0	0	A1cf	0	2	0	0	0	0	A1cf	2	2	0	0	0	0	A1cf	0	0	0	0	0	0	0	A1cf	0	0	0	0	0	A1cf	2	0	0	0
A2m	alpha-2-macroglobulin	A2m	0	0	0	0	0	0	0	A2m	0	0	0	0	0	0	A2m	0	0	0	0	0	0	A2m	0	0	0	0	0	0	A2m	2	2	0	2	0	0	3	A2m	3	0	0	0	0	A2m	1	0	3	1
A2ml1	alpha-2-macroglobulin-like 1	A2ml1	14	38	9	21	20	20	23	A2ml1	22	19	14	33	23	23	A2ml1	26	10	21	9	10	16	A2ml1	47	18	11	32	31	21	A2ml1	10	14	13	45	9	21	34	A2ml1	18	10	23	2	10	A2ml1	19	18	18	16
A3galt2	alpha 1,3-galactosyltransferase 2	A3galt2	107	183	87	141	114	178	115	A3galt2	148	76	132	108	156	177	A3galt2	148	128	133	126	154	115	A3galt2	169	99	57	135	131	97	A3galt2	63	154	86	154	69	157	154	A3galt2	181	96	131	115	92	A3galt2	171	174	232	83
A4galt	alpha 1,4-galactosyltransferase	A4galt	2	3	4	6	2	4	4	A4galt	0	2	0	0	2	2	A4galt	0	0	4	0	2	0	A4galt	0	8	0	0	2	0	A4galt	0	2	4	4	0	2	2	A4galt	0	0	0	0	4	A4galt	2	0	2	0
A4gnt	alpha-1,4-N-acetylglucosaminyltransferase	A4gnt	0	0	2	2	2	0	4	A4gnt	2	0	0	2	4	0	A4gnt	4	0	2	0	0	0	A4gnt	2	0	2	0	0	6	A4gnt	2	0	0	2	0	0	0	A4gnt	4	0	0	2	2	A4gnt	2	3	0	0
AA926063	AA926063gene	AA926063	6	2	0	6	12	4	6	AA926063	14	4	6	14	3	4	AA926063	6	20	4	6	11	6	AA926063	10	20	0	6	8	2	AA926063	4	8	5	7	4	6	2	AA926063	4	4	8	6	4	AA926063	8	2	0	0
Aaas	aladin WD repeat nucleoporin	Aaas	1446	1761	1544	1533	1430	1676	1348	Aaas	1256	1050	1418	1464	1395	1642	Aaas	1504	1350	1539	1088	1813	1395	Aaas	2185	1672	726	1549	1587	1308	Aaas	842	1763	1107	1553	906	1371	1633	Aaas	1572	959	1237	1474	1038	Aaas	1698	1315	1948	1010
Aacs	acetoacetyl-CoA synthetase	Aacs	6011	7490	5571	7129	6098	7447	5750	Aacs	6600	3881	6354	6773	5937	7261	Aacs	4473	3968	4399	3850	6101	4522	Aacs	9874	6363	2852	5788	5828	4869	Aacs	1762	3271	1952	3522	1989	2915	3726	Aacs	3384	2196	2932	3275	2053	Aacs	2929	2209	3051	1927
Aadac	arylacetamide deacetylase	Aadac	0	0	0	0	0	0	0	Aadac	0	0	0	0	0	0	Aadac	0	0	0	0	0	2	Aadac	0	0	0	0	0	0	Aadac	0	0	0	0	0	0	0	Aadac	0	0	0	0	0	Aadac	0	0	0	0
Aadacl2	arylacetamide deacetylase-like 2	Aadacl2	0	0	0	0	0	0	0	Aadacl2	0	0	0	0	0	0	Aadacl2	0	0	0	0	0	0	Aadacl2	0	0	0	0	0	0	Aadacl2	0	0	0	0	0	0	0	Aadacl2	0	0	0	0	0	Aadacl2	0	0	0	0
Aadacl3	arylacetamide deacetylase-like 3	Aadacl3	0	0	0	0	0	0	0	Aadacl3	0	0	0	0	0	0	Aadacl3	0	0	0	0	0	0	Aadacl3	0	0	0	0	0	0	Aadacl3	0	0	0	0	0	0	0	Aadacl3	0	0	0	0	0	Aadacl3	0	0	0	0
Aadacl4	arylacetamide deacetylase-like 4	Aadacl4	0	0	0	0	0	0	0	Aadacl4	0	0	0	0	0	0	Aadacl4	0	0	0	0	0	0	Aadacl4	0	0	0	0	0	0	Aadacl4	0	0	0	0	0	0	0	Aadacl4	0	0	0	0	0	Aadacl4	0	0	2	0
Aadat	aminoadipate aminotransferase	Aadat	1044	1126	759	757	837	679	738	Aadat	386	637	714	716	499	1140	Aadat	1136	1252	1044	936	1079	776	Aadat	642	1081	330	732	1406	539	Aadat	338	619	324	546	522	480	828	Aadat	628	319	500	580	488	Aadat	764	580	527	546
Aaed1	AhpC/TSA antioxidant enzyme domain containing 1	Aaed1	2397	2933	2307	2501	2161	2797	1828	Aaed1	1658	1453	2361	2275	2330	2434	Aaed1	2584	2721	2617	2247	3695	2519	Aaed1	2422	2497	1035	1977	2422	2071	Aaed1	731	1571	943	1715	1052	1722	1670	Aaed1	1908	1153	1603	1854	1035	Aaed1	1658	1420	1834	1536
Aagab	alpha- and gamma-adaptin binding protein	Aagab	9501	11117	9246	10933	9239	12161	8571	Aagab	8646	7480	11022	10180	10156	12334	Aagab	10122	9801	11397	8339	12440	8880	Aagab	12217	9488	4024	8036	10288	7316	Aagab	2410	4865	2955	5481	3054	4570	4916	Aagab	5958	3514	4814	5259	3253	Aagab	5441	4553	6032	3871
Aak1	AP2 associated kinase 1	Aak1	81059	94046	78307	84489	69596	96926	63297	Aak1	56204	49912	79467	73655	78051	79591	Aak1	91336	88344	92701	71548	108946	77711	Aak1	91703	81202	37476	75392	84467	72087	Aak1	28698	54684	32967	57691	38973	58647	60194	Aak1	60639	39582	56126	63444	40065	Aak1	61612	47514	62901	48872
Aamdc	adipogenesis associated, Mth938 domain containing	Aamdc	275	308	231	261	221	278	229	Aamdc	205	178	316	273	284	347	Aamdc	289	296	316	260	318	246	Aamdc	388	312	83	181	260	232	Aamdc	112	205	138	241	98	146	212	Aamdc	204	171	184	248	94	Aamdc	226	172	209	153
Aamp	angio-associated, migratory cell protein	Aamp	13025	15775	12932	14366	12239	15320	11762	Aamp	11685	9493	13996	13992	13374	16583	Aamp	12740	12784	15437	10797	15721	11600	Aamp	19706	14388	5805	11353	14858	11492	Aamp	6373	12294	7692	13769	7806	10561	12894	Aamp	13937	8477	12311	13165	8283	Aamp	13760	11085	14817	9054
Aanat	aralkylamine N-acetyltransferase	Aanat	16	31	8	24	34	40	20	Aanat	26	18	30	30	21	27	Aanat	10	15	24	6	26	40	Aanat	34	31	11	49	18	21	Aanat	10	20	16	45	22	12	28	Aanat	38	10	30	30	13	Aanat	29	21	31	30
Aar2	AAR2 splicing factor homolog	Aar2	3655	4101	3547	4155	2895	4092	3099	Aar2	2803	2647	3495	3273	3313	4063	Aar2	4128	3659	4910	3259	4561	3176	Aar2	4548	3514	1405	2486	3825	3069	Aar2	1210	2015	1147	2225	1297	1863	2068	Aar2	2212	1580	2016	2181	1472	Aar2	2272	1615	2284	1816
Aard	alanine and arginine rich domain containing protein	Aard	119	107	72	105	63	115	74	Aard	66	86	76	78	131	124	Aard	117	65	93	68	83	49	Aard	139	122	73	67	100	78	Aard	111	126	61	194	72	162	130	Aard	154	54	99	91	65	Aard	142	112	119	86
Aars	alanyl-tRNA synthetase	Aars	22758	28271	21039	25962	20987	27207	19534	Aars	18326	15299	22984	22876	22164	25178	Aars	23603	23727	26029	19099	29091	21348	Aars	30723	23364	10571	23457	23868	19434	Aars	9791	18610	11790	22097	11551	18336	20247	Aars	19591	11950	16801	18116	11996	Aars	22745	18568	23976	14013
Aars2	alanyl-tRNA synthetase 2, mitochondrial	Aars2	1440	1829	1194	1557	1590	1775	1225	Aars2	1441	755	1284	1556	1245	1298	Aars2	1155	1411	1251	1331	2148	1544	Aars2	2410	1576	748	1380	1567	1187	Aars2	704	1092	709	1320	830	1069	1274	Aars2	1222	660	957	1094	715	Aars2	1177	1136	1410	896
Aarsd1	alanyl-tRNA synthetase domain containing 1	Aarsd1	3986	5113	3909	4585	3680	4660	3648	Aarsd1	3683	2569	4249	4300	4234	4715	Aarsd1	3930	3728	3993	3253	4759	3484	Aarsd1	6240	4251	1900	3747	4500	3359	Aarsd1	1983	3537	2133	4225	1935	2774	3411	Aarsd1	3625	2131	2772	3096	2026	Aarsd1	4048	3294	4497	2203
Aasdh	aminoadipate-semialdehyde dehydrogenase	Aasdh	1662	1850	1557	1604	1375	1866	1322	Aasdh	1269	1054	1779	1745	1613	1759	Aasdh	1855	1757	1881	1533	2225	1526	Aasdh	2049	1676	762	1472	1665	1335	Aasdh	786	1627	1056	1717	908	1459	1553	Aasdh	1816	1042	1245	1637	919	Aasdh	1887	1540	1850	1109
Aasdhppt	aminoadipate-semialdehyde dehydrogenase-phosphopantetheinyl transferase	Aasdhppt	4129	5059	3738	4405	3675	5016	3112	Aasdhppt	3165	2019	4349	3659	4002	3526	Aasdhppt	3406	3635	3193	3364	4941	3367	Aasdhppt	4831	4365	1348	2735	4025	3324	Aasdhppt	1017	2090	1277	2318	1460	2077	2027	Aasdhppt	2321	1806	2251	2575	1619	Aasdhppt	2074	1627	2272	1908
Aass	aminoadipate-semialdehyde synthase	Aass	786	782	810	670	676	741	573	Aass	546	572	866	626	742	971	Aass	1139	1151	1053	921	1444	801	Aass	799	732	351	549	753	572	Aass	266	595	456	520	427	662	556	Aass	781	462	612	808	451	Aass	910	705	891	678
Aatf	apoptosis antagonizing transcription factor	Aatf	1232	1376	1067	1370	1007	1344	965	Aatf	893	719	1191	1046	1077	1268	Aatf	1267	1151	1321	1017	1531	999	Aatf	1418	1265	485	909	1114	1154	Aatf	434	782	542	1054	577	818	948	Aatf	1117	606	675	947	623	Aatf	1205	1129	1365	759
Aatk	apoptosis-associated tyrosine kinase	Aatk	14217	17788	12181	15097	14018	16290	11038	Aatk	12517	7212	13060	15564	11720	11517	Aatk	12342	14925	10427	12039	21676	17255	Aatk	22246	15058	6993	15411	13410	11671	Aatk	10997	18406	11356	20302	11805	15537	21795	Aatk	18555	10697	13056	16880	10724	Aatk	22110	19321	24477	13975
Abat	4-aminobutyrate aminotransferase	Abat	14657	17221	14900	15546	12728	15866	12003	Abat	12093	8778	13808	13415	12473	15318	Abat	15672	14766	16222	11771	18439	13827	Abat	19824	14136	6325	12497	14796	12303	Abat	6238	12240	7340	12252	9162	13314	13560	Abat	13815	9913	14659	15398	10174	Abat	13973	9689	13131	10416
Abca1	ATP binding cassette subfamily A member 1	Abca1	5188	5883	4216	5681	4388	5870	3080	Abca1	3434	2917	5750	4967	5473	6882	Abca1	3330	3731	3550	2223	3958	2749	Abca1	6426	4490	1804	3861	4263	4273	Abca1	3042	6126	3470	7206	4284	6040	4991	Abca1	6918	5097	6458	8206	5169	Abca1	5264	4677	5596	3736
Abca12	ATP binding cassette subfamily A member 12	Abca12	48	43	91	211	37	148	92	Abca12	35	64	55	24	28	117	Abca12	114	46	61	54	54	36	Abca12	60	30	103	68	119	59	Abca12	9	41	41	75	21	52	30	Abca12	45	34	41	25	34	Abca12	73	64	77	59
Abca13	ATP binding cassette subfamily A member 13	Abca13	60	58	45	54	51	45	22	Abca13	43	63	69	47	44	62	Abca13	72	28	64	28	41	24	Abca13	54	74	30	55	60	36	Abca13	24	59	33	53	32	38	26	Abca13	55	32	58	32	48	Abca13	63	25	38	28
Abca14	ATP-binding cassette, subfamily A (ABC1), member 14	Abca14	6	8	0	8	2	4	0	Abca14	0	4	8	6	5	0	Abca14	4	2	4	4	4	2	Abca14	4	4	4	11	6	2	Abca14	6	4	2	6	6	10	6	Abca14	4	0	4	6	2	Abca14	0	4	10	19
Abca15	ATP-binding cassette, subfamily A (ABC1), member 15	Abca15	0	0	0	0	0	0	0	Abca15	0	0	0	0	0	0	Abca15	0	0	0	0	0	0	Abca15	0	0	0	0	0	0	Abca15	0	0	4	0	0	0	0	Abca15	0	0	0	0	0	Abca15	0	0	0	0
Abca16	ATP-binding cassette, subfamily A (ABC1), member 16	Abca16	8	4	2	4	2	3	4	Abca16	0	0	6	10	4	4	Abca16	2	0	0	0	4	4	Abca16	2	4	4	4	2	6	Abca16	0	0	4	0	2	6	0	Abca16	8	4	0	2	2	Abca16	4	0	2	0
Abca17	ATP-binding cassette, subfamily A (ABC1), member 17	Abca17	55	91	63	80	87	84	72	Abca17	89	64	93	96	97	123	Abca17	108	77	87	62	113	80	Abca17	139	120	39	114	97	57	Abca17	63	101	42	79	68	79	97	Abca17	109	81	114	84	59	Abca17	119	61	92	96
Abca2	ATP binding cassette subfamily A member 2	Abca2	29649	38164	28207	33575	28166	34445	25284	Abca2	26710	16753	26058	31791	25446	27036	Abca2	28406	31527	27496	27050	40088	32504	Abca2	46662	29940	15537	32693	31201	25208	Abca2	21029	37112	22713	40022	27649	38724	49740	Abca2	38473	22700	30628	39262	24674	Abca2	44599	36059	43488	29077
Abca3	ATP binding cassette subfamily A member 3	Abca3	12506	14772	11451	14155	11728	15290	11285	Abca3	11751	9035	12317	12317	12725	14284	Abca3	13388	12255	15146	11092	15561	11485	Abca3	17954	12382	6540	14922	13491	9984	Abca3	7952	14885	8612	15439	9399	12744	14604	Abca3	15257	8860	12274	14044	9186	Abca3	17474	13136	17529	10649
Abca4	ATP binding cassette subfamily A member 4	Abca4	88	67	45	81	51	105	56	Abca4	76	48	96	72	110	102	Abca4	72	108	70	42	130	73	Abca4	65	54	22	91	33	38	Abca4	10	127	46	52	44	46	91	Abca4	73	111	47	59	50	Abca4	100	78	135	100
Abca5	ATP binding cassette subfamily A member 5	Abca5	6612	7781	6070	7370	5724	7678	4641	Abca5	3703	3645	6652	5342	5544	6470	Abca5	6905	6896	6214	5406	8626	5667	Abca5	5790	6849	2424	3797	5595	5610	Abca5	1397	2819	1647	3184	1937	3132	2935	Abca5	3272	2519	3295	3385	2147	Abca5	3116	2331	3275	2631
Abca6	ATP binding cassette subfamily A member 6	Abca6	80	61	58	71	129	110	95	Abca6	46	34	79	67	41	144	Abca6	78	47	88	38	116	73	Abca6	44	68	26	58	62	46	Abca6	24	44	20	47	48	58	43	Abca6	53	38	52	58	40	Abca6	111	56	90	72
Abca7	ATP binding cassette subfamily A member 7	Abca7	4357	5227	4117	4629	4392	5107	4064	Abca7	4343	2529	4258	4779	4091	3928	Abca7	4171	4120	2866	3403	5424	4664	Abca7	7388	4364	2089	4243	4237	3365	Abca7	2285	4380	2686	4205	2945	3916	4798	Abca7	4269	2460	3536	4388	2623	Abca7	4790	3820	3607	2930
Abca8	ATP binding cassette subfamily A member 8	Abca8	1912	2231	1730	2030	1850	2421	1742	Abca8	1317	1146	1914	1852	1828	2566	Abca8	2068	1756	2173	1435	2585	1665	Abca8	1978	2020	718	1410	1922	1236	Abca8	657	1426	953	1530	1045	1618	1611	Abca8	1709	968	1511	1651	1105	Abca8	1907	1398	1846	1317
Abca8a	ATP-binding cassette, subfamily A (ABC1), member 8a	Abca8a	3654	4949	3497	4007	2901	3849	2657	Abca8a	1965	1756	2966	3116	2269	2967	Abca8a	3650	4158	3269	3129	5171	3580	Abca8a	3895	3540	1229	2243	2994	3701	Abca8a	4231	8146	4844	9160	6899	10271	11084	Abca8a	8755	6073	8977	11784	7843	Abca8a	9060	7328	8595	7741
Abca9	ATP binding cassette subfamily A member 9	Abca9	357	393	361	374	269	439	403	Abca9	218	128	369	245	324	383	Abca9	325	409	396	254	418	214	Abca9	220	300	136	185	301	285	Abca9	121	286	135	279	138	216	288	Abca9	328	196	277	343	227	Abca9	344	283	390	287
Abcb10	ATP binding cassette subfamily B member 10	Abcb10	2690	3457	2710	3099	2718	3370	2526	Abcb10	2562	1763	3029	2973	2840	3423	Abcb10	3116	2780	3299	2524	3760	2954	Abcb10	3868	3154	1218	2376	3125	2378	Abcb10	940	1642	1128	1868	1282	1720	2046	Abcb10	1937	1469	2025	2376	1439	Abcb10	2033	1483	2246	1841
Abcb11	ATP binding cassette subfamily B member 11	Abcb11	4	10	0	6	0	6	6	Abcb11	4	4	10	4	6	4	Abcb11	6	1	2	0	6	2	Abcb11	6	6	1	12	4	4	Abcb11	2	6	0	6	6	4	4	Abcb11	2	2	6	10	4	Abcb11	12	2	0	2
Abcb1a	ATP binding cassette subfamily B member 1A	Abcb1a	5621	7757	7154	6443	6186	7374	5085	Abcb1a	4463	4020	7185	6241	5842	7563	Abcb1a	4797	4039	5357	2945	5640	4059	Abcb1a	6385	6693	2607	5366	6054	4976	Abcb1a	1542	4091	2654	3539	2877	3661	3795	Abcb1a	4186	3053	4316	5115	3005	Abcb1a	2779	2040	3234	1885
Abcb1b	ATP-binding cassette, subfamily B (MDR/TAP), member 1B	Abcb1b	140	96	63	88	86	101	65	Abcb1b	61	54	62	80	77	75	Abcb1b	144	99	112	108	186	131	Abcb1b	93	113	28	72	88	98	Abcb1b	509	1066	496	1131	676	1289	1066	Abcb1b	1087	836	1007	1249	783	Abcb1b	1186	923	1075	1168
Abcb4	ATP binding cassette subfamily B member 4	Abcb4	844	1000	859	843	712	954	688	Abcb4	587	600	763	770	717	887	Abcb4	738	768	707	534	879	681	Abcb4	1008	970	388	853	926	660	Abcb4	440	1073	629	1238	665	1039	1407	Abcb4	1363	675	960	1099	829	Abcb4	974	844	1103	798
Abcb5	ATP binding cassette subfamily B member 5	Abcb5	2	2	2	2	2	0	2	Abcb5	2	4	4	2	6	0	Abcb5	8	0	0	6	2	2	Abcb5	4	6	6	4	2	2	Abcb5	0	0	0	2	0	0	0	Abcb5	2	2	2	2	2	Abcb5	2	0	2	0
Abcb6	ATP-binding cassette, subfamily B (MDR/TAP), member 6	Abcb6	4183	5172	3828	4777	4174	5031	3919	Abcb6	3889	2939	4195	4472	4256	4785	Abcb6	4600	3986	4457	3652	5470	4519	Abcb6	6399	4212	2200	4403	4749	3586	Abcb6	2150	4147	2534	4091	2546	3245	4222	Abcb6	4532	2334	3022	3489	2304	Abcb6	4696	3618	5195	2776
Abcb7	ATP binding cassette subfamily B member 7	Abcb7	1499	1912	1502	1701	1262	1694	926	Abcb7	981	660	1508	1219	1147	1222	Abcb7	1521	1835	1678	1353	2247	1416	Abcb7	1993	1502	520	1156	1517	1384	Abcb7	511	912	530	1031	617	977	952	Abcb7	997	948	1115	1196	692	Abcb7	920	681	982	844
Abcb8	ATP binding cassette subfamily B member 8	Abcb8	3998	5386	4155	4709	4083	4884	4137	Abcb8	4054	3091	4298	4381	4264	5096	Abcb8	4259	4292	4592	3551	5702	4058	Abcb8	6843	4233	2192	4401	4620	3531	Abcb8	2070	3899	2312	3691	2465	3164	3832	Abcb8	3966	2388	3105	3556	2257	Abcb8	3916	2988	4380	2561
Abcb9	ATP binding cassette subfamily B member 9	Abcb9	3678	4725	3089	3905	3721	4420	3061	Abcb9	4236	2129	3520	4415	3302	3736	Abcb9	2484	2661	2334	2709	4376	3318	Abcb9	6280	3756	2124	4268	3656	2983	Abcb9	1521	2552	1724	3017	1683	2310	2888	Abcb9	3060	1505	1969	2492	1550	Abcb9	2642	2062	3190	1709
Abcc1	ATP binding cassette subfamily C member 1	Abcc1	3586	4485	3509	4411	3448	4592	3553	Abcc1	2955	2545	3685	4052	3702	4604	Abcc1	3568	2919	3688	2395	4015	3019	Abcc1	4967	3985	1587	3283	4089	2895	Abcc1	1400	2626	1677	3278	2193	3141	3449	Abcc1	2965	2225	3355	3473	2332	Abcc1	2646	1994	2869	2038
Abcc10	ATP binding cassette subfamily C member 10	Abcc10	1006	1484	851	1134	1122	1202	903	Abcc10	1087	556	974	1393	951	821	Abcc10	815	996	694	907	1508	1215	Abcc10	1870	1152	632	1149	1124	939	Abcc10	537	1068	709	1032	751	1106	1322	Abcc10	1157	642	871	1089	688	Abcc10	1264	896	1291	812
Abcc12	ATP binding cassette subfamily C member 12	Abcc12	18	26	29	30	22	22	24	Abcc12	34	29	56	30	22	44	Abcc12	27	20	22	8	39	26	Abcc12	29	25	20	27	22	24	Abcc12	8	16	16	19	8	12	27	Abcc12	30	8	4	22	16	Abcc12	18	20	14	21
Abcc2	ATP binding cassette subfamily C member 2	Abcc2	151	165	161	132	152	138	155	Abcc2	133	92	167	232	128	254	Abcc2	265	205	386	169	209	181	Abcc2	220	211	90	211	167	119	Abcc2	48	96	63	96	46	59	132	Abcc2	126	65	104	71	92	Abcc2	150	126	214	49
Abcc3	ATP binding cassette subfamily C member 3	Abcc3	228	238	180	200	192	262	243	Abcc3	193	166	239	214	202	316	Abcc3	211	222	263	186	292	185	Abcc3	237	206	91	218	222	163	Abcc3	76	192	115	194	79	133	219	Abcc3	179	83	114	168	117	Abcc3	170	197	268	139
Abcc4	ATP binding cassette subfamily C member 4	Abcc4	2001	2208	1803	1782	1732	2275	1633	Abcc4	1258	1115	1756	1646	1573	1985	Abcc4	1877	1655	2077	1347	2010	1596	Abcc4	1868	2070	935	1474	2124	1454	Abcc4	837	1753	1066	1706	1033	1543	1703	Abcc4	1628	889	1366	1891	1069	Abcc4	1823	1320	1748	1134
Abcc5	ATP binding cassette subfamily C member 5	Abcc5	22128	26060	22130	23528	20352	26473	19633	Abcc5	18154	15061	21776	22112	21687	24040	Abcc5	26159	27007	26742	21862	33309	23172	Abcc5	26675	21761	9695	18942	22538	18285	Abcc5	8401	15931	10452	17103	11023	15954	18532	Abcc5	18890	11183	15489	19402	10923	Abcc5	19008	15686	20110	14223
Abcc6	ATP binding cassette subfamily C member 6	Abcc6	335	538	397	526	308	483	465	Abcc6	426	274	439	517	390	511	Abcc6	232	238	287	199	416	253	Abcc6	464	404	251	431	419	346	Abcc6	167	443	274	521	191	365	478	Abcc6	378	208	270	325	313	Abcc6	239	167	324	138
Abcc8	ATP binding cassette subfamily C member 8	Abcc8	3335	3921	3153	3809	3518	4115	3199	Abcc8	3120	2243	3287	3808	3218	3819	Abcc8	2832	2671	3013	2535	3518	2766	Abcc8	5158	3360	1723	4221	3770	2911	Abcc8	1951	3727	2234	3586	2897	3203	3889	Abcc8	3523	1982	3087	4329	2088	Abcc8	3954	2933	4352	2548
Abcc9	ATP binding cassette subfamily C member 9	Abcc9	2146	2502	2308	2155	2149	2748	2473	Abcc9	1605	1653	2383	2238	2039	2831	Abcc9	2284	2266	2573	1696	2982	1952	Abcc9	1928	2132	999	2214	1777	1656	Abcc9	626	1381	797	1154	1141	1565	1923	Abcc9	1531	1211	1634	1936	1179	Abcc9	1468	1106	1542	1451
Abcd1	ATP binding cassette subfamily D member 1	Abcd1	1080	1476	1219	1281	1129	1466	1105	Abcd1	1277	815	1146	1279	1207	1421	Abcd1	1333	1302	1350	1025	1548	1178	Abcd1	1774	1254	679	1302	1363	1097	Abcd1	611	1158	804	1261	866	1283	1472	Abcd1	1418	854	1136	1422	977	Abcd1	1310	1091	1332	940
Abcd2	ATP binding cassette subfamily D member 2	Abcd2	5609	6625	5670	6195	4373	6201	4583	Abcd2	3145	3621	5306	4720	5419	6116	Abcd2	4399	4508	4778	3911	5655	3998	Abcd2	5976	5656	2609	4949	5785	4776	Abcd2	1275	2786	1559	2639	1641	3010	2608	Abcd2	2803	1945	2821	3481	1965	Abcd2	2311	1844	2442	2030
Abcd3	ATP binding cassette subfamily D member 3	Abcd3	10630	12834	10356	11925	9055	12648	9215	Abcd3	7143	6885	10632	9539	10576	11840	Abcd3	12195	10401	12141	9252	13035	9408	Abcd3	11557	11079	4559	9100	11255	9152	Abcd3	4858	10024	6237	11028	5669	8647	8903	Abcd3	10576	6673	8604	10274	6287	Abcd3	10303	7821	10132	7618
Abcd4	ATP binding cassette subfamily D member 4	Abcd4	338	473	371	441	360	444	348	Abcd4	298	288	360	443	366	509	Abcd4	400	374	435	377	483	320	Abcd4	520	426	249	324	516	304	Abcd4	217	435	209	441	262	324	404	Abcd4	419	182	344	501	247	Abcd4	472	376	438	298
Abce1	ATP binding cassette subfamily E member 1	Abce1	10392	13307	10083	12435	9313	13079	8658	Abce1	7227	7194	10633	9375	10423	11592	Abce1	10962	10175	11284	8181	11948	8218	Abce1	11813	11076	4811	9846	11761	9899	Abce1	3814	8449	4978	8496	5551	8628	8637	Abce1	9333	6631	8494	9837	6240	Abce1	8060	6280	8242	7348
Abcf1	ATP binding cassette subfamily F member 1	Abcf1	10768	13441	9395	11415	10187	11584	8415	Abcf1	9589	6459	11078	10891	10508	11009	Abcf1	10394	10247	11073	8993	13935	10084	Abcf1	15533	10903	4194	9139	11004	8751	Abcf1	4170	8743	5039	10157	5566	7664	9253	Abcf1	8359	5489	6589	8561	4988	Abcf1	10115	8994	12839	7020
Abcf2	ATP binding cassette subfamily F member 2	Abcf2	9563	11600	9674	10442	8768	11340	8402	Abcf2	8360	6539	9535	9811	9426	11172	Abcf2	9236	8882	10440	7766	11075	8158	Abcf2	13983	9624	5087	9976	10440	8187	Abcf2	4284	8413	5422	9627	5356	8246	9081	Abcf2	9436	4933	7127	8243	5314	Abcf2	9522	7793	10602	5859
Abcf3	ATP binding cassette subfamily F member 3	Abcf3	5661	6764	5727	6231	5112	6487	5219	Abcf3	4781	4108	5525	5593	5405	6549	Abcf3	5927	5546	6561	4862	6816	5248	Abcf3	8001	5669	2636	5692	5787	4799	Abcf3	2778	5317	3239	6037	3247	4832	5655	Abcf3	5909	2862	4513	5166	3148	Abcf3	6264	5047	6709	3568
Abcg1	ATP binding cassette subfamily G member 1	Abcg1	8441	10239	7942	8996	7876	9320	6897	Abcg1	6563	5208	8148	9242	7818	8971	Abcg1	9847	9721	9255	7640	12065	9556	Abcg1	11425	9549	3963	8361	9111	7161	Abcg1	4579	8400	4729	8632	5466	7596	8749	Abcg1	8522	5998	8167	9161	6026	Abcg1	9472	7169	9081	7297
Abcg2	ATP-binding cassette, subfamily G (WHITE), member 2	Abcg2	1881	2981	2132	1651	2225	1741	2474	Abcg2	483	434	1640	1653	1034	1662	Abcg2	1383	824	1441	1137	1901	1124	Abcg2	731	2399	873	726	948	644	Abcg2	664	2107	977	1110	1066	1144	2194	Abcg2	514	715	1238	997	723	Abcg2	1092	673	1028	584
Abcg3	ATP-binding cassette, subfamily G (WHITE), member 3	Abcg3	20	33	31	24	28	43	13	Abcg3	40	27	52	38	48	54	Abcg3	22	38	43	10	43	17	Abcg3	36	48	25	24	16	20	Abcg3	12	56	20	72	17	66	24	Abcg3	68	25	23	49	49	Abcg3	53	37	53	16
Abcg3l1	ATP-binding cassette, subfamily G (WHITE), member 3-like 1	Abcg3l1	272	395	313	298	300	399	263	Abcg3l1	222	279	407	288	289	531	Abcg3l1	307	307	392	254	374	213	Abcg3l1	257	501	187	282	454	298	Abcg3l1	93	223	160	271	128	211	202	Abcg3l1	196	168	147	162	162	Abcg3l1	153	177	248	165
Abcg3l3	ATP-binding cassette, subfamily G (WHITE), member 3-like 3	Abcg3l3	201	431	199	179	187	367	197	Abcg3l3	183	160	320	264	379	322	Abcg3l3	225	261	213	180	226	164	Abcg3l3	171	257	105	98	224	205	Abcg3l3	44	220	136	95	96	179	98	Abcg3l3	187	181	189	217	135	Abcg3l3	145	106	152	109
Abcg3l4	ATP-binding cassette, subfamily G (WHITE), member 3-like 4	Abcg3l4	146	149	211	135	158	152	208	Abcg3l4	127	103	165	149	132	182	Abcg3l4	130	149	135	122	175	147	Abcg3l4	133	165	50	128	172	122	Abcg3l4	67	117	62	105	67	112	205	Abcg3l4	119	101	92	153	82	Abcg3l4	82	73	91	73
Abcg4	ATP binding cassette subfamily G member 4	Abcg4	6630	8162	6081	6936	6529	7996	6269	Abcg4	6345	4642	6707	6872	6722	7610	Abcg4	7074	6604	7557	6116	9075	6870	Abcg4	10360	7194	3800	7820	7489	5679	Abcg4	3567	7063	4102	6890	5122	7260	7886	Abcg4	7812	4556	6342	7492	5130	Abcg4	8276	5908	8552	6419
Abcg5	ATP binding cassette subfamily G member 5	Abcg5	4	6	2	10	8	10	6	Abcg5	0	8	10	4	10	6	Abcg5	2	10	15	4	4	6	Abcg5	14	14	14	7	12	8	Abcg5	9	17	16	33	14	18	24	Abcg5	38	9	27	24	10	Abcg5	36	19	42	14
Abcg8	ATP binding cassette subfamily G member 8	Abcg8	0	0	2	2	0	0	0	Abcg8	0	0	0	0	0	0	Abcg8	4	0	0	0	0	4	Abcg8	0	2	2	0	0	0	Abcg8	0	0	0	0	0	0	4	Abcg8	0	0	0	2	4	Abcg8	2	4	0	0
Abhd1	abhydrolase domain containing 1	Abhd1	981	1151	958	1005	940	1061	837	Abhd1	741	751	893	804	890	1159	Abhd1	913	970	1189	762	1282	906	Abhd1	1078	770	478	790	928	653	Abhd1	531	959	599	960	653	881	1062	Abhd1	1112	622	881	921	622	Abhd1	896	638	930	682
Abhd10	abhydrolase domain containing 10	Abhd10	0	0	0	0	0	2	0	Abhd10	0	0	0	0	0	0	Abhd10	0	0	0	0	0	0	Abhd10	0	0	1	1	0	0	Abhd10	0	0	1	0	1	0	1	Abhd10	1	0	1	0	0	Abhd10	1	2	0	1
Abhd11	abhydrolase domain containing 11	Abhd11	934	1397	1184	1262	948	1087	909	Abhd11	964	717	1070	1336	1221	1424	Abhd11	1062	1010	1136	899	1208	803	Abhd11	1684	1195	602	865	1097	858	Abhd11	388	789	481	755	583	681	803	Abhd11	749	555	831	844	488	Abhd11	748	617	720	592
Abhd11os	abhydrolase domain containing 11, opposite strand	Abhd11os	8	4	10	0	0	0	0	Abhd11os	10	8	0	2	2	0	Abhd11os	3	4	8	3	4	2	Abhd11os	6	2	0	20	0	3	Abhd11os	14	8	10	12	6	6	4	Abhd11os	4	2	4	3	4	Abhd11os	10	12	16	4
Abhd12	abhydrolase domain containing 12	Abhd12	9787	10550	10491	11269	10178	11884	8620	Abhd12	9083	6506	9145	11596	8926	10324	Abhd12	10167	8460	10317	7792	11603	9236	Abhd12	15816	10821	6345	10677	11447	8826	Abhd12	5246	9482	7504	12994	6324	10096	9407	Abhd12	11475	5005	7948	8949	5512	Abhd12	11339	8144	13290	10089
Abhd12b	abhydrolase domain containing 12B	Abhd12b	0	0	0	0	0	0	0	Abhd12b	0	0	0	0	0	0	Abhd12b	0	0	0	0	0	0	Abhd12b	0	0	0	0	0	0	Abhd12b	0	0	0	0	0	0	0	Abhd12b	0	0	0	0	0	Abhd12b	0	0	2	0
Abhd13	abhydrolase domain containing 13	Abhd13	4943	5582	4558	5281	4198	5578	3832	Abhd13	3196	2907	4845	4186	4530	4909	Abhd13	5545	4786	4955	3839	5707	4312	Abhd13	4946	4854	2157	3934	4969	4077	Abhd13	1852	3728	2054	3891	2458	3750	3712	Abhd13	3750	2936	3551	4261	2793	Abhd13	3511	2638	3740	3221
Abhd14a	abhydrolase domain containing 14A	Abhd14a	794	887	484	594	470	988	682	Abhd14a	564	642	815	682	931	1079	Abhd14a	766	758	1040	527	717	574	Abhd14a	976	706	483	933	918	700	Abhd14a	524	1056	359	772	305	858	799	Abhd14a	602	400	419	911	446	Abhd14a	629	741	886	466
Abhd14b	abhydrolase domain containing 14b	Abhd14b	913	985	876	870	880	966	792	Abhd14b	666	606	950	1025	962	1097	Abhd14b	1166	863	1136	738	1213	847	Abhd14b	977	852	550	956	814	636	Abhd14b	460	917	681	941	726	836	894	Abhd14b	1088	526	813	826	520	Abhd14b	1050	715	971	574
Abhd15	abhydrolase domain containing 15	Abhd15	136	123	106	100	154	134	170	Abhd15	124	51	148	158	93	134	Abhd15	150	250	204	130	227	167	Abhd15	152	150	61	93	161	66	Abhd15	76	133	58	72	65	86	102	Abhd15	144	83	123	183	84	Abhd15	147	108	125	131
Abhd16a	abhydrolase domain containing 16A	Abhd16a	3863	5447	3386	4310	4378	5601	3870	Abhd16a	4398	2780	3913	4926	4073	4276	Abhd16a	3064	3770	2758	3366	4779	3922	Abhd16a	7769	5088	3110	4979	4061	3244	Abhd16a	1852	3881	2431	4091	2309	3495	4138	Abhd16a	3951	2323	2623	3255	2191	Abhd16a	3956	3495	4201	2789
Abhd16b	abhydrolase domain containing 16B	Abhd16b	9	12	6	10	8	4	4	Abhd16b	8	6	14	4	2	12	Abhd16b	2	4	8	0	18	0	Abhd16b	8	2	2	0	4	6	Abhd16b	6	15	0	4	6	16	2	Abhd16b	4	2	6	6	2	Abhd16b	16	4	10	4
Abhd17a	abhydrolase domain containing 17A	Abhd17a	7515	9593	6937	8514	7761	9248	7326	Abhd17a	8256	5347	8373	9055	7928	8874	Abhd17a	7577	8423	7446	7759	11056	8414	Abhd17a	12233	8410	4873	8935	7466	6333	Abhd17a	4240	7797	4694	8363	4348	6393	8211	Abhd17a	8749	4590	5650	7054	4464	Abhd17a	8670	7399	10454	6174
Abhd17b	abhydrolase domain containing 17B	Abhd17b	4590	5220	4477	5014	3841	5304	3872	Abhd17b	2628	3217	4872	3938	4332	5178	Abhd17b	4778	4417	4595	3564	5498	3924	Abhd17b	4120	4655	1878	3745	4456	3916	Abhd17b	2070	4005	2477	4157	2454	3477	3743	Abhd17b	3842	3022	3632	3826	2683	Abhd17b	3801	2930	3624	3326
Abhd17c	abhydrolase domain containing 17C	Abhd17c	1994	2473	1887	2107	1813	2339	1864	Abhd17c	1675	1462	2254	2064	2254	2465	Abhd17c	2121	1867	2033	1634	2249	1680	Abhd17c	2225	2035	1102	2033	2181	1732	Abhd17c	1524	3233	1932	3160	1951	2783	2921	Abhd17c	3299	1883	2599	3143	1875	Abhd17c	3012	1982	3038	2270
Abhd18	abhydrolase domain containing 18	Abhd18	1310	1643	1199	1331	1129	1480	1156	Abhd18	958	863	1349	1309	1176	1350	Abhd18	1470	1522	1404	1073	1684	1199	Abhd18	1485	1625	485	1115	1419	1195	Abhd18	388	821	547	837	518	823	826	Abhd18	845	654	817	983	536	Abhd18	831	648	744	834
Abhd2	abhydrolase domain containing 2	Abhd2	6590	8984	5760	7895	6025	8039	5631	Abhd2	6209	5079	7254	6326	6875	7677	Abhd2	6680	6732	7372	5531	9205	6108	Abhd2	8995	6797	2790	6812	7853	5675	Abhd2	1600	3329	1619	3126	2158	2866	3551	Abhd2	3551	2887	3344	4419	2476	Abhd2	3274	2606	3569	2850
Abhd3	abhydrolase domain containing 3	Abhd3	7080	9540	8080	8947	7952	9585	6048	Abhd3	6501	5387	8046	8589	7453	7786	Abhd3	7442	8173	8319	5603	10213	7784	Abhd3	8513	9329	3973	6651	8862	6443	Abhd3	3795	7740	5056	8120	5166	8010	7597	Abhd3	8803	5695	7935	10013	5244	Abhd3	7181	6334	7874	5777
Abhd4	abhydrolase domain containing 4	Abhd4	5378	6481	5561	5703	5495	6225	4839	Abhd4	3855	4235	5219	5330	5335	7268	Abhd4	5527	5430	6030	4380	6432	4804	Abhd4	7427	5930	2839	4705	6179	4327	Abhd4	3211	6572	3864	6180	4514	6737	6674	Abhd4	6030	3842	5937	7231	4678	Abhd4	6270	4781	6114	4797
Abhd5	abhydrolase domain containing 5	Abhd5	2590	2809	2397	2502	2127	2723	2001	Abhd5	1617	1611	2394	2157	2594	2906	Abhd5	2445	2166	2357	1760	2618	1941	Abhd5	2570	2343	1067	1967	2367	2228	Abhd5	994	2031	1140	2115	1290	1824	2041	Abhd5	2157	1477	1841	2498	1413	Abhd5	2001	1628	1888	1520
Abhd6	abhydrolase domain containing 6	Abhd6	5584	5939	5194	5238	5381	5998	4354	Abhd6	4659	4075	4546	4247	5096	5203	Abhd6	5628	4832	5352	4056	6111	4475	Abhd6	7240	4953	2214	4866	5461	4472	Abhd6	2701	5411	3267	5636	3478	5482	5379	Abhd6	6473	3113	4043	5127	3151	Abhd6	6192	4204	6346	4236
Abhd8	abhydrolase domain containing 8	Abhd8	13282	16848	9239	11489	17967	15155	8620	Abhd8	16698	6012	12151	16749	11189	10360	Abhd8	10401	12832	9598	15948	20403	17945	Abhd8	27825	17868	8110	13693	10178	8635	Abhd8	6057	10527	6547	11177	5317	6552	9080	Abhd8	11159	5547	5455	7503	4586	Abhd8	13366	12962	19406	9921
Abi1	abl-interactor 1	Abi1	14183	16401	13356	15044	12175	15824	11732	Abi1	9567	9488	13840	12726	13106	15875	Abi1	15316	12845	14947	10576	16189	11658	Abi1	15418	14889	5962	11859	14471	11874	Abi1	8473	16207	9870	16801	11459	17366	16969	Abi1	18877	12385	17569	19353	13108	Abi1	16251	10603	14089	13409
Abi2	abl-interactor 2	Abi2	22191	26829	21736	25690	19538	26973	18522	Abi2	17061	15115	23727	20516	23550	25813	Abi2	23134	19641	23142	17184	26288	18315	Abi2	27829	24380	12067	24001	24821	20866	Abi2	8304	16845	10249	20249	11314	17508	16994	Abi2	19112	12645	16534	19122	12261	Abi2	17360	13001	16733	12232
Abi3	ABI family, member 3	Abi3	177	316	164	239	169	213	227	Abi3	190	105	191	203	199	224	Abi3	194	230	189	185	285	224	Abi3	377	202	136	268	183	163	Abi3	112	305	128	313	137	207	326	Abi3	252	133	187	173	130	Abi3	295	301	329	176
Abi3bp	ABI family member 3 binding protein	Abi3bp	820	853	486	461	532	719	599	Abi3bp	304	216	574	440	626	646	Abi3bp	323	511	464	284	467	324	Abi3bp	283	480	222	306	432	425	Abi3bp	127	426	206	394	225	392	287	Abi3bp	419	308	235	267	312	Abi3bp	288	166	482	156
Abl1	ABL proto-oncogene 1, non-receptor tyrosine kinase	Abl1	1179	1421	972	1108	1041	1351	718	Abl1	835	604	1078	1065	939	1018	Abl1	1061	1080	1080	879	1681	1160	Abl1	1054	1075	362	778	1078	816	Abl1	313	734	415	719	511	791	812	Abl1	765	624	886	1017	643	Abl1	869	666	921	799
Abl2	ABL proto-oncogene 2, non-receptor tyrosine kinase	Abl2	8557	10238	8144	9205	7662	9724	7898	Abl2	7706	6817	9726	8810	9829	10397	Abl2	10745	9359	11611	7572	12061	8778	Abl2	10824	9242	3716	7313	10145	7099	Abl2	4726	9515	5485	10054	6177	8460	9498	Abl2	10920	7486	9660	12024	7097	Abl2	9989	7946	11738	8163
Ablim1	actin-binding LIM protein 1	Ablim1	16541	21512	16764	19080	15611	21536	16151	Ablim1	13265	11925	16853	16453	16753	21422	Ablim1	17117	15251	17546	13313	19582	14022	Ablim1	20010	16395	8845	18103	17696	14400	Ablim1	5901	12536	7139	13632	8022	11994	13793	Ablim1	13746	8026	11567	13390	8225	Ablim1	12239	9448	12416	8551
Ablim2	actin binding LIM protein family, member 2	Ablim2	9515	11198	9269	9311	8912	10607	8440	Ablim2	9678	6497	9275	10808	9798	10440	Ablim2	10261	10622	10337	8441	13632	10462	Ablim2	14807	9563	5673	11298	9416	7730	Ablim2	3733	7066	4587	7927	4631	6716	7810	Ablim2	7681	4168	5758	6834	4042	Ablim2	7397	6188	7973	4898
Ablim3	actin binding LIM protein family, member 3	Ablim3	2828	3310	2556	2966	2867	3403	2852	Ablim3	2673	2167	2863	3144	3451	3735	Ablim3	2439	1941	2700	1931	2767	2196	Ablim3	4089	3049	1843	3565	3311	2738	Ablim3	1749	3734	2047	4032	2760	4023	4337	Ablim3	4387	1910	3571	3901	2135	Ablim3	3973	2767	4119	2363
Abo	ABO blood group (transferase A, alpha 1-3-N-acetylgalactosaminyltransferase; transferase B, alpha 1-3-galactosyltransferase)	Abo	400	466	489	456	427	445	335	Abo	306	245	357	402	352	451	Abo	505	507	539	515	558	408	Abo	629	454	202	311	490	376	Abo	200	368	253	376	223	313	410	Abo	364	253	328	421	242	Abo	439	352	546	331
Abo2	histo-blood group ABO system transferase 2	Abo2	0	0	0	0	0	0	0	Abo2	0	0	0	0	0	0	Abo2	0	0	0	0	0	0	Abo2	0	0	0	0	0	0	Abo2	0	0	0	0	0	0	0	Abo2	0	0	0	0	0	Abo2	0	0	2	0
Abr	active BCR-related	Abr	58371	69072	56879	64342	56338	73734	54350	Abr	50550	44665	61613	60783	64103	71789	Abr	62954	54440	63636	45356	68071	51795	Abr	78685	62859	34536	73974	70568	52038	Abr	30360	58528	37352	64490	38947	57434	63898	Abr	62428	34914	52215	58248	35858	Abr	65382	49315	65171	41078
Abra	actin-binding Rho activating protein	Abra	144	77	89	103	52	182	89	Abra	239	214	257	115	93	125	Abra	122	59	177	72	74	47	Abra	80	99	16	50	153	67	Abra	4	8	10	17	2	22	28	Abra	28	8	14	4	8	Abra	16	18	30	10
Abracl	ABRA C-terminal like	Abracl	780	823	708	797	592	808	800	Abracl	658	655	976	765	885	1005	Abracl	1093	974	1129	758	1085	933	Abracl	1049	833	424	882	889	638	Abracl	551	1250	739	1371	533	892	1007	Abracl	1221	624	763	965	611	Abracl	1217	939	1311	744
Abt1	activator of basal transcription 1	Abt1	1521	1880	1556	1851	1420	1711	1264	Abt1	1365	982	1660	1642	1583	1705	Abt1	1462	1470	1322	1332	1798	1315	Abt1	2380	1695	573	1312	1609	1347	Abt1	585	1282	717	1277	681	938	1077	Abt1	1246	801	893	1025	694	Abt1	1217	900	1162	766
Abtb1	ankyrin repeat and BTB domain containing 1	Abtb1	1397	1646	1494	1598	1457	1705	1291	Abtb1	1374	895	1464	1752	1372	1697	Abtb1	1339	1455	1347	1271	1763	1375	Abtb1	2265	1566	876	1571	1530	1280	Abtb1	789	1453	819	1410	688	893	1255	Abtb1	1308	672	1017	1143	639	Abtb1	1383	1185	1546	734
Abtb2	ankyrin repeat and BTB domain containing 2	Abtb2	673	861	770	874	719	721	636	Abtb2	670	460	624	759	571	694	Abtb2	548	613	528	611	928	645	Abtb2	1182	729	415	788	695	523	Abtb2	362	660	467	789	480	658	917	Abtb2	742	461	579	698	485	Abtb2	649	540	712	532
Ac1576	uncharacterized LOC102552783	Ac1576	14	10	27	26	14	33	15	Ac1576	17	12	37	22	25	137	Ac1576	21	34	63	10	38	21	Ac1576	22	27	20	50	23	8	Ac1576	9	25	42	57	8	72	19	Ac1576	62	17	22	38	115	Ac1576	41	74	114	39
Acaa1	acetyl-CoA acyltransferase 1A	Acaa1	1058	1313	1040	1258	1099	1211	1144	Acaa1	1108	647	981	1304	1127	1269	Acaa1	1029	832	1150	771	1093	1095	Acaa1	1963	1156	612	1187	1044	928	Acaa1	641	1123	746	1213	530	747	1114	Acaa1	1237	513	743	833	503	Acaa1	1213	732	1337	634
Acaa1b	acetyl-Coenzyme A acyltransferase 1B	Acaa1b	7	4	13	14	6	5	13	Acaa1b	21	3	6	13	8	9	Acaa1b	28	18	16	17	13	14	Acaa1b	19	10	4	12	3	17	Acaa1b	6	12	6	22	9	6	9	Acaa1b	9	15	16	8	4	Acaa1b	17	11	28	26
Acaa2	acetyl-CoA acyltransferase 2	Acaa2	787	1196	1403	770	1010	1239	1040	Acaa2	804	995	1391	1423	1397	1995	Acaa2	1456	1135	1417	667	1634	1176	Acaa2	1761	1548	526	1285	1204	1177	Acaa2	305	839	715	657	501	751	834	Acaa2	884	701	1086	1134	765	Acaa2	1162	792	965	506
Acaca	acetyl-CoA carboxylase alpha	Acaca	9925	12462	10258	12249	9384	12020	8408	Acaca	7309	6838	10965	9279	10255	11322	Acaca	9907	8683	10773	7440	11671	7615	Acaca	11634	9393	4577	9465	10179	8702	Acaca	4065	8180	5120	9203	5478	8677	9316	Acaca	9176	5742	7967	9303	5742	Acaca	9023	6880	9291	5826
Acacb	acetyl-CoA carboxylase beta	Acacb	745	885	743	719	714	914	580	Acacb	628	487	774	874	805	878	Acacb	597	547	502	470	787	528	Acacb	941	816	364	702	819	657	Acacb	402	899	578	966	552	879	1075	Acacb	990	459	774	974	584	Acacb	686	583	708	462
Acad10	acyl-CoA dehydrogenase family, member 10	Acad10	986	1220	837	823	918	814	1138	Acad10	825	476	1026	1035	1261	1439	Acad10	799	1122	845	801	960	1002	Acad10	1351	1034	384	1010	836	614	Acad10	584	1003	575	992	605	712	1400	Acad10	1090	538	830	1403	767	Acad10	988	1034	1073	703
Acad11	acyl-CoA dehydrogenase family, member 11	Acad11	989	1108	995	1014	858	920	949	Acad11	647	647	940	985	949	1071	Acad11	1048	779	1214	877	1335	947	Acad11	1149	805	359	720	1194	847	Acad11	535	1081	697	1158	629	872	1114	Acad11	965	612	888	1033	641	Acad11	1113	738	1240	901
Acad8	acyl-CoA dehydrogenase family, member 8	Acad8	1767	2167	1779	1905	1720	1956	1615	Acad8	1707	1314	1962	2024	1757	2046	Acad8	1924	1612	1868	1472	2073	1649	Acad8	2710	1917	770	1463	1994	1447	Acad8	980	1811	1124	1909	1017	1427	1658	Acad8	1711	1308	1633	1695	1085	Acad8	1817	1277	1907	1149
Acad9	acyl-CoA dehydrogenase family, member 9	Acad9	6013	7322	5464	6881	5242	6890	4866	Acad9	4658	3856	5769	5461	5580	6283	Acad9	6055	5675	5848	5044	7154	5248	Acad9	7939	6025	2663	5582	5885	5193	Acad9	2332	4526	2830	5115	2576	4124	4358	Acad9	4707	3178	3812	4536	2773	Acad9	4681	3620	4957	3285
Acadl	acyl-CoA dehydrogenase, long chain	Acadl	1544	1798	1475	1496	1243	1672	1346	Acadl	915	1031	1791	1455	1336	1902	Acadl	1537	1413	1511	1100	1699	1161	Acadl	1910	1749	881	1753	1893	1501	Acadl	864	1945	1109	2129	1030	1847	1916	Acadl	1730	1200	1507	1699	1203	Acadl	1774	1425	1595	992
Acadm	acyl-CoA dehydrogenase, C-4 to C-12 straight chain	Acadm	2684	3165	2551	2509	2410	2936	2177	Acadm	1638	1750	2631	2441	2516	3221	Acadm	2470	2515	2827	1994	3110	2003	Acadm	2830	2443	1015	1931	2607	2029	Acadm	833	1874	1107	1889	1208	1736	1874	Acadm	1851	1252	1685	2035	1192	Acadm	1779	1445	1837	1198
Acads	acyl-CoA dehydrogenase, C-2 to C-3 short chain	Acads	588	817	591	677	691	721	609	Acads	537	361	664	777	682	760	Acads	537	574	564	537	845	733	Acads	1081	762	317	649	654	614	Acads	430	815	466	836	434	632	872	Acads	873	450	628	644	426	Acads	847	595	983	494
Acadsb	acyl-CoA dehydrogenase, short/branched chain	Acadsb	5078	6270	5043	5403	4846	5935	4676	Acadsb	3313	2707	5189	4502	4449	5206	Acadsb	5238	4912	5915	3831	6408	4295	Acadsb	4988	4869	1707	3166	5981	4099	Acadsb	1373	2921	1933	2994	2103	2964	3682	Acadsb	2980	2613	3285	3855	2345	Acadsb	3165	2135	3287	2505
Acadvl	acyl-CoA dehydrogenase, very long chain	Acadvl	2770	3600	2992	3132	2746	3196	3035	Acadvl	2398	2080	2822	2808	2950	3678	Acadvl	3600	3274	3625	2909	4275	3055	Acadvl	3645	2978	1547	2885	3408	2489	Acadvl	1671	3716	2099	3639	2067	3050	3612	Acadvl	3614	1877	2547	3151	2024	Acadvl	4110	3183	4071	2287
Acan	aggrecan	Acan	446	500	481	514	412	514	334	Acan	358	258	320	370	236	432	Acan	511	455	556	452	767	643	Acan	523	379	217	367	449	439	Acan	387	904	409	834	508	670	969	Acan	870	550	681	882	467	Acan	767	616	970	595
Acap1	ArfGAP with coiled-coil, ankyrin repeat and PH domains 1	Acap1	30	28	2	10	22	22	22	Acap1	17	4	20	20	30	16	Acap1	16	10	14	20	24	10	Acap1	12	8	14	10	20	12	Acap1	2	14	6	16	4	12	14	Acap1	10	6	0	13	4	Acap1	10	2	16	2
Acap2	ArfGAP with coiled-coil, ankyrin repeat and PH domains 2	Acap2	12121	14431	11929	13048	10551	13509	10209	Acap2	7793	7217	12486	10659	10872	12197	Acap2	12379	11924	10577	9298	13044	9090	Acap2	11750	10172	4018	8055	11095	9031	Acap2	4489	9256	5902	10709	6596	9661	10732	Acap2	11179	8054	10084	12401	6811	Acap2	9177	7494	9280	7527
Acap3	ArfGAP with coiled-coil, ankyrin repeat and PH domains 3	Acap3	11352	14290	10636	12410	11391	14045	10256	Acap3	12451	7313	11746	13263	11593	12147	Acap3	10846	10724	10602	9724	14294	11360	Acap3	19756	13128	7064	14924	12983	10304	Acap3	5963	10603	7222	11521	6506	8945	11191	Acap3	12710	6052	8094	9585	5958	Acap3	11375	8968	13082	6621
Acat1	acetyl-CoA acetyltransferase 1	Acat1	6645	7788	6469	7983	6154	8137	6401	Acat1	4766	4951	6664	7765	7034	6875	Acat1	5977	5294	5646	3967	5875	5151	Acat1	9714	8151	3292	6057	8163	6053	Acat1	3371	6450	4126	8016	4245	6117	7519	Acat1	6071	3886	5960	6259	3761	Acat1	5981	4568	5867	3885
Acat2	acetyl-CoA acetyltransferase 2	Acat2	1343	1630	1626	1880	1438	1793	1552	Acat2	1428	1173	1759	1551	1535	2102	Acat2	1447	1146	1590	1205	1556	1085	Acat2	1743	975	547	1079	1283	959	Acat2	591	1032	741	1302	644	1014	1185	Acat2	1218	877	1061	1196	816	Acat2	1077	759	1077	669
Acat2l1	acetyl-CoA acetyltransferase 2-like 1	Acat2l1	179	217	219	216	160	193	228	Acat2l1	243	249	251	255	245	323	Acat2l1	245	171	268	173	259	162	Acat2l1	310	215	167	358	180	155	Acat2l1	198	395	258	494	159	349	349	Acat2l1	497	134	229	277	173	Acat2l1	433	350	430	146
Acbd3	acyl-CoA binding domain containing 3	Acbd3	3203	3823	2987	3419	2956	3861	2812	Acbd3	2832	2306	3626	3448	3432	3902	Acbd3	3344	3023	3615	2686	3884	2892	Acbd3	4109	3484	1510	3106	3445	2739	Acbd3	1165	2465	1576	2858	1786	2874	2923	Acbd3	3191	1814	2372	2932	1866	Acbd3	2939	2270	3194	2328
Acbd4	acyl-CoA binding domain containing 4	Acbd4	4262	4542	3090	3830	3162	4683	4066	Acbd4	3036	2596	3356	3799	3380	4754	Acbd4	3457	2803	4010	3265	3449	3270	Acbd4	4988	4504	1771	4021	4019	2564	Acbd4	3253	5829	3057	5899	3194	4897	6792	Acbd4	6311	2648	4088	5099	3314	Acbd4	6283	4354	6555	3139
Acbd5	acyl-CoA binding domain containing 5	Acbd5	6482	8108	6951	7504	5456	7807	5408	Acbd5	4089	4209	7001	5512	6204	6962	Acbd5	7137	7593	7800	5678	9156	6351	Acbd5	6498	6850	2181	4174	7089	6245	Acbd5	1727	4063	2339	3996	2749	4143	4243	Acbd5	4586	3365	4345	5388	3174	Acbd5	4180	3357	4278	3878
Acbd6	acyl-CoA binding domain containing 6	Acbd6	2023	2779	1593	2069	2407	2541	1572	Acbd6	2087	1180	1971	2428	1925	1767	Acbd6	1601	1760	1494	1741	2592	2199	Acbd6	3807	2575	1036	2095	1917	1636	Acbd6	1034	2067	1397	2678	1142	1747	2008	Acbd6	2272	1199	1428	1818	1112	Acbd6	2371	1907	2843	1696
Acbd7	acyl-CoA binding domain containing 7	Acbd7	201	119	156	170	91	199	169	Acbd7	99	161	131	113	124	143	Acbd7	178	159	219	105	141	80	Acbd7	218	247	97	143	178	173	Acbd7	36	55	50	83	60	78	97	Acbd7	82	41	79	78	47	Acbd7	102	57	76	46
Accs	1-aminocyclopropane-1-carboxylate synthase homolog	Accs	178	207	206	220	216	260	188	Accs	148	144	205	204	215	272	Accs	196	173	327	143	211	207	Accs	217	283	114	216	206	181	Accs	144	227	154	246	155	279	268	Accs	236	141	288	231	159	Accs	260	203	316	149
Accsl	1-aminocyclopropane-1-carboxylate synthase-like	Accsl	4	2	6	6	3	10	8	Accsl	0	2	8	6	2	6	Accsl	6	6	6	4	6	0	Accsl	4	8	6	4	2	2	Accsl	2	12	7	16	8	10	15	Accsl	10	7	10	7	6	Accsl	8	6	13	10
Acd	adrenocortical dysplasia homolog	Acd	2405	2932	2721	2826	2444	2931	2569	Acd	2416	2046	2966	2951	2954	3595	Acd	3214	2779	3601	2452	3379	2577	Acd	3756	2802	1468	2873	2859	2170	Acd	1145	2310	1456	2403	1638	2477	2539	Acd	2465	1248	1765	2313	1516	Acd	2605	1857	2591	1598
Ace	angiotensin I converting enzyme	Ace	793	1093	785	808	686	894	680	Ace	757	478	737	830	939	945	Ace	853	737	859	662	881	722	Ace	1114	896	475	941	900	639	Ace	375	988	496	777	515	813	1160	Ace	829	1250	735	894	499	Ace	861	638	940	1107
Ace2	angiotensin I converting enzyme 2	Ace2	238	258	231	283	188	283	305	Ace2	177	147	282	255	286	346	Ace2	308	261	318	229	303	213	Ace2	253	272	81	228	259	246	Ace2	84	205	125	191	130	209	249	Ace2	250	163	190	268	147	Ace2	207	157	185	144
Ace3	angiotensin I converting enzyme (peptidyl-dipeptidase A) 3	Ace3	0	4	0	0	2	0	0	Ace3	0	0	0	2	0	0	Ace3	4	2	0	2	0	0	Ace3	0	0	2	0	0	6	Ace3	3	0	2	0	2	0	2	Ace3	0	0	2	2	0	Ace3	0	2	2	0
Acer1	alkaline ceramidase 1	Acer1	12	23	6	12	6	12	10	Acer1	12	8	18	12	7	22	Acer1	15	16	20	13	6	16	Acer1	14	10	8	30	14	4	Acer1	8	4	18	12	4	2	4	Acer1	4	10	0	12	6	Acer1	26	14	23	14
Acer2	alkaline ceramidase 2	Acer2	2638	2241	2927	1989	1796	2630	1780	Acer2	2235	2690	2562	2798	1146	4358	Acer2	6946	5333	6969	3938	5976	7522	Acer2	1756	2558	1063	1099	2481	1386	Acer2	722	1108	936	1024	545	1192	1339	Acer2	1723	802	1280	950	1258	Acer2	3787	3005	4761	3132
Acer3	alkaline ceramidase 3	Acer3	2276	2985	2215	2688	1810	2588	1842	Acer3	1482	1435	2141	1944	2007	2110	Acer3	2365	2395	2221	1808	2899	2233	Acer3	2359	2243	930	1781	2231	2104	Acer3	863	1865	1103	1986	1059	1735	1890	Acer3	1589	1373	1563	2012	1189	Acer3	1549	1211	1509	1464
Ache	acetylcholinesterase	Ache	2226	2937	1806	2803	2151	2929	1830	Ache	2223	1404	2164	2717	2087	1935	Ache	1818	1727	1510	1704	2637	2021	Ache	4173	2665	1336	2888	2482	1977	Ache	2071	3841	2307	3848	2257	3602	4034	Ache	4190	2202	3055	3738	2281	Ache	4115	3044	4154	2578
Acin1	apoptotic chromatin condensation inducer 1	Acin1	15119	17174	13877	14157	12793	16167	11906	Acin1	11976	9551	15577	13913	14393	15470	Acin1	15239	14895	16549	12112	19028	13474	Acin1	19069	14287	5823	12361	14625	11504	Acin1	6372	12863	8751	14436	8644	12605	15011	Acin1	16158	8367	11938	14592	8084	Acin1	16405	13808	19037	10651
Ackr1	atypical chemokine receptor 1	Ackr1	715	637	399	552	534	575	533	Ackr1	465	633	567	683	638	938	Ackr1	866	606	669	484	742	488	Ackr1	840	681	537	975	444	607	Ackr1	592	922	520	839	601	739	733	Ackr1	879	344	700	891	555	Ackr1	1047	921	843	348
Ackr2	atypical chemokine receptor 2	Ackr2	762	833	829	704	730	888	609	Ackr2	723	610	718	854	702	1088	Ackr2	823	792	849	652	979	635	Ackr2	927	740	464	725	810	599	Ackr2	172	450	220	411	225	378	406	Ackr2	440	288	394	385	248	Ackr2	370	266	405	227
Ackr3	atypical chemokine receptor 3	Ackr3	955	890	846	828	743	1022	739	Ackr3	818	670	1051	990	950	1220	Ackr3	685	731	792	674	760	570	Ackr3	1225	888	488	944	936	615	Ackr3	442	1126	607	1250	958	1321	1279	Ackr3	1370	942	1331	1212	844	Ackr3	1055	872	1357	781
Ackr4	atypical chemokine receptor 4	Ackr4	99	75	69	80	68	49	105	Ackr4	60	44	114	85	62	98	Ackr4	70	80	66	60	118	91	Ackr4	70	57	34	44	59	51	Ackr4	60	76	59	136	87	89	125	Ackr4	83	89	69	83	94	Ackr4	103	62	75	75
Acly	ATP citrate lyase	Acly	21381	27134	22333	25358	20329	25671	21035	Acly	18982	16099	22874	21862	22653	26281	Acly	23021	20718	25935	17869	26281	19206	Acly	28077	20388	10520	20823	22154	18042	Acly	10475	19514	12596	22235	13307	20027	23174	Acly	21646	13822	19080	20785	14235	Acly	21222	15616	22206	14066
Acmsd	aminocarboxymuconate semialdehyde decarboxylase	Acmsd	0	0	0	0	0	0	0	Acmsd	2	0	2	2	0	0	Acmsd	0	0	0	0	0	0	Acmsd	0	0	0	0	0	0	Acmsd	0	0	0	0	0	0	2	Acmsd	0	0	0	0	0	Acmsd	0	0	0	0
Acnat1	acyl-coenzyme A amino acid N-acyltransferase 1	Acnat1	0	4	6	2	2	0	2	Acnat1	3	0	0	2	8	0	Acnat1	0	4	2	0	2	0	Acnat1	2	1	0	8	0	2	Acnat1	4	2	3	4	0	0	2	Acnat1	2	0	0	4	2	Acnat1	0	0	0	0
Acnat2	acyl-coenzyme A amino acid N-acyltransferase 2	Acnat2	2	0	2	0	0	0	2	Acnat2	6	0	0	2	0	0	Acnat2	0	0	0	0	0	0	Acnat2	0	0	0	0	2	2	Acnat2	0	4	1	0	2	0	4	Acnat2	2	2	3	0	0	Acnat2	4	0	0	0
Aco1	aconitase 1	Aco1	3720	4233	3674	4365	3126	4578	3332	Aco1	2812	2636	3857	3583	3711	4632	Aco1	3759	3411	4054	3117	4555	3197	Aco1	4614	3759	1909	3921	4027	3224	Aco1	1752	3608	2061	3833	2365	3581	4064	Aco1	3842	2261	3268	3720	2632	Aco1	3914	2996	3567	2593
Aco2	aconitase 2	Aco2	40185	48084	41242	45604	36894	47211	36173	Aco2	34210	28340	40186	41454	38688	46454	Aco2	44425	41994	47076	34631	50548	38866	Aco2	57261	42151	22492	45156	42960	33405	Aco2	20922	40591	25322	44149	28905	43614	47532	Aco2	46126	24675	38044	44002	27900	Aco2	49560	38493	49929	31260
Acot1	acyl-CoA thioesterase 1	Acot1	64	106	65	102	80	104	86	Acot1	77	63	84	96	63	89	Acot1	115	81	88	104	121	87	Acot1	128	106	52	68	86	92	Acot1	58	102	57	121	73	64	76	Acot1	77	47	60	108	62	Acot1	90	78	94	66
Acot11	acyl-CoA thioesterase 11	Acot11	845	949	825	791	716	780	692	Acot11	562	490	713	691	694	894	Acot11	738	650	668	567	879	597	Acot11	987	662	383	625	728	783	Acot11	425	738	447	641	542	677	712	Acot11	684	521	785	995	520	Acot11	890	459	755	500
Acot12	acyl-CoA thioesterase 12	Acot12	14	25	21	23	35	34	18	Acot12	8	14	16	10	37	10	Acot12	46	0	28	21	22	4	Acot12	23	19	6	21	29	12	Acot12	4	16	6	2	10	23	5	Acot12	13	9	12	21	2	Acot12	12	6	18	14
Acot13	acyl-CoA thioesterase 13	Acot13	1428	1617	1292	1501	1074	1528	1201	Acot13	1096	855	1383	1316	1356	1473	Acot13	1647	1355	1719	1204	1554	1268	Acot13	1972	1476	727	1097	1294	1171	Acot13	466	927	590	953	568	943	990	Acot13	999	744	934	1099	691	Acot13	1087	796	887	762
Acot2	acyl-CoA thioesterase 2	Acot2	591	653	603	648	599	591	465	Acot2	513	550	723	755	659	767	Acot2	882	841	932	691	890	803	Acot2	919	678	326	620	600	446	Acot2	302	652	372	665	316	501	650	Acot2	589	430	569	594	362	Acot2	744	617	730	478
Acot3	acyl-CoA thioesterase 3	Acot3	538	554	512	535	622	590	517	Acot3	517	320	621	601	545	683	Acot3	429	557	658	441	666	559	Acot3	953	700	367	693	655	439	Acot3	340	699	525	832	414	632	749	Acot3	744	363	529	580	358	Acot3	602	685	931	542
Acot4	acyl-CoA thioesterase 4	Acot4	251	437	352	355	343	465	369	Acot4	349	307	457	402	404	552	Acot4	330	393	450	391	401	277	Acot4	603	350	215	446	329	319	Acot4	81	249	175	269	100	247	282	Acot4	234	130	175	244	172	Acot4	256	243	329	122
Acot5	acyl-CoA thioesterase 5	Acot5	52	46	26	37	72	44	28	Acot5	76	38	50	52	32	46	Acot5	43	28	69	64	56	57	Acot5	91	46	36	53	45	44	Acot5	10	51	8	48	25	29	32	Acot5	39	20	34	27	18	Acot5	23	21	69	23
Acot6	acyl-CoA thioesterase 6	Acot6	127	83	34	62	85	78	54	Acot6	81	54	75	149	76	53	Acot6	27	30	90	39	78	94	Acot6	158	125	94	77	119	49	Acot6	18	32	18	44	16	24	23	Acot6	18	12	32	21	14	Acot6	14	3	43	25
Acot7	acyl-CoA thioesterase 7	Acot7	11867	15376	10126	13572	12873	14584	10648	Acot7	12135	7919	12286	13262	11292	13578	Acot7	10183	10598	10990	10667	13256	10631	Acot7	23023	13936	7217	14599	11608	10025	Acot7	6727	12051	7461	14113	7211	10405	13086	Acot7	13144	6896	8470	9373	6790	Acot7	13803	11932	15626	8289
Acot8	acyl-CoA thioesterase 8	Acot8	897	1083	810	959	674	1018	743	Acot8	789	548	755	847	714	752	Acot8	910	763	761	696	1075	799	Acot8	1291	843	428	680	1008	810	Acot8	560	886	380	820	371	606	660	Acot8	727	397	633	602	391	Acot8	783	604	746	469
Acot9	acyl-CoA thioesterase 9	Acot9	3905	4434	4072	4453	3392	4783	3635	Acot9	2701	2893	4020	3621	4133	4661	Acot9	3833	3042	3891	2628	3798	2739	Acot9	4428	4094	1937	3990	4350	3672	Acot9	1380	3030	1733	3477	1765	2907	2816	Acot9	3021	2097	2610	2810	1820	Acot9	2838	1997	2709	2039
Acox1	acyl-CoA oxidase 1	Acox1	3783	4771	3871	4376	3567	4582	3463	Acox1	3573	2959	4379	4290	4302	4715	Acox1	4890	4509	5526	3814	5525	4079	Acox1	5487	4167	2374	5009	4468	3602	Acox1	2240	4035	2417	4316	2775	4275	4565	Acox1	4807	2979	4345	4972	3034	Acox1	4712	3829	4599	3902
Acox2	acyl-CoA oxidase 2	Acox2	10	6	16	10	6	11	6	Acox2	12	2	4	18	6	4	Acox2	6	17	28	8	0	9	Acox2	24	9	2	20	20	13	Acox2	8	24	14	23	18	28	6	Acox2	32	5	20	18	22	Acox2	27	6	26	16
Acox3	acyl-CoA oxidase 3, pristanoyl	Acox3	3053	4490	3395	3940	3583	4467	3411	Acox3	3212	2579	3278	3703	3199	3963	Acox3	3913	3541	4119	2931	4511	3376	Acox3	5224	3736	1781	3897	4117	3058	Acox3	1387	3230	2123	3476	2373	3287	3690	Acox3	3558	1665	2885	2849	2017	Acox3	3584	2738	3893	2237
Acoxl	acyl-CoA oxidase-like	Acoxl	6	6	2	0	1	0	2	Acoxl	2	2	4	0	4	10	Acoxl	6	2	0	0	2	2	Acoxl	2	4	2	0	2	2	Acoxl	2	4	2	4	6	4	4	Acoxl	4	8	2	4	2	Acoxl	6	2	6	2
Acp1	acid phosphatase 1, soluble	Acp1	3614	4354	3467	4738	2849	4342	2931	Acp1	2601	2597	3658	3098	3656	4073	Acp1	3591	3132	3659	2634	3940	2780	Acp1	4549	4128	1213	2175	3961	3196	Acp1	825	1648	1021	1765	1115	1777	1656	Acp1	1688	1577	1977	2169	1367	Acp1	1558	1070	1468	1424
Acp2	acid phosphatase 2, lysosomal	Acp2	3740	4604	3697	4239	3475	4453	3581	Acp2	3252	3089	3868	3976	3781	4678	Acp2	4678	4151	5120	3594	5104	3964	Acp2	5285	3834	2215	4040	4510	3370	Acp2	1898	3633	2193	3673	2595	3941	4184	Acp2	3969	2340	3475	4119	2744	Acp2	4153	3172	4314	3319
Acp5	acid phosphatase 5, tartrate resistant	Acp5	117	166	134	171	99	142	90	Acp5	106	70	135	130	103	146	Acp5	116	101	165	124	162	147	Acp5	152	148	42	111	77	74	Acp5	47	127	122	147	61	143	145	Acp5	120	96	116	118	73	Acp5	169	118	203	113
Acp6	acid phosphatase 6, lysophosphatidic	Acp6	512	541	503	505	433	516	477	Acp6	432	390	495	463	457	694	Acp6	553	468	593	453	531	411	Acp6	748	539	330	654	481	449	Acp6	392	756	496	842	384	581	829	Acp6	797	332	507	646	367	Acp6	861	655	876	400
Acp7	acid phosphatase 7, tartrate resistant	Acp7	7	2	5	19	0	9	1	Acp7	4	2	2	4	6	2	Acp7	8	0	8	2	21	3	Acp7	0	4	0	4	1	5	Acp7	0	2	0	6	2	8	2	Acp7	0	0	2	2	0	Acp7	0	0	0	3
Acpp	acid phosphatase, prostate	Acpp	13	4	6	16	15	9	4	Acpp	9	5	2	4	8	2	Acpp	10	7	12	8	18	8	Acpp	8	0	0	2	12	6	Acpp	0	0	4	2	0	0	4	Acpp	2	2	0	6	2	Acpp	2	0	4	0
Acpt	acid phosphatase, testicular	Acpt	52	72	34	60	40	42	40	Acpt	50	30	62	43	50	37	Acpt	65	42	59	46	51	69	Acpt	70	24	30	43	61	35	Acpt	18	76	53	88	49	75	84	Acpt	78	50	69	114	31	Acpt	106	48	99	74
Acr	acrosin	Acr	37	35	17	47	32	29	36	Acr	4	17	42	28	41	26	Acr	24	11	22	28	14	23	Acr	33	26	15	47	32	8	Acr	18	40	15	48	21	33	25	Acr	36	8	16	38	2	Acr	23	11	43	25
Acrbp	acrosin binding protein	Acrbp	116	150	104	122	121	112	137	Acrbp	99	82	166	150	132	197	Acrbp	143	130	133	99	146	82	Acrbp	177	141	72	134	177	99	Acrbp	79	165	111	189	76	119	175	Acrbp	214	94	105	179	91	Acrbp	206	163	255	74
Acrv1	acrosomal vesicle protein 1	Acrv1	0	0	0	0	0	0	0	Acrv1	0	0	0	0	0	0	Acrv1	0	0	0	0	0	0	Acrv1	0	0	0	0	0	0	Acrv1	0	0	0	0	0	0	0	Acrv1	0	0	0	0	0	Acrv1	0	0	0	0
Acsbg1	acyl-CoA synthetase bubblegum family member 1	Acsbg1	15551	19255	16533	17675	15847	17851	15690	Acsbg1	13126	11179	16057	16010	14882	20108	Acsbg1	18808	18425	20191	15319	23447	16464	Acsbg1	24365	17151	9283	17797	18772	13812	Acsbg1	8995	18428	11002	19168	11624	16567	19593	Acsbg1	18841	10128	15933	18827	11478	Acsbg1	19624	15779	20924	12538
Acsbg2	acyl-CoA synthetase bubblegum family member 2	Acsbg2	0	4	0	2	2	0	2	Acsbg2	0	2	0	0	9	0	Acsbg2	0	2	0	0	0	4	Acsbg2	2	0	0	0	2	2	Acsbg2	2	2	4	4	2	10	4	Acsbg2	10	2	2	2	0	Acsbg2	4	4	6	4
Acsf2	acyl-CoA synthetase family member 2	Acsf2	4352	5068	4057	4860	4544	5188	3563	Acsf2	3711	2679	4497	4556	3854	5427	Acsf2	4314	4316	4507	3730	5674	3845	Acsf2	5683	4582	1926	3987	4505	3532	Acsf2	1752	3382	2224	3347	2748	3998	4065	Acsf2	3992	2226	3535	4088	2876	Acsf2	3604	2554	3453	2486
Acsf3	acyl-CoA synthetase family member 3	Acsf3	1625	1979	1659	1883	1655	2083	1387	Acsf3	1380	1143	1716	1723	1692	2010	Acsf3	1498	1369	1651	1193	1701	1136	Acsf3	2578	1717	891	1728	2052	1520	Acsf3	584	1156	681	1212	694	922	1176	Acsf3	1157	699	1022	1004	776	Acsf3	1178	1034	1207	740
Acsl1	acyl-CoA synthetase long-chain family member 1	Acsl1	6885	7705	5288	7016	5370	7173	4748	Acsl1	4967	3969	6340	6097	5870	6734	Acsl1	6268	5220	5960	4848	6979	5109	Acsl1	7757	6287	3047	6118	6316	5465	Acsl1	2663	4943	3116	5800	3023	4927	5196	Acsl1	5091	3116	4142	5277	3240	Acsl1	4924	3712	5108	3638
Acsl3	acyl-CoA synthetase long-chain family member 3	Acsl3	28064	28410	25509	24628	22938	28064	20272	Acsl3	16215	17243	24873	22424	24358	30513	Acsl3	29139	22485	26739	18214	27719	21259	Acsl3	26542	25006	10695	21233	29156	21170	Acsl3	12066	22406	16326	23697	17127	27396	26411	Acsl3	27015	14352	23424	28169	16986	Acsl3	27261	19340	25532	20071
Acsl4	acyl-CoA synthetase long-chain family member 4	Acsl4	21172	26200	20419	23301	17824	26020	16800	Acsl4	13274	13645	21712	16491	20814	22714	Acsl4	24768	22909	23148	18416	28540	19349	Acsl4	18960	20907	8442	17061	22286	18599	Acsl4	6467	14301	8878	15346	9118	14783	13899	Acsl4	16950	11886	14217	16138	10846	Acsl4	15358	11243	14411	13133
Acsl5	acyl-CoA synthetase long-chain family member 5	Acsl5	4765	5702	5156	5147	4134	5766	4438	Acsl5	3666	3651	5144	4739	5355	6627	Acsl5	5151	3966	5141	3552	4889	3752	Acsl5	6283	5078	2869	5976	5817	4574	Acsl5	3300	6950	4456	8145	3980	6300	6905	Acsl5	7769	3973	5503	6201	4032	Acsl5	7514	5684	7887	4119
Acsl6	acyl-CoA synthetase long-chain family member 6	Acsl6	24831	28257	24848	26891	21351	27401	20892	Acsl6	17504	15491	23594	22474	22505	27817	Acsl6	24951	23210	25831	18123	29773	20826	Acsl6	31101	24240	10506	20057	25008	21343	Acsl6	10097	19118	11726	20077	12975	19565	20702	Acsl6	20810	13841	19098	24430	14231	Acsl6	19463	13591	18656	14039
Acsm1	acyl-CoA synthetase medium-chain family member 1	Acsm1	6	6	16	16	15	26	19	Acsm1	16	8	16	7	14	19	Acsm1	6	10	11	18	10	22	Acsm1	18	24	7	14	12	8	Acsm1	4	8	8	6	0	2	4	Acsm1	2	8	2	6	2	Acsm1	14	13	4	6
Acsm2a	acyl-CoA synthetase medium-chain family member 2A	Acsm2a	0	2	0	0	0	2	0	Acsm2a	0	0	0	2	0	2	Acsm2a	0	0	0	0	2	0	Acsm2a	0	0	0	0	0	0	Acsm2a	0	2	2	0	0	0	4	Acsm2a	0	1	0	0	0	Acsm2a	2	2	2	2
Acsm3	acyl-CoA synthetase medium-chain family member 3	Acsm3	32	67	26	36	40	28	32	Acsm3	20	40	32	26	22	29	Acsm3	39	66	46	33	30	15	Acsm3	46	38	26	42	53	18	Acsm3	33	72	16	89	15	71	32	Acsm3	18	25	30	27	18	Acsm3	28	48	96	74
Acsm4	acyl-CoA synthetase medium-chain family member 4	Acsm4	24	44	27	58	24	62	21	Acsm4	25	32	48	35	24	34	Acsm4	29	18	63	8	31	22	Acsm4	24	28	12	30	43	15	Acsm4	17	54	11	41	9	49	25	Acsm4	24	6	29	12	20	Acsm4	28	34	40	15
Acsm5	acyl-CoA synthetase medium-chain family member 5	Acsm5	86	152	124	105	110	145	183	Acsm5	69	72	165	86	168	155	Acsm5	143	146	147	198	145	93	Acsm5	105	157	82	148	125	62	Acsm5	52	207	111	112	107	106	278	Acsm5	97	143	171	156	100	Acsm5	227	115	85	129
Acss1	acyl-CoA synthetase short-chain family member 1	Acss1	3914	4910	4370	3772	4621	5086	3423	Acss1	3141	3043	4079	5496	4703	5287	Acss1	3086	3005	3473	2849	4169	2596	Acss1	6299	4602	2574	4165	5157	4146	Acss1	2033	4135	2552	3822	2780	3834	4008	Acss1	3799	2190	3905	4066	2510	Acss1	3477	2848	3174	2535
Acss2	acyl-CoA synthetase short-chain family member 2	Acss2	5542	6532	5419	5817	4820	5709	5064	Acss2	3791	3804	4816	4932	4904	6395	Acss2	5877	5263	6644	4459	7388	5537	Acss2	6095	4807	2269	4316	4469	3737	Acss2	3272	6241	3828	6508	3650	6177	6996	Acss2	5971	3454	5048	6056	3794	Acss2	6088	4820	6463	3817
Acss3	acyl-CoA synthetase short-chain family member 3	Acss3	976	1021	695	713	545	929	635	Acss3	424	394	874	715	877	910	Acss3	699	884	791	512	999	539	Acss3	582	813	340	645	752	628	Acss3	344	774	416	676	438	689	663	Acss3	756	567	677	751	547	Acss3	672	445	672	508
Acta1	actin, alpha 1, skeletal muscle	Acta1	673	779	824	786	679	806	706	Acta1	694	532	870	805	854	956	Acta1	688	733	747	712	890	696	Acta1	1301	765	533	732	729	635	Acta1	293	575	397	595	400	558	721	Acta1	631	361	434	489	353	Acta1	676	533	729	364
Acta2	actin, alpha 2, smooth muscle, aorta	Acta2	1470	1676	1354	1144	811	1405	1712	Acta2	1060	854	1406	964	1262	1654	Acta2	1102	1039	1135	935	1180	762	Acta2	1648	1111	603	1032	1204	874	Acta2	491	1102	659	953	575	884	1009	Acta2	1314	819	789	962	700	Acta2	995	735	1015	584
Actb	actin, beta	Actb	69737	97721	41280	61602	72947	91195	45745	Actb	75992	35751	55659	78237	50590	59007	Actb	47151	42263	49630	56573	82936	65147	Actb	134827	75751	36767	78003	49922	44764	Actb	47889	94255	53871	100817	52965	71659	88220	Actb	91357	48913	59864	68724	49535	Actb	94611	75439	101839	72099
Actbl2	actin, beta-like 2	Actbl2	10	2	4	3	8	8	4	Actbl2	3	4	4	6	8	12	Actbl2	6	8	2	0	7	6	Actbl2	8	0	0	8	11	8	Actbl2	2	0	4	2	2	2	2	Actbl2	4	0	4	6	6	Actbl2	2	0	4	4
Actc1	actin, alpha, cardiac muscle 1	Actc1	0	8	0	2	2	0	1	Actc1	0	2	2	6	0	0	Actc1	0	4	0	4	0	2	Actc1	0	2	0	0	0	1	Actc1	6	9	6	2	10	4	12	Actc1	14	6	7	6	10	Actc1	4	6	7	6
Actg1	actin, gamma 1	Actg1	10288	10859	11375	12346	9080	11893	11849	Actg1	6894	9139	9918	8975	11032	15821	Actg1	12154	7653	12630	7068	9291	7464	Actg1	10404	9564	3925	7176	10187	7673	Actg1	3090	6119	3478	5444	3600	5187	5236	Actg1	5528	4023	5657	5805	4472	Actg1	5029	3293	4406	3617
Actg2	actin, gamma 2, smooth muscle, enteric	Actg2	24	49	10	20	9	24	36	Actg2	39	22	52	2	0	30	Actg2	24	6	10	6	12	4	Actg2	12	16	12	8	10	18	Actg2	6	22	10	24	10	14	10	Actg2	50	31	4	4	11	Actg2	2	12	16	4
Actl10	actin-like 10	Actl10	181	245	157	271	178	261	169	Actl10	299	188	296	249	186	244	Actl10	138	156	148	125	186	149	Actl10	273	219	131	197	241	144	Actl10	36	72	51	146	74	109	108	Actl10	98	71	64	78	58	Actl10	69	45	98	59
Actl11	actin-like 11	Actl11	2	2	0	0	2	4	2	Actl11	0	0	0	0	2	2	Actl11	6	2	0	4	2	2	Actl11	2	0	6	2	2	0	Actl11	0	2	0	2	2	0	0	Actl11	0	0	0	0	0	Actl11	2	0	0	0
Actl6a	actin-like 6A	Actl6a	763	817	742	732	599	660	705	Actl6a	568	507	808	639	771	860	Actl6a	769	710	907	569	797	600	Actl6a	882	723	357	628	743	594	Actl6a	316	603	390	588	393	640	552	Actl6a	656	491	516	699	483	Actl6a	589	488	602	525
Actl6b	actin-like 6B	Actl6b	5177	6475	4386	5764	4687	5980	4840	Actl6b	5057	3578	5400	6053	5173	6121	Actl6b	4260	4100	4734	3651	5023	4165	Actl6b	8371	5810	2889	5496	5285	4408	Actl6b	2493	4535	2713	4949	2930	4473	4877	Actl6b	4778	2962	4071	4547	2952	Actl6b	4679	3341	4773	3083
Actl7a	actin-like 7a	Actl7a	2	12	18	10	8	8	6	Actl7a	11	4	12	4	20	6	Actl7a	7	4	24	14	13	6	Actl7a	7	32	8	11	10	11	Actl7a	6	22	18	28	12	14	16	Actl7a	28	10	18	44	3	Actl7a	20	18	48	12
Actl7b	actin-like 7b	Actl7b	8	4	4	6	4	0	4	Actl7b	9	4	2	0	2	6	Actl7b	2	0	10	2	4	6	Actl7b	4	9	6	0	6	4	Actl7b	8	14	4	7	6	8	16	Actl7b	10	6	4	15	4	Actl7b	14	8	12	6
Actl9	actin-like 9	Actl9	0	0	0	0	0	0	0	Actl9	0	0	0	0	0	0	Actl9	0	0	5	0	0	0	Actl9	2	0	0	0	0	0	Actl9	0	0	0	0	0	0	0	Actl9	0	0	0	0	0	Actl9	0	0	0	0
Actl9b	actin-like 9b	Actl9b	0	0	0	0	0	0	0	Actl9b	0	0	0	0	0	0	Actl9b	0	0	0	0	0	0	Actl9b	0	0	0	0	0	0	Actl9b	0	0	0	0	0	0	0	Actl9b	0	0	0	0	0	Actl9b	0	0	0	0
Actn1	actinin, alpha 1	Actn1	11334	14090	11414	11736	11138	13645	9570	Actn1	11623	8571	12017	12078	11816	14619	Actn1	12020	11272	13741	10200	13769	9713	Actn1	14663	10715	5800	11668	11953	8770	Actn1	4069	7212	4669	8537	4493	7305	8101	Actn1	9545	4511	6704	6316	5229	Actn1	8706	7127	10287	5681
Actn2	actinin alpha 2	Actn2	2125	2407	1826	2390	2025	2430	1929	Actn2	1785	1470	2055	2128	1970	2751	Actn2	1786	1493	1940	1357	1815	1233	Actn2	3026	2151	1286	2447	2632	1685	Actn2	1775	3452	2144	3768	2301	3443	3714	Actn2	3637	1862	2744	2824	2166	Actn2	4007	3058	4294	2311
Actn3	actinin alpha 3	Actn3	18	26	51	23	21	32	26	Actn3	22	31	44	20	41	48	Actn3	33	22	35	34	32	25	Actn3	32	42	20	30	30	19	Actn3	27	60	37	68	34	47	57	Actn3	84	38	59	66	31	Actn3	99	55	106	36
Actn4	actinin alpha 4	Actn4	18221	22539	16669	19239	17537	22867	15904	Actn4	18489	12890	19226	20860	19622	20355	Actn4	12759	12530	14089	11050	16255	12173	Actn4	27022	18960	10823	21487	18370	14998	Actn4	6250	12668	7491	15060	8686	12697	15680	Actn4	14435	7260	10007	12361	8147	Actn4	14117	11324	15254	8622
Actr10	actin-related protein 10 homolog	Actr10	6529	7745	6350	7408	5629	7450	5545	Actr10	4814	4466	6830	5996	6239	7059	Actr10	6289	5920	6723	4962	7133	5236	Actr10	8209	7044	3241	6523	6945	5966	Actr10	2651	5346	3152	5802	3102	5202	5109	Actr10	5594	3760	4814	5521	3529	Actr10	5413	3857	5224	4086
Actr1a	ARP1 actin-related protein 1 homolog A, centractin alpha	Actr1a	24230	30121	23782	28202	22722	29203	23101	Actr1a	21036	18820	25595	25144	26085	30755	Actr1a	28657	25774	31665	21721	32861	24604	Actr1a	33663	24856	12663	25005	26301	21082	Actr1a	11079	21307	12783	22442	12533	17888	19975	Actr1a	20993	13934	18009	20664	13061	Actr1a	21800	17102	22410	15048
Actr1b	ARP1 actin-related protein 1 homolog B, centractin beta	Actr1b	26162	33354	25825	30955	25857	33921	25340	Actr1b	26271	19069	27701	30479	27710	30162	Actr1b	27168	26366	26871	22204	35833	26009	Actr1b	41810	28026	13140	24605	28339	22859	Actr1b	11214	21395	13491	23081	12790	18215	21064	Actr1b	22490	13765	17574	20514	12376	Actr1b	23185	18531	24590	15377
Actr2	ARP2 actin-related protein 2 homolog (yeast)	Actr2	83622	96535	80542	91745	69169	105132	67612	Actr2	54571	58957	88065	75485	86103	101448	Actr2	88427	84633	89514	65123	98113	64739	Actr2	85034	88061	28665	59834	84369	76716	Actr2	23780	50175	28836	51933	30963	48614	46314	Actr2	56677	45950	55741	63909	39323	Actr2	47285	36199	46685	42609
Actr3	ARP3 actin-related protein 3 homolog (yeast)	Actr3	17627	21518	16399	20108	15121	21270	14990	Actr3	13614	11822	18885	16652	18666	20740	Actr3	19532	17028	19240	14360	20578	15089	Actr3	20995	18646	8230	16816	19537	15828	Actr3	10369	21674	13018	23493	13358	21335	20923	Actr3	25189	15025	19890	23961	14841	Actr3	20619	15380	20848	16550
Actr3b	ARP3 actin-related protein 3 homolog B (yeast)	Actr3b	4007	4819	3925	4284	3441	4902	4189	Actr3b	3365	3422	4320	4067	4667	5871	Actr3b	4076	3448	4624	3068	4111	3261	Actr3b	4938	3869	2438	4424	4325	3849	Actr3b	2132	4079	2412	4044	2224	3462	4004	Actr3b	4483	2370	3215	3775	2509	Actr3b	4275	3253	4224	2523
Actr5	ARP5 actin-related protein 5 homolog	Actr5	520	610	463	497	437	592	389	Actr5	575	368	549	505	469	561	Actr5	392	442	566	459	707	539	Actr5	782	509	285	547	455	424	Actr5	245	562	328	573	235	349	475	Actr5	456	310	340	391	283	Actr5	548	521	662	351
Actr6	ARP6 actin-related protein 6 homolog	Actr6	2431	2807	2473	2693	2187	3051	2015	Actr6	1462	1672	2575	2212	2309	2760	Actr6	2551	2338	2776	1979	2939	2119	Actr6	2336	2601	923	1908	2689	2218	Actr6	814	1815	1156	1975	1202	1909	1750	Actr6	1945	1360	1729	2038	1289	Actr6	1757	1359	1901	1588
Actr8	ARP8 actin-related protein 8 homolog	Actr8	5060	6121	4729	5371	4663	6283	3834	Actr8	4125	3068	5060	4849	5108	4856	Actr8	4873	4984	4986	4094	6484	4765	Actr8	7259	5237	2125	4608	5673	4376	Actr8	1696	3521	2110	3734	2262	3245	3356	Actr8	3631	2660	3312	3877	2188	Actr8	3785	2723	3786	2697
Actrt1	actin-related protein T1	Actrt1	0	0	0	0	0	0	0	Actrt1	0	0	0	0	0	0	Actrt1	0	0	0	0	0	0	Actrt1	0	0	0	0	0	0	Actrt1	0	0	0	0	0	0	0	Actrt1	0	0	0	0	0	Actrt1	0	0	0	0
Actrt2	actin-related protein T2	Actrt2	0	0	0	2	0	2	0	Actrt2	0	0	0	0	0	0	Actrt2	2	0	0	0	0	0	Actrt2	0	0	0	2	0	0	Actrt2	0	0	0	0	0	0	0	Actrt2	0	0	0	0	0	Actrt2	0	0	0	0
Actrt3	actin-related protein T3	Actrt3	9	4	8	16	6	24	14	Actrt3	2	6	4	12	8	18	Actrt3	25	8	15	11	12	10	Actrt3	10	12	4	8	12	14	Actrt3	0	10	2	16	6	10	4	Actrt3	12	8	23	13	13	Actrt3	24	12	9	4
Acvr1	activin A receptor type 1	Acvr1	2931	3497	2812	3454	2444	3349	2922	Acvr1	2460	2397	3288	2832	3460	3830	Acvr1	2651	2315	3078	1972	2859	2066	Acvr1	3587	2800	1381	2816	3187	2535	Acvr1	1779	3424	1924	3759	2464	3640	3644	Acvr1	4190	2506	3467	4696	2614	Acvr1	3154	2377	3198	2512
Acvr1b	activin A receptor type 1B	Acvr1b	7954	9635	7627	8445	7277	9629	5996	Acvr1b	7874	5887	8359	8269	8157	9486	Acvr1b	8896	9030	10304	7447	11184	7777	Acvr1b	11201	8323	4102	8366	8460	6517	Acvr1b	3033	5760	3420	6151	3848	5381	6462	Acvr1b	6857	3823	5733	6222	4005	Acvr1b	7175	5846	7841	4493
Acvr1c	activin A receptor type 1C	Acvr1c	421	534	595	625	466	549	308	Acvr1c	435	193	498	493	310	492	Acvr1c	517	496	483	488	901	471	Acvr1c	554	500	186	70	185	397	Acvr1c	112	270	191	324	201	208	216	Acvr1c	246	318	335	285	243	Acvr1c	202	135	215	150
Acvr2a	activin A receptor type 2A	Acvr2a	7865	9401	7028	8188	7200	9393	6320	Acvr2a	5165	4752	8378	6443	7716	8816	Acvr2a	9106	7480	8603	6211	8615	6344	Acvr2a	7973	8900	3795	7641	8497	6628	Acvr2a	3927	7873	4832	8482	5734	8210	7938	Acvr2a	8688	5252	7383	7921	5656	Acvr2a	9282	6886	8567	7336
Acvr2b	activin A receptor type 2B	Acvr2b	3161	4081	3234	3486	3276	3980	2871	Acvr2b	2786	2389	3692	3636	3668	4661	Acvr2b	3036	2864	3226	2352	3343	2578	Acvr2b	3775	3698	1690	3127	4097	2881	Acvr2b	783	1617	1007	1570	982	1600	1653	Acvr2b	1723	1003	1502	1857	1191	Acvr2b	1474	1219	1613	1087
Acvrl1	activin A receptor like type 1	Acvrl1	1619	1979	1323	1747	1369	2013	1627	Acvrl1	1499	1248	1648	1676	1837	1952	Acvrl1	1445	1572	1537	1365	1972	1416	Acvrl1	1955	1566	781	1605	1590	1333	Acvrl1	553	970	577	1153	598	898	1135	Acvrl1	1187	625	966	1230	683	Acvrl1	1121	890	1414	823
Acy1	aminoacylase 1	Acy1	1891	2547	2134	2224	1926	2461	1833	Acy1	1749	1308	2013	2199	1829	2243	Acy1	2023	1963	2182	1728	2771	1852	Acy1	3145	1980	945	1897	1960	1631	Acy1	865	1617	1054	1818	952	1358	1920	Acy1	1575	885	1225	1313	799	Acy1	1948	1465	2095	918
Acy3	aminoacylase 3	Acy3	377	531	357	354	361	378	359	Acy3	358	254	436	419	433	537	Acy3	385	345	354	296	446	235	Acy3	550	448	211	419	431	358	Acy3	166	448	179	326	272	355	451	Acy3	367	255	433	494	227	Acy3	407	215	330	290
Acyp1	acylphosphatase 1	Acyp1	1177	1335	1141	1207	859	1230	1052	Acyp1	970	855	1213	1204	1036	1450	Acyp1	1229	1188	1397	999	1573	917	Acyp1	1478	1233	519	884	1223	932	Acyp1	336	716	407	807	367	683	674	Acyp1	829	442	653	828	507	Acyp1	883	622	800	597
Acyp2	acylphosphatase 2	Acyp2	4248	4436	3409	3820	3775	4202	2865	Acyp2	2764	2497	4116	3672	3416	3997	Acyp2	3042	3215	3394	3022	4144	3231	Acyp2	4624	4917	1271	2162	3396	3127	Acyp2	1301	2599	1432	2435	1430	1903	1824	Acyp2	2536	2090	2198	2636	1681	Acyp2	1940	1454	2018	2452
Ada	adenosine deaminase	Ada	139	170	69	69	88	127	62	Ada	68	30	118	100	161	99	Ada	51	82	103	47	70	33	Ada	47	63	16	34	30	102	Ada	27	55	50	38	14	34	42	Ada	36	26	27	49	18	Ada	76	37	143	21
Adad1	adenosine deaminase domain containing 1	Adad1	6	0	4	0	0	4	0	Adad1	0	0	2	2	0	2	Adad1	14	0	2	4	0	0	Adad1	5	0	2	0	10	8	Adad1	8	1	0	10	0	6	2	Adad1	2	2	0	0	0	Adad1	8	4	8	0
Adad2	adenosine deaminase domain containing 2	Adad2	1	10	10	0	4	0	0	Adad2	0	1	2	16	2	2	Adad2	4	2	0	4	2	2	Adad2	2	0	0	6	0	2	Adad2	2	8	2	0	2	12	0	Adad2	4	4	2	0	0	Adad2	17	11	8	20
Adal	adenosine deaminase-like	Adal	1011	1231	1387	1033	1027	1508	986	Adal	718	734	1279	1271	1032	1259	Adal	1465	1149	1325	818	1328	1039	Adal	1199	1290	543	1023	1078	1057	Adal	431	990	733	848	625	1009	958	Adal	949	677	1002	1011	621	Adal	1242	705	1214	847
Adam10	ADAM metallopeptidase domain 10	Adam10	9006	11270	7988	9501	7955	10477	7356	Adam10	6177	5169	8974	8168	8081	8917	Adam10	9274	8321	8665	7405	11082	7369	Adam10	10465	9784	3755	7735	9515	8108	Adam10	3050	6354	3955	7186	4314	7157	7459	Adam10	7018	4721	6299	7175	4661	Adam10	6972	5207	6737	5870
Adam11	ADAM metallopeptidase domain 11	Adam11	28939	36527	23390	30740	32940	34509	24485	Adam11	30186	15319	27526	33391	25924	26290	Adam11	25286	26602	23284	26124	42351	34126	Adam11	47159	31544	16255	32507	29121	23791	Adam11	22216	40605	24452	42841	27999	34031	45290	Adam11	44285	23272	29514	37274	23944	Adam11	44200	32677	47803	31306
Adam12	ADAM metallopeptidase domain 12	Adam12	529	638	471	559	468	752	373	Adam12	376	268	577	442	403	414	Adam12	481	503	537	348	547	379	Adam12	627	591	265	463	513	465	Adam12	379	833	460	900	618	1068	877	Adam12	920	478	731	955	610	Adam12	865	605	908	695
Adam15	ADAM metallopeptidase domain 15	Adam15	3009	4042	2836	3352	3245	3670	2858	Adam15	3081	2029	2992	3941	3357	3412	Adam15	3015	3200	3053	2589	4125	3065	Adam15	5437	3761	2267	4247	3682	2702	Adam15	3177	5830	3699	6087	3435	4733	6115	Adam15	5555	2872	4495	4511	3294	Adam15	6280	4976	6705	3833
Adam17	ADAM metallopeptidase domain 17	Adam17	1913	2379	1830	2233	1551	2283	1798	Adam17	1494	1213	1963	1725	1876	2118	Adam17	1843	2027	1961	1569	2476	1674	Adam17	2400	1902	934	1651	2079	1752	Adam17	904	2100	1104	2321	1264	1903	2381	Adam17	2588	1349	1599	2199	1406	Adam17	1978	1705	2116	1474
Adam18	ADAM metallopeptidase domain 18	Adam18	0	0	0	2	0	0	0	Adam18	0	0	2	0	2	2	Adam18	2	0	0	2	2	0	Adam18	0	0	0	0	0	0	Adam18	2	2	0	2	0	0	2	Adam18	0	2	0	2	0	Adam18	0	0	0	2
Adam19	ADAM metallopeptidase domain 19	Adam19	2210	2809	2626	2370	2422	3157	2146	Adam19	1816	1795	1900	2753	2626	3373	Adam19	2744	2627	2676	1932	2636	2091	Adam19	4724	3359	1276	2719	2472	2048	Adam19	1850	3757	2632	3955	3218	4556	4175	Adam19	4133	2304	4180	5075	3900	Adam19	4801	3254	4472	3330
Adam1a	ADAM metallopeptidase domain 1A	Adam1a	828	713	513	907	812	695	1098	Adam1a	571	468	814	771	1076	1000	Adam1a	628	734	594	401	646	713	Adam1a	1219	847	279	758	595	413	Adam1a	352	530	313	827	466	484	1078	Adam1a	596	509	620	1082	452	Adam1a	530	766	629	281
Adam2	ADAM metallopeptidase domain 2	Adam2	8	6	0	2	6	6	0	Adam2	0	2	2	4	4	0	Adam2	6	12	10	5	0	10	Adam2	2	2	0	2	6	2	Adam2	6	6	2	2	0	4	2	Adam2	8	2	4	0	5	Adam2	9	4	0	2
Adam22	ADAM metallopeptidase domain 22	Adam22	39403	41614	37646	42994	30966	42482	33901	Adam22	22874	24878	35637	31797	33705	42195	Adam22	37751	34306	37492	28015	43555	30480	Adam22	34317	35208	17585	30779	36431	32900	Adam22	12515	24137	15390	27736	15795	24887	26851	Adam22	27267	16515	22268	27279	15567	Adam22	26666	19369	27984	19404
Adam23	ADAM metallopeptidase domain 23	Adam23	26929	32597	26955	29608	19866	33307	24333	Adam23	17973	19487	25057	21633	22736	34173	Adam23	23604	18918	22877	18619	24731	18867	Adam23	29010	29533	12366	26719	27457	24677	Adam23	10692	21191	12448	20313	13232	23905	23199	Adam23	21716	15052	19725	22857	19445	Adam23	20730	12768	18183	17376
Adam24	ADAM metallopeptidase domain 24	Adam24	0	0	0	4	0	2	0	Adam24	0	0	3	2	2	0	Adam24	0	2	2	0	0	0	Adam24	0	2	2	2	2	0	Adam24	0	0	0	0	0	0	0	Adam24	0	0	0	0	0	Adam24	0	0	0	0
Adam26a	a disintegrin and metallopeptidase domain 26A	Adam26a	0	0	0	0	0	0	0	Adam26a	0	0	0	0	0	0	Adam26a	0	0	0	0	0	0	Adam26a	0	0	0	0	0	0	Adam26a	0	0	0	0	0	0	0	Adam26a	0	0	0	0	0	Adam26a	0	0	0	0
Adam28	ADAM metallopeptidase domain 28	Adam28	0	0	0	0	0	0	0	Adam28	2	0	0	0	0	0	Adam28	0	0	0	0	0	0	Adam28	0	0	0	0	0	0	Adam28	0	0	0	0	2	0	0	Adam28	0	0	0	0	0	Adam28	0	0	0	0
Adam30	ADAM metallopeptidase domain 30	Adam30	4	4	10	1	0	4	0	Adam30	0	0	1	1	0	2	Adam30	0	8	2	6	1	4	Adam30	4	4	4	2	2	0	Adam30	2	4	2	0	2	0	0	Adam30	2	2	1	0	2	Adam30	2	2	2	2
Adam32	ADAM metallopeptidase domain 32	Adam32	17	20	26	50	14	24	21	Adam32	18	32	22	17	34	64	Adam32	80	22	40	21	38	57	Adam32	12	11	6	35	26	16	Adam32	52	17	31	117	23	37	74	Adam32	33	31	45	73	50	Adam32	118	38	66	51
Adam33	ADAM metallopeptidase domain 33	Adam33	308	398	297	287	293	444	284	Adam33	326	205	287	488	409	382	Adam33	190	152	160	179	211	174	Adam33	342	265	199	636	230	227	Adam33	6	2	2	6	2	8	10	Adam33	8	6	2	5	0	Adam33	6	2	17	2
Adam34	a disintegrin and metallopeptidase domain 34	Adam34	0	0	0	0	0	0	0	Adam34	0	0	0	0	0	0	Adam34	0	0	0	0	0	0	Adam34	0	0	0	0	0	0	Adam34	0	0	0	0	0	0	0	Adam34	0	0	0	0	0	Adam34	0	0	0	0
Adam34l	a disintegrin and metalloprotease domain 34-like	Adam34l	0	0	0	0	0	0	0	Adam34l	0	0	0	0	0	0	Adam34l	0	0	0	0	0	0	Adam34l	0	0	0	0	0	0	Adam34l	0	0	0	0	0	0	0	Adam34l	0	0	0	0	0	Adam34l	0	0	0	0
Adam3a	ADAM metallopeptidase domain 3A	Adam3a	0	0	0	0	0	0	0	Adam3a	0	0	0	0	0	0	Adam3a	2	2	2	0	0	0	Adam3a	0	0	0	0	0	0	Adam3a	0	0	2	2	0	2	2	Adam3a	0	2	0	0	4	Adam3a	4	0	0	0
Adam4	a disintegrin and metalloprotease domain 4	Adam4	107	93	52	81	57	105	76	Adam4	51	74	84	87	61	73	Adam4	94	66	83	48	88	58	Adam4	81	54	46	91	83	55	Adam4	25	64	29	69	34	82	65	Adam4	59	40	36	81	37	Adam4	67	34	60	30
Adam4l1	a disintegrin and metallopeptidase domain 4-like 1	Adam4l1	528	740	525	548	543	552	532	Adam4l1	346	299	524	477	446	647	Adam4l1	736	602	725	442	831	511	Adam4l1	609	509	184	428	676	406	Adam4l1	154	437	215	376	278	326	389	Adam4l1	386	266	265	422	259	Adam4l1	362	300	459	264
Adam5	a disintegrin and metallopeptidase domain 5	Adam5	10	3	4	6	0	10	0	Adam5	4	6	2	2	0	6	Adam5	8	2	2	2	13	6	Adam5	6	0	6	2	2	6	Adam5	2	9	2	2	4	9	4	Adam5	10	2	4	10	4	Adam5	16	6	2	6
Adam6	a disintegrin and metallopeptidase domain 6	Adam6	0	0	0	0	0	0	0	Adam6	0	0	0	0	0	0	Adam6	0	0	0	0	0	0	Adam6	0	0	0	0	0	0	Adam6	0	0	0	0	0	0	0	Adam6	0	0	0	0	0	Adam6	0	0	0	0
Adam7	ADAM metallopeptidase domain 7	Adam7	0	0	0	0	4	0	0	Adam7	0	0	0	0	0	2	Adam7	0	0	0	0	2	0	Adam7	0	0	0	0	0	0	Adam7	0	0	1	2	2	2	4	Adam7	0	2	2	0	2	Adam7	2	0	0	6
Adam8	ADAM metallopeptidase domain 8	Adam8	721	751	678	650	645	806	717	Adam8	633	815	821	1152	1258	1516	Adam8	1070	919	989	757	987	752	Adam8	910	1212	363	743	825	460	Adam8	325	516	462	638	425	522	588	Adam8	696	332	774	1069	542	Adam8	726	654	877	506
Adam9	ADAM metallopeptidase domain 9	Adam9	4984	6012	4514	5121	4667	5753	4296	Adam9	3684	3328	4769	4824	4853	5510	Adam9	5556	4885	5998	4158	6675	5228	Adam9	6657	5030	2282	4714	5436	4290	Adam9	1995	3863	2433	4115	2859	4539	4375	Adam9	4332	3131	4368	5079	3118	Adam9	4188	3181	4360	3523
Adamdec1	ADAM-like, decysin 1	Adamdec1	4	2	0	2	2	8	4	Adamdec1	0	4	2	8	0	4	Adamdec1	2	0	0	0	0	0	Adamdec1	6	2	0	6	0	6	Adamdec1	0	0	0	0	0	2	0	Adamdec1	0	0	0	0	0	Adamdec1	0	0	0	0
Adamts1	ADAM metallopeptidase with thrombospondin type 1 motif, 1	Adamts1	682	933	549	588	428	859	477	Adamts1	587	670	592	576	729	681	Adamts1	1231	1184	1074	730	1009	779	Adamts1	607	389	222	444	456	434	Adamts1	225	584	298	495	269	449	470	Adamts1	710	435	497	749	348	Adamts1	863	869	1263	777
Adamts10	ADAM metallopeptidase with thrombospondin type 1 motif, 10	Adamts10	2459	3073	1905	2099	2105	2447	1898	Adamts10	2409	1117	2309	2463	2475	2106	Adamts10	2048	2723	2367	2167	3457	2352	Adamts10	3599	2152	1060	2166	2090	1774	Adamts10	1646	3250	1822	2984	1949	2170	3158	Adamts10	3568	1896	2211	3084	1774	Adamts10	3981	3089	4464	2554
Adamts12	ADAM metallopeptidase with thrombospondin type 1 motif, 12	Adamts12	577	689	310	427	361	518	371	Adamts12	291	225	541	334	454	502	Adamts12	378	411	450	305	424	271	Adamts12	328	368	200	294	394	344	Adamts12	173	432	225	476	235	340	374	Adamts12	443	349	279	345	300	Adamts12	328	227	481	219
Adamts13	ADAM metallopeptidase with thrombospondin type 1 motif, 13	Adamts13	6	61	2	4	45	66	2	Adamts13	81	34	34	106	32	45	Adamts13	53	0	58	2	125	29	Adamts13	2	54	2	61	50	38	Adamts13	2	63	4	0	24	52	12	Adamts13	86	26	68	39	25	Adamts13	117	4	49	15
Adamts14	ADAM metallopeptidase with thrombospondin type 1 motif, 14	Adamts14	105	121	76	131	76	115	113	Adamts14	83	85	113	109	121	137	Adamts14	110	90	124	133	137	107	Adamts14	131	117	59	112	94	83	Adamts14	44	106	57	95	66	88	112	Adamts14	92	63	58	68	69	Adamts14	92	63	92	51
Adamts15	ADAM metallopeptidase with thrombospondin type 1 motif, 15	Adamts15	1440	2120	1537	1876	1367	1798	1444	Adamts15	1132	734	1087	1176	1194	1318	Adamts15	969	1164	900	1040	1443	1002	Adamts15	2041	1569	561	1189	1636	1069	Adamts15	298	678	365	711	350	536	476	Adamts15	554	453	498	562	447	Adamts15	543	408	679	360
Adamts16	ADAM metallopeptidase with thrombospondin type 1 motif, 16	Adamts16	30	55	34	57	42	41	52	Adamts16	42	32	47	53	28	69	Adamts16	47	34	37	24	39	32	Adamts16	66	42	22	55	33	53	Adamts16	32	68	41	93	36	62	86	Adamts16	71	49	56	70	37	Adamts16	42	19	28	16
Adamts17	ADAM metallopeptidase with thrombospondin type 1 motif, 17	Adamts17	476	586	407	495	385	529	373	Adamts17	430	291	482	429	389	404	Adamts17	406	349	443	400	534	398	Adamts17	658	495	264	459	429	333	Adamts17	152	301	232	346	224	323	426	Adamts17	394	156	259	330	191	Adamts17	378	324	450	237
Adamts18	ADAM metallopeptidase with thrombospondin type 1 motif, 18	Adamts18	43	71	59	77	89	64	82	Adamts18	67	40	107	90	87	56	Adamts18	178	94	64	104	95	70	Adamts18	226	69	67	117	50	105	Adamts18	30	109	56	155	99	147	140	Adamts18	136	105	139	145	91	Adamts18	116	64	166	74
Adamts19	ADAM metallopeptidase with thrombospondin type 1 motif, 19	Adamts19	87	115	170	174	70	210	116	Adamts19	57	95	81	214	187	89	Adamts19	165	211	92	273	205	88	Adamts19	312	126	119	77	99	136	Adamts19	64	172	136	249	59	178	140	Adamts19	150	121	162	164	91	Adamts19	103	136	90	59
Adamts2	ADAM metallopeptidase with thrombospondin type 1 motif, 2	Adamts2	1159	1375	829	871	829	1009	656	Adamts2	829	337	870	1037	878	641	Adamts2	1581	1619	1366	1441	2010	1625	Adamts2	1289	905	398	766	805	717	Adamts2	437	794	445	723	464	629	825	Adamts2	654	477	596	511	407	Adamts2	1370	1166	1598	909
Adamts20	ADAM metallopeptidase with thrombospondin type 1 motif, 20	Adamts20	2055	2532	1971	1895	1955	2446	1656	Adamts20	1305	1049	1990	1822	1707	1840	Adamts20	2697	2316	2400	2196	2869	2103	Adamts20	2836	1906	958	1912	2431	1718	Adamts20	1046	2108	1378	2022	1197	1964	2299	Adamts20	1885	1158	1644	2274	1073	Adamts20	2293	1511	2291	1748
Adamts3	ADAM metallopeptidase with thrombospondin type 1, motif 3	Adamts3	2282	2385	2447	2100	1533	2535	1419	Adamts3	1673	1285	2166	2092	2004	1641	Adamts3	2308	2417	2740	2332	2610	2457	Adamts3	3313	2793	1061	2576	2034	1910	Adamts3	2348	4116	2652	4448	2649	3660	4185	Adamts3	4713	3200	3707	4765	3033	Adamts3	4312	3701	4883	2978
Adamts4	ADAM metallopeptidase with thrombospondin type 1 motif, 4	Adamts4	1011	1287	1300	1112	821	953	802	Adamts4	639	493	742	962	601	606	Adamts4	763	1223	774	895	1421	1180	Adamts4	1411	820	368	867	673	992	Adamts4	1158	1799	1245	2180	1400	1963	2510	Adamts4	1803	1382	1485	2357	1324	Adamts4	2215	2271	1996	1653
Adamts5	ADAM metallopeptidase with thrombospondin type 1 motif, 5	Adamts5	148	166	109	82	92	136	95	Adamts5	47	52	134	97	93	110	Adamts5	147	113	92	67	180	107	Adamts5	147	123	46	84	117	93	Adamts5	54	103	90	106	68	126	143	Adamts5	118	85	86	134	71	Adamts5	122	66	121	78
Adamts6	ADAM metallopeptidase with thrombospondin type 1 motif, 6	Adamts6	663	770	621	715	646	750	629	Adamts6	424	387	591	643	559	745	Adamts6	1053	838	853	676	966	844	Adamts6	634	669	295	384	574	537	Adamts6	243	619	302	599	397	578	624	Adamts6	553	278	536	675	384	Adamts6	730	468	609	633
Adamts7	ADAM metallopeptidase with thrombospondin type 1 motif, 7	Adamts7	143	103	88	121	79	97	84	Adamts7	90	22	114	98	112	60	Adamts7	71	96	90	41	99	44	Adamts7	56	106	53	54	89	50	Adamts7	55	141	71	109	74	108	139	Adamts7	181	104	108	98	66	Adamts7	147	128	182	169
Adamts8	ADAM metallopeptidase with thrombospondin type 1 motif, 8	Adamts8	215	365	246	270	230	331	153	Adamts8	207	163	236	249	172	262	Adamts8	139	141	172	136	232	171	Adamts8	303	276	128	252	308	206	Adamts8	30	75	42	95	10	89	68	Adamts8	39	34	68	54	26	Adamts8	76	57	81	42
Adamts9	ADAM metallopeptidase with thrombospondin type 1 motif, 9	Adamts9	416	453	276	492	392	419	383	Adamts9	397	313	408	355	526	680	Adamts9	694	874	742	501	560	627	Adamts9	467	386	141	441	413	339	Adamts9	386	690	460	888	650	691	847	Adamts9	999	512	723	800	573	Adamts9	1178	954	1098	701
Adamtsl1	ADAMTS-like 1	Adamtsl1	546	906	520	640	594	1129	496	Adamtsl1	665	325	1032	794	818	869	Adamtsl1	678	650	828	541	768	555	Adamtsl1	1153	773	303	758	767	452	Adamtsl1	414	755	485	883	620	1084	925	Adamtsl1	886	593	1177	940	545	Adamtsl1	927	570	886	527
Adamtsl2	ADAMTS-like 2	Adamtsl2	1643	2234	1853	2333	1364	2179	1868	Adamtsl2	1840	1417	1636	1758	1866	2136	Adamtsl2	1501	1717	1835	1480	1936	1645	Adamtsl2	3194	1757	986	2207	1789	1251	Adamtsl2	223	463	211	537	233	247	521	Adamtsl2	366	210	325	330	193	Adamtsl2	423	374	487	229
Adamtsl3	ADAMTS-like 3	Adamtsl3	862	1161	623	691	772	1101	571	Adamtsl3	481	364	779	693	898	798	Adamtsl3	650	665	765	524	710	454	Adamtsl3	884	695	323	595	607	604	Adamtsl3	213	435	296	385	304	413	427	Adamtsl3	383	287	436	324	253	Adamtsl3	472	365	509	293
Adamtsl4	ADAMTS-like 4	Adamtsl4	280	271	191	188	160	223	192	Adamtsl4	182	66	194	214	225	198	Adamtsl4	206	269	261	229	331	274	Adamtsl4	187	254	123	192	212	176	Adamtsl4	162	332	223	232	155	187	314	Adamtsl4	310	221	192	199	192	Adamtsl4	385	281	504	256
Adamtsl5	ADAMTS-like 5	Adamtsl5	212	271	221	253	306	232	202	Adamtsl5	196	91	232	336	191	246	Adamtsl5	118	207	123	298	373	276	Adamtsl5	328	238	101	237	307	202	Adamtsl5	69	140	113	205	124	114	202	Adamtsl5	171	105	132	167	123	Adamtsl5	131	107	145	147
Adap1	ArfGAP with dual PH domains 1	Adap1	11970	15520	12514	14563	12613	15132	12278	Adap1	13001	8474	12988	14098	11534	16014	Adap1	13192	13594	14502	11430	17251	13828	Adap1	20349	12956	8040	16342	13310	10500	Adap1	6267	11569	7090	13116	6896	10476	12744	Adap1	13159	6049	8929	10973	6891	Adap1	13452	12077	15119	8135
Adap2	ArfGAP with dual PH domains 2	Adap2	580	687	556	556	616	698	522	Adap2	454	218	526	629	469	704	Adap2	531	588	524	455	695	633	Adap2	644	714	253	494	591	390	Adap2	157	427	270	396	288	442	551	Adap2	483	327	400	474	305	Adap2	569	411	529	435
Adar	adenosine deaminase, RNA-specific	Adar	19529	24976	19174	21928	18297	24440	16889	Adar	17641	13994	20204	20782	20186	22170	Adar	22129	21804	24722	17969	28149	19530	Adar	26564	20014	10143	19921	21286	17187	Adar	8116	15619	9791	17528	10900	15906	17544	Adar	17853	11078	15728	17316	11344	Adar	18779	15235	19988	13390
Adarb1	adenosine deaminase, RNA-specific, B1	Adarb1	21760	27969	23405	26090	21739	26649	20672	Adarb1	20669	15513	22450	23811	20080	24961	Adarb1	22452	23680	23972	20261	32837	24713	Adarb1	29522	21829	10629	20671	22864	18585	Adarb1	9265	17838	10946	18350	12634	17737	20374	Adarb1	22273	12572	17729	22507	12697	Adarb1	19869	15783	21787	16382
Adarb2	adenosine deaminase, RNA-specific, B2	Adarb2	4079	5263	3881	4360	3709	5170	3284	Adarb2	2944	2525	4291	3372	3766	4738	Adarb2	3681	3013	3787	2630	4023	2534	Adarb2	4223	3718	1434	3209	3890	3357	Adarb2	2180	4699	2376	4557	3575	5106	5141	Adarb2	5013	3740	5104	5286	3544	Adarb2	3957	2984	4105	3748
Adat1	adenosine deaminase, tRNA-specific 1	Adat1	346	384	388	362	310	407	322	Adat1	379	254	392	354	357	462	Adat1	403	352	382	340	433	273	Adat1	476	428	206	389	360	285	Adat1	178	325	218	336	221	396	460	Adat1	469	219	394	437	283	Adat1	386	353	479	264
Adat2	adenosine deaminase, tRNA-specific 2	Adat2	764	854	749	779	697	927	492	Adat2	644	519	828	853	782	821	Adat2	981	794	993	633	1068	660	Adat2	1060	893	355	612	798	771	Adat2	194	345	231	423	268	441	479	Adat2	466	347	482	525	341	Adat2	501	375	407	385
Adat3	adenosine deaminase, tRNA-specific 3	Adat3	69	121	21	54	136	112	30	Adat3	141	22	96	127	47	29	Adat3	31	65	19	91	101	111	Adat3	250	144	78	149	52	42	Adat3	86	107	80	141	90	82	125	Adat3	139	59	27	76	61	Adat3	155	118	175	145
Adck1	aarF domain containing kinase 1	Adck1	1478	1774	1519	1673	1304	1862	1443	Adck1	1468	1175	1486	1572	1688	2035	Adck1	1821	1519	1893	1264	1876	1573	Adck1	2315	1628	890	1614	1722	1418	Adck1	779	1493	965	1695	955	1410	1545	Adck1	1752	943	1618	1671	1044	Adck1	1638	1242	1736	1057
Adck2	aarF domain containing kinase 2	Adck2	1784	2331	1647	2019	1771	2231	1459	Adck2	1714	1154	1849	2187	1907	1932	Adck2	1577	1633	1680	1554	2447	1836	Adck2	2827	2180	1051	2048	2177	1620	Adck2	958	1828	1138	2040	1227	1753	1978	Adck2	2025	1153	1611	2167	1233	Adck2	1974	1517	2015	1496
Adck3	aarF domain containing kinase 3	Adck3	2858	3653	2760	3336	2959	3470	2460	Adck3	2591	1913	2757	3306	2972	3367	Adck3	3188	3141	3363	2625	4155	2934	Adck3	4138	3206	1657	3072	3358	2338	Adck3	1508	2869	1681	2851	1341	2101	2497	Adck3	2733	1384	2219	2316	1406	Adck3	3294	2527	3558	1884
Adck4	aarF domain containing kinase 4	Adck4	3016	3505	2488	2933	2651	3405	2632	Adck4	2823	1983	2876	3268	2950	3147	Adck4	2415	2477	2666	2350	3240	2614	Adck4	4531	3127	1725	3067	2918	2225	Adck4	1345	2383	1534	2629	1441	1879	2601	Adck4	2603	1261	1801	2042	1327	Adck4	2673	2468	3372	1416
Adck5	aarF domain containing kinase 5	Adck5	918	1172	884	1196	955	1225	915	Adck5	784	678	961	1161	991	1221	Adck5	768	779	891	756	1156	888	Adck5	1587	1069	499	1021	1034	830	Adck5	603	1028	659	1187	641	902	1137	Adck5	1019	506	870	873	639	Adck5	1183	869	1318	705
Adcy1	adenylate cyclase 1	Adcy1	153543	198013	157465	166627	144036	187211	125015	Adcy1	118126	84379	152547	139696	126317	148696	Adcy1	143730	150125	157167	123176	195138	132054	Adcy1	176740	135881	60097	130313	151154	120567	Adcy1	61445	129953	69974	128450	93296	116631	123463	Adcy1	157093	94754	133596	155875	90423	Adcy1	126467	97821	135156	99323
Adcy10	adenylate cyclase 10 (soluble)	Adcy10	193	254	135	134	111	183	89	Adcy10	95	57	136	136	104	106	Adcy10	167	250	201	170	190	200	Adcy10	101	113	61	98	147	126	Adcy10	48	103	57	78	40	113	98	Adcy10	95	67	72	102	55	Adcy10	199	179	209	108
Adcy2	adenylate cyclase 2	Adcy2	18426	22467	18242	21640	16926	22131	17927	Adcy2	16061	14795	19360	18626	19999	24299	Adcy2	18671	16232	19790	14198	19301	14694	Adcy2	24721	19158	10454	21371	20975	15754	Adcy2	6268	12195	7826	13446	8133	13090	13452	Adcy2	14688	7544	11224	13143	8170	Adcy2	12452	9484	13127	8559
Adcy3	adenylate cyclase 3	Adcy3	7376	9792	7126	8085	7169	9470	6713	Adcy3	7172	4868	7508	7588	7353	7879	Adcy3	6438	5969	6528	5592	7734	5948	Adcy3	13074	7787	4025	9193	8261	6784	Adcy3	4100	7753	4740	8118	4872	6578	7723	Adcy3	8191	4638	6215	7419	4674	Adcy3	8356	6682	9381	5384
Adcy4	adenylate cyclase 4	Adcy4	234	304	201	242	198	251	245	Adcy4	250	176	211	206	286	261	Adcy4	344	423	297	294	451	352	Adcy4	277	177	87	241	229	169	Adcy4	101	275	109	237	128	190	238	Adcy4	368	154	205	209	159	Adcy4	333	341	396	234
Adcy5	adenylate cyclase 5	Adcy5	10245	14330	10701	12502	11821	13344	10994	Adcy5	11957	7810	12085	11916	11320	13045	Adcy5	12362	12483	13667	10487	15633	11753	Adcy5	19660	11659	6337	11384	12387	9251	Adcy5	4568	8829	5440	9040	5762	7758	9795	Adcy5	9655	5734	7790	9341	5751	Adcy5	9519	7909	11017	7018
Adcy6	adenylate cyclase 6	Adcy6	6779	7984	6792	7145	6308	7743	6281	Adcy6	6478	5164	7148	7307	7219	8473	Adcy6	7421	7015	7880	6346	8980	6517	Adcy6	9809	7054	3074	5958	7528	5901	Adcy6	2436	4821	2971	5027	3346	4853	5402	Adcy6	5357	3379	4793	5190	3448	Adcy6	5172	4276	5775	3860
Adcy7	adenylate cyclase 7	Adcy7	520	714	481	574	600	787	545	Adcy7	465	374	557	567	547	678	Adcy7	786	701	646	572	776	561	Adcy7	751	550	289	538	860	434	Adcy7	198	400	359	517	305	500	543	Adcy7	382	248	386	403	270	Adcy7	464	383	574	393
Adcy8	adenylate cyclase 8	Adcy8	1178	1533	1140	1501	1335	1703	1003	Adcy8	1171	952	1542	1266	1187	1711	Adcy8	1565	1340	1423	1303	1753	1267	Adcy8	1788	1508	756	1389	1503	1130	Adcy8	692	980	637	1598	830	1536	1675	Adcy8	1526	987	1273	1243	1130	Adcy8	1184	911	1131	704
Adcy9	adenylate cyclase 9	Adcy9	16900	19962	16451	15587	14956	17021	12457	Adcy9	13492	9238	13928	16168	13631	15566	Adcy9	17372	17971	18272	13073	22487	17868	Adcy9	21326	15821	6736	14298	16666	13464	Adcy9	7500	15056	8890	15030	10508	15382	16051	Adcy9	16615	12020	16227	17718	11363	Adcy9	14795	11811	16235	12225
Adcyap1	adenylate cyclase activating polypeptide 1	Adcyap1	3118	4074	2925	3462	2455	4480	2487	Adcyap1	2089	2289	3680	2778	3230	3689	Adcyap1	3556	2827	2900	2700	3407	2751	Adcyap1	3660	3598	1670	3273	3329	2915	Adcyap1	778	1357	856	1720	884	1946	1706	Adcyap1	1279	1024	1273	1757	1005	Adcyap1	1102	856	1107	752
Adcyap1r1	adenylate cyclase activating polypeptide 1 receptor type 1	Adcyap1r1	16500	19967	16073	15790	13961	17671	14664	Adcyap1r1	12748	11101	15539	15353	15536	18640	Adcyap1r1	22609	18413	22175	15405	22252	16854	Adcyap1r1	22744	18503	8933	18647	18327	13808	Adcyap1r1	15808	30135	18058	31493	17327	26271	30016	Adcyap1r1	29153	15602	23309	24933	16591	Adcyap1r1	32901	26868	33295	18878
Add1	adducin 1	Add1	35376	43893	33965	39630	32465	40670	32163	Add1	30293	25338	36297	34083	35131	40182	Add1	35171	34997	37491	28806	41655	29569	Add1	47506	34673	18992	38536	36958	31406	Add1	18831	35726	21723	39722	24035	35668	40294	Add1	40706	23128	30666	36709	23477	Add1	39341	32943	41220	26409
Add2	adducin 2	Add2	50249	60852	49249	56038	46565	62635	44016	Add2	44635	36206	53089	49803	51401	56624	Add2	42295	39754	47495	34152	52111	36358	Add2	66396	49482	25987	55491	54000	44002	Add2	23214	45283	26840	49193	29383	40448	46895	Add2	51304	30013	42447	47563	30295	Add2	42092	32309	47560	28529
Add3	adducin 3	Add3	18917	23180	17635	19941	16672	21384	15713	Add3	11840	11854	19783	16723	18254	21004	Add3	15849	14966	14915	11426	17858	13018	Add3	20970	20502	7955	15801	21215	16503	Add3	7985	16438	9550	16526	11828	17998	18304	Add3	18100	13878	18133	22096	13694	Add3	15757	11526	14483	13635
Adgb	androglobin	Adgb	75	124	51	92	69	117	82	Adgb	83	45	72	40	73	117	Adgb	74	62	67	52	104	64	Adgb	106	82	38	103	78	40	Adgb	83	146	84	214	126	120	105	Adgb	143	90	90	108	127	Adgb	169	138	101	116
Adgra1	adhesion G protein-coupled receptor A1	Adgra1	5682	7765	5770	6826	5727	6953	5426	Adgra1	5880	3943	5713	6689	5916	6457	Adgra1	8104	7554	7953	6138	9151	6983	Adgra1	10106	6789	4166	8981	7102	5337	Adgra1	3003	5838	3598	6242	3946	6060	6717	Adgra1	5431	3280	4954	4762	3703	Adgra1	6805	5417	7722	5110
Adgra2	adhesion G protein-coupled receptor A2	Adgra2	3338	3851	2219	3118	2815	3702	2702	Adgra2	2830	1563	3107	3210	3035	2919	Adgra2	2115	2503	2225	2184	3394	2249	Adgra2	4004	3208	1441	2671	2671	2265	Adgra2	1186	2693	1544	2605	1351	2001	2581	Adgra2	2477	1964	1939	2564	1588	Adgra2	2068	1892	2907	1591
Adgra3	adhesion G protein-coupled receptor A3	Adgra3	1151	1171	972	1120	862	1204	918	Adgra3	806	676	1022	1078	1075	1224	Adgra3	1013	1030	1217	941	1390	1052	Adgra3	1399	1148	548	954	1140	880	Adgra3	650	1344	689	1295	821	1240	1483	Adgra3	1381	835	1191	1494	850	Adgra3	1294	883	1214	1049
Adgrb1	adhesion G protein-coupled receptor B1	Adgrb1	26473	34254	21414	26454	32497	34357	22954	Adgrb1	32804	15823	27891	35775	27166	25106	Adgrb1	20843	24213	20517	24786	36410	29830	Adgrb1	51682	30725	18032	35994	27823	21426	Adgrb1	15315	28463	17869	31572	19501	24867	32906	Adgrb1	31417	15150	19501	25211	15854	Adgrb1	31754	27035	40968	19966
Adgrb2	adhesion G protein-coupled receptor B2	Adgrb2	33823	46793	24559	36103	39618	46004	25684	Adgrb2	40663	17720	33252	43994	33766	28648	Adgrb2	25182	28856	23690	30386	46536	38409	Adgrb2	67593	41135	21305	44802	35366	28591	Adgrb2	25363	49373	29056	55177	30062	37987	48094	Adgrb2	51717	26150	32591	44209	25057	Adgrb2	51993	40954	63903	34695
Adgrb3	adhesion G protein-coupled receptor B3	Adgrb3	14336	17926	13233	16083	13177	18660	11353	Adgrb3	10230	10381	15337	13288	14582	17032	Adgrb3	14087	11514	14156	9982	14429	10335	Adgrb3	16762	15643	7276	14676	16149	12526	Adgrb3	5743	11248	6725	12694	7397	11524	12120	Adgrb3	12478	7571	10706	11572	7864	Adgrb3	11428	8275	11134	7805
Adgrd1	adhesion G protein-coupled receptor D1	Adgrd1	362	383	377	375	307	547	310	Adgrd1	371	223	298	410	379	356	Adgrd1	189	219	196	199	227	201	Adgrd1	501	367	213	437	328	388	Adgrd1	69	130	88	139	109	222	178	Adgrd1	166	103	124	154	128	Adgrd1	85	76	85	85
Adgre1	adhesion G protein-coupled receptor E1	Adgre1	573	612	561	888	507	830	680	Adgre1	603	486	772	632	750	893	Adgre1	551	642	888	514	1237	354	Adgre1	588	536	298	634	810	446	Adgre1	191	427	286	694	204	484	600	Adgre1	646	362	527	606	391	Adgre1	285	351	556	397
Adgre4	adhesion G protein-coupled receptor E4	Adgre4	32	19	22	45	28	57	45	Adgre4	18	20	33	21	42	26	Adgre4	27	47	21	13	50	17	Adgre4	25	27	4	29	30	32	Adgre4	4	18	2	11	9	30	11	Adgre4	21	10	20	35	6	Adgre4	14	8	12	11
Adgre5	adhesion G protein-coupled receptor E5	Adgre5	570	799	495	604	513	670	621	Adgre5	425	410	573	551	717	669	Adgre5	430	476	503	489	804	365	Adgre5	853	528	338	778	672	443	Adgre5	281	620	379	693	396	610	596	Adgre5	573	404	529	782	456	Adgre5	551	394	379	362
Adgrf1	adhesion G protein-coupled receptor F1	Adgrf1	3	0	0	4	0	3	3	Adgrf1	0	0	3	0	2	0	Adgrf1	0	6	0	0	6	0	Adgrf1	0	6	0	0	2	0	Adgrf1	2	0	0	2	0	2	0	Adgrf1	0	2	2	0	0	Adgrf1	2	0	0	2
Adgrf2	adhesion G protein-coupled receptor F2	Adgrf2	16	27	41	31	12	38	19	Adgrf2	21	16	22	33	37	23	Adgrf2	83	66	72	54	88	54	Adgrf2	25	11	8	14	24	25	Adgrf2	18	29	24	34	26	24	28	Adgrf2	48	30	33	38	27	Adgrf2	40	24	27	24
Adgrf3	adhesion G protein-coupled receptor F3	Adgrf3	10	9	8	4	3	8	4	Adgrf3	6	12	14	14	10	6	Adgrf3	13	12	18	1	6	8	Adgrf3	10	1	9	13	10	6	Adgrf3	0	2	6	4	0	3	10	Adgrf3	8	2	0	8	8	Adgrf3	4	6	6	6
Adgrf4	adhesion G protein-coupled receptor F4	Adgrf4	0	0	0	0	2	0	0	Adgrf4	0	0	0	4	0	0	Adgrf4	0	2	6	2	2	2	Adgrf4	0	0	2	2	0	2	Adgrf4	2	2	0	5	0	4	2	Adgrf4	4	2	0	4	0	Adgrf4	2	6	1	4
Adgrf5	adhesion G protein-coupled receptor F5	Adgrf5	7872	8843	8224	7853	6685	8762	7698	Adgrf5	4711	5183	8046	7166	7569	9430	Adgrf5	6136	5545	6464	4193	7570	4975	Adgrf5	7275	8028	3583	6216	8371	6620	Adgrf5	2396	5401	3330	5466	3829	6059	6890	Adgrf5	5410	3853	5437	7456	4196	Adgrf5	4150	3337	4532	3573
Adgrg1	adhesion G protein-coupled receptor G1	Adgrg1	11235	14423	10744	13566	11180	14882	11036	Adgrg1	11904	9549	13030	13149	13058	15970	Adgrg1	13348	11955	12864	10095	15373	11468	Adgrg1	17218	10957	5741	11175	12220	9582	Adgrg1	6843	13066	7148	12367	8759	12744	12987	Adgrg1	13630	7951	12474	13935	9334	Adgrg1	12793	9335	11961	9102
Adgrg2	adhesion G protein-coupled receptor G2	Adgrg2	235	223	147	167	153	193	168	Adgrg2	85	81	160	205	206	199	Adgrg2	262	220	228	149	287	171	Adgrg2	160	211	74	127	153	206	Adgrg2	122	234	174	297	151	252	325	Adgrg2	229	187	261	410	233	Adgrg2	232	151	200	197
Adgrg3	adhesion G protein-coupled receptor G3	Adgrg3	10	9	2	6	6	10	6	Adgrg3	7	6	10	1	20	16	Adgrg3	6	12	12	14	8	9	Adgrg3	12	11	6	10	4	7	Adgrg3	11	6	8	14	4	16	24	Adgrg3	31	8	12	15	6	Adgrg3	25	22	56	9
Adgrg5	adhesion G protein-coupled receptor G5	Adgrg5	6	10	2	4	2	8	4	Adgrg5	4	4	13	6	7	10	Adgrg5	2	2	8	5	4	4	Adgrg5	0	2	2	1	3	6	Adgrg5	0	13	3	6	5	4	14	Adgrg5	8	0	0	4	4	Adgrg5	5	2	0	7
Adgrg6	adhesion G protein-coupled receptor G6	Adgrg6	1106	1294	915	1210	694	1059	871	Adgrg6	611	560	1109	895	666	949	Adgrg6	795	1077	835	811	1080	841	Adgrg6	1033	1075	470	655	884	791	Adgrg6	738	1484	782	1862	1085	1688	1899	Adgrg6	1531	1286	1270	1566	1093	Adgrg6	1498	1305	1453	1094
Adgrg7	adhesion G protein-coupled receptor G7	Adgrg7	14	23	14	21	8	14	12	Adgrg7	2	12	16	8	12	12	Adgrg7	15	11	8	14	32	12	Adgrg7	15	16	6	12	12	10	Adgrg7	4	10	6	6	0	8	10	Adgrg7	4	4	8	4	4	Adgrg7	11	10	6	8
Adgrl1	adhesion G protein-coupled receptor L1	Adgrl1	44810	60636	39382	51586	47727	59156	40041	Adgrl1	49319	28266	44483	50707	45989	45839	Adgrl1	41471	43171	44585	39030	65453	49350	Adgrl1	80733	49723	26894	55299	50635	38838	Adgrl1	20111	38028	21276	38750	29841	37958	42772	Adgrl1	42873	27128	38598	47331	27775	Adgrl1	38703	30312	41777	31553
Adgrl2	adhesion G protein-coupled receptor L2	Adgrl2	10824	12375	10216	11748	9424	13206	9075	Adgrl2	7300	6890	9241	9902	11197	11641	Adgrl2	12421	10679	11186	9840	13896	9743	Adgrl2	13871	10931	5387	10165	12136	8835	Adgrl2	1849	3370	2129	3925	1995	3786	4267	Adgrl2	3751	2248	3700	4838	2583	Adgrl2	3974	2931	3951	3122
Adgrl3	adhesion G protein-coupled receptor L3	Adgrl3	10842	13043	10738	12691	9548	13731	10000	Adgrl3	7280	8203	11830	9921	11992	12992	Adgrl3	12706	9944	11515	8382	11953	9160	Adgrl3	11054	11062	5262	10974	11842	9855	Adgrl3	3767	7816	4886	9025	5322	9075	9294	Adgrl3	8699	5225	7438	9221	5392	Adgrl3	8431	5775	7696	6107
Adgrl4	adhesion G protein-coupled receptor L4	Adgrl4	1312	1696	1508	1507	1348	1432	1891	Adgrl4	1195	1482	1884	1227	1835	2762	Adgrl4	3230	2844	3446	1985	2319	2411	Adgrl4	1309	1687	729	1280	2105	1066	Adgrl4	392	1183	649	1125	801	1032	1442	Adgrl4	1604	777	866	1579	1154	Adgrl4	2099	1685	2484	1398
Adgrv1	adhesion G protein-coupled receptor V1	Adgrv1	824	1032	907	937	903	1102	794	Adgrv1	609	635	933	983	752	1139	Adgrv1	1124	918	1048	759	1103	878	Adgrv1	1005	1046	485	685	1022	718	Adgrv1	746	1432	973	1800	970	1516	1560	Adgrv1	1446	930	1117	1197	996	Adgrv1	1757	1375	1626	1142
Adh1	alcohol dehydrogenase 1 (class I)	Adh1	59	89	24	22	24	73	28	Adh1	40	20	41	38	21	47	Adh1	40	48	71	32	84	37	Adh1	22	30	16	13	20	30	Adh1	2	20	17	10	4	8	6	Adh1	20	12	14	12	8	Adh1	21	17	58	12
Adh4	alcohol dehydrogenase 4 (class II), pi polypeptide	Adh4	0	0	0	0	0	0	0	Adh4	0	0	0	0	0	1	Adh4	0	0	0	0	0	0	Adh4	0	0	0	2	0	0	Adh4	0	0	2	0	0	0	0	Adh4	2	2	0	0	0	Adh4	0	0	0	0
Adh5	alcohol dehydrogenase 5 (class III), chi polypeptide	Adh5	3586	3971	3547	3960	3005	3949	3116	Adh5	2565	2532	3362	3385	3345	4297	Adh5	3831	3237	4084	2672	4044	2985	Adh5	4350	3791	1863	3336	3925	3000	Adh5	1688	3420	2137	3864	1683	2723	2971	Adh5	3414	1907	2648	2831	1806	Adh5	3508	2745	3556	2199
Adh6	alcohol dehydrogenase 6 (class V)	Adh6	19	14	20	8	14	15	7	Adh6	7	8	26	8	8	12	Adh6	10	10	26	10	10	6	Adh6	10	22	2	22	12	12	Adh6	4	8	6	8	6	10	6	Adh6	6	18	8	14	6	Adh6	9	4	31	6
Adh6a	alcohol dehydrogenase 6A (class V)	Adh6a	0	0	0	0	0	0	0	Adh6a	0	2	0	0	0	0	Adh6a	0	0	0	0	0	0	Adh6a	0	0	0	0	0	0	Adh6a	0	0	0	0	0	0	0	Adh6a	0	0	0	0	0	Adh6a	0	0	0	0
Adh7	alcohol dehydrogenase 7 (class IV), mu or sigma polypeptide	Adh7	8	20	7	14	1	6	2	Adh7	4	0	6	10	6	5	Adh7	6	14	16	8	6	4	Adh7	8	6	2	2	7	12	Adh7	4	0	2	4	4	2	0	Adh7	4	6	0	4	4	Adh7	2	4	0	8
Adhfe1	alcohol dehydrogenase, iron containing, 1	Adhfe1	2894	3770	3174	2827	2677	3244	2786	Adhfe1	2318	2089	3382	3221	2973	3839	Adhfe1	3440	2998	3687	2378	3462	2685	Adhfe1	3968	3700	1677	2869	3488	2669	Adhfe1	1177	2969	1631	2421	1456	2457	2592	Adhfe1	2738	1542	2355	2900	1616	Adhfe1	2656	1804	2577	1683
Adi1	acireductone dioxygenase 1	Adi1	1168	1433	1124	1269	941	1415	832	Adi1	1281	863	1238	1413	1099	1319	Adi1	1060	1241	1083	996	1618	1094	Adi1	1791	1376	485	731	1039	1068	Adi1	484	893	671	1256	515	951	865	Adi1	1411	728	964	993	699	Adi1	953	828	951	734
Adig	adipogenin	Adig	0	0	0	0	0	0	0	Adig	0	0	0	0	0	0	Adig	0	0	0	0	0	0	Adig	0	0	0	0	0	0	Adig	0	0	0	0	0	0	0	Adig	0	0	0	0	0	Adig	0	0	0	0
Adipoq	adiponectin, C1Q and collagen domain containing	Adipoq	0	0	0	3	0	0	0	Adipoq	2	0	0	0	0	0	Adipoq	0	0	0	0	0	0	Adipoq	4	0	0	0	0	0	Adipoq	0	2	0	8	0	0	2	Adipoq	0	44	2	0	0	Adipoq	0	2	2	22
Adipor1	adiponectin receptor 1	Adipor1	5401	6674	4744	5744	4995	6306	4525	Adipor1	4502	3617	5537	5599	5317	5855	Adipor1	5900	5593	5412	4666	7043	5456	Adipor1	7669	5656	2639	5238	5831	4583	Adipor1	2807	5132	2910	5319	3437	5287	5363	Adipor1	5717	3522	4621	5941	3620	Adipor1	5764	4622	6009	4980
Adipor2	adiponectin receptor 2	Adipor2	8108	9862	8658	8034	7402	8844	7434	Adipor2	6474	5829	8858	8004	7623	9486	Adipor2	9068	9077	9524	7209	11174	8333	Adipor2	10346	8957	3223	6176	8196	6813	Adipor2	3634	6658	4569	7292	4557	6656	7836	Adipor2	6848	5545	7089	7393	4957	Adipor2	7833	6769	7829	6224
Adk	adenosine kinase	Adk	4594	6066	4543	5283	4119	5276	4361	Adk	3398	3171	4835	4411	4129	4972	Adk	4665	4418	4725	3628	5293	3955	Adk	5555	4768	1873	3948	5079	4002	Adk	1921	4275	2508	4422	2184	3757	4432	Adk	4267	2474	3193	4066	2551	Adk	4198	3245	4424	3094
Adm	adrenomedullin	Adm	121	119	91	102	89	94	57	Adm	71	55	121	91	105	147	Adm	147	129	181	120	170	173	Adm	130	118	47	57	89	83	Adm	41	59	55	63	39	108	77	Adm	88	64	60	93	49	Adm	157	83	173	90
Adm2	adrenomedullin 2	Adm2	0	0	0	0	0	0	0	Adm2	0	0	0	0	0	0	Adm2	0	0	2	2	0	0	Adm2	0	0	0	0	0	2	Adm2	2	4	0	0	0	0	0	Adm2	2	0	0	0	0	Adm2	0	0	0	0
Adnp	activity-dependent neuroprotector homeobox	Adnp	18819	22003	18460	21006	17154	23133	16327	Adnp	14298	14293	20788	18381	20390	23737	Adnp	21379	16456	21653	13946	19767	15287	Adnp	21705	19925	9937	19315	20638	15804	Adnp	7651	15604	9397	16681	10854	16148	16005	Adnp	17970	10675	14940	17848	11222	Adnp	16447	12140	16717	11951
Adnp2	ADNP homeobox 2	Adnp2	1965	2411	1872	2075	1930	2427	1610	Adnp2	1798	1599	1983	2204	2063	2182	Adnp2	2174	2121	2523	1978	2647	1913	Adnp2	2741	1881	1125	2021	1876	1688	Adnp2	1024	1932	1181	2084	1364	1925	2010	Adnp2	2216	1217	1844	2104	1436	Adnp2	2265	1873	2323	1646
Ado	2-aminoethanethiol dioxygenase	Ado	1109	1401	813	899	1011	1325	683	Ado	1190	526	897	1231	780	893	Ado	895	990	969	1088	1807	1310	Ado	1989	1163	420	895	842	838	Ado	375	738	393	801	594	600	790	Ado	760	600	674	824	529	Ado	949	733	1088	876
Adora1	adenosine A1 receptor	Adora1	11280	14619	10994	12580	10652	13139	10792	Adora1	10338	7901	11694	11584	10386	11353	Adora1	12038	12437	12572	10189	15862	11241	Adora1	17803	11336	4637	10644	12224	9817	Adora1	7367	14311	8201	14799	9666	12912	14888	Adora1	15957	10797	14952	17904	10312	Adora1	15521	12815	15745	10987
Adora2a	adenosine A2a receptor	Adora2a	276	353	203	309	282	392	302	Adora2a	338	237	327	346	242	369	Adora2a	237	280	245	260	332	316	Adora2a	362	302	105	236	251	231	Adora2a	92	167	101	190	79	149	227	Adora2a	224	142	172	207	142	Adora2a	191	178	187	143
Adora2b	adenosine A2B receptor	Adora2b	514	456	322	446	483	576	401	Adora2b	399	284	378	368	370	454	Adora2b	369	280	387	322	484	361	Adora2b	649	492	230	368	460	319	Adora2b	294	486	255	534	327	444	547	Adora2b	434	263	328	417	243	Adora2b	496	318	482	293
Adora3	adenosine A3 receptor	Adora3	0	0	2	6	2	0	0	Adora3	0	0	2	0	2	0	Adora3	0	0	4	0	4	2	Adora3	0	4	0	0	0	0	Adora3	1	0	2	0	2	1	2	Adora3	0	0	0	0	2	Adora3	0	0	0	0
Adpgk	ADP-dependent glucokinase	Adpgk	2130	2464	1849	1878	2189	1938	1734	Adpgk	1390	1468	2045	2155	1660	2156	Adpgk	1994	2401	1780	1271	1804	1777	Adpgk	2966	2351	982	1998	2026	2005	Adpgk	2026	3045	1855	3397	2585	2672	3861	Adpgk	2484	2335	2702	3975	2387	Adpgk	3039	2872	2481	2365
Adprh	ADP-ribosylarginine hydrolase	Adprh	3359	4308	3117	3444	3003	3982	2872	Adprh	2799	1969	3324	3440	3156	3352	Adprh	2922	3162	2983	2701	4142	3245	Adprh	4675	3702	1891	3789	3684	3064	Adprh	1921	3419	2184	3821	1782	2633	3282	Adprh	3324	2048	2283	2737	1670	Adprh	3545	2651	3835	2231
Adprhl1	ADP-ribosylhydrolase like 1	Adprhl1	861	1704	1476	900	366	1615	1328	Adprhl1	863	1205	1537	1141	1662	685	Adprhl1	1235	1267	2414	1390	2399	1659	Adprhl1	1126	1189	730	1214	1435	1163	Adprhl1	72	151	95	147	120	151	188	Adprhl1	184	131	137	141	89	Adprhl1	189	150	217	111
Adprhl2	ADP-ribosylhydrolase like 2	Adprhl2	1554	2142	1750	1899	1839	2132	1713	Adprhl2	1833	1538	2086	2118	1971	2446	Adprhl2	2006	1743	2143	1688	2167	1837	Adprhl2	2964	1883	1010	2030	1929	1595	Adprhl2	958	1820	1102	2073	979	1355	1768	Adprhl2	2057	973	1379	1381	1029	Adprhl2	2109	1707	2141	1243
Adprm	ADP-ribose/CDP-alcohol diphosphatase, manganese-dependent	Adprm	1250	1540	1316	1407	985	1442	1155	Adprm	921	846	1445	1218	1322	1454	Adprm	1423	1180	1571	998	1515	1062	Adprm	1638	1225	488	1003	1287	1065	Adprm	444	854	495	792	506	760	773	Adprm	780	543	746	856	550	Adprm	780	548	796	609
Adra1a	adrenoceptor alpha 1A	Adra1a	4132	4993	3705	4282	3389	4779	2724	Adra1a	2838	2032	4381	3528	3204	3748	Adra1a	4197	4579	4258	3604	6167	3944	Adra1a	4445	4288	1628	1493	3749	3390	Adra1a	766	1376	759	1463	1228	1818	1538	Adra1a	1858	1217	1566	1763	1213	Adra1a	1640	1402	1893	1450
Adra1b	adrenoceptor alpha 1B	Adra1b	1961	2153	1523	2055	1929	2121	1567	Adra1b	1955	1292	1643	2436	1743	1814	Adra1b	1606	1482	1607	1516	2182	1583	Adra1b	3289	2386	1037	2132	1679	1521	Adra1b	107	143	62	173	102	107	155	Adra1b	123	82	116	175	90	Adra1b	129	114	169	79
Adra1d	adrenoceptor alpha 1D	Adra1d	4680	4985	3890	3391	4448	5095	2519	Adra1d	4401	2393	4268	5274	3843	3721	Adra1d	2254	2703	2120	2560	2914	2540	Adra1d	7663	5220	2193	4430	4000	3612	Adra1d	2828	4795	2734	4683	3258	3343	4568	Adra1d	4799	3096	3295	3700	2827	Adra1d	4685	3726	5995	4063
Adra2a	adrenoceptor alpha 2A	Adra2a	1354	1425	932	1269	1275	1349	948	Adra2a	963	677	1036	1343	893	974	Adra2a	995	931	755	680	998	743	Adra2a	1763	1229	637	1177	1162	929	Adra2a	355	585	412	596	401	616	678	Adra2a	614	451	572	520	450	Adra2a	663	613	659	537
Adra2b	adrenoceptor alpha 2B	Adra2b	17	24	6	8	8	16	10	Adra2b	29	6	10	18	11	25	Adra2b	19	14	16	18	34	18	Adra2b	14	23	8	10	21	14	Adra2b	8	44	20	20	23	30	43	Adra2b	31	17	32	11	48	Adra2b	57	31	63	56
Adra2c	adrenoceptor alpha 2C	Adra2c	544	815	473	541	639	640	377	Adra2c	855	283	633	795	541	532	Adra2c	678	783	604	780	1190	960	Adra2c	1530	842	431	632	526	489	Adra2c	414	845	518	853	399	556	753	Adra2c	873	458	536	642	401	Adra2c	927	1089	1472	1036
Adrb1	adrenoceptor beta 1	Adrb1	420	575	172	237	561	663	174	Adrb1	712	94	276	647	261	147	Adrb1	144	176	105	291	402	390	Adrb1	1269	703	345	571	250	275	Adrb1	126	181	119	295	167	158	216	Adrb1	215	105	93	170	81	Adrb1	230	215	380	334
Adrb2	adrenoceptor beta 2	Adrb2	209	285	160	267	176	226	194	Adrb2	124	88	156	153	123	142	Adrb2	168	184	215	190	229	203	Adrb2	202	206	92	192	178	162	Adrb2	56	144	88	177	88	124	139	Adrb2	111	83	91	141	55	Adrb2	103	85	189	82
Adrb3	adrenoceptor beta 3	Adrb3	32	21	30	33	30	46	9	Adrb3	23	4	40	30	49	52	Adrb3	27	38	20	7	28	15	Adrb3	52	34	16	36	10	27	Adrb3	15	31	18	36	37	23	39	Adrb3	43	40	29	35	40	Adrb3	36	15	26	55
Adrm1	adhesion regulating molecule 1	Adrm1	3852	4633	3079	3751	4028	4620	2842	Adrm1	3993	2193	3811	4390	3515	3679	Adrm1	3012	2924	3290	3169	4252	3576	Adrm1	6416	4573	2188	4398	3622	3201	Adrm1	2187	4337	2450	5126	2354	3294	4073	Adrm1	4371	2122	2717	3042	1963	Adrm1	4791	4191	5759	2748
Adsl	adenylosuccinate lyase	Adsl	4978	6227	4785	5687	4848	5922	4703	Adsl	4974	3567	5293	5210	5109	6168	Adsl	5625	4988	5710	4229	5894	4469	Adsl	8061	5170	2629	5004	5344	4039	Adsl	2623	5236	3482	5672	3256	4261	5281	Adsl	5892	2965	4138	4698	3106	Adsl	5955	4732	6756	3688
Adss	adenylosuccinate synthase	Adss	6987	8439	6097	7741	5877	8291	5314	Adss	4885	4412	7049	6242	6492	7043	Adss	6366	6046	6681	5570	8200	5571	Adss	7435	7409	3132	6187	6854	5952	Adss	2779	5669	3231	6308	3173	5219	5131	Adss	6029	3902	4467	5387	3510	Adss	5840	4740	6470	4986
Adssl1	adenylosuccinate synthase like 1	Adssl1	236	376	236	381	381	277	256	Adssl1	226	171	272	390	248	278	Adssl1	131	136	158	123	180	221	Adssl1	412	303	146	279	207	174	Adssl1	43	92	53	158	39	69	114	Adssl1	85	40	72	52	45	Adssl1	83	52	97	38
Adtrp	androgen-dependent TFPI-regulating protein	Adtrp	125	166	102	118	109	163	135	Adtrp	80	102	134	134	126	198	Adtrp	178	124	136	149	139	128	Adtrp	180	116	84	151	143	83	Adtrp	53	111	80	141	47	103	100	Adtrp	121	57	125	122	80	Adtrp	121	104	100	59
Aebp1	AE binding protein 1	Aebp1	4421	3963	2245	2614	2479	3237	2339	Aebp1	2079	893	2760	2783	3658	2464	Aebp1	1670	2446	2107	1717	2850	1714	Aebp1	2162	2713	1438	1769	2393	2021	Aebp1	902	3057	1299	2210	1205	1756	1999	Aebp1	2323	1639	1515	1869	1040	Aebp1	2213	1631	2874	1066
Aebp2	AE binding protein 2	Aebp2	5389	6418	5124	5809	4877	6724	4448	Aebp2	3837	3758	5935	4943	5551	6195	Aebp2	5458	5006	5586	4196	6068	4337	Aebp2	5402	5464	2372	4625	5295	4488	Aebp2	1857	3987	2426	4483	2343	3718	3867	Aebp2	4383	2681	3332	3958	2542	Aebp2	3792	3188	4130	3161
Aen	apoptosis enhancing nuclease	Aen	794	1111	665	1066	868	1146	756	Aen	795	568	809	1041	823	987	Aen	789	685	766	771	1054	842	Aen	1420	1062	435	878	879	695	Aen	392	768	463	1024	486	641	776	Aen	813	423	617	653	511	Aen	956	882	1162	738
Aes	amino-terminal enhancer of split	Aes	20119	26000	11584	20212	23593	26399	13297	Aes	22953	10381	20505	26141	15499	15846	Aes	12373	15806	13358	19742	25050	20081	Aes	40645	27337	14669	26501	16806	15493	Aes	12131	22981	13603	24803	13739	18640	22746	Aes	24224	11676	13714	17737	11425	Aes	25509	21867	29054	17642
Afap1	actin filament associated protein 1	Afap1	1735	2035	1394	1707	1597	1923	1298	Afap1	1473	930	1705	1865	1516	1564	Afap1	1542	1686	1510	1391	2221	1564	Afap1	2477	1806	765	1439	1680	1373	Afap1	787	1714	979	2032	1237	1678	2280	Afap1	2002	1353	1817	2107	1350	Afap1	1946	1499	2124	1374
Afap1l1	actin filament associated protein 1-like 1	Afap1l1	1783	1977	1740	1926	1176	1806	1874	Afap1l1	1441	1196	1845	1576	1664	1610	Afap1l1	1054	1222	1158	1214	1480	1163	Afap1l1	2406	1410	865	1479	1539	1029	Afap1l1	366	768	496	939	433	789	1041	Afap1l1	863	513	656	948	469	Afap1l1	646	583	759	457
Afap1l2	actin filament associated protein 1-like 2	Afap1l2	1219	1450	1079	1258	1111	1296	1184	Afap1l2	938	687	1276	1090	1209	1197	Afap1l2	1111	1102	1045	1017	1273	1026	Afap1l2	1754	1052	581	1136	1146	991	Afap1l2	548	1173	690	1477	794	1133	1570	Afap1l2	1303	770	1117	1616	788	Afap1l2	1222	931	1349	1066
Afdn	afadin, adherens junction formation factor	Afdn	9861	11015	8799	10813	8243	11813	8178	Afdn	6934	6018	10866	8896	10031	10792	Afdn	9514	8956	9976	7453	10670	7144	Afdn	10767	10399	4505	9396	10203	8502	Afdn	4311	8109	5232	9918	5673	8963	9403	Afdn	9480	6310	8643	9231	6064	Afdn	9518	8363	10527	6210
Aff1	AF4/FMR2 family, member 1	Aff1	1993	2133	1822	1636	1466	1765	1617	Aff1	1598	1326	1698	1771	1753	1982	Aff1	2376	2333	2248	1742	2972	2073	Aff1	2032	1742	803	1456	1889	1484	Aff1	1569	2972	1683	2598	1629	2248	2987	Aff1	3551	1890	2500	2919	1803	Aff1	4106	3318	4408	2751
Aff2	AF4/FMR2 family, member 2	Aff2	3729	4371	3537	4408	3139	4495	3002	Aff2	2336	2301	3562	3191	3467	3772	Aff2	4428	3656	4480	3185	4543	3262	Aff2	3825	4078	1961	3109	3850	3394	Aff2	1252	2555	1481	3044	1972	3134	3132	Aff2	3240	1930	2491	3052	2058	Aff2	3014	2405	2898	2344
Aff3	AF4/FMR2 family, member 3	Aff3	7704	9259	7109	7735	7126	9425	5929	Aff3	6517	4706	7313	7153	7921	6912	Aff3	8643	7415	8525	7133	9627	7270	Aff3	10805	7977	4333	8733	8124	6951	Aff3	3218	6320	3741	7402	4576	6618	7050	Aff3	8288	4127	6167	7792	4611	Aff3	7433	6273	8467	5349
Aff4	AF4/FMR2 family, member 4	Aff4	27549	33281	25484	29232	24133	33324	21139	Aff4	19590	16242	29995	24912	25672	28914	Aff4	33756	32003	32022	26192	40481	27258	Aff4	29094	28050	11847	17377	24100	23277	Aff4	11621	21235	13292	25025	16100	24669	24342	Aff4	26738	18458	24552	27319	17902	Aff4	26271	20588	27121	20371
Afg3l1	AFG3(ATPase family gene 3)-like 1 (S. cerevisiae)	Afg3l1	1340	1910	1307	1616	1635	1960	1465	Afg3l1	1102	866	1293	1706	1612	1673	Afg3l1	1192	1219	1257	975	1829	1547	Afg3l1	2303	1620	614	1265	1583	1189	Afg3l1	609	1252	769	1405	844	1270	1399	Afg3l1	1171	730	1265	1549	943	Afg3l1	1164	910	1383	854
Afg3l2	AFG3 like matrix AAA peptidase subunit 2	Afg3l2	6986	8144	6402	7578	6037	8070	6065	Afg3l2	5320	4439	6803	6532	6663	7586	Afg3l2	7021	6426	7246	5562	8168	6179	Afg3l2	8502	7159	3048	6683	7152	5740	Afg3l2	2673	5858	3559	6896	3529	5665	6332	Afg3l2	6709	3670	4688	5670	3330	Afg3l2	6832	5761	7871	4396
Afm	afamin	Afm	0	0	0	0	0	0	0	Afm	0	0	6	0	3	0	Afm	0	2	2	0	0	0	Afm	2	2	0	6	0	0	Afm	4	4	0	0	0	2	4	Afm	6	0	0	2	4	Afm	0	2	2	0
Afmid	arylformamidase	Afmid	542	671	521	557	487	639	523	Afmid	526	468	731	641	611	771	Afmid	648	480	640	432	756	518	Afmid	923	558	193	533	599	478	Afmid	201	392	264	401	287	422	422	Afmid	425	345	473	556	265	Afmid	347	283	388	295
Afp	alpha-fetoprotein	Afp	8	6	4	6	10	6	2	Afp	8	4	4	4	8	5	Afp	6	12	8	2	11	6	Afp	4	6	0	5	12	6	Afp	8	14	26	22	18	15	39	Afp	15	6	18	8	12	Afp	50	24	29	26
Aftph	aftiphilin	Aftph	10325	11848	9715	10722	8932	11757	8092	Aftph	6763	6389	10175	8831	9673	10813	Aftph	10928	9133	10683	8394	11667	8501	Aftph	11010	10387	4712	9584	10642	8102	Aftph	4395	8909	5213	9743	5514	8432	8740	Aftph	10008	5695	7378	8688	5345	Aftph	9100	7063	9703	6558
Aga	aspartylglucosaminidase	Aga	1717	1643	1561	1704	1376	1737	1397	Aga	1016	1113	1682	1539	1592	1769	Aga	1517	1323	1487	1047	1659	1228	Aga	1875	1803	686	1203	1678	1318	Aga	664	1375	886	1712	909	1539	1904	Aga	1507	1035	1412	1747	1024	Aga	1460	1227	1470	947
Agap1	ArfGAP with GTPase domain, ankyrin repeat and PH domain 1	Agap1	18990	25744	18728	21889	18408	23291	17136	Agap1	16293	13244	19419	19301	20493	20542	Agap1	22070	20595	21769	17828	25895	19638	Agap1	26668	19127	9480	18777	20772	16583	Agap1	9233	18623	11369	18554	14964	18957	21173	Agap1	21345	13133	19396	26466	13995	Agap1	21360	18310	23122	17422
Agap2	ArfGAP with GTPase domain, ankyrin repeat and PH domain 2	Agap2	85182	115663	77759	92048	110017	118052	81227	Agap2	106395	57628	100115	118613	95113	100772	Agap2	80203	82807	74967	78579	119062	95156	Agap2	170612	107120	52453	108378	94712	70644	Agap2	56890	114604	70695	126461	73360	93984	119587	Agap2	130569	67512	94136	114847	71694	Agap2	130361	110448	164994	96942
Agap3	ArfGAP with GTPase domain, ankyrin repeat and PH domain 3	Agap3	15272	19525	11902	15679	17795	19161	12769	Agap3	17294	9339	16670	19698	16597	14919	Agap3	13299	16037	14360	16111	22501	18302	Agap3	27537	18623	10136	20316	15675	12241	Agap3	11066	21150	12377	22662	14007	18156	22403	Agap3	23687	11327	15206	22041	12059	Agap3	24870	21687	31455	17205
Agbl1	ATP/GTP binding protein-like 1	Agbl1	40	42	57	44	22	38	14	Agbl1	22	35	22	24	14	25	Agbl1	21	20	54	28	36	10	Agbl1	41	48	26	20	26	30	Agbl1	16	23	16	41	15	22	32	Agbl1	22	34	32	28	32	Agbl1	33	22	26	22
Agbl2	ATP/GTP binding protein-like 2	Agbl2	59	57	38	53	38	53	38	Agbl2	29	40	33	51	57	71	Agbl2	34	29	30	26	28	26	Agbl2	35	50	31	46	22	13	Agbl2	64	168	77	227	136	127	128	Agbl2	156	113	131	163	103	Agbl2	156	112	127	143
Agbl3	ATP/GTP binding protein-like 3	Agbl3	1216	1623	1244	1354	1212	1471	940	Agbl3	761	710	1501	1213	1244	1485	Agbl3	1513	1617	1275	1150	1633	1175	Agbl3	1475	1618	522	1050	1422	1044	Agbl3	626	1228	763	1452	833	1381	1374	Agbl3	1220	969	1280	1510	960	Agbl3	1279	1085	1199	1058
Agbl4	ATP/GTP binding protein-like 4	Agbl4	10	4	4	0	3	3	7	Agbl4	5	1	3	4	4	3	Agbl4	2	4	3	7	2	4	Agbl4	3	8	0	6	2	1	Agbl4	6	4	3	5	2	0	6	Agbl4	1	0	2	0	1	Agbl4	0	0	3	2
Agbl5	ATP/GTP binding protein-like 5	Agbl5	849	1097	766	1057	898	1089	789	Agbl5	903	600	1049	1077	863	1040	Agbl5	910	902	969	823	1135	906	Agbl5	1283	1032	518	1159	891	749	Agbl5	437	913	567	1018	533	875	941	Agbl5	933	522	754	888	590	Agbl5	1009	775	1148	775
Ager	advanced glycosylation end product-specific receptor	Ager	94	129	137	143	123	141	104	Ager	119	88	144	108	117	153	Ager	127	87	131	99	142	140	Ager	216	132	77	210	138	82	Ager	140	278	164	343	176	232	319	Ager	344	90	133	176	141	Ager	294	225	315	154
Agfg1	ArfGAP with FG repeats 1	Agfg1	6664	7931	6022	7320	5986	7954	5748	Agfg1	4992	4462	7134	6411	6537	6938	Agfg1	7368	6713	7127	5840	8168	6018	Agfg1	7186	6659	3491	6226	6163	5529	Agfg1	2703	5617	3393	6091	4041	6039	6136	Agfg1	6386	4210	5489	6701	4133	Agfg1	5884	4274	5857	4598
Agfg2	ArfGAP with FG repeats 2	Agfg2	2367	3111	2230	2872	2532	3001	2436	Agfg2	2361	1540	2665	3052	2321	2879	Agfg2	2295	2634	2301	1821	2782	2442	Agfg2	3084	2605	1134	2811	2306	1786	Agfg2	2270	4345	2755	5256	2990	3821	4428	Agfg2	4713	2529	3535	3754	2504	Agfg2	6014	4817	6286	3472
Aggf1	angiogenic factor with G patch and FHA domains 1	Aggf1	4286	5590	4617	5150	4195	5761	4004	Aggf1	3961	3270	4719	4527	4685	5504	Aggf1	4817	4719	4932	3813	5745	4309	Aggf1	6163	4784	1857	3688	4819	3901	Aggf1	1567	3108	2080	3696	2145	3381	3501	Aggf1	4336	2406	3227	4018	2524	Aggf1	3732	2987	4185	2833
Agk	acylglycerol kinase	Agk	3108	3700	2931	3363	2782	3596	2609	Agk	2527	2122	3066	3051	3238	3549	Agk	3295	2963	3477	2570	3753	2656	Agk	3793	3185	1733	3076	3281	2677	Agk	1224	2223	1350	2522	1760	2530	2485	Agk	2579	1597	2316	2461	1717	Agk	2392	1960	2735	1799
Agl	amylo-alpha-1, 6-glucosidase, 4-alpha-glucanotransferase	Agl	8095	9965	8864	9326	7246	9836	6904	Agl	5389	5530	8319	7158	8055	7832	Agl	10134	9591	10215	7914	12342	8194	Agl	9643	8298	3772	6617	9268	7673	Agl	3113	6995	4253	7477	4344	6768	6905	Agl	6811	4498	6404	7217	3900	Agl	7480	6239	7606	5647
Agmat	agmatinase	Agmat	10	18	12	15	11	20	12	Agmat	10	6	8	18	18	25	Agmat	18	8	18	4	26	12	Agmat	13	22	8	14	12	2	Agmat	6	20	8	28	12	16	21	Agmat	19	14	14	22	14	Agmat	28	36	41	9
Agmo	alkylglycerol monooxygenase	Agmo	203	213	193	255	127	167	180	Agmo	118	106	145	179	92	199	Agmo	200	263	205	116	190	137	Agmo	206	237	70	110	184	160	Agmo	88	178	108	233	142	254	278	Agmo	170	180	238	329	206	Agmo	161	168	134	151
Ago1	argonaute 1, RISC catalytic component	Ago1	9561	11476	8872	9752	8600	11094	8165	Ago1	7930	6869	9843	9931	9991	11046	Ago1	9941	8865	11128	7807	10969	8282	Ago1	12388	10257	5131	10394	10543	8367	Ago1	5721	11975	7133	12303	7579	11011	12358	Ago1	13049	7724	11396	14188	8171	Ago1	12237	9387	13964	9510
Ago2	argonaute 2, RISC catalytic component	Ago2	1693	1898	1299	1696	1027	2005	1226	Ago2	1359	719	1706	1224	1119	1481	Ago2	1976	1454	1358	1210	2289	1190	Ago2	1713	1560	1024	1269	1017	1458	Ago2	969	1412	870	1790	932	1753	1960	Ago2	2128	1220	1498	1623	1251	Ago2	2037	1631	1949	1488
Ago3	argonaute 3, RISC catalytic component	Ago3	5225	6749	5305	5994	4413	5427	4360	Ago3	3028	2248	5442	4339	3800	5590	Ago3	6329	7159	5444	5512	8461	5688	Ago3	4784	5923	1955	1923	3735	4426	Ago3	1520	2973	2102	3781	2325	3609	4333	Ago3	3848	3545	3993	4401	2754	Ago3	3899	3446	4060	3051
Ago4	argonaute 4, RISC catalytic component	Ago4	1378	1625	1378	1292	1228	1517	1170	Ago4	1141	932	1575	1386	1462	1699	Ago4	1760	1662	1710	1306	1883	1265	Ago4	1657	1362	638	1168	1390	1181	Ago4	685	1398	867	1351	773	1313	1274	Ago4	1537	920	1203	1602	901	Ago4	1542	1259	1804	1218
Agpat1	1-acylglycerol-3-phosphate O-acyltransferase 1	Agpat1	10602	14264	9206	11999	11606	13639	9890	Agpat1	12032	7427	11004	13124	11090	12525	Agpat1	10358	10459	10312	9581	14477	11591	Agpat1	19222	11805	7617	14441	12299	9109	Agpat1	6567	13889	8185	14404	9647	13563	15178	Agpat1	15418	7831	11411	13980	8834	Agpat1	15139	12356	15810	11736
Agpat2	1-acylglycerol-3-phosphate O-acyltransferase 2	Agpat2	18	14	18	8	20	20	14	Agpat2	12	8	19	14	12	34	Agpat2	18	11	32	16	34	12	Agpat2	20	7	16	22	4	6	Agpat2	8	22	10	26	0	9	23	Agpat2	12	8	4	2	8	Agpat2	20	18	12	8
Agpat3	1-acylglycerol-3-phosphate O-acyltransferase 3	Agpat3	27655	36645	26958	32928	27086	34349	25880	Agpat3	25291	19506	29772	30756	28650	32110	Agpat3	28530	29808	27043	22591	36721	27674	Agpat3	41917	28136	14502	30525	32107	24711	Agpat3	12941	25291	15332	27892	17945	24332	26771	Agpat3	28006	18509	24568	31406	16996	Agpat3	27557	22937	28293	21172
Agpat4	1-acylglycerol-3-phosphate O-acyltransferase 4	Agpat4	8700	10589	8674	9591	7668	9900	7842	Agpat4	8061	6298	8627	9107	8808	10066	Agpat4	11187	10633	11882	8873	12687	9447	Agpat4	12859	8581	3969	7829	8969	7746	Agpat4	4980	9495	5974	10108	5694	8438	9466	Agpat4	9982	6460	8070	9217	6115	Agpat4	11690	10231	12725	8001
Agpat5	1-acylglycerol-3-phosphate O-acyltransferase 5	Agpat5	5505	6734	5061	6273	5042	6027	4355	Agpat5	3605	3231	5624	4910	4752	5737	Agpat5	5691	5800	5279	4517	7845	5338	Agpat5	5864	5568	2072	4184	5323	4699	Agpat5	2031	3997	2527	4092	2822	3891	3960	Agpat5	4333	3270	4036	4931	3167	Agpat5	4343	3003	4103	3964
Agps	alkylglycerone phosphate synthase	Agps	1837	2273	1726	1965	1440	2174	1169	Agps	1316	923	1883	1582	1528	1723	Agps	1807	1914	1896	1630	2442	1502	Agps	2168	1961	781	1161	1764	1627	Agps	730	1280	799	1719	977	1525	1699	Agps	1634	1252	1647	1854	1247	Agps	1481	1255	1583	1366
Agr2	anterior gradient 2, protein disulphide isomerase family member	Agr2	6	4	0	2	10	4	4	Agr2	4	6	2	0	6	10	Agr2	0	4	12	4	8	4	Agr2	0	3	2	6	0	0	Agr2	2	4	2	4	2	6	6	Agr2	0	0	6	8	6	Agr2	4	2	3	2
Agr3	anterior gradient 3, protein disulphide isomerase family member	Agr3	0	0	2	0	0	0	0	Agr3	2	2	0	0	0	0	Agr3	6	0	0	0	0	0	Agr3	0	0	0	0	0	0	Agr3	0	2	0	0	0	0	0	Agr3	0	0	0	4	0	Agr3	2	0	0	0
Agrn	agrin	Agrn	20255	25955	19890	23189	21128	26467	19764	Agrn	22683	14802	21928	24114	22548	24707	Agrn	21053	20087	21791	18562	27922	20885	Agrn	32254	21673	10684	21990	24072	16904	Agrn	7342	13924	9169	15812	9842	13534	16625	Agrn	15601	9017	13631	15180	9363	Agrn	15293	11005	15276	9546
Agrp	agouti related neuropeptide	Agrp	6	20	6	6	9	10	14	Agrp	6	4	4	12	6	13	Agrp	10	16	6	12	5	8	Agrp	14	0	10	15	4	8	Agrp	8	21	12	24	12	8	14	Agrp	10	6	12	12	8	Agrp	22	12	31	13
Agt	angiotensinogen	Agt	5940	5999	4136	3453	2943	4833	4868	Agt	4996	2902	3393	5315	3990	5579	Agt	4950	2908	5422	2428	7547	4264	Agt	8043	2737	1897	3558	4368	2659	Agt	9450	15646	8183	12699	9210	13090	16510	Agt	14561	8286	14834	14653	10230	Agt	15231	9076	13932	8908
Agtpbp1	ATP/GTP binding protein 1	Agtpbp1	32510	40837	32933	37353	28490	40033	27645	Agtpbp1	24786	21930	35837	29160	31289	36354	Agtpbp1	33572	30048	35734	25562	36949	27106	Agtpbp1	38955	32783	15536	32161	35883	28645	Agtpbp1	12080	24689	14831	27655	15722	26539	26088	Agtpbp1	29360	16848	22786	27302	17238	Agtpbp1	25774	20459	26770	18545
Agtr1a	angiotensin II receptor, type 1a	Agtr1a	30	54	26	24	20	40	24	Agtr1a	30	12	30	26	37	41	Agtr1a	14	8	24	14	13	9	Agtr1a	12	22	16	9	30	20	Agtr1a	25	49	25	22	32	28	37	Agtr1a	62	22	46	39	30	Agtr1a	40	10	46	30
Agtr1b	angiotensin II receptor, type 1b	Agtr1b	2	0	0	2	0	0	0	Agtr1b	0	0	0	4	0	0	Agtr1b	6	0	4	0	0	0	Agtr1b	0	0	0	2	0	2	Agtr1b	1	5	2	3	4	8	4	Agtr1b	4	4	8	0	0	Agtr1b	0	2	10	2
Agtr2	angiotensin II receptor, type 2	Agtr2	46	44	28	18	18	75	32	Agtr2	6	33	78	26	22	52	Agtr2	31	18	16	31	26	14	Agtr2	30	31	10	49	42	39	Agtr2	2	4	0	2	4	4	2	Agtr2	4	6	4	0	2	Agtr2	10	6	4	2
Agtrap	angiotensin II receptor-associated protein	Agtrap	914	1185	880	1050	877	1073	844	Agtrap	959	650	983	1185	1008	1144	Agtrap	1277	1235	1181	919	1630	1157	Agtrap	1447	1087	483	869	1053	786	Agtrap	846	1855	1090	1687	1241	1604	1797	Agtrap	2022	1096	1751	1994	1298	Agtrap	2109	1565	2525	1564
Agxt	alanine-glyoxylate aminotransferase	Agxt	0	0	0	0	0	0	0	Agxt	0	0	0	4	0	0	Agxt	0	0	0	0	2	0	Agxt	0	0	0	0	0	0	Agxt	0	4	0	2	0	0	0	Agxt	0	2	0	0	0	Agxt	2	0	0	0
Agxt2	alanine-glyoxylate aminotransferase 2	Agxt2	4	0	0	0	2	2	2	Agxt2	0	6	0	0	0	7	Agxt2	0	2	0	2	0	0	Agxt2	8	0	2	1	2	2	Agxt2	0	2	0	0	2	2	4	Agxt2	2	0	0	0	0	Agxt2	0	2	0	0
Ahctf1	AT hook containing transcription factor 1	Ahctf1	6791	7766	6463	6787	5725	7782	5359	Ahctf1	4831	3797	7171	6155	5978	7243	Ahctf1	7088	6804	7065	5640	8565	5924	Ahctf1	7031	6800	2932	4808	5894	5690	Ahctf1	2508	5196	3462	6092	3619	5920	6183	Ahctf1	7024	4518	5878	6748	4217	Ahctf1	6016	4814	6738	4584
Ahcy	adenosylhomocysteinase	Ahcy	2594	3233	2540	2726	2474	3118	2369	Ahcy	2331	1994	2584	2851	2876	3496	Ahcy	2729	2364	2893	2184	2885	2333	Ahcy	3991	2694	1492	3023	2912	2243	Ahcy	1931	3665	2246	3940	2241	3218	3673	Ahcy	3504	1877	2774	3005	2155	Ahcy	4216	3000	4379	2024
Ahcyl1	adenosylhomocysteinase-like 1	Ahcyl1	35742	42385	35649	36795	30110	41743	30104	Ahcyl1	26207	24300	36385	34356	34603	41514	Ahcyl1	39137	35332	40627	29827	43614	32940	Ahcyl1	39895	32330	15989	31284	35343	28650	Ahcyl1	16162	33117	20929	33270	21851	35545	34825	Ahcyl1	36808	21058	30474	35753	23063	Ahcyl1	35730	25836	34716	24554
Ahcyl2	adenosylhomocysteinase-like 2	Ahcyl2	9294	11738	9273	9770	8131	10609	7625	Ahcyl2	6407	6312	9759	7882	8916	10561	Ahcyl2	11214	11114	12270	8449	12344	8685	Ahcyl2	9961	8606	4439	9413	9004	7069	Ahcyl2	8623	17485	10357	17364	13091	15563	15324	Ahcyl2	19304	10932	15743	16944	11585	Ahcyl2	17403	13458	19034	11974
Ahdc1	AT hook, DNA binding motif, containing 1	Ahdc1	6025	8176	4381	6656	5823	7418	5295	Ahdc1	7599	3531	6519	7629	6304	6420	Ahdc1	5204	5317	4568	4599	8356	6362	Ahdc1	10026	6554	3848	7695	6767	5230	Ahdc1	3900	8156	4323	9135	5501	6859	9159	Ahdc1	9022	4690	6389	6769	5111	Ahdc1	8788	7272	10669	5657
Ahi1	Abelson helper integration site 1	Ahi1	8117	10464	8429	8730	7842	9812	7141	Ahi1	6545	4972	8525	8909	8408	9601	Ahi1	10618	10038	10796	9244	12601	9127	Ahi1	11388	9861	4286	7916	8556	7855	Ahi1	4038	7865	5293	10087	6339	10177	10408	Ahi1	9836	6475	10407	8169	6695	Ahi1	10355	8531	10756	6862
Ahnak	AHNAK nucleoprotein	Ahnak	11346	11584	8807	8897	8377	11058	9809	Ahnak	5393	4719	9867	8069	9397	11252	Ahnak	9821	9668	12128	7560	11607	8629	Ahnak	7206	9100	3399	6497	8001	6252	Ahnak	2496	5631	3784	6443	3299	4991	5920	Ahnak	6542	4604	5407	6259	4323	Ahnak	6680	4887	8573	3943
Ahnak2	AHNAK nucleoprotein 2	Ahnak2	518	625	486	528	403	662	368	Ahnak2	396	230	469	535	433	410	Ahnak2	353	437	374	343	605	286	Ahnak2	805	560	305	569	486	459	Ahnak2	210	371	229	434	263	300	491	Ahnak2	406	240	312	320	244	Ahnak2	441	322	499	264
Ahr	aryl hydrocarbon receptor	Ahr	1558	1778	1418	1547	1441	1812	1386	Ahr	950	983	1359	1217	1440	1707	Ahr	1720	1472	1348	1184	1733	1307	Ahr	1735	1503	673	1071	1724	1392	Ahr	575	1129	794	1048	801	1164	1143	Ahr	1335	752	1190	1246	956	Ahr	1341	916	1051	1206
Ahrr	aryl-hydrocarbon receptor repressor	Ahrr	33	46	24	47	59	39	28	Ahrr	28	40	41	39	43	40	Ahrr	62	32	72	32	115	48	Ahrr	38	56	31	43	38	32	Ahrr	10	6	2	14	3	10	4	Ahrr	0	4	12	7	8	Ahrr	2	11	2	2
Ahsa1	activator of Hsp90 ATPase activity 1	Ahsa1	11220	13111	11120	11834	9608	12617	9117	Ahsa1	9511	6913	11043	10830	10476	11715	Ahsa1	11733	12594	12871	10847	15298	10090	Ahsa1	14937	10887	5138	10611	11010	9630	Ahsa1	5147	10329	6447	11671	6018	9282	10338	Ahsa1	12274	6951	8479	9590	6575	Ahsa1	12904	11295	14348	8213
Ahsa2	AHA1, activator of heat shock protein ATPase 2	Ahsa2	1486	2032	1552	1657	1596	1709	1393	Ahsa2	1611	1257	1952	1602	1724	1881	Ahsa2	2162	2072	2081	1931	2810	1742	Ahsa2	2554	1844	765	1504	1516	1430	Ahsa2	864	1681	1208	2030	1035	1617	1895	Ahsa2	2537	1233	1310	1757	1081	Ahsa2	2513	2299	2849	1630
Ahsg	alpha-2-HS-glycoprotein	Ahsg	0	0	0	0	0	0	0	Ahsg	0	0	0	0	0	0	Ahsg	0	0	0	0	0	0	Ahsg	0	0	0	0	0	0	Ahsg	0	2	0	2	0	0	2	Ahsg	0	0	0	0	0	Ahsg	2	0	2	0
Ahsp	alpha hemoglobin stabilizing protein	Ahsp	49	115	57	52	75	80	80	Ahsp	47	51	97	53	45	101	Ahsp	56	34	62	27	35	11	Ahsp	101	52	99	66	108	55	Ahsp	2	19	10	10	3	16	13	Ahsp	9	2	10	36	0	Ahsp	12	8	16	10
Aicda	activation-induced cytidine deaminase	Aicda	0	0	0	0	2	0	0	Aicda	0	2	0	0	0	0	Aicda	0	0	0	0	0	0	Aicda	2	0	0	0	0	0	Aicda	0	0	0	0	0	2	0	Aicda	0	0	0	0	0	Aicda	2	0	2	0
Aida	axin interactor, dorsalization associated	Aida	4171	5391	3976	4749	3789	5175	3675	Aida	3594	3044	4815	4076	4221	5063	Aida	4189	4164	4217	3433	4816	3418	Aida	5508	4367	2107	4433	4852	3962	Aida	1650	2964	1927	3466	2203	3683	4041	Aida	4192	2196	3156	3761	2597	Aida	3363	2982	3360	2392
Aif1	allograft inflammatory factor 1	Aif1	922	1100	955	1081	635	967	990	Aif1	630	813	1009	902	1130	1490	Aif1	997	695	1215	794	1076	679	Aif1	1250	1049	357	871	1066	708	Aif1	287	769	423	893	283	548	698	Aif1	751	381	534	687	457	Aif1	665	548	835	321
Aif1l	allograft inflammatory factor 1-like	Aif1l	353	497	398	425	309	405	382	Aif1l	350	236	476	489	399	461	Aif1l	216	277	259	200	377	222	Aif1l	595	411	159	340	442	479	Aif1l	194	475	281	619	323	635	685	Aif1l	596	486	541	841	443	Aif1l	333	276	282	323
Aifm1	apoptosis inducing factor, mitochondria associated 1	Aifm1	1962	2262	2106	2036	1726	2222	1770	Aifm1	1350	1456	1774	1811	1865	2362	Aifm1	2266	1877	2471	1661	2336	1838	Aifm1	2421	1991	972	2124	2215	1561	Aifm1	1181	2352	1628	2549	1370	2161	2157	Aifm1	2278	1309	1816	2170	1352	Aifm1	2672	2105	2898	1546
Aifm2	apoptosis inducing factor, mitochondria associated 2	Aifm2	1091	1460	1199	1193	1067	1420	924	Aifm2	1058	763	1255	1281	1160	1366	Aifm2	1576	1650	1833	1292	1981	1526	Aifm2	1592	1214	608	974	1273	1009	Aifm2	399	814	499	903	428	740	729	Aifm2	673	506	750	719	469	Aifm2	860	694	949	549
Aifm3	apoptosis inducing factor, mitochondria associated 3	Aifm3	4534	5066	4575	3898	4390	4691	3902	Aifm3	3862	2449	4416	4461	4201	4799	Aifm3	5382	5087	5068	4428	7098	4949	Aifm3	6182	3682	1718	3065	4045	2689	Aifm3	2088	3855	2739	3132	2252	2790	3624	Aifm3	3770	1853	2839	3310	2039	Aifm3	4698	3489	5455	2489
Aig1	androgen-induced 1	Aig1	4497	5817	4235	5014	4644	5230	4204	Aig1	3932	3169	4924	5032	4614	5109	Aig1	4561	4228	4390	3435	4948	3779	Aig1	6752	4941	2311	4485	5059	4026	Aig1	2270	4889	3200	5332	2935	4261	4850	Aig1	5191	2877	3924	4686	3117	Aig1	5198	3960	5354	3713
Aim1	absent in melanoma 1	Aim1	137	176	139	112	102	158	113	Aim1	76	75	92	115	146	148	Aim1	107	84	133	90	192	111	Aim1	108	123	72	115	143	101	Aim1	65	172	98	183	84	157	106	Aim1	110	60	97	133	103	Aim1	137	127	96	121
Aim1l	absent in melanoma 1-like	Aim1l	44	60	66	35	26	55	57	Aim1l	52	30	34	71	43	58	Aim1l	86	52	48	61	85	63	Aim1l	90	65	41	53	56	47	Aim1l	42	86	40	91	72	70	91	Aim1l	75	60	85	79	46	Aim1l	137	79	122	47
Aim2	absent in melanoma 2	Aim2	91	109	111	99	88	71	66	Aim2	20	31	48	48	33	68	Aim2	56	88	56	54	60	69	Aim2	48	83	26	70	49	68	Aim2	64	148	82	216	77	158	209	Aim2	188	91	85	143	81	Aim2	90	89	127	108
Aimp1	aminoacyl tRNA synthetase complex-interacting multifunctional protein 1	Aimp1	3079	3566	3122	3292	3011	3303	2520	Aimp1	2430	2302	3005	2769	3007	4017	Aimp1	3523	2655	2962	2742	3109	2834	Aimp1	4649	2913	1335	2055	3509	2808	Aimp1	934	1605	1339	2236	1274	1631	2096	Aimp1	2279	1225	1575	2025	1356	Aimp1	2421	1712	2305	1525
Aimp2	aminoacyl tRNA synthetase complex-interacting multifunctional protein 2	Aimp2	1331	1365	1254	1389	1256	1374	1277	Aimp2	1239	864	1344	1249	1480	1633	Aimp2	1300	1193	1314	1153	1524	1047	Aimp2	1953	1377	800	1482	1393	910	Aimp2	709	1531	896	1485	810	1193	1531	Aimp2	1581	825	945	1104	743	Aimp2	1512	1214	1562	893
Aip	aryl-hydrocarbon receptor-interacting protein	Aip	2619	3333	2875	3067	2489	3006	2558	Aip	2520	2038	2796	2968	2855	3499	Aip	2771	2817	3212	2391	3315	2321	Aip	4133	3004	1484	2462	3076	2376	Aip	1476	2509	1436	2616	1536	1924	2542	Aip	2716	1491	1927	2052	1473	Aip	2812	2131	3209	1460
Aipl1	aryl hydrocarbon receptor-interacting protein-like 1	Aipl1	14	0	2	2	2	0	0	Aipl1	0	0	2	0	0	0	Aipl1	2	0	2	2	2	0	Aipl1	4	2	0	0	1	0	Aipl1	152	0	0	0	0	0	0	Aipl1	2	2	0	0	0	Aipl1	2	2	0	0
Aire	autoimmune regulator	Aire	2	2	0	0	0	0	2	Aire	2	4	2	0	0	2	Aire	2	0	0	0	4	2	Aire	0	4	1	2	4	0	Aire	2	0	4	4	2	3	2	Aire	0	0	0	0	0	Aire	2	4	5	6
Ajap1	adherens junction associated protein 1	Ajap1	4174	4993	3818	4705	3872	4566	3697	Ajap1	4083	2930	4462	4671	4454	4697	Ajap1	5087	4813	4689	3788	6482	5014	Ajap1	5558	4613	2071	4202	4655	3461	Ajap1	1607	3268	1947	2996	2381	3160	3278	Ajap1	3588	2483	3395	3992	2421	Ajap1	3147	2470	3345	3118
Ajuba	ajuba LIM protein	Ajuba	360	397	294	267	298	343	292	Ajuba	206	129	297	300	258	249	Ajuba	245	218	227	200	300	227	Ajuba	321	300	167	253	292	194	Ajuba	170	266	169	266	134	242	255	Ajuba	164	145	132	242	114	Ajuba	216	190	223	184
Ak1	adenylate kinase 1	Ak1	8343	8612	8136	6835	8765	7744	8280	Ak1	6100	3121	8612	9744	8801	7477	Ak1	7634	9312	7312	6508	12077	9464	Ak1	11325	7430	4850	8268	10393	8067	Ak1	3513	5911	4006	5145	4151	4668	6568	Ak1	5601	4292	6385	6390	3377	Ak1	5361	4392	6005	4774
Ak2	adenylate kinase 2	Ak2	1085	1359	1105	1117	1011	1250	1019	Ak2	946	726	1230	1106	1194	1289	Ak2	1271	1277	1361	1007	1608	1019	Ak2	1541	1149	444	836	1100	983	Ak2	495	908	589	1000	534	801	950	Ak2	962	739	929	1066	664	Ak2	1140	912	1272	767
Ak3	adenylate kinase 3	Ak3	2187	2383	1969	2097	1885	2505	1848	Ak3	1701	1555	2321	2195	2183	2158	Ak3	2428	2183	2598	1919	2805	1814	Ak3	3104	2163	1375	2618	2110	1844	Ak3	1276	2154	1492	2802	1354	2229	2424	Ak3	2654	1255	1872	2270	1272	Ak3	2868	2253	2981	1653
Ak4	adenylate kinase 4	Ak4	7337	9326	6288	7704	5750	8452	6843	Ak4	6213	5732	8636	7781	8876	10010	Ak4	8761	7267	8358	6342	9601	6729	Ak4	10980	9063	4279	7999	9176	7026	Ak4	3734	8192	4044	7393	4472	6781	8085	Ak4	9029	5286	7809	8706	5644	Ak4	8191	5591	7789	5822
Ak5	adenylate kinase 5	Ak5	17	8	5	14	2	20	13	Ak5	4	7	15	6	11	20	Ak5	15	21	8	4	25	14	Ak5	25	12	3	9	12	11	Ak5	5	27	9	16	6	9	12	Ak5	18	14	8	18	5	Ak5	16	14	17	7
Ak6	adenylate kinase 6	Ak6	1559	1680	1431	1549	1268	1585	1236	Ak6	1112	931	1367	1446	1318	1664	Ak6	1627	1430	1655	1276	1704	1402	Ak6	1726	1386	609	1057	1425	1215	Ak6	459	952	560	959	672	966	992	Ak6	968	784	951	1175	745	Ak6	1022	747	922	772
Ak7	adenylate kinase 7	Ak7	6	7	8	2	9	10	6	Ak7	4	0	8	4	14	0	Ak7	4	4	4	4	8	4	Ak7	4	4	8	4	8	0	Ak7	248	500	254	523	299	418	257	Ak7	372	324	376	420	319	Ak7	413	347	209	357
Ak8	adenylate kinase 8	Ak8	99	126	90	77	78	104	93	Ak8	85	77	79	111	90	117	Ak8	89	86	95	58	102	73	Ak8	104	138	77	108	130	94	Ak8	53	69	45	125	54	97	100	Ak8	141	31	84	70	48	Ak8	111	76	119	94
Ak9	adenylate kinase 9	Ak9	49	65	59	69	48	81	51	Ak9	54	31	46	77	40	43	Ak9	90	58	84	44	59	64	Ak9	41	65	28	40	81	38	Ak9	143	381	182	559	254	377	306	Ak9	399	248	312	368	280	Ak9	405	326	240	258
Akain1	A kinase (PRKA) anchor inhibitor 1	Akain1	453	700	549	468	429	446	365	Akain1	316	274	480	438	387	404	Akain1	608	594	522	419	669	459	Akain1	422	495	243	392	380	400	Akain1	170	385	295	375	181	400	392	Akain1	291	245	318	347	227	Akain1	392	248	397	313
Akap1	A-kinase anchoring protein 1	Akap1	6603	8305	6440	7216	6140	7933	5866	Akap1	5764	4531	6858	6682	6875	7731	Akap1	5956	5784	6678	5113	7085	5075	Akap1	9006	6668	2932	5691	7074	5531	Akap1	2724	5462	3111	5022	3616	4734	5912	Akap1	5673	3826	5314	6323	3922	Akap1	5393	4015	5840	4012
Akap10	A-kinase anchoring protein 10	Akap10	3440	3822	2985	3334	2689	3667	2148	Akap10	1890	1618	3117	2624	2523	2907	Akap10	3569	3431	3622	3298	4526	2967	Akap10	3245	3276	1412	1779	2515	2886	Akap10	1018	2115	1238	2387	1514	2135	2124	Akap10	2326	1800	2173	2402	1519	Akap10	2153	1792	2338	1766
Akap11	A-kinase anchoring protein 11	Akap11	43368	51366	39803	47093	35816	52139	31582	Akap11	27321	23949	43227	38107	36755	44479	Akap11	42886	39430	40614	33414	49972	33999	Akap11	44452	45381	18883	28710	38148	36615	Akap11	15497	28664	18218	33793	21209	33972	31210	Akap11	33630	24063	33066	34238	23263	Akap11	31755	23036	31853	23984
Akap12	A-kinase anchoring protein 12	Akap12	4823	5983	4854	5186	3918	5598	4054	Akap12	3393	3161	4802	4418	4490	4885	Akap12	4799	4941	5216	4031	6050	4137	Akap12	5716	4252	1931	4382	4489	4037	Akap12	1730	3787	2355	4495	2290	4592	5083	Akap12	3984	2203	3110	3986	2393	Akap12	4685	3819	5963	2958
Akap13	A-kinase anchoring protein 13	Akap13	2626	3199	2714	3029	2294	3291	2569	Akap13	2109	1593	2779	2386	2656	2814	Akap13	3106	2932	3135	2401	3907	2721	Akap13	3228	2516	1167	2385	2556	2200	Akap13	3086	6629	3981	6760	4039	6518	6730	Akap13	7754	4403	6254	7251	4426	Akap13	8687	6145	8794	5485
Akap14	A-kinase anchoring protein 14	Akap14	0	2	2	0	2	2	2	Akap14	0	0	2	2	0	4	Akap14	2	6	0	0	2	2	Akap14	6	4	0	6	2	0	Akap14	8	38	11	44	24	18	36	Akap14	41	22	38	17	22	Akap14	19	41	13	24
Akap17a	A-kinase anchoring protein 17A	Akap17a	4599	5285	2811	3490	5147	5059	3137	Akap17a	4876	2689	4301	5013	3821	4032	Akap17a	3931	3629	3774	3802	5559	4602	Akap17a	8411	5254	1710	3510	3477	3226	Akap17a	1426	3004	1899	4225	2095	2589	3281	Akap17a	3254	2332	2409	3388	1965	Akap17a	4029	4104	6409	3649
Akap17b	A kinase (PRKA) anchor protein 17B	Akap17b	4046	4512	3833	4166	3163	4730	3332	Akap17b	2685	2883	4581	3431	3638	4670	Akap17b	4136	3759	4473	3179	4904	3249	Akap17b	3684	3808	1438	2630	3714	3239	Akap17b	1569	3411	2097	3932	2407	3570	3591	Akap17b	4656	2610	3706	4289	2701	Akap17b	3895	2970	3825	2767
Akap2	A-kinase anchoring protein 2	Akap2	22002	25721	21104	22980	18092	25015	17780	Akap2	16733	15279	21743	19752	20159	24251	Akap2	20308	18671	20129	14844	23539	16548	Akap2	25343	21404	8124	18173	21650	18073	Akap2	6219	12563	7409	14279	9127	13969	14877	Akap2	14484	9365	13449	15679	9459	Akap2	14076	11274	15041	10591
Akap3	A-kinase anchoring protein 3	Akap3	79	96	82	88	69	104	71	Akap3	71	75	90	126	80	116	Akap3	51	94	64	71	73	63	Akap3	102	110	54	84	94	59	Akap3	42	59	48	75	48	62	94	Akap3	82	41	71	88	49	Akap3	63	85	82	49
Akap4	A-kinase anchoring protein 4	Akap4	0	0	0	0	0	0	0	Akap4	0	0	0	0	0	0	Akap4	0	0	0	0	0	0	Akap4	0	0	0	0	0	0	Akap4	0	0	0	0	0	0	0	Akap4	0	0	0	0	0	Akap4	0	0	0	0
Akap5	A-kinase anchoring protein 5	Akap5	8660	9903	8277	8856	7109	9999	5343	Akap5	6488	4873	7971	7344	7660	8141	Akap5	7291	7224	8165	6450	9688	6467	Akap5	9843	8621	3819	6887	8561	7665	Akap5	3223	5949	3873	7754	4192	6669	7335	Akap5	8351	4188	6222	6614	4462	Akap5	6599	5573	7770	4855
Akap6	A-kinase anchoring protein 6	Akap6	45166	52877	42279	49277	39048	55090	32287	Akap6	29889	24947	44604	36268	35842	43998	Akap6	47517	45750	48500	37732	57996	36413	Akap6	46823	44060	18758	33229	39568	37157	Akap6	13471	25480	15835	31284	19989	30080	30561	Akap6	31868	21126	29139	29608	20811	Akap6	32182	25558	33687	22713
Akap7	A-kinase anchoring protein 7	Akap7	214	247	204	213	174	207	214	Akap7	167	147	259	254	237	272	Akap7	213	189	259	159	160	150	Akap7	278	225	126	220	279	229	Akap7	79	249	142	231	205	273	312	Akap7	319	134	231	271	218	Akap7	302	217	297	161
Akap8	A-kinase anchoring protein 8	Akap8	6358	7530	6046	6688	5854	7318	6143	Akap8	5400	4295	7126	6372	6657	7342	Akap8	6799	6034	6675	4610	7194	5446	Akap8	8266	6542	3083	6198	6860	4968	Akap8	3301	6806	4436	7720	4229	6172	7431	Akap8	7235	4282	5746	7289	4108	Akap8	7560	5666	7626	4390
Akap8l	A-kinase anchoring protein 8 like	Akap8l	13404	16365	11307	13719	14360	16119	11938	Akap8l	12188	8661	14135	14164	13836	15755	Akap8l	12092	9654	12223	10041	14502	11272	Akap8l	18978	13305	5811	12829	14052	9789	Akap8l	4941	10576	6764	11594	7047	9509	11194	Akap8l	11265	6173	7999	11002	6208	Akap8l	12124	9180	13644	7298
Akap9	A-kinase anchoring protein 9	Akap9	12666	15909	11514	15051	10772	15180	9281	Akap9	8330	6702	12594	11236	10160	13233	Akap9	12377	13525	12097	11268	17320	11531	Akap9	12737	13176	5233	9580	10712	10009	Akap9	4412	9265	5643	12327	6535	11657	12027	Akap9	11587	7680	9793	10305	7028	Akap9	12476	10766	13541	8149
Akip1	A-kinase interacting protein 1	Akip1	381	281	237	332	279	390	228	Akip1	245	167	380	331	327	245	Akip1	249	299	214	299	375	305	Akip1	491	415	156	261	267	274	Akip1	121	293	230	350	123	228	256	Akip1	216	122	140	208	111	Akip1	260	230	345	203
Akirin1	akirin 1	Akirin1	6771	7790	6413	7144	6353	8234	6396	Akirin1	5062	5429	7757	6574	7479	8473	Akirin1	8341	6837	7925	5908	8561	6276	Akirin1	7835	7197	3303	6528	7037	5518	Akirin1	2818	6259	3439	6491	3722	5410	5774	Akirin1	6808	4257	5129	6255	3859	Akirin1	6149	4503	6304	5473
Akirin2	akirin 2	Akirin2	4394	4798	4292	4510	4001	5192	4311	Akirin2	3695	3486	5321	4394	5039	5872	Akirin2	4941	3919	5138	3513	4545	3572	Akirin2	5818	4828	2355	4828	4607	3941	Akirin2	1950	4091	2563	4470	2314	3832	3665	Akirin2	4409	2254	2995	3512	2376	Akirin2	4118	3162	4232	3256
Akna	AT-hook transcription factor	Akna	806	1083	767	956	836	1071	955	Akna	714	536	786	828	888	895	Akna	841	853	867	766	1141	873	Akna	1210	888	449	955	832	642	Akna	507	1134	628	1267	786	1130	1454	Akna	1403	653	991	1188	758	Akna	1312	1140	1344	828
Aknad1	AKNA domain containing 1	Aknad1	17	20	15	34	31	37	24	Aknad1	6	34	21	32	20	38	Aknad1	15	14	36	14	26	10	Aknad1	14	23	7	13	18	11	Aknad1	0	2	4	1	2	6	0	Aknad1	6	8	8	6	4	Aknad1	2	6	4	4
Akp3	alkaline phosphatase 3, intestine, not Mn requiring	Akp3	0	0	4	2	2	2	2	Akp3	0	6	2	0	1	2	Akp3	8	10	2	7	13	4	Akp3	4	0	2	3	4	2	Akp3	4	2	0	0	4	3	0	Akp3	2	2	0	4	0	Akp3	2	4	6	12
Akr1a1	aldo-keto reductase family 1 member A1	Akr1a1	16581	18732	17008	18300	14571	18763	18057	Akr1a1	15340	15001	18282	18507	19316	24554	Akr1a1	18748	14965	20245	13690	17708	14563	Akr1a1	25428	17379	11998	22660	17702	13579	Akr1a1	11375	21065	13376	24324	9730	15960	19130	Akr1a1	20393	9813	13507	14841	10027	Akr1a1	21821	17970	23231	9903
Akr1b1	aldo-keto reductase family 1 member B	Akr1b1	3488	3630	3066	4150	3177	3653	3142	Akr1b1	3186	2762	3503	3162	4127	5034	Akr1b1	3858	3529	3638	2879	4452	2549	Akr1b1	4629	3414	1756	3964	3689	2997	Akr1b1	1714	3072	1855	3698	1914	2514	2783	Akr1b1	3735	2000	2344	3035	1833	Akr1b1	3275	2939	3082	2081
Akr1b10	aldo-keto reductase family 1 member B10	Akr1b10	1765	1502	1054	1799	1236	1449	1377	Akr1b10	1007	1058	1608	982	1048	1809	Akr1b10	1853	1905	1727	1538	2569	1286	Akr1b10	1774	1545	602	741	1272	1242	Akr1b10	316	482	263	585	375	489	661	Akr1b10	620	714	695	599	475	Akr1b10	608	410	514	477
Akr1b7	aldo-keto reductase family 1, member B7	Akr1b7	35	37	2	29	27	32	44	Akr1b7	18	20	49	20	21	52	Akr1b7	54	42	38	25	53	19	Akr1b7	49	38	25	39	12	22	Akr1b7	16	28	12	51	28	30	32	Akr1b7	39	34	23	20	15	Akr1b7	31	17	33	13
Akr1b8	aldo-keto reductase family 1, member B8	Akr1b8	17	10	18	34	14	20	10	Akr1b8	20	10	28	14	24	18	Akr1b8	46	78	28	22	47	43	Akr1b8	32	26	6	32	24	18	Akr1b8	16	7	12	19	11	4	6	Akr1b8	12	20	6	18	12	Akr1b8	37	47	33	42
Akr1c1	aldo-keto reductase family 1, member C1	Akr1c1	0	0	0	0	0	0	0	Akr1c1	0	0	0	0	0	0	Akr1c1	0	0	0	0	0	0	Akr1c1	0	0	0	0	0	0	Akr1c1	0	0	0	0	0	0	0	Akr1c1	0	0	0	0	0	Akr1c1	0	0	0	0
Akr1c12	aldo-keto reductase family 1, member C12	Akr1c12	15	25	28	22	39	22	12	Akr1c12	8	10	26	43	29	42	Akr1c12	21	41	18	12	20	15	Akr1c12	36	32	8	12	16	31	Akr1c12	18	31	32	66	43	46	32	Akr1c12	32	36	55	73	52	Akr1c12	38	54	40	18
Akr1c12l1	aldo-keto reductase family 1, member C12-like 1	Akr1c12l1	0	0	0	0	0	0	0	Akr1c12l1	0	0	0	0	0	0	Akr1c12l1	0	0	0	0	0	0	Akr1c12l1	0	0	0	0	0	0	Akr1c12l1	0	0	0	0	0	0	0	Akr1c12l1	0	0	0	0	0	Akr1c12l1	0	0	0	0
Akr1c13	aldo-keto reductase family 1, member C13	Akr1c13	2	7	8	2	4	4	0	Akr1c13	0	0	6	4	6	8	Akr1c13	9	8	10	6	6	6	Akr1c13	6	4	6	10	14	10	Akr1c13	4	5	6	15	4	4	4	Akr1c13	8	4	8	6	2	Akr1c13	8	10	0	3
Akr1c14	aldo-keto reductase family 1, member C14	Akr1c14	666	509	363	363	293	495	355	Akr1c14	209	91	401	267	496	316	Akr1c14	265	375	396	283	460	147	Akr1c14	156	370	100	147	277	331	Akr1c14	58	152	103	179	64	156	76	Akr1c14	147	137	119	147	77	Akr1c14	124	71	208	62
Akr1c19	aldo-keto reductase family 1, member C19	Akr1c19	189	284	147	179	256	174	115	Akr1c19	80	88	143	244	281	342	Akr1c19	161	335	188	120	186	111	Akr1c19	199	275	107	120	227	206	Akr1c19	76	265	162	446	208	307	294	Akr1c19	274	151	260	405	276	Akr1c19	303	363	244	184
Akr1c2	aldo-keto reductase family 1, member C2	Akr1c2	8	0	0	0	2	4	0	Akr1c2	0	0	0	2	0	2	Akr1c2	0	2	2	0	0	0	Akr1c2	0	0	0	4	0	0	Akr1c2	2	2	0	4	0	4	6	Akr1c2	10	4	4	2	6	Akr1c2	4	4	0	0
Akr1c3	aldo-keto reductase family 1, member C3	Akr1c3	8	12	18	23	10	12	14	Akr1c3	23	6	8	18	12	20	Akr1c3	24	8	15	6	7	16	Akr1c3	15	12	2	12	9	16	Akr1c3	0	0	0	0	0	0	0	Akr1c3	0	0	0	0	2	Akr1c3	0	2	0	0
Akr1cl	aldo-keto reductase family 1, member C-like	Akr1cl	829	906	764	850	456	786	572	Akr1cl	423	473	693	761	668	814	Akr1cl	1053	868	929	683	813	713	Akr1cl	821	899	287	638	763	593	Akr1cl	220	458	230	515	227	395	355	Akr1cl	384	349	484	442	263	Akr1cl	519	431	617	351
Akr1d1	aldo-keto reductase family 1, member D1	Akr1d1	0	2	4	2	0	0	0	Akr1d1	0	1	1	0	0	1	Akr1d1	0	0	0	1	0	0	Akr1d1	0	0	0	0	2	0	Akr1d1	0	0	0	0	0	0	0	Akr1d1	0	0	0	0	0	Akr1d1	0	0	0	0
Akr1e2	aldo-keto reductase family 1, member E2	Akr1e2	1895	2173	2043	2102	2027	2340	1772	Akr1e2	1507	1456	2077	2010	1876	2775	Akr1e2	2035	2036	2551	1496	2070	1569	Akr1e2	3012	2227	826	1778	2103	1706	Akr1e2	549	1047	709	1162	802	1111	1190	Akr1e2	1146	818	1208	1263	936	Akr1e2	1259	974	1275	931
Akr7a2	aldo-keto reductase family 7, member A2	Akr7a2	877	1014	701	837	837	955	772	Akr7a2	786	607	807	1066	851	1053	Akr7a2	849	776	833	680	1006	812	Akr7a2	1192	837	641	1094	836	654	Akr7a2	800	1388	814	1417	759	1005	1370	Akr7a2	1339	532	793	939	660	Akr7a2	1593	1256	1748	849
Akr7a3	aldo-keto reductase family 7 member A3	Akr7a3	153	207	179	182	121	116	138	Akr7a3	74	116	125	170	106	156	Akr7a3	181	200	192	162	188	172	Akr7a3	155	171	54	92	123	134	Akr7a3	136	251	131	288	182	245	290	Akr7a3	188	217	247	294	193	Akr7a3	269	246	217	192
Akt1	AKT serine/threonine kinase 1	Akt1	9962	13155	10181	11588	10492	12462	9865	Akt1	10232	7515	11656	12155	11052	13012	Akt1	10879	10806	11473	9329	13565	10507	Akt1	16051	11319	5664	11132	11407	8411	Akt1	5472	10200	6092	10857	6533	9516	11356	Akt1	12010	6380	9258	10567	6340	Akt1	11025	9049	12929	7120
Akt1s1	AKT1 substrate 1	Akt1s1	2241	2910	1933	2477	3136	2837	2031	Akt1s1	2530	1374	2414	3182	2412	2270	Akt1s1	2013	2199	1785	1990	2873	2546	Akt1s1	4490	2743	1377	2467	2397	1749	Akt1s1	1351	2493	1530	2596	1618	2405	2649	Akt1s1	2852	1417	1744	2260	1516	Akt1s1	2919	2434	3546	2626
Akt2	AKT serine/threonine kinase 2	Akt2	7398	9691	7416	9442	8015	10516	7926	Akt2	6724	5600	8034	8508	8655	10161	Akt2	6951	6922	6967	6174	9829	6172	Akt2	9963	7013	3592	7215	7192	6204	Akt2	2977	5727	3290	6039	3643	5897	5993	Akt2	6495	3675	5290	6948	3982	Akt2	6547	5431	6637	4739
Akt3	AKT serine/threonine kinase 3	Akt3	8734	10248	8513	8277	7133	10109	6194	Akt3	5341	4773	8901	6870	7682	8122	Akt3	8467	7530	8901	6331	9542	6536	Akt3	9289	8631	3814	7401	8847	7693	Akt3	3062	6744	4211	7706	4937	7699	7091	Akt3	8614	4988	7314	8739	5380	Akt3	7540	5850	7604	6297
Aktip	AKT interacting protein	Aktip	7815	9788	7236	8652	7346	9198	6946	Aktip	6696	5312	8750	7938	7737	9229	Aktip	9719	9231	10142	8077	11144	8308	Aktip	10539	8220	4140	7971	8157	6477	Aktip	2919	5766	3613	6299	3345	5485	5902	Aktip	6406	4058	5102	5614	3497	Aktip	6483	5641	7234	4464
Alad	aminolevulinate dehydratase	Alad	1119	1438	1243	1348	1092	1451	1143	Alad	1089	852	1323	1410	1275	1503	Alad	1160	1144	1412	1025	1353	1010	Alad	1984	1338	625	1293	1346	1029	Alad	722	1357	822	1483	829	1210	1473	Alad	1412	722	1123	1273	841	Alad	1449	1094	1543	792
Alas1	5'-aminolevulinate synthase 1	Alas1	2887	3556	2863	3463	2729	3492	2702	Alas1	2595	2168	3137	3057	3013	3488	Alas1	2848	2786	3089	2286	3428	2749	Alas1	3784	3080	1760	3180	3017	2597	Alas1	1441	2918	1624	3151	1712	2724	3160	Alas1	3027	1757	2178	2677	1701	Alas1	3066	2278	3240	2056
Alas2	5'-aminolevulinate synthase 2	Alas2	178	391	212	216	241	263	265	Alas2	134	113	104	161	180	239	Alas2	317	297	242	223	283	234	Alas2	265	238	85	297	228	131	Alas2	52	275	80	109	57	120	153	Alas2	99	53	117	417	94	Alas2	199	164	171	114
Alb	albumin	Alb	1084	1013	1218	777	960	1114	816	Alb	659	426	819	614	952	886	Alb	1195	886	1300	157	981	680	Alb	779	667	305	440	671	609	Alb	247	273	249	288	165	312	221	Alb	243	176	266	445	121	Alb	428	235	320	188
Alcam	activated leukocyte cell adhesion molecule	Alcam	30776	34059	24881	28755	23238	36172	17945	Alcam	17953	13715	26344	23149	25753	26010	Alcam	22902	23495	22141	21547	34080	21449	Alcam	29530	28584	10007	19208	25987	23299	Alcam	6810	14033	8268	15468	10598	16284	14782	Alcam	15226	12475	14167	14554	11184	Alcam	13369	10891	14239	12826
Aldh16a1	aldehyde dehydrogenase 16 family, member A1	Aldh16a1	1217	1657	1075	1347	1271	1528	1102	Aldh16a1	1200	651	1230	1505	1282	1303	Aldh16a1	988	1165	1084	1090	1675	1309	Aldh16a1	2010	1488	654	1197	1271	1016	Aldh16a1	575	1060	670	1102	596	803	990	Aldh16a1	921	676	882	999	558	Aldh16a1	1122	970	1240	739
Aldh18a1	aldehyde dehydrogenase 18 family, member A1	Aldh18a1	0	1	0	0	0	0	0	Aldh18a1	0	0	0	0	2	0	Aldh18a1	0	0	0	0	0	2	Aldh18a1	0	0	0	1	0	1	Aldh18a1	0	0	1	4	1	0	2	Aldh18a1	1	0	0	1	0	Aldh18a1	1	1	2	1
Aldh1a1	aldehyde dehydrogenase 1 family, member A1	Aldh1a1	1801	1705	1388	1648	1269	1915	1231	Aldh1a1	1080	930	1321	1456	1556	1562	Aldh1a1	1384	1380	1427	1103	1669	1119	Aldh1a1	1741	1288	809	1241	1371	1198	Aldh1a1	1386	2179	1214	2330	870	2135	1391	Aldh1a1	1748	1232	1723	2784	1138	Aldh1a1	2144	1801	2147	1866
Aldh1a2	aldehyde dehydrogenase 1 family, member A2	Aldh1a2	1970	1847	1001	1155	1079	1538	1358	Aldh1a2	756	364	1217	1110	1648	1027	Aldh1a2	922	1369	994	847	1716	819	Aldh1a2	716	1116	521	826	816	905	Aldh1a2	191	743	352	460	267	468	297	Aldh1a2	571	499	309	406	346	Aldh1a2	462	390	644	277
Aldh1a3	aldehyde dehydrogenase 1 family, member A3	Aldh1a3	105	111	32	73	44	58	69	Aldh1a3	44	6	83	55	90	49	Aldh1a3	48	96	81	71	88	61	Aldh1a3	46	45	34	15	52	48	Aldh1a3	4	7	8	6	2	12	4	Aldh1a3	10	10	6	10	8	Aldh1a3	8	6	51	4
Aldh1a7	aldehyde dehydrogenase family 1, subfamily A7	Aldh1a7	0	0	0	0	0	0	0	Aldh1a7	0	0	0	0	0	0	Aldh1a7	0	0	0	0	0	0	Aldh1a7	0	0	0	0	0	0	Aldh1a7	0	8	1	10	2	10	5	Aldh1a7	2	4	4	0	2	Aldh1a7	7	7	0	0
Aldh1b1	aldehyde dehydrogenase 1 family, member B1	Aldh1b1	1022	1127	1159	1263	825	1302	792	Aldh1b1	1023	680	943	1085	1102	1396	Aldh1b1	1355	1162	1306	1035	1762	1076	Aldh1b1	1497	992	648	1064	990	1009	Aldh1b1	552	1073	689	1320	650	959	1038	Aldh1b1	1187	625	941	1077	802	Aldh1b1	1363	954	1581	941
Aldh1l1	aldehyde dehydrogenase 1 family, member L1	Aldh1l1	1765	1966	1693	1743	1518	1818	1686	Aldh1l1	1432	1301	1876	1929	1649	2566	Aldh1l1	2036	1905	2284	1593	2498	1569	Aldh1l1	2270	1667	682	1303	1780	1346	Aldh1l1	1097	2053	1201	2346	1008	1560	2117	Aldh1l1	1964	1085	1695	1910	1299	Aldh1l1	2541	1469	2333	1133
Aldh1l2	aldehyde dehydrogenase 1 family, member L2	Aldh1l2	24	50	28	26	20	26	29	Aldh1l2	40	30	23	24	28	51	Aldh1l2	46	45	44	20	31	21	Aldh1l2	34	29	12	24	33	22	Aldh1l2	43	56	51	74	64	60	70	Aldh1l2	78	46	59	81	49	Aldh1l2	61	55	70	54
Aldh2	aldehyde dehydrogenase 2 family (mitochondrial)	Aldh2	3524	4865	2932	3161	3688	4066	2914	Aldh2	3253	2137	3607	3794	3097	3722	Aldh2	3173	3377	3236	2688	4238	3038	Aldh2	5775	4691	2067	3177	3916	2795	Aldh2	1645	3833	2083	3777	1673	2456	3282	Aldh2	3195	2017	2414	2637	1788	Aldh2	4017	3139	4453	2256
Aldh3a1	aldehyde dehydrogenase 3 family, member A1	Aldh3a1	66	77	35	53	36	67	24	Aldh3a1	32	15	62	49	52	41	Aldh3a1	76	114	104	49	84	48	Aldh3a1	60	66	40	44	59	54	Aldh3a1	24	26	25	36	28	41	42	Aldh3a1	26	12	16	26	4	Aldh3a1	66	52	120	33
Aldh3a2	aldehyde dehydrogenase 3 family, member A2	Aldh3a2	4913	5949	4581	5224	4462	5727	3865	Aldh3a2	3746	3053	4623	4871	4701	5144	Aldh3a2	5303	5218	5075	4260	6798	4996	Aldh3a2	5961	5389	2184	4503	4502	4215	Aldh3a2	2131	4267	2743	4611	2703	3778	4122	Aldh3a2	4414	3044	3561	4018	2807	Aldh3a2	4995	4067	4763	3739
Aldh3b1	aldehyde dehydrogenase 3 family, member B1	Aldh3b1	4059	3645	4268	3761	2765	4242	3518	Aldh3b1	2789	2671	3541	4347	3620	6255	Aldh3b1	3263	2497	4034	2387	4626	2817	Aldh3b1	4844	3502	1445	2137	2814	2359	Aldh3b1	965	1366	1110	1492	595	1406	1298	Aldh3b1	1173	939	1667	1501	1071	Aldh3b1	1465	868	1698	1119
Aldh3b2	aldehyde dehydrogenase 3 family, member B2	Aldh3b2	1118	1226	1138	1142	1111	1464	959	Aldh3b2	1026	884	1223	1363	1321	1721	Aldh3b2	1473	1100	1413	999	1546	1025	Aldh3b2	1259	1028	667	1347	1047	816	Aldh3b2	397	818	523	1015	545	759	838	Aldh3b2	928	423	703	706	454	Aldh3b2	1069	614	1031	575
Aldh4a1	aldehyde dehydrogenase 4 family, member A1	Aldh4a1	1745	2328	1712	1991	1661	2070	1561	Aldh4a1	1749	1167	1925	1938	1725	2147	Aldh4a1	2024	2136	2144	1763	2845	1952	Aldh4a1	2671	1894	880	1485	2012	1488	Aldh4a1	903	1938	1131	1881	1153	1586	2008	Aldh4a1	1930	1171	1704	1853	1278	Aldh4a1	2136	1585	2169	1595
Aldh5a1	aldehyde dehydrogenase 5 family, member A1	Aldh5a1	15936	19991	15653	17337	15147	19430	13128	Aldh5a1	12749	10994	17830	16362	16080	17949	Aldh5a1	18240	17582	17521	13899	22680	15470	Aldh5a1	21693	18342	7719	15105	19173	15188	Aldh5a1	6287	13476	8349	14616	9206	14136	14829	Aldh5a1	15201	10420	14288	16770	10321	Aldh5a1	14294	10849	13949	10935
Aldh6a1	aldehyde dehydrogenase 6 family, member A1	Aldh6a1	7778	9530	7501	8078	7181	9261	6285	Aldh6a1	5244	5010	8031	7827	8168	9299	Aldh6a1	8763	7525	7396	5568	9064	6607	Aldh6a1	8699	8488	3562	7156	8705	7412	Aldh6a1	3268	7755	4437	7154	5362	8815	7784	Aldh6a1	8638	5100	8057	9644	6130	Aldh6a1	7309	4611	5409	6130
Aldh7a1	aldehyde dehydrogenase 7 family, member A1	Aldh7a1	4057	4484	3821	4193	3911	4776	3218	Aldh7a1	2889	2790	3925	3754	3897	5395	Aldh7a1	4404	4493	5330	3709	5086	3766	Aldh7a1	5191	4209	1758	3400	4107	3510	Aldh7a1	1764	3567	2176	3947	2442	3496	3481	Aldh7a1	3343	2586	3638	4306	2681	Aldh7a1	3699	3201	3939	2860
Aldh8a1	aldehyde dehydrogenase 8 family, member A1	Aldh8a1	12	6	10	8	4	8	13	Aldh8a1	8	8	6	0	4	3	Aldh8a1	12	6	6	6	17	10	Aldh8a1	5	12	8	6	6	4	Aldh8a1	2	12	2	6	2	4	6	Aldh8a1	6	2	6	2	2	Aldh8a1	10	6	6	6
Aldh9a1	aldehyde dehydrogenase 9 family, member A1	Aldh9a1	3660	4050	3385	3664	3942	4513	3018	Aldh9a1	3104	1817	3294	3296	3331	4056	Aldh9a1	2991	2399	3087	2999	3428	3298	Aldh9a1	5324	3889	1609	2727	3238	2838	Aldh9a1	1700	2551	1985	3371	1914	3007	3356	Aldh9a1	3103	1793	2304	3398	2090	Aldh9a1	2897	2095	3203	2796
Aldoa	aldolase, fructose-bisphosphate A	Aldoa	129479	158658	123474	149577	111148	153939	114338	Aldoa	112279	96965	131505	134061	132584	151381	Aldoa	130560	118484	142006	102582	149910	115627	Aldoa	196490	133356	77161	142773	132151	111902	Aldoa	61850	106782	63044	112403	64822	94474	109262	Aldoa	105184	60672	85184	86064	61808	Aldoa	122720	93542	130624	68452
Aldoart2	aldolase 1 A retrogene 2	Aldoart2	0	2	0	0	0	0	2	Aldoart2	0	0	0	0	0	0	Aldoart2	0	0	0	0	0	0	Aldoart2	0	0	0	0	0	0	Aldoart2	4	16	8	14	10	16	12	Aldoart2	25	10	16	12	4	Aldoart2	22	15	7	6
Aldob	aldolase, fructose-bisphosphate B	Aldob	16	27	26	26	8	20	22	Aldob	22	12	25	12	10	28	Aldob	33	13	16	10	36	26	Aldob	37	9	6	20	40	31	Aldob	12	21	8	18	12	32	28	Aldob	26	18	18	22	10	Aldob	38	20	34	18
Aldoc	aldolase, fructose-bisphosphate C	Aldoc	65909	77476	71148	62537	62755	75020	65177	Aldoc	59461	48958	64178	68351	60596	88161	Aldoc	76732	70067	82628	57744	89420	65145	Aldoc	106276	67155	32139	60337	68266	55487	Aldoc	33311	62316	39999	57281	38155	56511	68968	Aldoc	65413	35333	54350	60142	39004	Aldoc	69353	49848	64845	40984
Alg1	ALG1, chitobiosyldiphosphodolichol beta-mannosyltransferase	Alg1	984	987	730	1096	1210	969	800	Alg1	1100	667	858	992	807	1229	Alg1	945	790	1111	705	1036	856	Alg1	1396	955	499	914	905	653	Alg1	571	1020	651	1264	769	732	891	Alg1	1274	423	695	795	607	Alg1	966	940	1325	747
Alg10	ALG10, alpha-1,2-glucosyltransferase	Alg10	2212	2449	1598	2173	1797	2322	1185	Alg10	1110	776	2011	1445	1347	1737	Alg10	2455	2903	2463	2418	4070	2669	Alg10	1922	2106	810	826	1543	1909	Alg10	638	1220	579	1238	804	1222	1263	Alg10	1404	1330	1403	1586	1141	Alg10	1379	1126	1587	1465
Alg11	ALG11, alpha-1,2-mannosyltransferase	Alg11	11139	12982	10732	12086	9485	12893	8561	Alg11	6999	7077	11221	9352	10490	12167	Alg11	11470	10629	11835	8437	13117	9400	Alg11	11037	11334	4409	9821	11749	10592	Alg11	3704	7630	4476	7743	5689	8565	8217	Alg11	8416	6490	8688	9644	6488	Alg11	8207	5778	7485	7020
Alg12	ALG12, alpha-1,6-mannosyltransferase	Alg12	695	971	731	864	655	925	775	Alg12	752	604	828	912	779	986	Alg12	913	826	990	712	1011	749	Alg12	1194	870	468	950	852	719	Alg12	448	883	508	902	509	858	937	Alg12	935	508	644	748	545	Alg12	958	845	959	597
Alg13	ALG13, UDP-N-acetylglucosaminyltransferase subunit	Alg13	1504	1904	1586	1764	1208	1747	1349	Alg13	911	1079	1759	1460	1574	1834	Alg13	1394	1359	1484	1144	1835	1156	Alg13	1497	1536	581	1281	1343	1362	Alg13	522	1032	599	1197	647	1009	899	Alg13	1011	804	1051	1264	753	Alg13	888	729	882	800
Alg14	ALG14, UDP-N-acetylglucosaminyltransferase subunit	Alg14	1532	1980	1690	1831	1307	1930	1213	Alg14	1177	1079	1574	1553	1408	1584	Alg14	1653	1740	1878	1480	2017	1577	Alg14	1774	1578	699	1122	1407	1483	Alg14	435	946	547	990	517	873	741	Alg14	950	648	825	991	612	Alg14	977	852	1056	831
Alg2	ALG2, alpha-1,3/1,6-mannosyltransferase	Alg2	16950	21664	14962	19219	15564	20238	14155	Alg2	12906	11047	16355	15945	16441	18075	Alg2	16287	15178	16648	13077	19958	14860	Alg2	21034	17856	8331	16889	17939	15297	Alg2	7338	14100	8350	14707	8146	12195	12915	Alg2	13786	9112	11222	12688	8235	Alg2	13841	10460	13799	10225
Alg3	ALG3, alpha-1,3- mannosyltransferase	Alg3	1187	1312	1157	1197	1084	1422	1092	Alg3	1132	807	1034	1181	1255	1366	Alg3	1281	1172	1225	941	1551	1217	Alg3	1898	1086	714	1265	1173	1024	Alg3	526	1190	585	1100	968	1362	1428	Alg3	1280	772	1158	1312	922	Alg3	1282	962	1299	966
Alg5	ALG5, dolichyl-phosphate beta-glucosyltransferase	Alg5	1011	1221	988	1183	940	1166	988	Alg5	843	717	1089	1201	1106	1270	Alg5	1054	1066	1234	926	1219	950	Alg5	1332	1179	606	939	1296	858	Alg5	464	982	517	920	523	885	880	Alg5	897	588	743	918	640	Alg5	939	724	912	577
Alg6	ALG6, alpha-1,3-glucosyltransferase	Alg6	1023	1180	996	1241	928	1315	944	Alg6	613	760	1179	922	1053	1129	Alg6	1073	903	1004	739	1077	787	Alg6	994	1194	403	811	1194	948	Alg6	333	677	439	655	429	673	590	Alg6	569	493	703	780	457	Alg6	608	412	554	550
Alg8	ALG8, alpha-1,3-glucosyltransferase	Alg8	540	612	561	605	421	742	566	Alg8	367	418	447	496	645	637	Alg8	652	506	655	477	683	482	Alg8	643	587	364	636	560	474	Alg8	259	508	315	527	326	608	570	Alg8	507	280	435	491	288	Alg8	591	472	549	329
Alg9	ALG9, alpha-1,2-mannosyltransferase	Alg9	1539	1744	1609	1820	1435	1890	1348	Alg9	1273	1182	1704	1597	1680	1882	Alg9	1637	1483	1762	1281	1788	1342	Alg9	1916	1588	843	1758	1869	1310	Alg9	737	1314	797	1423	860	1291	1394	Alg9	1390	853	1169	1450	857	Alg9	1248	1006	1472	1111
Alk	anaplastic lymphoma receptor tyrosine kinase	Alk	945	1234	800	959	879	1096	777	Alk	835	640	1080	887	947	1030	Alk	860	745	948	724	1016	697	Alk	1359	1199	465	915	1054	925	Alk	440	858	518	1046	643	789	1008	Alk	869	555	703	715	556	Alk	898	891	1149	767
Alkbh1	alkB homolog 1, histone H2A dioxygenase	Alkbh1	2260	2648	2514	2419	2027	2745	2198	Alkbh1	1754	1782	2738	2076	2478	2858	Alkbh1	2718	2396	2514	1758	2913	2268	Alkbh1	2379	2305	1038	1929	2579	2066	Alkbh1	829	1920	1201	1934	1119	1751	1941	Alkbh1	2145	1508	1896	2218	1434	Alkbh1	1910	1460	1985	1603
Alkbh2	alkB homolog 2, alpha-ketoglutarate-dependent dioxygenase	Alkbh2	249	307	152	274	348	303	182	Alkbh2	276	129	296	389	239	271	Alkbh2	211	250	177	299	441	417	Alkbh2	557	370	122	241	231	263	Alkbh2	221	338	223	412	204	215	314	Alkbh2	377	246	175	248	155	Alkbh2	481	341	558	290
Alkbh3	alkB homolog 3, alpha-ketoglutarate-dependent dioxygenase	Alkbh3	1184	1369	1122	1322	917	1346	1056	Alkbh3	985	919	1258	1295	1202	1413	Alkbh3	1211	1246	1341	899	1350	992	Alkbh3	1688	1348	658	1196	1249	980	Alkbh3	450	1118	641	1082	498	783	1014	Alkbh3	946	521	713	855	546	Alkbh3	1031	922	1205	509
Alkbh4	alkB homolog 4, lysine demethylase	Alkbh4	353	530	318	396	385	413	360	Alkbh4	407	239	456	503	441	461	Alkbh4	365	351	352	306	490	352	Alkbh4	618	369	213	372	373	299	Alkbh4	225	404	249	435	258	367	410	Alkbh4	430	272	333	372	215	Alkbh4	478	343	467	315
Alkbh5	alkB homolog 5, RNA demethylase	Alkbh5	978	1310	949	1031	880	1240	740	Alkbh5	866	598	1146	1107	1115	1061	Alkbh5	1053	1172	1159	912	1464	1087	Alkbh5	1328	1074	585	1059	981	829	Alkbh5	509	1017	585	1090	660	1018	1059	Alkbh5	1071	824	1049	1145	671	Alkbh5	1291	875	1472	824
Alkbh6	alkB homolog 6	Alkbh6	0	0	0	0	0	0	0	Alkbh6	0	0	0	0	0	0	Alkbh6	0	0	0	0	0	0	Alkbh6	0	0	0	1	0	0	Alkbh6	0	0	0	1	0	0	0	Alkbh6	0	0	0	0	1	Alkbh6	0	0	0	1
Alkbh7	alkB homolog 7	Alkbh7	722	947	262	617	701	835	378	Alkbh7	867	233	682	932	544	399	Alkbh7	373	418	306	633	826	713	Alkbh7	1446	981	391	698	385	410	Alkbh7	344	501	344	712	314	340	434	Alkbh7	485	350	234	341	244	Alkbh7	642	486	782	450
Alkbh8	alkB homolog 8, tRNA methyltransferase	Alkbh8	2672	3064	2547	2724	2017	2834	2038	Alkbh8	1313	1547	2636	2164	2356	2785	Alkbh8	2826	2673	2650	2079	3253	2239	Alkbh8	2258	2753	911	1800	2578	2349	Alkbh8	961	1759	1001	1933	1204	1818	1749	Alkbh8	1855	1577	1979	2247	1355	Alkbh8	1826	1240	1651	1647
Allc	allantoicase	Allc	30	32	45	43	22	50	30	Allc	25	34	28	23	36	46	Allc	36	29	78	31	55	30	Allc	46	32	30	52	55	30	Allc	8	69	50	48	30	60	64	Allc	85	24	56	79	50	Allc	67	70	115	78
Alms1	ALMS1, centrosome and basal body associated protein	Alms1	5144	6139	5253	5857	4449	6388	4609	Alms1	2925	2832	5365	4839	4418	5948	Alms1	4781	4680	4757	4274	6402	4051	Alms1	4947	5423	2272	3352	4510	4090	Alms1	1556	3435	2114	4006	2407	3573	4109	Alms1	3880	2540	3545	4059	2807	Alms1	3771	3058	3734	2639
Alox12	arachidonate 12-lipoxygenase, 12S type	Alox12	61	50	24	38	42	28	32	Alox12	46	36	37	48	37	47	Alox12	29	38	54	57	58	56	Alox12	49	54	26	92	57	66	Alox12	16	38	16	68	28	50	67	Alox12	50	39	44	52	26	Alox12	63	32	65	37
Alox12b	arachidonate 12-lipoxygenase, 12R type	Alox12b	4	0	6	2	0	2	0	Alox12b	0	0	2	2	0	2	Alox12b	4	10	3	2	4	4	Alox12b	6	2	2	4	0	0	Alox12b	36	103	49	66	77	62	64	Alox12b	66	34	40	35	35	Alox12b	86	83	103	78
Alox12e	arachidonate 12-lipoxygenase, epidermal	Alox12e	0	0	0	0	2	0	0	Alox12e	0	0	0	0	0	0	Alox12e	4	2	2	0	0	0	Alox12e	0	0	0	0	0	0	Alox12e	0	0	4	0	0	0	0	Alox12e	2	0	0	2	0	Alox12e	0	2	0	0
Alox15	arachidonate 15-lipoxygenase	Alox15	335	600	323	355	441	374	482	Alox15	361	279	296	219	388	393	Alox15	569	387	241	359	276	206	Alox15	326	376	186	754	396	263	Alox15	256	245	85	128	100	116	185	Alox15	166	74	96	429	111	Alox15	275	154	121	87
Alox15b	arachidonate 15-lipoxygenase, type B	Alox15b	11	10	6	6	4	16	2	Alox15b	5	4	8	2	8	4	Alox15b	6	4	0	0	6	3	Alox15b	6	8	1	6	4	8	Alox15b	0	2	2	2	2	4	0	Alox15b	0	0	4	11	2	Alox15b	4	2	2	0
Alox5	arachidonate 5-lipoxygenase	Alox5	302	266	299	215	233	381	204	Alox5	140	250	316	262	323	212	Alox5	377	369	284	225	416	297	Alox5	340	173	114	273	249	163	Alox5	102	204	133	142	157	210	151	Alox5	211	164	135	252	94	Alox5	320	238	205	178
Alox5ap	arachidonate 5-lipoxygenase activating protein	Alox5ap	133	201	132	116	135	140	158	Alox5ap	137	113	153	129	114	183	Alox5ap	183	209	192	132	218	151	Alox5ap	179	130	81	109	162	82	Alox5ap	66	137	86	109	71	129	156	Alox5ap	170	72	117	135	82	Alox5ap	185	145	158	92
Aloxe3	arachidonate lipoxygenase 3	Aloxe3	342	354	389	301	307	338	293	Aloxe3	352	249	329	431	273	397	Aloxe3	650	560	806	570	783	500	Aloxe3	497	384	249	425	306	298	Aloxe3	310	501	402	560	417	610	624	Aloxe3	596	233	482	526	333	Aloxe3	1021	648	1283	482
Alpi	alkaline phosphatase, intestinal	Alpi	0	0	0	0	2	0	0	Alpi	2	0	0	0	0	0	Alpi	0	0	0	6	4	4	Alpi	0	0	2	0	0	1	Alpi	0	0	0	2	2	0	2	Alpi	4	0	0	2	5	Alpi	2	0	8	0
Alpk1	alpha-kinase 1	Alpk1	2287	2692	2380	1965	1901	2452	1607	Alpk1	1367	1295	1875	2158	2212	1988	Alpk1	2388	2504	2798	1675	3271	2159	Alpk1	2023	1972	902	1569	2414	1678	Alpk1	735	1428	1003	1402	926	1411	1290	Alpk1	1460	754	1344	1839	928	Alpk1	1875	1413	2055	1312
Alpk2	alpha-kinase 2	Alpk2	54	55	47	64	32	59	48	Alpk2	41	45	44	29	33	56	Alpk2	40	26	40	23	35	47	Alpk2	64	64	21	44	64	40	Alpk2	17	32	12	27	18	31	37	Alpk2	21	21	30	27	28	Alpk2	36	30	17	14
Alpk3	alpha-kinase 3	Alpk3	236	339	194	274	226	289	226	Alpk3	218	192	245	282	284	246	Alpk3	263	293	356	324	563	434	Alpk3	518	360	177	346	415	266	Alpk3	133	275	132	300	189	251	352	Alpk3	285	149	260	319	144	Alpk3	372	206	470	197
Alpl	alkaline phosphatase, liver/bone/kidney	Alpl	658	906	333	677	646	850	574	Alpl	677	346	604	615	699	546	Alpl	419	359	399	356	609	455	Alpl	776	583	371	630	473	540	Alpl	211	494	275	483	305	536	518	Alpl	428	246	338	589	291	Alpl	494	278	522	281
Alpp	alkaline phosphatase, placental	Alpp	0	3	2	36	2	6	16	Alpp	8	11	0	0	4	1	Alpp	23	6	12	3	8	4	Alpp	3	7	1	1	0	0	Alpp	0	1	2	2	6	2	1	Alpp	5	0	2	3	3	Alpp	2	0	1	2
Alppl2	alkaline phosphatase, placental-like 2	Alppl2	275	326	214	170	213	284	215	Alppl2	176	157	299	165	232	261	Alppl2	227	198	175	225	174	172	Alppl2	360	223	147	304	162	167	Alppl2	234	433	205	353	367	390	361	Alppl2	348	208	209	386	233	Alppl2	237	302	375	161
Als2	alsin Rho guanine nucleotide exchange factor	Als2	5708	6747	6264	5913	5045	6363	4492	Als2	4244	3480	5325	5055	5241	5910	Als2	6195	5363	6043	4975	7089	4869	Als2	6587	5809	2421	4411	5850	4828	Als2	2896	5316	3524	6155	3471	4972	5808	Als2	6087	3748	5343	5880	3685	Als2	7024	5202	6892	4846
Als2cl	ALS2 C-terminal like	Als2cl	994	1285	831	1212	1207	1201	1041	Als2cl	918	670	1089	1116	1136	1402	Als2cl	909	891	987	1007	1426	935	Als2cl	1624	1060	637	1169	1160	853	Als2cl	749	1475	906	1818	1151	1466	1851	Als2cl	1547	842	1202	1484	896	Als2cl	1523	1105	1618	1176
Als2cr11	amyotrophic lateral sclerosis 2 chromosome region, candidate 11	Als2cr11	0	0	2	2	0	2	0	Als2cr11	2	0	0	0	0	2	Als2cr11	2	0	0	0	0	2	Als2cr11	2	0	0	5	0	0	Als2cr11	0	2	0	0	2	0	2	Als2cr11	0	0	0	2	0	Als2cr11	2	4	0	0
Als2cr12	amyotrophic lateral sclerosis 2 chromosome region, candidate 12	Als2cr12	104	136	118	108	113	108	76	Als2cr12	93	78	149	76	62	109	Als2cr12	117	116	115	90	142	82	Als2cr12	97	122	57	94	89	85	Als2cr12	27	105	40	82	62	91	113	Als2cr12	78	52	57	115	57	Als2cr12	63	77	50	45
Alx1	ALX homeobox 1	Alx1	26	41	21	32	31	10	25	Alx1	30	2	17	27	33	20	Alx1	20	38	43	28	19	11	Alx1	16	28	16	13	24	32	Alx1	8	6	4	14	6	10	12	Alx1	14	4	12	0	10	Alx1	16	11	20	2
Alx3	ALX homeobox 3	Alx3	119	80	51	49	44	70	38	Alx3	36	22	78	47	67	78	Alx3	40	40	71	32	43	39	Alx3	40	42	34	44	48	29	Alx3	12	43	15	59	2	22	24	Alx3	22	31	22	22	19	Alx3	20	22	23	18
Alx4	ALX homeobox 4	Alx4	28	44	17	34	32	24	24	Alx4	32	10	37	35	38	21	Alx4	25	38	16	20	18	21	Alx4	4	26	10	11	14	32	Alx4	14	28	6	10	11	22	15	Alx4	10	16	10	11	6	Alx4	24	14	48	6
Alyref	Aly/REF export factor	Alyref	2349	3113	2281	2915	2150	2704	2176	Alyref	1832	1753	2695	2404	2570	2851	Alyref	2394	2301	2552	1847	2571	1862	Alyref	3089	2541	1118	2211	2568	2131	Alyref	1021	2134	1405	2445	1427	1955	2471	Alyref	2369	1516	1922	2315	1416	Alyref	2432	1876	2570	1516
Amacr	alpha-methylacyl-CoA racemase	Amacr	892	946	857	886	911	1051	821	Amacr	745	501	976	1011	940	1043	Amacr	961	774	875	702	1033	899	Amacr	1443	1157	552	1062	943	748	Amacr	610	1066	726	1149	612	983	1050	Amacr	1112	562	802	864	650	Amacr	1167	937	1262	750
Ambn	ameloblastin	Ambn	0	0	0	2	0	0	0	Ambn	2	0	0	4	0	0	Ambn	0	0	0	0	0	0	Ambn	0	0	0	0	0	0	Ambn	0	4	0	0	0	0	0	Ambn	0	0	0	2	0	Ambn	0	2	2	0
Ambp	alpha-1-microglobulin/bikunin precursor	Ambp	0	0	0	0	2	0	0	Ambp	0	2	0	0	0	0	Ambp	0	0	0	2	0	0	Ambp	0	0	0	0	2	2	Ambp	4	4	4	10	12	2	2	Ambp	10	2	5	2	2	Ambp	16	12	24	2
Ambra1	autophagy and beclin 1 regulator 1	Ambra1	6230	7796	5906	6936	6157	8055	5645	Ambra1	6259	4658	6518	7233	6436	7150	Ambra1	6313	5882	6915	5358	8274	6377	Ambra1	9620	6969	3754	6996	6717	5373	Ambra1	3014	5968	3702	6508	3799	5810	6364	Ambra1	6717	3822	5651	6099	3909	Ambra1	6744	5121	7171	4386
Amd1	adenosylmethionine decarboxylase 1	Amd1	20090	23068	19427	21193	15505	23082	16070	Amd1	12614	14247	20735	17953	20101	22755	Amd1	26083	24250	28531	20030	30721	20887	Amd1	17156	17854	7841	15087	18047	16212	Amd1	7528	15437	9644	16649	8770	14440	14654	Amd1	18336	11031	14130	16541	10218	Amd1	20512	16692	22703	14687
Amdhd1	amidohydrolase domain containing 1	Amdhd1	0	4	2	0	0	0	2	Amdhd1	2	0	4	4	0	0	Amdhd1	0	0	0	2	0	2	Amdhd1	6	0	0	0	2	0	Amdhd1	6	2	8	10	2	8	8	Amdhd1	0	2	4	0	2	Amdhd1	16	2	8	9
Amdhd2	amidohydrolase domain containing 2	Amdhd2	524	644	333	543	670	657	380	Amdhd2	658	229	496	739	497	561	Amdhd2	335	385	292	405	664	533	Amdhd2	1099	729	291	566	518	312	Amdhd2	356	678	396	867	432	490	604	Amdhd2	652	269	396	493	394	Amdhd2	692	579	742	389
Amelx	amelogenin, X-linked	Amelx	0	0	0	0	0	0	0	Amelx	0	0	2	0	0	0	Amelx	0	0	2	2	0	0	Amelx	0	0	0	0	0	4	Amelx	0	0	0	0	0	0	0	Amelx	0	0	2	0	0	Amelx	0	0	0	0
Amer1	APC membrane recruitment protein 1	Amer1	855	1113	840	866	754	982	543	Amer1	578	421	812	651	683	691	Amer1	694	707	909	677	1001	656	Amer1	1018	883	327	646	898	810	Amer1	235	488	258	476	334	483	538	Amer1	571	378	535	574	470	Amer1	468	354	440	419
Amer2	APC membrane recruitment protein 2	Amer2	1921	2612	1350	1886	1426	2070	1204	Amer2	1569	790	1949	1615	1259	1510	Amer2	1495	1766	1678	1687	2692	1973	Amer2	2165	2215	841	1116	1460	1453	Amer2	997	1825	1009	2223	1003	1619	2265	Amer2	2081	1566	1599	2084	1528	Amer2	2103	1733	2539	2174
Amer3	APC membrane recruitment protein 3	Amer3	5348	6438	4737	5944	4185	5882	4372	Amer3	5229	3657	5496	6169	5579	6191	Amer3	5232	4594	6712	4076	6401	4509	Amer3	5615	5802	2179	4910	5470	3961	Amer3	3505	6768	3594	6806	3904	5394	5979	Amer3	7294	4131	6564	6430	3773	Amer3	6102	4332	7494	4581
Amfr	autocrine motility factor receptor	Amfr	18284	22222	17939	20565	17270	22084	17036	Amfr	15652	13714	19989	19807	19714	22880	Amfr	20325	18518	20390	15379	22853	17299	Amfr	25423	20442	10890	20166	21013	16220	Amfr	9704	19671	11507	19950	10599	15863	17886	Amfr	19887	11530	14960	17775	11033	Amfr	18833	14966	20129	12780
Amh	anti-Mullerian hormone	Amh	10	14	0	7	14	11	6	Amh	11	4	10	22	6	18	Amh	4	2	6	10	6	4	Amh	8	12	8	6	4	8	Amh	12	11	6	10	4	4	8	Amh	22	8	6	10	4	Amh	6	22	30	6
Amhr2	anti-Mullerian hormone receptor type 2	Amhr2	31	22	26	28	48	44	19	Amhr2	17	16	25	28	16	47	Amhr2	50	43	45	39	20	32	Amhr2	40	26	8	36	22	14	Amhr2	12	20	10	23	8	15	21	Amhr2	11	10	14	24	6	Amhr2	8	18	19	17
Amigo1	adhesion molecule with Ig like domain 1	Amigo1	13320	16150	12758	15167	12169	16272	11731	Amigo1	12223	9883	14156	14142	13675	16511	Amigo1	14418	13744	15668	10742	17168	12851	Amigo1	17545	13539	6803	14404	14559	12223	Amigo1	5416	10771	6295	11942	6856	10534	11100	Amigo1	11878	6979	10197	11257	7343	Amigo1	11456	9054	12688	7639
Amigo2	adhesion molecule with Ig like domain 2	Amigo2	662	972	663	716	640	844	694	Amigo2	556	476	800	688	784	919	Amigo2	769	779	826	630	955	751	Amigo2	797	651	423	723	808	584	Amigo2	925	1891	1119	1747	1156	1754	1789	Amigo2	1794	1105	1448	1721	1116	Amigo2	1866	1526	1996	1639
Amigo3	adhesion molecule with Ig like domain 3	Amigo3	126	159	125	109	168	165	123	Amigo3	189	70	181	149	138	138	Amigo3	107	123	91	141	155	135	Amigo3	228	121	69	171	122	93	Amigo3	86	122	62	160	92	130	172	Amigo3	200	99	125	188	121	Amigo3	168	173	225	137
Ammecr1	Alport syndrome, mental retardation, midface hypoplasia and elliptocytosis chromosomal region gene 1	Ammecr1	537	499	445	437	332	557	334	Ammecr1	262	253	530	352	368	424	Ammecr1	390	312	329	315	384	329	Ammecr1	344	501	155	306	457	455	Ammecr1	124	186	132	205	163	235	281	Ammecr1	228	157	263	359	160	Ammecr1	240	128	156	183
Ammecr1l	AMMECR1 like	Ammecr1l	4666	5732	4599	5098	3944	5509	4085	Ammecr1l	3603	3574	5410	4552	4874	5449	Ammecr1l	5358	4401	5449	3879	5851	4164	Ammecr1l	5258	5097	2029	3864	4851	3979	Ammecr1l	2199	4429	2540	4579	3234	4688	4535	Ammecr1l	5100	3694	4638	5694	3445	Ammecr1l	4340	3288	4602	3642
Amn	amnion associated transmembrane protein	Amn	6	4	4	0	4	4	0	Amn	10	4	2	6	0	8	Amn	8	4	4	6	2	2	Amn	4	2	4	10	8	4	Amn	4	8	0	12	0	0	2	Amn	6	0	0	0	4	Amn	4	2	16	8
Amn1	antagonist of mitotic exit network 1 homolog	Amn1	1706	2253	1819	1913	1606	2243	1643	Amn1	1477	1097	2193	1730	1770	1897	Amn1	1966	1944	2087	1444	1907	1499	Amn1	2265	2059	659	1330	1831	1685	Amn1	575	1135	772	1172	596	1116	1069	Amn1	1227	1062	1006	1351	751	Amn1	1102	783	1047	998
Amot	angiomotin	Amot	5579	5959	5283	5525	4811	5894	4665	Amot	3531	3419	5697	4575	4962	6131	Amot	6824	6066	6438	4673	7353	4787	Amot	6737	6092	2325	4298	6451	4774	Amot	2233	4274	2757	4199	2962	4148	4767	Amot	4918	3251	5012	5081	3298	Amot	4608	3153	3892	3518
Amotl1	angiomotin-like 1	Amotl1	2910	3207	2378	2706	2459	3140	2354	Amotl1	2120	1812	2984	2543	2919	2757	Amotl1	2983	2700	3133	2571	3366	2234	Amotl1	3309	2364	1153	2494	3073	2307	Amotl1	1896	4066	2077	4379	2734	3954	4161	Amotl1	5157	2507	3752	4438	2816	Amotl1	5742	4561	6386	4154
Amotl2	angiomotin like 2	Amotl2	2378	3097	1847	2057	2086	2278	1573	Amotl2	1754	1114	1968	2072	1843	1777	Amotl2	1675	1900	1459	1652	2680	1750	Amotl2	2913	2219	1030	2090	2000	1731	Amotl2	1161	2176	1298	2139	1258	1728	2078	Amotl2	1897	1221	1476	1954	1072	Amotl2	2403	1929	2176	1696
Ampd1	adenosine monophosphate deaminase 1	Ampd1	6	2	7	3	10	9	8	Ampd1	8	5	2	2	6	10	Ampd1	6	4	6	6	5	4	Ampd1	14	4	0	18	8	7	Ampd1	0	12	4	5	4	8	4	Ampd1	2	0	10	20	2	Ampd1	17	6	6	8
Ampd2	adenosine monophosphate deaminase 2	Ampd2	6163	7474	5718	6007	5813	6541	5182	Ampd2	5511	4142	6170	6103	6060	6522	Ampd2	6192	5779	5880	5173	7900	5601	Ampd2	8987	6164	3292	6435	6578	5107	Ampd2	4533	8427	5187	8599	5996	7683	9263	Ampd2	9427	5523	7734	9110	5407	Ampd2	9018	7121	9917	6412
Ampd3	adenosine monophosphate deaminase 3	Ampd3	4247	5394	3854	3721	3169	4373	3571	Ampd3	2765	2371	3853	3966	3634	4016	Ampd3	3708	3853	4206	3302	4388	3113	Ampd3	5457	4011	2407	3993	5030	3139	Ampd3	2255	5319	2767	4350	3044	5305	6059	Ampd3	4551	2863	4913	5238	3045	Ampd3	5010	4577	5778	4354
Amph	amphiphysin	Amph	4964	5889	4917	4962	4367	5924	3159	Amph	3668	2564	4096	4590	4302	4625	Amph	5186	5154	5940	4058	6612	4673	Amph	5668	4390	1485	2936	4578	3967	Amph	1064	2091	1290	2391	2155	3277	2770	Amph	2895	2084	3189	3276	2215	Amph	2896	2096	2667	2672
Amt	aminomethyltransferase	Amt	1516	1730	1747	1599	1371	1692	1533	Amt	1332	1098	1728	1471	1681	1829	Amt	1939	1781	2023	1437	1977	1497	Amt	2058	1619	958	1749	1532	1289	Amt	977	1970	1255	2099	1167	1673	1827	Amt	1964	1136	1382	1763	1072	Amt	2237	1786	2375	1354
Amtn	amelotin	Amtn	30	37	30	29	10	52	24	Amtn	19	28	22	12	28	32	Amtn	33	22	23	23	46	35	Amtn	11	35	23	21	25	33	Amtn	31	16	11	30	18	30	32	Amtn	41	17	24	45	13	Amtn	26	8	19	33
Amy1a	amylase, alpha 1A (salivary)	Amy1a	102	6	14	105	90	32	10	Amy1a	62	6	140	105	182	131	Amy1a	119	102	4	76	90	184	Amy1a	135	197	30	202	142	142	Amy1a	34	6	8	99	81	23	21	Amy1a	56	105	96	161	57	Amy1a	91	83	9	42
Amy2a3	amylase 2a3	Amy2a3	2	4	0	2	0	0	2	Amy2a3	0	0	2	0	0	0	Amy2a3	0	0	2	0	0	2	Amy2a3	0	1	0	0	2	0	Amy2a3	0	0	0	0	0	0	0	Amy2a3	0	0	0	0	0	Amy2a3	0	0	0	0
Amz1	archaelysin family metallopeptidase 1	Amz1	1624	2283	1380	1887	1648	2043	1737	Amz1	1692	1187	1742	1739	1959	2221	Amz1	2394	1943	2147	1842	2597	1868	Amz1	2314	1841	913	1675	1802	1368	Amz1	1088	2261	1107	2361	1231	1831	2564	Amz1	2226	1163	2060	2070	1247	Amz1	2516	1694	2155	1610
Amz2	archaelysin family metallopeptidase 2	Amz2	15422	18233	15556	16590	12874	17140	12944	Amz2	12171	10649	16157	14749	15296	19357	Amz2	20342	17870	22881	15043	21470	14830	Amz2	19076	15018	6299	10779	14869	12671	Amz2	5173	10740	6241	10437	6720	10409	9966	Amz2	11625	8353	11264	12528	7988	Amz2	12479	10047	13207	9983
Anapc1	anaphase promoting complex subunit 1	Anapc1	7374	9416	7173	8429	6275	9717	5955	Anapc1	5078	4670	7623	6995	6764	7293	Anapc1	9301	8124	8703	6000	9795	6906	Anapc1	8038	7722	3030	6584	7289	7057	Anapc1	3716	7486	4515	8126	4509	7977	7929	Anapc1	7530	5029	7353	7764	4836	Anapc1	9251	6486	8624	5624
Anapc10	anaphase promoting complex subunit 10	Anapc10	1215	1533	1282	1349	975	1411	1057	Anapc10	767	902	1304	1057	1234	1417	Anapc10	1386	1138	1391	903	1420	989	Anapc10	1206	1343	464	1081	1208	1069	Anapc10	513	1117	669	1119	632	1050	1056	Anapc10	1229	796	1013	1143	745	Anapc10	1076	955	1191	789
Anapc11	anaphase promoting complex subunit 11	Anapc11	2664	3064	2569	2599	2331	2556	2369	Anapc11	2202	2114	2669	2916	2514	3105	Anapc11	2898	2273	3344	2369	3107	2312	Anapc11	4201	2728	1228	2131	2225	2113	Anapc11	1255	2283	1334	2295	1133	1321	1925	Anapc11	1835	1026	1468	1564	1003	Anapc11	2168	2053	2610	1080
Anapc13	anaphase promoting complex subunit 13	Anapc13	1096	1144	972	1029	831	1039	1030	Anapc13	941	972	1219	1194	1130	1593	Anapc13	1137	1005	1498	900	1144	898	Anapc13	1489	1188	551	1009	1091	903	Anapc13	563	1075	643	1124	532	860	1074	Anapc13	1030	569	796	972	581	Anapc13	1199	1099	1444	657
Anapc15	anaphase promoting complex subunit 15	Anapc15	1012	1070	1138	1068	899	1175	1022	Anapc15	923	838	1174	1149	1116	1530	Anapc15	1129	977	1286	854	1087	863	Anapc15	1659	1115	544	912	1122	945	Anapc15	424	799	541	930	424	708	901	Anapc15	857	493	669	636	499	Anapc15	888	753	977	455
Anapc16	anaphase promoting complex subunit 16	Anapc16	834	959	858	827	734	912	798	Anapc16	685	660	932	828	798	998	Anapc16	952	962	957	809	1102	817	Anapc16	992	859	427	781	731	733	Anapc16	433	875	640	965	488	701	851	Anapc16	938	426	539	682	521	Anapc16	1256	1011	1182	584
Anapc2	anaphase promoting complex subunit 2	Anapc2	7091	8625	6050	8206	7270	8738	5759	Anapc2	7015	4589	6599	7833	6978	7837	Anapc2	6034	6074	6365	5474	8861	6123	Anapc2	11762	7706	3678	7045	7818	6344	Anapc2	3411	6029	3590	7600	3854	5783	6772	Anapc2	6726	3516	5162	5763	3909	Anapc2	7191	5711	7568	4100
Anapc4	anaphase promoting complex subunit 4	Anapc4	4669	5846	4315	5422	4280	5750	4032	Anapc4	3312	3015	4897	4418	4554	5117	Anapc4	4904	4618	5026	3980	5952	4088	Anapc4	5692	4797	2211	4237	5132	4161	Anapc4	2181	4335	2772	4881	2520	3941	4296	Anapc4	4513	2772	3629	4128	2605	Anapc4	4506	3579	4861	3296
Anapc5	anaphase-promoting complex subunit 5	Anapc5	12714	15634	12295	14002	12629	14338	12275	Anapc5	11540	9062	13770	14008	14216	16293	Anapc5	12549	12724	13215	10980	15525	10919	Anapc5	19400	14358	8023	15278	14319	10810	Anapc5	7116	14209	9224	15891	8634	12147	15154	Anapc5	15324	7664	10550	13640	8503	Anapc5	14479	12740	16228	9008
Anapc7	anaphase promoting complex subunit 7	Anapc7	4555	6099	4769	5849	4817	5999	4342	Anapc7	4335	3512	5286	5213	5077	6455	Anapc7	4850	4459	5171	3378	5495	3878	Anapc7	6336	4958	2389	4656	5404	3953	Anapc7	1917	3501	2034	4068	2029	2970	3384	Anapc7	3510	2217	3013	3248	2188	Anapc7	3801	3075	4389	2357
Andpro	androgen regulated protein	Andpro	0	0	0	0	0	2	0	Andpro	0	0	2	0	0	0	Andpro	0	0	0	0	0	0	Andpro	0	0	0	4	0	0	Andpro	0	0	0	0	0	2	0	Andpro	0	0	0	0	0	Andpro	2	0	0	0
Ang	angiogenin	Ang	12	12	6	6	14	4	4	Ang	10	21	12	30	14	26	Ang	18	4	8	15	12	6	Ang	8	3	14	0	4	0	Ang	8	18	11	30	6	22	30	Ang	40	10	16	32	19	Ang	19	18	22	14
Ang2	angiogenin, ribonuclease A family, member 2	Ang2	0	0	0	0	0	0	0	Ang2	0	0	0	0	0	0	Ang2	0	0	0	0	0	0	Ang2	0	0	0	0	0	0	Ang2	0	0	0	0	0	0	0	Ang2	0	0	0	0	0	Ang2	0	0	0	0
Angel1	angel homolog 1	Angel1	887	1113	941	1415	1137	1209	1149	Angel1	1105	779	1102	1318	1134	1629	Angel1	826	832	967	699	1005	828	Angel1	1633	1165	525	1025	1152	901	Angel1	499	1040	614	1193	748	994	1285	Angel1	1252	622	1008	1121	761	Angel1	1054	770	1080	738
Angel2	angel homolog 2	Angel2	6291	7936	7152	7389	5852	7981	5578	Angel2	4557	4537	6856	5827	7249	7417	Angel2	7665	7478	7761	5487	8763	6261	Angel2	6830	7107	2992	5359	7231	5905	Angel2	2284	4762	3200	4812	3200	4754	4611	Angel2	5554	3684	4877	6169	3425	Angel2	5444	4501	5194	4404
Angpt1	angiopoietin 1	Angpt1	882	932	516	733	611	1061	603	Angpt1	425	381	907	603	801	888	Angpt1	617	500	613	403	601	497	Angpt1	541	683	200	321	737	476	Angpt1	437	914	442	849	581	916	819	Angpt1	1057	829	1120	1100	863	Angpt1	665	524	604	499
Angpt2	angiopoietin 2	Angpt2	302	270	159	173	127	272	199	Angpt2	172	89	273	242	233	290	Angpt2	555	546	684	273	429	518	Angpt2	153	127	87	106	160	151	Angpt2	64	133	80	130	64	125	136	Angpt2	252	95	98	148	112	Angpt2	480	393	744	256
Angpt4	angiopoietin 4	Angpt4	26	51	12	31	33	31	34	Angpt4	22	14	32	44	24	41	Angpt4	32	39	40	13	32	20	Angpt4	54	23	20	29	27	10	Angpt4	10	23	12	40	20	38	48	Angpt4	28	15	32	39	9	Angpt4	55	18	32	36
Angptl1	angiopoietin-like 1	Angptl1	113	127	89	105	88	118	92	Angptl1	84	66	119	78	142	134	Angptl1	114	95	104	74	133	83	Angptl1	120	92	39	70	95	90	Angptl1	26	64	32	62	41	77	56	Angptl1	50	23	46	49	32	Angptl1	36	32	60	22
Angptl2	angiopoietin-like 2	Angptl2	339	360	221	256	163	307	203	Angptl2	161	86	252	229	296	173	Angptl2	215	201	228	208	270	281	Angptl2	245	193	106	181	159	208	Angptl2	50	119	45	128	57	96	106	Angptl2	122	106	81	101	95	Angptl2	133	90	127	136
Angptl3	angiopoietin-like 3	Angptl3	0	0	0	0	0	0	2	Angptl3	0	2	0	0	0	0	Angptl3	0	0	0	0	0	0	Angptl3	0	0	0	0	0	0	Angptl3	0	0	0	0	0	0	0	Angptl3	0	0	0	0	0	Angptl3	0	0	0	0
Angptl4	angiopoietin-like 4	Angptl4	607	692	561	563	782	705	596	Angptl4	344	372	427	650	517	686	Angptl4	685	749	585	581	766	601	Angptl4	949	901	302	603	655	385	Angptl4	234	506	332	516	259	409	485	Angptl4	283	225	287	299	217	Angptl4	536	596	614	496
Angptl6	angiopoietin-like 6	Angptl6	30	43	38	34	42	60	21	Angptl6	34	24	36	42	41	32	Angptl6	32	33	31	24	31	20	Angptl6	66	50	20	47	30	34	Angptl6	36	67	33	82	32	51	66	Angptl6	70	12	40	34	30	Angptl6	77	59	116	38
Angptl8	angiopoietin-like 8	Angptl8	8	6	10	6	4	2	0	Angptl8	2	0	0	2	2	4	Angptl8	2	0	6	0	6	6	Angptl8	8	6	2	4	4	10	Angptl8	0	2	4	4	0	0	2	Angptl8	8	0	2	2	2	Angptl8	2	0	4	8
Ank1	ankyrin 1	Ank1	3428	4595	3902	4314	3445	4318	3220	Ank1	3350	2095	3337	3450	2967	3633	Ank1	3279	3584	3659	2995	4987	3549	Ank1	5627	3503	1859	4041	3547	3167	Ank1	1543	2990	1907	3471	2165	3317	4279	Ank1	3604	1965	2829	3520	2227	Ank1	3571	2994	4118	2529
Ank2	ankyrin 2, neuronal	Ank2	120403	151188	124730	142124	108543	155162	101294	Ank2	85182	76083	132757	106731	111375	137474	Ank2	128748	120794	142254	102350	145755	102265	Ank2	139076	126219	63426	122114	119930	104152	Ank2	53108	104627	64714	127568	77602	120430	127248	Ank2	127453	74054	104779	118692	82256	Ank2	121086	99964	129488	82021
Ank3	ankyrin 3, node of Ranvier (ankyrin G)	Ank3	30803	36832	29794	34383	26567	37154	23351	Ank3	21392	17167	29968	26042	23351	28483	Ank3	27666	28744	28831	22639	35457	25012	Ank3	34636	30401	15027	28745	27214	25362	Ank3	18632	34901	21998	41989	26485	40217	44031	Ank3	42386	23045	33652	39533	25315	Ank3	44640	34834	48037	27803
Ankar	ankyrin and armadillo repeat containing	Ankar	207	277	147	170	180	185	171	Ankar	107	108	244	184	154	172	Ankar	208	153	263	146	200	93	Ankar	219	174	102	219	240	108	Ankar	89	165	85	138	118	104	192	Ankar	129	87	132	112	64	Ankar	168	135	178	147
Ankdd1a	ankyrin repeat and death domain containing 1A	Ankdd1a	217	211	207	136	242	185	151	Ankdd1a	226	164	256	288	263	305	Ankdd1a	495	430	422	357	463	348	Ankdd1a	261	200	122	193	237	166	Ankdd1a	431	890	657	1021	631	752	1017	Ankdd1a	1278	555	830	1057	547	Ankdd1a	1231	819	1376	822
Ankdd1b	ankyrin repeat and death domain containing 1B	Ankdd1b	96	97	143	57	27	137	52	Ankdd1b	93	56	111	90	74	123	Ankdd1b	128	61	99	111	74	72	Ankdd1b	168	111	55	147	111	78	Ankdd1b	28	57	80	53	30	94	32	Ankdd1b	90	48	62	57	44	Ankdd1b	77	57	86	54
Ankef1	ankyrin repeat and EF-hand domain containing 1	Ankef1	30	42	40	34	36	69	42	Ankef1	34	37	29	51	66	68	Ankef1	22	29	19	30	37	26	Ankef1	34	75	20	38	35	32	Ankef1	18	46	31	85	24	68	75	Ankef1	38	43	41	88	55	Ankef1	23	32	26	28
Ankfy1	ankyrin repeat and FYVE domain containing 1	Ankfy1	10287	12997	10236	12029	9480	12649	8656	Ankfy1	8208	7308	10864	10295	10377	12376	Ankfy1	12546	11059	12874	9929	13454	9891	Ankfy1	12996	10569	5225	9168	10686	9325	Ankfy1	4512	9783	5614	10294	6624	10401	10235	Ankfy1	10619	6365	9891	11266	6924	Ankfy1	10100	7633	10597	7917
Ankh	ANKH inorganic pyrophosphate transport regulator	Ankh	11668	14753	10729	11973	10767	14276	9710	Ankh	11210	8084	11870	11986	11253	12709	Ankh	12256	12019	12702	9671	15073	11608	Ankh	19750	12808	7159	15135	13647	10548	Ankh	5299	10144	5848	10643	7245	11379	11314	Ankh	11701	6989	9909	10850	7127	Ankh	11851	8806	10891	8533
Ankhd1	ankyrin repeat and KH domain containing 1	Ankhd1	5576	6414	5218	5975	4525	6197	4147	Ankhd1	3817	3025	5844	5131	4857	5710	Ankhd1	5863	5071	5590	4383	6163	4373	Ankhd1	6269	5577	2773	4255	4598	4542	Ankhd1	2832	5278	3404	6251	4125	6316	6646	Ankhd1	6573	3874	5481	6756	4055	Ankhd1	6311	5002	6444	4155
Ankib1	ankyrin repeat and IBR domain containing 1	Ankib1	8638	10317	8154	9303	7474	9698	7105	Ankib1	6030	5653	9128	7708	8309	8999	Ankib1	9112	8702	9060	6849	10041	7419	Ankib1	9264	8857	3727	7415	8904	7633	Ankib1	3172	6491	3862	7261	4370	6597	7242	Ankib1	7565	5194	6720	8001	4819	Ankib1	6612	5290	6624	5645
Ankk1	ankyrin repeat and kinase domain containing 1	Ankk1	2	1	4	4	0	2	0	Ankk1	4	4	2	4	4	2	Ankk1	4	8	8	8	6	2	Ankk1	2	11	2	5	4	10	Ankk1	0	2	2	2	2	0	0	Ankk1	5	2	4	2	0	Ankk1	4	8	4	4
Ankle1	ankyrin repeat and LEM domain containing 1	Ankle1	44	58	25	34	27	36	9	Ankle1	26	14	31	30	39	48	Ankle1	36	38	45	26	37	23	Ankle1	72	37	19	26	17	34	Ankle1	16	30	28	40	17	36	44	Ankle1	41	14	24	25	28	Ankle1	38	50	58	32
Ankle2	ankyrin repeat and LEM domain containing 2	Ankle2	3913	4871	3957	4164	3677	4717	3519	Ankle2	3135	2538	4461	3856	3854	4312	Ankle2	4591	4259	4555	3655	5493	3670	Ankle2	4558	4121	1963	3621	4199	3460	Ankle2	1832	3816	2481	4078	2693	3881	4074	Ankle2	4540	2731	3698	4381	2795	Ankle2	4168	3419	4479	3089
Ankmy1	ankyrin repeat and MYND domain containing 1	Ankmy1	532	838	684	596	480	584	402	Ankmy1	580	533	606	522	567	774	Ankmy1	951	967	785	698	1025	725	Ankmy1	885	422	225	520	565	526	Ankmy1	373	774	417	720	339	572	495	Ankmy1	822	496	503	587	448	Ankmy1	791	749	646	578
Ankmy2	ankyrin repeat and MYND domain containing 2	Ankmy2	7015	9184	6999	7871	6538	8448	6188	Ankmy2	5926	4913	7868	6884	7424	8412	Ankmy2	7973	7131	7425	5840	8703	6641	Ankmy2	9443	7858	3666	6923	7900	6023	Ankmy2	3163	6400	4096	7409	3537	6063	6395	Ankmy2	6542	3771	4982	5417	3998	Ankmy2	6928	5539	7240	4548
Ankra2	ankyrin repeat family A member 2	Ankra2	0	0	0	0	0	0	0	Ankra2	0	0	0	0	0	0	Ankra2	0	0	0	0	0	0	Ankra2	0	0	0	0	1	0	Ankra2	0	0	0	0	0	1	0	Ankra2	1	0	0	0	0	Ankra2	0	0	0	0
Ankrd1	ankyrin repeat domain 1	Ankrd1	57	69	42	28	48	49	25	Ankrd1	16	22	39	54	52	56	Ankrd1	61	28	18	14	30	46	Ankrd1	57	60	12	18	16	17	Ankrd1	26	54	26	48	32	73	51	Ankrd1	62	47	46	61	30	Ankrd1	52	32	73	22
Ankrd10	ankyrin repeat domain 10	Ankrd10	8613	11969	8742	9839	8598	10745	8144	Ankrd10	6323	4790	9458	9173	7740	10408	Ankrd10	11566	10660	9368	9170	13519	10026	Ankrd10	10253	9529	3826	5755	7690	7697	Ankrd10	3934	7905	5199	7932	5160	7810	8605	Ankrd10	8480	5951	7813	8748	5163	Ankrd10	8962	6680	8806	5810
Ankrd11	ankyrin repeat domain 11	Ankrd11	24398	28698	22279	25793	21808	27695	21076	Ankrd11	20117	15924	26261	24119	24769	25751	Ankrd11	24525	23630	25598	18863	29560	21652	Ankrd11	29979	24559	10794	23572	25118	19448	Ankrd11	10996	21559	13667	26256	17124	24673	28913	Ankrd11	29539	14885	22413	27984	16320	Ankrd11	28681	24631	33107	18547
Ankrd12	ankyrin repeat domain 12	Ankrd12	11521	14522	11333	14475	9679	13706	8537	Ankrd12	6200	5857	12394	9851	9331	12242	Ankrd12	12569	12806	10963	10905	16237	10641	Ankrd12	10883	13045	4507	7061	9998	10355	Ankrd12	3610	7736	4612	9666	5381	9372	9767	Ankrd12	9229	6468	8702	9544	6476	Ankrd12	9537	8040	9760	6739
Ankrd13a	ankyrin repeat domain 13a	Ankrd13a	3874	4932	3609	4385	3571	4462	3585	Ankrd13a	3141	2804	4131	3729	3656	4081	Ankrd13a	4206	3864	4009	3491	4977	4136	Ankrd13a	4779	4015	1695	3657	3806	3195	Ankrd13a	2229	4443	2577	5132	3042	4778	5824	Ankrd13a	5346	2856	3886	5069	3143	Ankrd13a	5236	4340	5674	3940
Ankrd13b	ankyrin repeat domain 13B	Ankrd13b	4290	5398	3840	4834	5070	5129	4223	Ankrd13b	5148	2937	5013	5666	4711	4977	Ankrd13b	3620	3795	3639	3697	5298	4517	Ankrd13b	7896	5142	2910	6093	4652	3545	Ankrd13b	2761	5148	3143	5807	3460	4785	5784	Ankrd13b	6157	2624	3775	5258	2935	Ankrd13b	5967	5153	7056	3934
Ankrd13c	ankyrin repeat domain 13C	Ankrd13c	9931	11372	9038	10742	9000	12027	7522	Ankrd13c	6555	6515	9354	8367	9612	10338	Ankrd13c	10703	8465	9557	7803	11189	8706	Ankrd13c	10665	9524	4162	8442	9917	8689	Ankrd13c	3750	7701	4378	8328	5233	7953	7387	Ankrd13c	8688	5381	7427	8782	5300	Ankrd13c	7576	5314	7368	7015
Ankrd13d	ankyrin repeat domain 13D	Ankrd13d	4694	5767	4330	5150	5692	5512	4777	Ankrd13d	5030	3631	4710	5924	5300	6479	Ankrd13d	4631	3965	5397	4150	5278	4561	Ankrd13d	8268	5442	2908	5834	4961	3538	Ankrd13d	2166	4214	2700	4893	2630	3765	4633	Ankrd13d	4451	2018	3040	3501	2271	Ankrd13d	4775	4142	5896	2682
Ankrd16	ankyrin repeat domain 16	Ankrd16	267	310	206	261	246	292	210	Ankrd16	259	191	259	357	271	271	Ankrd16	222	242	227	203	320	230	Ankrd16	439	273	175	289	302	190	Ankrd16	223	291	186	361	150	186	304	Ankrd16	303	135	216	219	147	Ankrd16	308	261	378	186
Ankrd17	ankyrin repeat domain 17	Ankrd17	20190	22983	18887	21046	16388	22618	14992	Ankrd17	14571	12305	19989	17942	18772	20032	Ankrd17	23779	20905	25411	18085	26340	18144	Ankrd17	23568	19298	10063	22052	20720	16611	Ankrd17	9309	19464	11499	22146	14552	23552	23525	Ankrd17	24485	12922	19849	22799	15005	Ankrd17	24658	18801	24221	16716
Ankrd2	ankyrin repeat domain 2	Ankrd2	0	0	0	0	0	2	2	Ankrd2	0	0	0	0	0	2	Ankrd2	0	2	2	0	0	2	Ankrd2	2	0	0	0	0	0	Ankrd2	0	2	0	2	0	0	0	Ankrd2	0	0	0	0	0	Ankrd2	0	4	0	0
Ankrd22	ankyrin repeat domain 22	Ankrd22	0	0	0	0	0	4	0	Ankrd22	0	0	0	0	0	0	Ankrd22	0	0	0	0	0	0	Ankrd22	2	0	0	0	0	2	Ankrd22	0	2	2	0	0	0	0	Ankrd22	0	0	2	2	0	Ankrd22	2	0	0	0
Ankrd23	ankyrin repeat domain 23	Ankrd23	20	16	22	12	22	18	18	Ankrd23	10	14	32	14	23	22	Ankrd23	12	14	23	20	31	20	Ankrd23	37	5	12	14	20	16	Ankrd23	14	26	9	26	18	32	30	Ankrd23	22	14	37	34	16	Ankrd23	25	35	21	21
Ankrd24	ankyrin repeat domain 24	Ankrd24	4	1	3	10	4	4	6	Ankrd24	8	0	3	6	12	6	Ankrd24	6	2	4	6	1	12	Ankrd24	10	8	0	6	0	1	Ankrd24	2	4	2	0	0	0	0	Ankrd24	4	4	2	1	4	Ankrd24	5	2	5	2
Ankrd26	ankyrin repeat domain 26	Ankrd26	3476	4532	3219	3787	2995	4157	2774	Ankrd26	2516	1665	3642	3099	2604	3628	Ankrd26	3499	3700	3486	2739	4817	3085	Ankrd26	3870	3894	1404	2013	2917	2925	Ankrd26	1043	2201	1459	2766	1473	2487	2751	Ankrd26	2781	1753	2416	2563	1504	Ankrd26	2724	2361	3133	1980
Ankrd27	ankyrin repeat domain 27	Ankrd27	3711	4094	3514	3951	3447	4524	3446	Ankrd27	3129	2664	3873	3825	3757	4711	Ankrd27	3527	2846	3601	2488	3671	2661	Ankrd27	4619	3588	1998	3602	4124	2981	Ankrd27	1408	2704	1684	2883	1826	2794	2958	Ankrd27	3352	1794	2702	3350	1705	Ankrd27	2899	2404	3120	1798
Ankrd28	ankyrin repeat domain 28	Ankrd28	10109	12738	9861	11541	8492	12491	6493	Ankrd28	6555	6568	10527	9007	9839	11144	Ankrd28	10162	9821	9734	7453	11274	8737	Ankrd28	11025	10869	4628	8480	10671	8997	Ankrd28	3953	8593	4939	8959	5944	9651	7363	Ankrd28	9125	6360	8366	10302	6423	Ankrd28	8638	6980	8388	7250
Ankrd29	ankyrin repeat domain 29	Ankrd29	1332	1523	1445	1503	1005	1552	1235	Ankrd29	901	921	1339	1160	1218	1534	Ankrd29	1804	1574	1834	1412	1953	1430	Ankrd29	1561	1305	750	1378	1316	1118	Ankrd29	667	1498	999	1447	1032	1620	1658	Ankrd29	1563	985	1300	1702	906	Ankrd29	1675	1283	1768	1459
Ankrd30a	ankyrin repeat domain 30A	Ankrd30a	0	0	0	0	0	4	0	Ankrd30a	0	0	0	0	4	0	Ankrd30a	2	0	0	0	0	0	Ankrd30a	0	2	0	0	0	0	Ankrd30a	0	0	0	0	0	0	0	Ankrd30a	0	0	0	0	0	Ankrd30a	0	0	0	0
Ankrd31	ankyrin repeat domain 31	Ankrd31	5	6	9	9	5	5	2	Ankrd31	4	0	6	4	11	5	Ankrd31	2	0	2	2	3	2	Ankrd31	3	8	2	14	2	1	Ankrd31	0	4	0	3	1	5	6	Ankrd31	6	4	10	6	6	Ankrd31	2	2	0	2
Ankrd33	ankyrin repeat domain 33	Ankrd33	4	12	6	8	8	10	4	Ankrd33	12	6	10	10	2	14	Ankrd33	19	8	8	6	2	6	Ankrd33	6	11	8	4	6	4	Ankrd33	5	3	2	6	6	2	2	Ankrd33	4	6	6	4	2	Ankrd33	3	6	6	0
Ankrd33b	ankyrin repeat domain 33B	Ankrd33b	1732	2398	1417	1834	1790	2109	1051	Ankrd33b	1894	756	1885	2025	1458	1351	Ankrd33b	1159	1640	1302	1381	2364	1706	Ankrd33b	3231	2047	856	1922	1624	1506	Ankrd33b	597	1138	636	1280	880	1027	1239	Ankrd33b	1448	918	1376	1464	848	Ankrd33b	1034	777	1413	1061
Ankrd34a	ankyrin repeat domain 34A	Ankrd34a	6048	8421	4787	6647	6799	7991	4950	Ankrd34a	6779	3430	5982	7342	6106	5394	Ankrd34a	3810	3757	3280	3885	5907	4933	Ankrd34a	10930	7001	3763	7678	6170	5172	Ankrd34a	2588	4982	2960	5522	3892	5383	5793	Ankrd34a	5951	3712	4727	5599	3573	Ankrd34a	4978	3725	5207	3976
Ankrd34b	ankyrin repeat domain 34B	Ankrd34b	2184	2703	2192	2112	1681	2377	1499	Ankrd34b	1443	1222	1824	2037	1829	2109	Ankrd34b	2185	1938	1840	1702	2589	1905	Ankrd34b	2328	1970	838	1605	2067	1674	Ankrd34b	1001	2017	1313	1973	1361	2181	2062	Ankrd34b	1822	1525	2038	2091	1340	Ankrd34b	2004	1439	2089	1914
Ankrd34c	ankyrin repeat domain 34C	Ankrd34c	2231	3356	2241	2729	1970	3015	1935	Ankrd34c	1035	1172	2170	1575	1905	2228	Ankrd34c	1336	1330	1340	1349	1635	1353	Ankrd34c	2451	2510	1194	2632	2391	2312	Ankrd34c	320	736	327	721	408	704	768	Ankrd34c	576	472	617	842	438	Ankrd34c	474	404	622	394
Ankrd35	ankyrin repeat domain 35	Ankrd35	510	416	466	333	443	457	361	Ankrd35	344	227	478	567	332	407	Ankrd35	474	422	451	357	593	387	Ankrd35	590	475	170	328	440	329	Ankrd35	265	558	361	670	344	463	527	Ankrd35	626	343	506	562	322	Ankrd35	757	602	923	465
Ankrd36	ankyrin repeat domain 36	Ankrd36	102	140	89	97	65	156	124	Ankrd36	79	108	109	134	106	106	Ankrd36	197	111	103	106	122	121	Ankrd36	235	147	67	148	210	113	Ankrd36	109	219	146	193	108	209	269	Ankrd36	239	124	157	197	116	Ankrd36	323	229	265	164
Ankrd37	ankyrin repeat domain 37	Ankrd37	192	217	157	206	206	234	150	Ankrd37	179	116	216	273	195	308	Ankrd37	245	167	230	144	245	201	Ankrd37	349	229	114	252	216	199	Ankrd37	59	122	56	99	50	55	133	Ankrd37	73	53	95	127	50	Ankrd37	150	117	162	67
Ankrd39	ankyrin repeat domain 39	Ankrd39	111	93	85	117	106	131	94	Ankrd39	101	51	90	151	119	109	Ankrd39	75	93	83	68	80	86	Ankrd39	176	96	51	90	97	117	Ankrd39	36	102	51	107	56	75	86	Ankrd39	88	38	62	111	70	Ankrd39	88	64	113	65
Ankrd40	ankyrin repeat domain 40	Ankrd40	15617	19121	15209	16589	13736	17768	12850	Ankrd40	12159	10891	16165	15744	14912	16187	Ankrd40	16033	16568	15783	12444	19850	15268	Ankrd40	19486	15684	7637	14616	15497	13779	Ankrd40	6892	14484	8828	15320	9851	15759	16019	Ankrd40	16269	9929	13281	18542	9896	Ankrd40	15881	13581	16107	12618
Ankrd42	ankyrin repeat domain 42	Ankrd42	1622	2009	1419	1854	1527	1997	1172	Ankrd42	1352	895	1836	1355	1332	1521	Ankrd42	1688	1836	1671	1485	2239	1657	Ankrd42	2043	1683	751	1621	1538	1334	Ankrd42	508	1012	574	1273	582	1101	947	Ankrd42	1075	795	886	953	610	Ankrd42	1132	1172	1408	979
Ankrd44	ankyrin repeat domain 44	Ankrd44	1990	2333	1833	2209	1656	2127	1688	Ankrd44	1384	1248	1926	1808	1910	2172	Ankrd44	2176	1869	2068	1567	2233	1534	Ankrd44	2033	2101	883	1665	1883	1744	Ankrd44	851	1715	1110	1909	1168	1881	1994	Ankrd44	1658	1149	1514	1925	1357	Ankrd44	1950	1459	1852	1617
Ankrd45	ankyrin repeat domain 45	Ankrd45	11984	12834	12152	11910	8971	14071	9529	Ankrd45	7429	7974	12371	9756	11836	13402	Ankrd45	13703	11523	13037	9684	13641	9418	Ankrd45	11288	11694	5694	11643	13138	10860	Ankrd45	4289	8869	5618	9207	6618	10344	9439	Ankrd45	10945	6447	9394	11696	6732	Ankrd45	9830	6739	9454	7561
Ankrd46	ankyrin repeat domain 46	Ankrd46	20304	25012	20010	23439	18139	24613	18287	Ankrd46	15471	15095	20523	19722	21422	25323	Ankrd46	22315	19282	22346	16518	23935	17587	Ankrd46	24063	20685	9915	19452	21943	18337	Ankrd46	8194	16880	10398	18148	10733	16495	16623	Ankrd46	18131	12534	16799	17833	11645	Ankrd46	16985	13184	17175	12644
Ankrd49	ankyrin repeat domain 49	Ankrd49	1887	2231	1815	2346	1652	2233	1595	Ankrd49	1258	1416	1885	1964	2114	2130	Ankrd49	1976	1672	2085	1558	2033	1513	Ankrd49	1988	1845	900	1748	2020	1716	Ankrd49	670	1456	870	1578	949	1473	1453	Ankrd49	1486	887	1443	1625	1010	Ankrd49	1498	1161	1538	1047
Ankrd50	ankyrin repeat domain 50	Ankrd50	6016	6985	5370	6577	5020	7668	4960	Ankrd50	4608	4101	6170	5334	5969	6547	Ankrd50	6361	5608	5782	4685	6811	4878	Ankrd50	6976	5903	2857	5710	6248	4860	Ankrd50	1789	3324	2071	3888	2287	3638	3774	Ankrd50	3923	2736	3483	3757	2417	Ankrd50	4059	3350	4281	2962
Ankrd52	ankyrin repeat domain 52	Ankrd52	4006	5410	3724	4529	3838	5216	2947	Ankrd52	4747	2735	4292	4469	4026	3557	Ankrd52	4002	4880	4386	4169	6161	4215	Ankrd52	7498	3999	2515	5090	4350	3721	Ankrd52	2189	4003	2351	4455	2997	4241	4926	Ankrd52	5116	2682	3787	4183	2699	Ankrd52	5258	4535	5633	3337
Ankrd53	ankyrin repeat domain 53	Ankrd53	505	532	449	476	475	532	398	Ankrd53	495	333	575	430	503	541	Ankrd53	476	588	603	454	651	465	Ankrd53	723	467	236	331	573	412	Ankrd53	241	412	291	456	255	372	407	Ankrd53	545	388	487	522	281	Ankrd53	475	368	507	341
Ankrd54	ankyrin repeat domain 54	Ankrd54	544	803	584	631	666	860	675	Ankrd54	734	527	743	814	750	918	Ankrd54	798	759	716	647	860	648	Ankrd54	1004	639	456	879	720	581	Ankrd54	467	836	501	845	386	687	904	Ankrd54	912	416	627	666	430	Ankrd54	861	749	993	526
Ankrd55	ankyrin repeat domain 55	Ankrd55	662	904	606	623	499	740	632	Ankrd55	568	400	693	562	572	650	Ankrd55	451	445	486	359	609	429	Ankrd55	703	637	243	595	651	573	Ankrd55	365	819	475	801	595	903	880	Ankrd55	881	579	723	711	565	Ankrd55	774	563	766	512
Ankrd6	ankyrin repeat domain 6	Ankrd6	7510	9402	6953	8358	7155	9595	7286	Ankrd6	7654	5981	8702	8294	9032	10670	Ankrd6	10177	8172	9646	7652	10063	7530	Ankrd6	10849	8243	4307	7932	9596	7104	Ankrd6	2505	5669	3520	5957	3289	5396	5521	Ankrd6	6663	3747	5385	5757	4027	Ankrd6	6578	5042	6546	4362
Ankrd61	ankyrin repeat domain 61	Ankrd61	212	270	245	213	221	275	238	Ankrd61	169	159	242	216	235	215	Ankrd61	200	193	157	218	310	228	Ankrd61	362	245	131	264	210	143	Ankrd61	119	217	157	239	121	164	237	Ankrd61	243	113	121	167	119	Ankrd61	225	187	227	96
Ankrd63	ankyrin repeat domain 63	Ankrd63	3451	5013	2547	3507	3713	4468	2812	Ankrd63	3696	2235	3612	4432	3303	4334	Ankrd63	3468	3007	3102	2654	4313	3935	Ankrd63	6466	4573	2089	3648	3948	2784	Ankrd63	1184	2242	1280	2216	1306	1802	2256	Ankrd63	2283	1409	1999	2246	1438	Ankrd63	2405	1810	2893	2178
Ankrd65	ankyrin repeat domain 65	Ankrd65	0	0	0	0	0	0	0	Ankrd65	2	0	0	0	0	0	Ankrd65	0	0	0	0	0	0	Ankrd65	0	0	0	0	2	0	Ankrd65	0	0	0	2	0	0	0	Ankrd65	0	0	0	0	0	Ankrd65	0	0	0	0
Ankrd66	ankyrin repeat domain 66	Ankrd66	40	54	42	42	25	31	17	Ankrd66	28	33	29	39	33	31	Ankrd66	50	27	57	38	27	38	Ankrd66	45	27	2	29	33	36	Ankrd66	68	183	95	197	109	137	112	Ankrd66	136	79	111	121	101	Ankrd66	131	109	101	117
Ankrd7	ankyrin repeat domain 7	Ankrd7	91	94	77	60	51	58	50	Ankrd7	47	27	73	76	47	74	Ankrd7	74	47	58	44	58	51	Ankrd7	45	92	13	48	115	59	Ankrd7	24	48	25	53	26	36	42	Ankrd7	32	23	35	37	32	Ankrd7	38	20	39	18
Ankrd9	ankyrin repeat domain 9	Ankrd9	422	449	250	316	436	484	313	Ankrd9	532	166	362	543	281	327	Ankrd9	264	400	288	456	691	539	Ankrd9	895	506	261	423	254	255	Ankrd9	214	367	268	409	213	289	453	Ankrd9	454	276	257	310	243	Ankrd9	557	467	794	381
Anks1a	ankyrin repeat and sterile alpha motif domain containing 1A	Anks1a	3088	4545	2837	3686	3235	3817	2869	Anks1a	3491	1844	3404	3761	3035	3339	Anks1a	2750	3018	2549	2664	4151	3326	Anks1a	5347	3838	1502	3312	3436	2894	Anks1a	1855	3608	2275	3887	2237	2967	4309	Anks1a	4101	2407	2864	3657	2338	Anks1a	4688	3748	5323	3221
Anks1b	ankyrin repeat and sterile alpha motif domain containing 1B	Anks1b	40776	50138	38485	42556	38619	48006	30400	Anks1b	28208	25778	41384	36618	38146	41206	Anks1b	37815	34884	37477	28508	42663	32994	Anks1b	44605	43667	16537	34693	43367	35400	Anks1b	14030	28821	17857	30615	22745	34968	34069	Anks1b	34685	23681	34386	40211	24665	Anks1b	30872	23503	32052	28569
Anks3	ankyrin repeat and sterile alpha motif domain containing 3	Anks3	3570	4321	3378	3889	3856	4452	3337	Anks3	3403	2520	3844	3853	3843	4405	Anks3	3712	3579	4362	3054	4369	3413	Anks3	5012	3637	1946	4200	3826	2768	Anks3	2094	3728	2368	4217	2605	3499	4119	Anks3	4417	1939	2965	3690	2168	Anks3	4532	3810	5091	2646
Anks4b	ankyrin repeat and sterile alpha motif domain containing 4B	Anks4b	40	46	47	36	25	36	24	Anks4b	30	24	44	24	37	20	Anks4b	72	44	35	42	32	44	Anks4b	42	43	15	22	34	18	Anks4b	22	72	31	49	37	52	38	Anks4b	64	20	32	41	44	Anks4b	61	56	64	37
Anks6	ankyrin repeat and sterile alpha motif domain containing 6	Anks6	1657	2082	1646	2014	1791	2159	1906	Anks6	2035	1343	1868	2026	1937	2154	Anks6	1866	1934	1899	1890	2430	1827	Anks6	2680	1702	1061	2067	2020	1484	Anks6	812	1613	994	1555	1137	1509	1971	Anks6	1890	880	1369	1737	1054	Anks6	1879	1540	2280	1163
Ankub1	ankyrin repeat and ubiquitin domain containing 1	Ankub1	140	176	154	123	130	121	74	Ankub1	50	28	79	107	37	83	Ankub1	143	156	146	197	236	113	Ankub1	164	163	48	70	93	134	Ankub1	156	227	135	257	188	300	292	Ankub1	235	200	240	228	223	Ankub1	264	265	173	200
Ankzf1	ankyrin repeat and zinc finger domain containing 1	Ankzf1	2282	2809	2307	2634	2278	2868	2300	Ankzf1	1952	1776	2561	2577	2483	2834	Ankzf1	2848	2903	2867	2373	3252	2531	Ankzf1	3195	2473	1286	2688	2900	2030	Ankzf1	1407	2847	1772	2973	1694	2448	2760	Ankzf1	2784	1525	2031	2615	1503	Ankzf1	3374	2610	3503	1775
Anln	anillin, actin binding protein	Anln	823	1259	765	1004	612	628	452	Anln	298	342	572	639	404	528	Anln	923	1218	822	771	1270	1255	Anln	861	948	171	501	723	770	Anln	1253	2870	1633	2776	1948	2880	3121	Anln	2656	2102	2691	3054	1959	Anln	3650	2763	3338	3235
Anlnl1	anillin, actin binding protein-like 1	Anlnl1	97	222	121	157	93	118	106	Anlnl1	64	62	73	127	76	106	Anlnl1	219	219	193	154	207	210	Anlnl1	170	142	57	124	122	150	Anlnl1	315	679	351	622	481	722	775	Anlnl1	641	407	533	619	437	Anlnl1	849	671	786	581
Ano1	anoctamin 1	Ano1	368	455	292	272	246	326	238	Ano1	223	224	230	314	253	414	Ano1	217	177	228	162	333	199	Ano1	349	379	154	230	251	281	Ano1	161	351	177	202	189	293	353	Ano1	315	152	266	356	217	Ano1	267	189	251	196
Ano10	anoctamin 10	Ano10	3532	4522	3323	3948	3215	4395	3267	Ano10	2770	2138	3554	3601	3383	4030	Ano10	2999	3037	3506	2538	3848	2728	Ano10	4578	3849	1720	3544	3748	2974	Ano10	1328	2642	1684	3267	1544	2693	2758	Ano10	2802	1750	2359	2414	1776	Ano10	2766	2062	2822	1732
Ano2	anoctamin 2	Ano2	138	162	110	204	162	181	195	Ano2	124	80	153	110	133	270	Ano2	334	153	256	208	247	213	Ano2	195	254	116	122	190	96	Ano2	136	223	158	349	168	229	253	Ano2	196	107	186	136	157	Ano2	299	258	272	124
Ano3	anoctamin 3	Ano3	10557	12459	9889	11727	7716	12333	6160	Ano3	6703	5571	9155	7752	7841	8935	Ano3	9603	8710	10812	7941	11940	7144	Ano3	9860	8825	4357	7866	8285	7687	Ano3	3226	6178	3321	6196	4273	6667	5563	Ano3	7171	6472	6937	7872	4802	Ano3	6284	4501	6679	6128
Ano4	anoctamin 4	Ano4	3571	4887	3998	4458	3023	4201	3041	Ano4	2489	2223	3665	3540	3168	3178	Ano4	3108	3426	2980	2685	3970	3185	Ano4	4599	3647	1595	3405	3753	3570	Ano4	1469	3272	1907	3655	2243	3750	4046	Ano4	3403	2728	2797	3811	2210	Ano4	2850	2478	2886	2753
Ano5	anoctamin 5	Ano5	351	457	296	521	181	489	329	Ano5	170	277	422	335	448	479	Ano5	239	178	219	216	248	209	Ano5	182	285	100	275	340	303	Ano5	106	264	85	262	65	245	244	Ano5	174	203	222	429	207	Ano5	142	93	139	146
Ano6	anoctamin 6	Ano6	1989	2307	1577	1787	1624	1919	1559	Ano6	1484	1142	1741	1652	1829	1851	Ano6	2652	2823	2829	2177	3063	2108	Ano6	2294	1729	832	1734	1848	1590	Ano6	1122	2500	1465	2370	1612	2514	2483	Ano6	2850	1457	2098	2717	1633	Ano6	3030	2146	3190	2219
Ano7	anoctamin 7	Ano7	6	0	0	0	0	4	0	Ano7	0	2	2	6	0	0	Ano7	0	0	0	0	0	0	Ano7	0	4	4	2	0	2	Ano7	2	2	2	0	0	0	2	Ano7	0	0	0	6	0	Ano7	0	0	0	0
Ano8	anoctamin 8	Ano8	5047	6573	3562	4639	6264	6067	3600	Ano8	5897	2508	4737	6135	4396	4202	Ano8	3977	4377	3728	4972	7181	5883	Ano8	9963	6102	2308	4665	4801	3767	Ano8	1885	3501	2172	4283	2572	3206	3947	Ano8	3987	2418	3173	3949	2263	Ano8	4264	3657	5408	3957
Ano9	anoctamin 9	Ano9	6	2	6	0	2	8	0	Ano9	2	2	4	6	2	4	Ano9	4	0	0	0	4	2	Ano9	4	0	2	6	2	4	Ano9	0	0	4	4	0	6	2	Ano9	2	4	6	2	2	Ano9	0	2	8	2
Anp32a	acidic nuclear phosphoprotein 32 family member A	Anp32a	0	0	0	0	0	0	0	Anp32a	0	0	0	0	0	0	Anp32a	0	0	0	0	0	0	Anp32a	0	0	0	0	0	0	Anp32a	0	0	0	0	0	0	0	Anp32a	0	0	0	0	0	Anp32a	0	0	0	0
Anp32b	acidic nuclear phosphoprotein 32 family member B	Anp32b	4887	5546	4885	4550	3800	5055	4556	Anp32b	3654	3946	5789	4752	5374	6309	Anp32b	5749	4834	6054	4055	5461	3885	Anp32b	6038	5343	1785	3492	5090	4464	Anp32b	2043	4166	2778	4785	2590	4843	4938	Anp32b	5419	2576	3436	5128	2802	Anp32b	5312	5176	6105	3237
Anp32e	acidic nuclear phosphoprotein 32 family member E	Anp32e	21004	25577	20197	23142	17289	23912	17202	Anp32e	13310	15409	23496	18474	22525	25333	Anp32e	22744	19557	23329	15696	23829	16435	Anp32e	18895	21616	6663	12802	22601	19252	Anp32e	4852	10162	6209	11830	6798	11236	10978	Anp32e	12263	8823	12335	14433	8656	Anp32e	10336	8176	10553	8282
Anpep	alanyl aminopeptidase, membrane	Anpep	424	273	364	401	324	489	397	Anpep	298	189	321	406	392	563	Anpep	345	343	367	254	443	289	Anpep	442	396	202	316	441	346	Anpep	185	284	199	283	294	430	391	Anpep	354	168	322	389	296	Anpep	324	268	394	202
Antxr1	anthrax toxin receptor 1	Antxr1	1518	1832	1147	1228	1226	1642	1131	Antxr1	995	838	1359	1257	1276	1297	Antxr1	1168	1165	1174	980	1222	809	Antxr1	2075	1490	725	1923	1697	1238	Antxr1	475	972	567	986	595	1219	1180	Antxr1	912	594	935	1061	736	Antxr1	1026	844	980	628
Antxr2	anthrax toxin receptor 2	Antxr2	546	531	261	514	411	496	398	Antxr2	311	241	442	376	488	516	Antxr2	432	470	494	405	532	382	Antxr2	329	366	156	335	397	336	Antxr2	234	542	228	588	249	436	485	Antxr2	555	336	443	404	337	Antxr2	517	471	580	456
Antxrl	anthrax toxin receptor-like	Antxrl	0	0	0	0	0	0	0	Antxrl	0	0	0	0	0	0	Antxrl	3	0	0	0	0	0	Antxrl	0	0	0	0	0	0	Antxrl	0	0	0	0	0	0	0	Antxrl	0	0	0	0	0	Antxrl	0	0	0	0
Anxa1	annexin A1	Anxa1	444	699	310	388	452	496	462	Anxa1	245	200	462	303	322	354	Anxa1	300	242	281	289	326	160	Anxa1	321	380	131	267	299	317	Anxa1	83	263	117	275	141	152	197	Anxa1	229	185	161	150	133	Anxa1	195	144	158	113
Anxa10	annexin A10	Anxa10	0	0	2	0	2	0	0	Anxa10	0	0	0	0	0	0	Anxa10	0	0	0	0	0	1	Anxa10	0	0	0	0	0	4	Anxa10	0	0	2	0	0	2	0	Anxa10	2	2	2	0	0	Anxa10	0	2	4	2
Anxa11	annexin A11	Anxa11	9456	12664	10944	9591	10227	11584	10421	Anxa11	9775	7620	9841	11691	10926	13658	Anxa11	12570	11264	13035	9284	15004	11030	Anxa11	16447	11098	6228	12326	9972	8820	Anxa11	6188	14465	8581	12970	9927	12594	15473	Anxa11	16759	7724	12035	13424	8938	Anxa11	14609	11822	16387	9714
Anxa13	annexin A13	Anxa13	4	4	4	4	0	2	4	Anxa13	4	0	8	2	4	4	Anxa13	0	4	8	6	4	0	Anxa13	2	1	0	0	2	0	Anxa13	4	4	0	0	0	0	0	Anxa13	0	0	0	0	0	Anxa13	2	0	2	6
Anxa2	annexin A2	Anxa2	1700	1631	1036	1142	906	1455	1295	Anxa2	940	632	1428	1029	1668	1388	Anxa2	1154	1266	1522	933	1388	778	Anxa2	973	900	548	796	891	975	Anxa2	299	900	512	768	260	594	620	Anxa2	677	595	390	583	394	Anxa2	698	523	927	355
Anxa3	annexin A3	Anxa3	3846	5350	3809	4632	3522	4327	4496	Anxa3	3008	2754	4634	3495	4182	4898	Anxa3	5169	4795	5837	3766	6073	4116	Anxa3	4209	4477	1693	3026	4562	2888	Anxa3	1304	3217	1647	3253	1749	2616	3607	Anxa3	3155	2122	2591	3316	2087	Anxa3	3608	3114	4341	2907
Anxa4	annexin A4	Anxa4	2641	3224	2927	2725	1958	2967	2204	Anxa4	1907	1654	2377	2515	2215	2652	Anxa4	3079	2694	3536	2391	3332	2359	Anxa4	3272	2883	1235	2346	2478	2659	Anxa4	636	1298	859	1496	805	1400	1451	Anxa4	1202	815	1185	1106	891	Anxa4	1162	1052	1346	636
Anxa5	annexin A5	Anxa5	6864	7381	5648	6811	5545	7605	5747	Anxa5	4564	4319	6875	5570	6414	7841	Anxa5	5233	5064	5679	4297	5831	3805	Anxa5	7540	6047	3319	6812	6493	5250	Anxa5	1785	4064	2381	4781	2176	3763	3833	Anxa5	4538	1991	2648	3253	2119	Anxa5	4166	3642	5026	2113
Anxa6	annexin A6	Anxa6	8075	14095	8889	8991	6941	9043	7775	Anxa6	9204	7757	7586	6845	7026	9764	Anxa6	8400	7786	9762	6736	10690	10409	Anxa6	9665	7823	4098	7924	7966	6890	Anxa6	4393	13922	5890	10919	5824	8159	9291	Anxa6	14860	5392	6583	7180	5308	Anxa6	10849	8730	12701	6113
Anxa7	annexin A7	Anxa7	5025	6667	4831	5589	5192	6354	4716	Anxa7	4676	3525	5381	5265	5020	5999	Anxa7	5272	4801	5691	4328	6622	4710	Anxa7	7935	5988	2722	5471	6388	4843	Anxa7	2364	4923	2977	5092	3233	4797	5187	Anxa7	5634	3559	4581	4850	3537	Anxa7	5886	4130	5702	4095
Anxa8	annexin A8	Anxa8	78	29	26	19	24	32	24	Anxa8	30	11	48	21	37	39	Anxa8	30	42	58	26	60	14	Anxa8	8	22	12	15	12	28	Anxa8	12	41	16	18	16	35	16	Anxa8	23	12	30	22	10	Anxa8	30	22	26	14
Anxa9	annexin A9	Anxa9	20	28	26	13	13	11	20	Anxa9	12	26	24	20	16	15	Anxa9	42	40	28	15	44	24	Anxa9	52	9	10	41	18	28	Anxa9	4	40	10	33	14	20	24	Anxa9	31	19	22	15	14	Anxa9	32	26	38	19
Aoah	acyloxyacyl hydrolase	Aoah	6	10	6	10	4	6	2	Aoah	0	4	12	2	0	10	Aoah	9	12	13	5	3	6	Aoah	2	9	4	7	8	6	Aoah	0	4	6	0	4	0	0	Aoah	8	2	3	5	0	Aoah	2	2	2	0
Aoc1	amine oxidase, copper containing 1	Aoc1	8	2	20	12	4	8	12	Aoc1	6	2	2	2	4	0	Aoc1	4	14	10	2	10	0	Aoc1	8	2	2	2	7	6	Aoc1	6	6	6	6	15	3	24	Aoc1	10	6	6	22	6	Aoc1	16	14	10	12
Aoc2-ps1	amine oxidase, copper containing 2	Aoc2-ps1	406	471	406	453	353	446	477	Aoc2-ps1	372	260	428	411	423	487	Aoc2-ps1	482	364	481	342	475	470	Aoc2-ps1	490	399	167	352	369	295	Aoc2-ps1	172	409	266	453	224	314	377	Aoc2-ps1	496	262	322	436	253	Aoc2-ps1	364	348	470	290
Aoc3	amine oxidase, copper containing 3	Aoc3	143	172	125	131	129	276	111	Aoc3	138	111	152	105	112	223	Aoc3	130	128	123	74	153	74	Aoc3	88	132	92	95	198	153	Aoc3	22	52	68	102	51	164	82	Aoc3	159	114	69	113	111	Aoc3	136	83	118	43
Aox1	aldehyde oxidase 1	Aox1	1065	552	695	725	1109	478	1183	Aox1	974	498	850	798	477	958	Aox1	1559	1177	1065	665	469	845	Aox1	1635	337	170	723	1286	350	Aox1	547	366	609	901	933	252	1717	Aox1	1673	574	822	317	634	Aox1	2445	888	1248	934
Aox2	aldehyde oxidase 2	Aox2	8	28	4	0	5	6	7	Aox2	119	9	7	4	14	2	Aox2	10	6	1	2	14	6	Aox2	2	8	6	12	4	6	Aox2	2	2	0	2	0	0	0	Aox2	2	6	2	4	0	Aox2	8	0	4	2
Aox3	aldehyde oxidase 3	Aox3	203	231	105	127	121	262	182	Aox3	132	40	157	133	190	136	Aox3	78	206	163	88	205	73	Aox3	45	107	43	58	86	112	Aox3	42	85	23	118	22	50	52	Aox3	111	67	51	75	71	Aox3	57	62	110	35
Aox4	aldehyde oxidase 4	Aox4	36	45	46	75	40	79	51	Aox4	24	26	27	36	38	54	Aox4	31	56	45	24	49	20	Aox4	42	55	20	58	29	36	Aox4	0	20	3	10	4	14	6	Aox4	8	10	12	6	4	Aox4	14	6	10	2
Ap1ar	adaptor-related protein complex 1 associated regulatory protein	Ap1ar	5884	7255	6047	6242	5410	7187	5280	Ap1ar	4402	4519	5946	5678	6084	6534	Ap1ar	5793	5202	6219	4249	6271	4701	Ap1ar	7560	6037	3204	6030	6525	4872	Ap1ar	2335	5526	3399	5365	3435	5328	5352	Ap1ar	6200	3083	4755	5342	3388	Ap1ar	5580	4731	6286	4512
Ap1b1	adaptor-related protein complex 1, beta 1 subunit	Ap1b1	13162	15400	12808	14392	11858	15955	11188	Ap1b1	10906	8459	11983	13030	12420	14562	Ap1b1	13926	13824	16074	11677	17092	12945	Ap1b1	17570	12761	7045	15371	13788	10523	Ap1b1	6696	11807	7119	13166	7787	10965	12254	Ap1b1	12358	6851	9775	10825	6996	Ap1b1	13932	11878	16239	9322
Ap1g1	adaptor-related protein complex 1, gamma 1 subunit	Ap1g1	6601	8087	6161	7183	5478	7775	4863	Ap1g1	5290	3903	6899	5905	6168	6687	Ap1g1	7507	6579	7856	5914	8697	5806	Ap1g1	7958	6514	3651	6716	6685	5710	Ap1g1	3017	5718	3420	6015	4231	6512	6721	Ap1g1	6928	4226	6018	6888	4604	Ap1g1	6348	5107	6752	4916
Ap1g2	adaptor-related protein complex 1, gamma 2 subunit	Ap1g2	604	676	663	554	569	658	701	Ap1g2	554	464	644	635	577	702	Ap1g2	746	856	840	604	907	796	Ap1g2	762	523	394	755	576	488	Ap1g2	537	974	715	1218	794	1051	1313	Ap1g2	1429	558	860	1212	654	Ap1g2	1233	1245	1429	759
Ap1m1	adaptor-related protein complex 1, mu 1 subunit	Ap1m1	5322	6515	5079	6204	5122	6352	5114	Ap1m1	5104	4220	5337	5971	6022	6911	Ap1m1	5911	4943	6560	4519	5833	4976	Ap1m1	8545	5480	3270	6370	6087	4600	Ap1m1	3464	6910	3965	6905	4510	6191	7680	Ap1m1	7706	3563	5384	6279	4050	Ap1m1	7401	5394	7482	4643
Ap1m2	adaptor-related protein complex 1, mu 2 subunit	Ap1m2	5	2	11	10	7	8	4	Ap1m2	6	4	4	12	19	16	Ap1m2	9	10	22	12	10	10	Ap1m2	7	20	4	3	11	6	Ap1m2	7	15	10	22	8	21	32	Ap1m2	8	16	14	35	8	Ap1m2	30	34	38	7
Ap1s1	adaptor-related protein complex 1, sigma 1 subunit	Ap1s1	8883	10193	8721	9978	7503	11293	7969	Ap1s1	8357	7144	10281	10001	10033	11840	Ap1s1	9147	8482	10215	8013	12101	7609	Ap1s1	12297	9031	4274	7370	10234	7541	Ap1s1	3262	5744	3826	5889	2769	5252	4997	Ap1s1	5732	3863	4953	4913	3357	Ap1s1	5789	4207	6169	4091
Ap1s2	adaptor-related protein complex 1, sigma 2 subunit	Ap1s2	2833	3274	2120	2577	1997	3055	2159	Ap1s2	1559	1429	2465	2107	1980	2633	Ap1s2	2201	2213	2179	1792	2776	1880	Ap1s2	2249	2508	964	2160	2276	2012	Ap1s2	1288	2817	1623	3278	1717	3064	2874	Ap1s2	2855	2078	2489	2183	2047	Ap1s2	2326	1885	2520	2554
Ap1s3	adaptor related protein complex 1 sigma 3 subunit	Ap1s3	341	756	632	423	339	419	282	Ap1s3	348	285	472	306	561	403	Ap1s3	502	429	379	277	654	582	Ap1s3	285	729	285	249	411	397	Ap1s3	196	539	325	304	283	317	322	Ap1s3	604	357	375	687	266	Ap1s3	331	250	302	393
Ap2a1	adaptor-related protein complex 2, alpha 1 subunit	Ap2a1	19332	24589	16738	22373	18679	24485	15262	Ap2a1	19298	11822	18720	21340	18689	18849	Ap2a1	16733	17538	17200	15606	23708	17529	Ap2a1	32938	20851	11267	22232	20468	16869	Ap2a1	9385	17318	10653	19173	12209	17134	19952	Ap2a1	19204	10921	15369	17170	11463	Ap2a1	19454	15248	20892	12577
Ap2a2	adaptor-related protein complex 2, alpha 2 subunit	Ap2a2	35865	47923	32982	42125	35395	45438	33010	Ap2a2	35043	26765	39389	40820	37675	43316	Ap2a2	40568	35959	43185	31495	46631	33652	Ap2a2	60698	40605	19991	42192	39731	30760	Ap2a2	18403	35538	21537	37342	20756	31811	35001	Ap2a2	35730	22600	31406	30033	21978	Ap2a2	36839	28877	37847	25290
Ap2b1	adaptor-related protein complex 2, beta 1 subunit	Ap2b1	16360	19153	15877	18597	13822	19690	12916	Ap2b1	11546	11185	14463	13453	15972	17610	Ap2b1	17570	14302	19117	12337	17749	12457	Ap2b1	18782	14599	8361	18604	17327	14582	Ap2b1	7674	14886	8661	15961	10433	15847	15548	Ap2b1	15932	10194	14648	14834	10433	Ap2b1	15658	11420	15217	10762
Ap2m1	adaptor-related protein complex 2, mu 1 subunit	Ap2m1	46245	56870	45886	54082	45081	57982	47501	Ap2m1	44126	37737	49950	52157	51534	62548	Ap2m1	49726	42872	53192	38213	51662	40162	Ap2m1	72892	50223	28667	56541	51148	40010	Ap2m1	22299	42276	25922	46887	26005	39432	44747	Ap2m1	46292	22390	31238	35919	23896	Ap2m1	43873	35323	46287	25332
Ap2s1	adaptor-related protein complex 2, sigma 1 subunit	Ap2s1	4727	6310	3514	5249	5343	6141	4211	Ap2s1	5277	3340	5466	6090	4615	5457	Ap2s1	3880	4168	4673	4430	5710	4503	Ap2s1	8730	6413	2886	6055	4497	4030	Ap2s1	2440	4432	2714	5641	2255	3005	4004	Ap2s1	4108	2487	2992	3149	2092	Ap2s1	4914	4511	6764	3085
Ap3b1	adaptor-related protein complex 3, beta 1 subunit	Ap3b1	2740	3441	2604	3236	2571	3334	2580	Ap3b1	2314	2021	2952	2721	2787	3164	Ap3b1	3000	2635	2822	2273	3340	2550	Ap3b1	3504	3271	1407	2781	2753	2317	Ap3b1	1818	3971	2497	4738	2889	4003	4766	Ap3b1	4937	2576	3608	4456	2770	Ap3b1	4671	3615	4980	3052
Ap3b2	adaptor-related protein complex 3, beta 2 subunit	Ap3b2	20805	25864	18149	21508	18384	23961	18668	Ap3b2	19373	14754	19869	21130	20104	19759	Ap3b2	17720	15513	20204	15595	21729	16677	Ap3b2	31273	23599	10869	25339	21494	17768	Ap3b2	11684	22250	13134	24128	12469	18544	23623	Ap3b2	21638	11533	14929	18151	11150	Ap3b2	23208	18696	28336	13237
Ap3d1	adaptor-related protein complex 3, delta 1 subunit	Ap3d1	22437	28532	21639	26046	21674	27432	20490	Ap3d1	21390	16286	22816	24147	24093	25955	Ap3d1	23435	21073	23310	18836	26967	20254	Ap3d1	34280	23888	13499	29198	25203	18817	Ap3d1	12453	23840	14808	27523	16035	24107	26432	Ap3d1	27131	12697	19696	23268	14893	Ap3d1	28315	23720	32126	17644
Ap3m1	adaptor-related protein complex 3, mu 1 subunit	Ap3m1	3153	4014	3231	3645	2638	3607	3026	Ap3m1	2326	2355	3618	3120	3219	3974	Ap3m1	3929	3366	3603	2725	3854	2874	Ap3m1	3721	3542	1679	2965	3649	2887	Ap3m1	1517	3288	1973	3432	2197	3319	3538	Ap3m1	3662	2480	3081	3927	2375	Ap3m1	3368	2509	3144	2597
Ap3m2	adaptor-related protein complex 3, mu 2 subunit	Ap3m2	4719	6137	4962	5199	4258	5799	4201	Ap3m2	4036	3270	4920	4627	4867	5894	Ap3m2	5613	5065	6727	4435	6106	4484	Ap3m2	6534	5027	2261	5243	5587	4453	Ap3m2	1833	3861	2236	4072	2615	3908	4207	Ap3m2	4289	2577	3932	3889	2876	Ap3m2	4373	3263	4013	3075
Ap3s1	adaptor-related protein complex 3, sigma 1 subunit	Ap3s1	5544	6212	4857	5687	4803	6421	4511	Ap3s1	3524	3537	5782	4875	5466	6308	Ap3s1	5157	4608	4934	4292	5584	4261	Ap3s1	5526	5534	2561	5129	5072	4549	Ap3s1	1943	4261	2425	4557	2517	4270	4065	Ap3s1	4772	3134	3838	4587	2768	Ap3s1	3920	2865	3601	3597
Ap3s2	adaptor-related protein complex 3, sigma 2 subunit	Ap3s2	2918	3266	3058	3096	2364	3083	2919	Ap3s2	2222	2473	3031	3048	3053	4329	Ap3s2	3342	2889	3784	2616	3352	2610	Ap3s2	3771	2884	1547	2885	3155	2531	Ap3s2	1355	2890	1615	2775	1298	2074	2506	Ap3s2	2584	1551	1910	2168	1447	Ap3s2	2950	2587	3537	1610
Ap4b1	adaptor-related protein complex 4, beta 1 subunit	Ap4b1	1566	1999	1667	1808	1576	2113	1334	Ap4b1	1386	1140	1859	1658	1785	1980	Ap4b1	1787	1577	2016	1624	2311	1753	Ap4b1	2314	1900	862	1480	1889	1774	Ap4b1	718	1379	844	1494	831	1232	1272	Ap4b1	1301	920	1189	1299	776	Ap4b1	1464	1085	1416	911
Ap4e1	adaptor-related protein complex 4, epsilon 1 subunit	Ap4e1	1420	1690	1277	1444	1226	1685	991	Ap4e1	988	754	1463	1229	1291	1387	Ap4e1	1390	1614	1560	1226	2071	1283	Ap4e1	1640	1390	550	1022	1473	1144	Ap4e1	475	975	592	1099	687	922	970	Ap4e1	1099	763	970	1125	657	Ap4e1	968	901	1271	793
Ap4m1	adaptor-related protein complex 4, mu 1 subunit	Ap4m1	1306	1606	1134	1191	1356	1617	1310	Ap4m1	1140	813	1328	1287	1410	1515	Ap4m1	1419	1516	1569	1220	1740	1339	Ap4m1	1833	1362	717	1348	1549	1079	Ap4m1	653	1230	752	1191	779	936	1198	Ap4m1	1082	683	875	1062	771	Ap4m1	1228	1082	1432	959
Ap4s1	adaptor-related protein complex 4, sigma 1 subunit	Ap4s1	960	1198	808	953	929	1103	852	Ap4s1	785	679	1011	977	961	1159	Ap4s1	1015	761	956	824	973	805	Ap4s1	1350	1085	512	1078	883	743	Ap4s1	430	938	478	1049	469	798	877	Ap4s1	891	531	666	717	483	Ap4s1	988	740	929	699
Ap5b1	adaptor-related protein complex 5, beta 1 subunit	Ap5b1	1178	1430	1217	1457	1083	1628	958	Ap5b1	1173	792	1179	1411	1281	1221	Ap5b1	1069	966	979	894	1342	1051	Ap5b1	2067	1196	725	1244	1287	1040	Ap5b1	622	1068	667	1092	725	1048	1154	Ap5b1	952	629	985	1068	799	Ap5b1	1238	842	1094	853
Ap5m1	adaptor-related protein complex 5, mu 1 subunit	Ap5m1	2035	2344	1953	2221	1614	2117	1653	Ap5m1	1226	1047	1890	1642	1571	1919	Ap5m1	2287	2488	2342	1921	3110	1887	Ap5m1	2327	1923	824	1169	1714	1816	Ap5m1	728	1309	904	1378	1093	1646	1612	Ap5m1	1608	1311	1575	1992	1207	Ap5m1	1545	1328	1481	1495
Ap5s1	adaptor-related protein complex 5, sigma 1 subunit	Ap5s1	704	816	591	739	619	642	560	Ap5s1	573	498	710	715	608	851	Ap5s1	765	577	799	541	887	610	Ap5s1	975	713	274	335	720	712	Ap5s1	289	600	317	549	384	425	574	Ap5s1	625	428	608	568	422	Ap5s1	649	430	694	438
Ap5z1	adaptor-related protein complex 5, zeta 1 subunit	Ap5z1	1734	2200	1730	1889	1792	2070	1610	Ap5z1	1765	1215	1929	2008	1930	2063	Ap5z1	1861	2107	1814	1703	2811	1907	Ap5z1	2742	2019	1086	1842	1847	1497	Ap5z1	1034	2166	1361	2241	1398	1881	2245	Ap5z1	2426	1209	1838	2051	1351	Ap5z1	2703	2234	2870	1710
Apaf1	apoptotic peptidase activating factor 1	Apaf1	2437	3084	2452	2784	2222	2950	1971	Apaf1	1686	1642	2721	2240	2528	2665	Apaf1	3216	3057	3378	2442	3774	2674	Apaf1	2635	2807	1170	2132	2590	2371	Apaf1	1148	2310	1461	2591	1529	2324	2498	Apaf1	2855	1910	2587	2935	1803	Apaf1	2657	2028	2671	2128
Apba1	amyloid beta precursor protein binding family A member 1	Apba1	9240	11923	8196	9980	10300	11997	7681	Apba1	8905	6227	9899	10003	8884	9859	Apba1	8595	8138	10132	7764	11372	8134	Apba1	15739	11056	5206	10948	10160	7444	Apba1	3987	7896	4842	9233	6702	9609	10029	Apba1	9503	5338	8403	9552	6179	Apba1	8821	7455	10690	8035
Apba2	amyloid beta precursor protein binding family A member 2	Apba2	14337	18709	14374	16159	13554	18231	11759	Apba2	13915	9598	14864	14783	13908	15162	Apba2	15452	14284	16730	12827	19179	13667	Apba2	22550	15289	8639	19892	15838	13131	Apba2	10400	19728	12456	22935	13656	19447	22122	Apba2	23388	11472	16784	16990	12579	Apba2	23255	18520	25324	15029
Apba3	amyloid beta precursor protein binding family A member 3	Apba3	922	1155	770	880	1174	1024	863	Apba3	1006	475	939	1190	1046	1065	Apba3	836	993	775	897	1415	1088	Apba3	1602	1008	434	759	1364	716	Apba3	631	1091	604	1090	827	817	1276	Apba3	1119	685	1069	1230	745	Apba3	1294	1093	1483	1057
Apbb1	amyloid beta precursor protein binding family B member 1	Apbb1	35667	45674	35434	40457	34782	44983	31163	Apbb1	33770	25207	36864	38361	35038	41335	Apbb1	33257	34177	36245	27713	42801	31720	Apbb1	58586	38565	18252	37231	40398	32040	Apbb1	17263	31213	18668	33905	18914	25778	31803	Apbb1	32265	20183	27858	29220	19727	Apbb1	31997	25834	33585	20158
Apbb1ip	amyloid beta precursor protein binding family B member 1 interacting protein	Apbb1ip	516	681	477	578	412	566	545	Apbb1ip	346	372	554	469	544	517	Apbb1ip	494	408	561	424	577	442	Apbb1ip	594	605	363	624	587	401	Apbb1ip	286	680	275	642	406	643	815	Apbb1ip	642	338	424	607	379	Apbb1ip	561	446	571	428
Apbb2	amyloid beta precursor protein binding family B member 2	Apbb2	8409	8770	8459	9605	6645	9324	6497	Apbb2	6282	5928	8675	8200	8820	8816	Apbb2	8814	8221	8503	6922	10600	7643	Apbb2	9635	7578	3946	7957	8701	7642	Apbb2	3001	5318	3683	6559	4120	6462	6588	Apbb2	7065	4437	6468	8090	4351	Apbb2	6615	4965	5957	4741
Apbb3	amyloid beta precursor protein binding family B member 3	Apbb3	3522	4622	3427	3974	3589	4663	3260	Apbb3	3459	2331	3401	4193	3680	3540	Apbb3	3153	3264	3150	2993	4646	3503	Apbb3	6016	4056	1918	3919	3786	2788	Apbb3	1734	3375	2375	3574	2113	2725	3330	Apbb3	3254	1925	2701	3649	1873	Apbb3	3494	2586	3556	2420
Apbh	androgen-binding protein eta	Apbh	0	0	0	0	0	2	0	Apbh	0	0	0	0	0	0	Apbh	0	0	0	0	0	2	Apbh	0	0	0	2	0	0	Apbh	0	0	0	0	0	2	0	Apbh	0	0	0	0	0	Apbh	0	0	0	0
Apc	APC, WNT signaling pathway regulator	Apc	61503	77428	58341	69756	58127	76275	64414	Apc	42595	33285	65161	54769	52512	67469	Apc	68107	61996	64217	51197	76404	50281	Apc	67378	63891	29351	43973	56205	50225	Apc	25012	49682	29962	55279	39878	63025	74087	Apc	69702	37899	55987	66763	41817	Apc	60797	48229	62346	42062
Apc2	APC2, WNT signaling pathway regulator	Apc2	18659	24840	14766	19198	19090	23105	14317	Apc2	20209	9677	18013	21670	16459	15820	Apc2	14929	16718	14912	15273	25563	20102	Apc2	32166	20660	9545	18411	18522	15054	Apc2	11315	20177	11120	20463	12139	15371	20743	Apc2	22409	14129	17723	20374	12188	Apc2	21848	17374	25495	15879
Apcdd1	APC down-regulated 1	Apcdd1	1756	2201	1612	2036	1606	1883	1772	Apcdd1	1342	1115	1771	1950	2216	2113	Apcdd1	2220	1945	2145	1230	1568	1638	Apcdd1	2068	1758	1063	1839	1955	1543	Apcdd1	1231	2954	1601	2698	1693	2477	2985	Apcdd1	2553	1319	2238	3026	1680	Apcdd1	3024	2400	3241	1723
Apcdd1l	APC down-regulated 1 like	Apcdd1l	34	33	19	36	34	41	29	Apcdd1l	29	18	23	19	20	43	Apcdd1l	44	32	45	24	57	66	Apcdd1l	31	29	20	22	18	21	Apcdd1l	22	19	15	25	17	24	21	Apcdd1l	24	18	18	37	18	Apcdd1l	46	34	30	18
Apcs	amyloid P component, serum	Apcs	0	0	0	0	0	0	0	Apcs	0	0	0	0	0	0	Apcs	0	0	0	0	0	0	Apcs	0	0	0	0	0	0	Apcs	0	0	0	0	0	0	0	Apcs	0	0	0	0	0	Apcs	0	0	0	0
Apeg3	antisense paternally expressed gene 3	Apeg3	38	16	32	38	14	32	16	Apeg3	16	24	17	24	19	26	Apeg3	61	20	66	10	32	32	Apeg3	19	12	11	22	14	8	Apeg3	2	8	7	12	6	14	20	Apeg3	6	6	6	13	1	Apeg3	5	8	7	8
Apeh	acylaminoacyl-peptide hydrolase	Apeh	2725	3294	2451	3083	2639	3069	2575	Apeh	2307	1937	2535	2927	2667	3276	Apeh	2566	2543	2837	2281	3284	2410	Apeh	3875	2807	1484	3411	2836	2110	Apeh	1836	3232	1988	3707	1572	2523	3139	Apeh	3189	1493	1935	2496	1533	Apeh	3297	2552	3483	1761
Apex1	apurinic/apyrimidinic endodeoxyribonuclease 1	Apex1	3736	4322	3609	4116	3432	4214	3175	Apex1	2803	2751	3777	3608	3935	4714	Apex1	3631	2942	4154	2666	3729	2998	Apex1	4906	4159	2124	4512	4125	3463	Apex1	2468	4865	2871	5783	2863	4150	4634	Apex1	4850	2638	3452	3603	2448	Apex1	5064	3806	4969	2663
Apex2	apurinic/apyrimidinic endodeoxyribonuclease 2	Apex2	246	373	277	260	237	305	248	Apex2	225	251	342	274	371	369	Apex2	308	305	334	224	286	235	Apex2	336	238	191	341	303	196	Apex2	172	318	190	267	184	319	374	Apex2	359	172	245	326	179	Apex2	353	235	342	211
Apex2l1	APEX nuclease (apurinic/apyrimidinic endonuclease) 2-like 1	Apex2l1	0	0	0	0	0	0	0	Apex2l1	0	0	0	0	0	0	Apex2l1	0	0	0	0	0	0	Apex2l1	0	0	0	0	0	0	Apex2l1	0	0	0	0	0	0	0	Apex2l1	0	0	0	0	0	Apex2l1	0	0	0	0
Aph1a	aph-1 homolog A, gamma secretase subunit	Aph1a	4584	5350	3667	4755	4288	5153	3763	Aph1a	4145	2521	4284	4842	4309	4418	Aph1a	4085	4051	3923	3941	5924	4722	Aph1a	6339	4730	2137	4209	4161	3530	Aph1a	1997	3710	2247	3763	2397	2993	3550	Aph1a	3729	2399	3066	3705	2135	Aph1a	3753	2807	3897	2713
Aph1b	aph-1 homolog B, gamma secretase subunit	Aph1b	4	0	2	4	0	2	0	Aph1b	4	0	0	2	8	2	Aph1b	0	8	0	0	2	4	Aph1b	4	2	2	0	0	2	Aph1b	0	0	2	0	3	2	0	Aph1b	1	1	2	0	1	Aph1b	0	1	0	4
Api5	apoptosis inhibitor 5	Api5	12095	14151	10690	12832	9897	13491	9386	Api5	7442	7518	12104	10218	11274	12339	Api5	12032	10832	11465	9547	13818	10083	Api5	11519	11479	5090	9511	11823	10783	Api5	4578	9321	5755	10017	6164	9229	9423	Api5	10633	7251	9074	10687	7107	Api5	9200	6711	9000	8552
Apip	APAF1 interacting protein	Apip	1234	1503	1377	1595	1183	1572	1183	Apip	988	897	1354	1276	1333	1723	Apip	1380	1320	1503	1172	1554	959	Apip	1661	1441	707	1249	1431	1230	Apip	545	1220	782	1299	771	1466	1391	Apip	1315	848	1189	1321	947	Apip	1329	982	1189	976
Apitd1	apoptosis-inducing, TAF9-like domain 1	Apitd1	597	766	698	628	594	625	617	Apitd1	577	501	750	716	754	901	Apitd1	695	670	814	643	670	519	Apitd1	965	704	377	669	741	565	Apitd1	315	595	454	788	304	470	510	Apitd1	653	325	403	524	298	Apitd1	676	636	975	371
Aplf	aprataxin and PNKP like factor	Aplf	968	1084	754	874	803	1030	724	Aplf	818	511	928	907	934	1022	Aplf	898	906	959	785	1109	731	Aplf	1047	830	415	724	946	764	Aplf	391	754	484	890	472	757	776	Aplf	914	495	627	820	422	Aplf	888	783	918	540
Apln	apelin	Apln	2890	4106	3407	3408	2908	3847	2968	Apln	2201	1730	3117	2855	2872	3503	Apln	3820	3688	3756	3165	4982	3755	Apln	4396	3496	1292	2330	3169	2715	Apln	901	2082	1152	1816	1216	2003	2030	Apln	1580	1345	1754	2161	1075	Apln	1524	1338	1545	1401
Aplnr	apelin receptor	Aplnr	177	240	173	311	118	192	176	Aplnr	103	60	109	99	241	90	Aplnr	115	126	86	70	127	48	Aplnr	187	206	80	181	205	182	Aplnr	96	248	129	256	128	160	143	Aplnr	141	109	179	198	75	Aplnr	91	42	92	65
Aplp1	amyloid beta precursor like protein 1	Aplp1	63938	81876	60957	72422	66164	79206	58941	Aplp1	60922	43834	62920	76897	68231	69381	Aplp1	59516	63442	61146	53935	76582	61798	Aplp1	99939	71283	41479	79310	71021	57351	Aplp1	48140	87250	54088	97843	51828	72635	94049	Aplp1	89634	42277	56949	70507	45163	Aplp1	100789	88461	104984	51262
Aplp2	amyloid beta precursor like protein 2	Aplp2	83093	92144	80975	89787	68256	95800	66853	Aplp2	60598	56082	83004	72129	79225	91256	Aplp2	85471	71918	88743	59444	91459	62238	Aplp2	99539	79324	36765	81269	83841	65451	Aplp2	27248	54547	34616	64434	34269	56501	56894	Aplp2	59938	32022	43843	52276	33080	Aplp2	64121	50333	66956	37290
Apmap	adipocyte plasma membrane associated protein	Apmap	4451	5140	3997	4909	4055	5166	3564	Apmap	3021	2843	4233	4442	4393	4921	Apmap	4057	3349	3623	3044	4141	3396	Apmap	5713	4948	1944	4217	4857	3606	Apmap	1582	3103	1924	3541	2190	3296	2949	Apmap	3136	2351	2957	3536	2090	Apmap	3102	2285	2811	2133
Apoa1	apolipoprotein A1	Apoa1	2	10	14	22	12	4	17	Apoa1	13	9	29	6	12	6	Apoa1	24	20	34	22	12	11	Apoa1	21	11	2	20	10	6	Apoa1	10	8	24	46	12	15	32	Apoa1	58	11	24	14	0	Apoa1	57	70	60	10
Apoa2	apolipoprotein A2	Apoa2	2	0	0	0	0	0	0	Apoa2	0	0	0	0	0	0	Apoa2	0	2	0	0	0	0	Apoa2	0	0	0	0	0	0	Apoa2	0	0	0	0	0	0	0	Apoa2	0	0	0	0	0	Apoa2	0	0	0	0
Apoa4	apolipoprotein A4	Apoa4	0	0	0	0	0	0	0	Apoa4	0	0	0	2	0	0	Apoa4	0	0	0	0	0	0	Apoa4	2	0	0	2	0	0	Apoa4	0	2	0	0	0	0	0	Apoa4	0	0	0	0	0	Apoa4	0	2	0	0
Apoa5	apolipoprotein A5	Apoa5	12	37	10	7	29	23	14	Apoa5	8	20	12	20	6	20	Apoa5	12	21	27	13	18	3	Apoa5	9	6	10	19	48	8	Apoa5	24	112	8	32	44	19	27	Apoa5	85	12	16	20	29	Apoa5	22	28	48	14
Apob	apolipoprotein B	Apob	6	4	2	6	8	10	6	Apob	0	4	4	4	6	1	Apob	2	0	6	2	4	6	Apob	6	2	10	0	4	4	Apob	0	12	0	0	2	2	0	Apob	2	8	2	4	4	Apob	6	0	2	0
Apobec1	apolipoprotein B mRNA editing enzyme catalytic subunit 1	Apobec1	96	66	49	50	45	59	58	Apobec1	38	80	76	141	107	76	Apobec1	113	88	77	41	71	73	Apobec1	75	60	46	49	130	43	Apobec1	38	69	38	51	38	40	47	Apobec1	42	56	127	99	38	Apobec1	109	93	73	92
Apobec2	apolipoprotein B mRNA editing enzyme catalytic subunit 2	Apobec2	24	20	19	8	8	10	24	Apobec2	10	14	21	16	20	24	Apobec2	12	32	27	22	19	12	Apobec2	28	14	4	16	20	33	Apobec2	8	16	14	11	7	14	8	Apobec2	15	6	18	19	10	Apobec2	6	10	21	4
Apobec3b	apolipoprotein B mRNA editing enzyme catalytic subunit 3B	Apobec3b	14	27	17	47	13	15	13	Apobec3b	8	16	35	20	25	21	Apobec3b	28	31	42	35	25	14	Apobec3b	14	20	5	12	30	15	Apobec3b	5	21	8	20	14	24	22	Apobec3b	16	20	19	22	16	Apobec3b	25	28	36	16
Apobec4	apolipoprotein B mRNA editing enzyme catalytic polypeptide like 4	Apobec4	2	6	2	8	9	2	0	Apobec4	4	14	2	2	2	4	Apobec4	4	2	0	2	0	2	Apobec4	2	6	2	1	0	4	Apobec4	0	0	0	2	2	2	0	Apobec4	0	0	3	2	0	Apobec4	6	3	4	0
Apobr	apolipoprotein B receptor	Apobr	221	238	194	191	154	228	259	Apobr	168	166	221	200	243	297	Apobr	278	231	295	189	359	255	Apobr	225	234	102	194	235	165	Apobr	148	357	204	427	255	341	426	Apobr	417	194	327	416	195	Apobr	447	312	456	238
Apoc1	apolipoprotein C1	Apoc1	0	0	0	0	0	0	0	Apoc1	0	0	0	0	0	0	Apoc1	0	0	0	0	0	0	Apoc1	0	0	0	0	0	0	Apoc1	0	0	0	0	0	0	0	Apoc1	0	0	0	0	0	Apoc1	0	0	0	0
Apoc2	apolipoprotein C2	Apoc2	2	2	0	2	3	0	0	Apoc2	0	0	0	0	4	2	Apoc2	0	2	0	4	0	0	Apoc2	4	0	0	0	0	2	Apoc2	6	8	0	0	0	0	10	Apoc2	2	6	0	0	6	Apoc2	4	6	0	0
Apoc3	apolipoprotein C3	Apoc3	4	2	4	0	0	0	0	Apoc3	0	0	0	2	1	0	Apoc3	0	0	0	0	0	0	Apoc3	0	0	0	0	0	0	Apoc3	2	4	2	2	2	0	2	Apoc3	0	0	0	2	2	Apoc3	2	2	0	0
Apoc4	apolipoprotein C4	Apoc4	10	12	4	12	16	8	25	Apoc4	10	12	20	18	14	22	Apoc4	4	4	12	6	15	4	Apoc4	28	7	8	14	10	14	Apoc4	25	41	20	49	16	46	26	Apoc4	31	13	17	16	22	Apoc4	20	14	24	10
Apod	apolipoprotein D	Apod	5106	8369	6513	7642	3283	4312	4849	Apod	3381	3030	5274	4623	3610	5044	Apod	4994	6011	6395	3918	6561	5554	Apod	7291	6586	2220	4204	5042	5394	Apod	3587	8866	5096	11224	4515	8279	12041	Apod	8888	6400	5880	9016	6677	Apod	8092	7733	8332	5389
Apoe	apolipoprotein E	Apoe	140558	154786	97444	118586	131435	136268	95381	Apoe	115200	61712	126648	134769	114052	128285	Apoe	99578	105631	92212	97003	148338	105338	Apoe	206164	147553	58875	111749	123500	100465	Apoe	92303	160600	94538	182833	87077	115114	160078	Apoe	158412	87057	104349	124693	86674	Apoe	186715	157372	234816	114159
Apof	apolipoprotein F	Apof	0	0	2	2	0	0	0	Apof	0	0	0	0	0	0	Apof	0	0	0	0	0	0	Apof	0	0	0	0	0	0	Apof	0	0	0	0	0	4	0	Apof	2	0	0	0	0	Apof	0	0	0	0
Apoh	apolipoprotein H	Apoh	22	25	20	34	20	26	32	Apoh	18	32	33	38	33	33	Apoh	51	49	41	28	39	14	Apoh	40	26	7	46	6	24	Apoh	10	10	2	18	8	10	4	Apoh	14	5	22	9	6	Apoh	10	16	16	8
Apol11a	apolipoprotein L 11a	Apol11a	211	124	112	140	108	156	161	Apol11a	46	56	192	112	158	132	Apol11a	95	95	91	101	72	80	Apol11a	122	146	32	99	166	89	Apol11a	33	64	48	123	52	74	86	Apol11a	78	86	51	55	51	Apol11a	58	41	47	15
Apol2	apolipoprotein L, 2	Apol2	0	0	2	2	0	0	4	Apol2	0	2	2	2	0	0	Apol2	2	4	0	0	4	2	Apol2	0	2	2	0	2	0	Apol2	0	4	0	0	0	2	0	Apol2	4	3	2	0	0	Apol2	0	0	2	2
Apol3	apolipoprotein L, 3	Apol3	266	254	253	220	235	337	275	Apol3	238	165	260	226	299	297	Apol3	157	187	176	148	226	143	Apol3	311	278	129	287	268	177	Apol3	108	225	158	295	118	226	258	Apol3	246	153	176	178	112	Apol3	161	144	134	66
Apol9a	apolipoprotein L 9a	Apol9a	85	81	58	73	42	68	61	Apol9a	25	39	51	55	70	105	Apol9a	67	62	45	60	100	54	Apol9a	47	51	18	39	74	45	Apol9a	10	52	21	96	29	28	34	Apol9a	48	37	41	44	22	Apol9a	36	32	56	18
Apold1	apolipoprotein L domain containing 1	Apold1	827	804	731	701	813	1929	795	Apold1	1349	1957	1406	1651	1264	2627	Apold1	1825	1232	1560	1043	1364	1464	Apold1	430	665	345	416	668	308	Apold1	200	584	311	528	340	759	660	Apold1	1848	753	1113	962	1242	Apold1	1036	795	1318	659
Apom	apolipoprotein M	Apom	22	4	15	10	12	6	12	Apom	14	20	17	22	13	24	Apom	14	19	20	4	19	23	Apom	25	4	20	21	12	2	Apom	12	30	15	26	21	15	21	Apom	37	12	10	18	12	Apom	20	22	43	4
Apon	apolipoprotein N	Apon	0	0	2	0	0	4	0	Apon	0	0	0	0	0	0	Apon	0	0	2	2	0	0	Apon	0	0	0	0	0	0	Apon	0	0	0	0	0	0	0	Apon	0	0	0	0	0	Apon	0	0	0	0
Apoo	apolipoprotein O	Apoo	2698	3311	2921	3127	2506	3184	2634	Apoo	1874	1991	2996	2687	2811	3748	Apoo	3292	2700	3542	2189	3281	2460	Apoo	3069	3119	1355	2359	2976	2470	Apoo	964	1959	1247	2012	1105	1768	1757	Apoo	1891	1432	1639	1960	1131	Apoo	1800	1350	1771	1407
Apool	apolipoprotein O-like	Apool	532	632	575	549	452	659	396	Apool	420	404	596	535	545	621	Apool	631	618	703	443	703	479	Apool	654	651	278	397	517	518	Apool	246	457	315	489	271	420	459	Apool	512	417	540	598	388	Apool	489	355	488	402
Apopt1	apoptogenic 1, mitochondrial	Apopt1	2179	2636	1948	2302	2281	2465	1681	Apopt1	1720	1391	2364	2102	1828	2111	Apopt1	1731	1655	1720	1665	2601	1970	Apopt1	3086	2431	872	1525	2054	1717	Apopt1	646	1224	746	1430	672	960	1186	Apopt1	1167	974	787	983	630	Apopt1	1285	1010	1451	1098
App	amyloid beta precursor protein	App	186323	237974	170351	208731	175119	230785	151440	App	174136	124987	191232	199628	174784	192891	App	179852	178230	188969	156814	218791	159420	App	286854	196752	85910	178759	190672	156302	App	62981	132197	74566	146430	87906	136674	143828	App	148355	93332	128308	140955	87957	App	145166	122665	152614	108308
Appbp2	amyloid beta precursor protein binding protein 2	Appbp2	12734	15223	11819	14521	10470	15005	10073	Appbp2	7852	7923	13435	11086	11807	12951	Appbp2	12414	12214	12278	9726	14622	10740	Appbp2	12159	12779	5739	10868	12971	10997	Appbp2	5232	9643	6040	11225	6794	10260	11132	Appbp2	11448	8085	10522	11978	7112	Appbp2	10086	8262	10382	8523
Appl1	adaptor protein, phosphotyrosine interacting with PH domain and leucine zipper 1	Appl1	15742	18979	14912	17879	12768	18313	12299	Appl1	9469	9710	16574	12752	14607	16932	Appl1	16073	14783	15824	11888	18527	12493	Appl1	13998	15851	5858	11406	15605	14243	Appl1	4530	9296	5670	9872	6039	10381	9439	Appl1	10388	7977	10270	11536	7288	Appl1	9180	6681	8837	8321
Appl2	adaptor protein, phosphotyrosine interacting with PH domain and leucine zipper 2	Appl2	3095	4351	3126	3884	3535	3930	2664	Appl2	2338	2276	3523	3632	3387	3665	Appl2	2704	2644	2368	2100	3572	2148	Appl2	4659	3416	1707	3030	3508	2484	Appl2	1697	3897	2457	4216	2537	3617	4019	Appl2	4307	2294	3061	4473	2166	Appl2	3934	2836	3205	2704
Aprt	adenine phosphoribosyl transferase	Aprt	903	983	828	845	764	950	794	Aprt	834	612	1003	1037	949	1081	Aprt	849	844	925	880	1120	809	Aprt	1343	1011	455	656	935	706	Aprt	374	758	486	711	313	496	694	Aprt	667	482	552	627	389	Aprt	677	530	807	438
Aptr	Alu-mediated CDKN1A/p21 transcriptional regulator	Aptr	181	208	197	228	165	202	152	Aptr	171	149	203	206	214	248	Aptr	192	154	193	102	177	156	Aptr	214	227	95	137	212	184	Aptr	65	143	90	133	93	112	137	Aptr	148	86	128	144	78	Aptr	99	96	128	69
Aptx	aprataxin	Aptx	1378	1636	1387	1485	1273	1642	1053	Aptx	1202	901	1523	1366	1311	1551	Aptx	1556	1623	1863	1337	2220	1518	Aptx	1902	1467	589	1195	1642	1310	Aptx	558	1108	653	1192	681	1018	1252	Aptx	1267	769	1223	1206	888	Aptx	1305	1073	1472	877
Aqp1	aquaporin 1	Aqp1	720	1296	294	453	289	533	634	Aqp1	431	185	641	505	666	511	Aqp1	256	341	554	307	302	243	Aqp1	158	332	104	254	344	334	Aqp1	22	228	53	72	24	45	121	Aqp1	44	474	59	89	46	Aqp1	55	34	65	324
Aqp11	aquaporin 11	Aqp11	487	635	471	518	480	640	460	Aqp11	546	313	454	643	433	545	Aqp11	418	514	356	411	573	485	Aqp11	930	511	373	707	498	413	Aqp11	297	547	301	661	293	485	583	Aqp11	637	328	397	494	351	Aqp11	541	454	647	374
Aqp12a	aquaporin 12A	Aqp12a	0	0	0	0	0	2	0	Aqp12a	0	0	0	0	4	0	Aqp12a	0	1	0	0	4	2	Aqp12a	2	0	4	0	0	2	Aqp12a	0	2	0	0	0	0	2	Aqp12a	0	0	0	0	0	Aqp12a	5	2	6	0
Aqp2	aquaporin 2	Aqp2	6	0	4	6	4	6	0	Aqp2	4	0	2	2	6	2	Aqp2	0	0	2	2	2	0	Aqp2	2	0	0	0	0	0	Aqp2	2	0	0	2	0	0	0	Aqp2	0	0	0	0	0	Aqp2	1	0	0	0
Aqp3	aquaporin 3	Aqp3	0	4	0	0	3	0	0	Aqp3	18	0	2	2	2	0	Aqp3	0	0	0	0	0	6	Aqp3	0	0	0	4	0	0	Aqp3	0	6	5	0	0	0	3	Aqp3	7	5	1	0	1	Aqp3	0	1	2	2
Aqp4	aquaporin 4	Aqp4	43008	53120	39306	53425	38365	48078	38135	Aqp4	30944	31635	48912	37572	43123	54004	Aqp4	46550	43821	46727	38108	56899	34115	Aqp4	50731	44216	23158	43456	50845	34982	Aqp4	29672	61498	36732	66468	39738	61459	64403	Aqp4	70629	40104	58686	70342	41961	Aqp4	61421	48562	55275	50949
Aqp5	aquaporin 5	Aqp5	0	8	8	15	4	4	5	Aqp5	30	4	14	2	6	4	Aqp5	6	9	8	5	10	4	Aqp5	4	4	6	10	8	7	Aqp5	2	2	2	4	0	0	2	Aqp5	4	2	0	4	4	Aqp5	4	4	2	2
Aqp6	aquaporin 6	Aqp6	2	0	0	2	0	0	4	Aqp6	0	0	2	0	0	2	Aqp6	0	0	0	1	0	0	Aqp6	0	0	0	4	0	0	Aqp6	0	0	0	0	0	0	0	Aqp6	0	0	2	6	0	Aqp6	0	0	0	0
Aqp7	aquaporin 7	Aqp7	0	0	2	0	0	0	0	Aqp7	0	0	0	0	0	0	Aqp7	0	0	0	0	0	0	Aqp7	0	0	0	0	0	0	Aqp7	0	0	0	0	0	0	0	Aqp7	0	0	0	0	0	Aqp7	0	0	0	0
Aqp8	aquaporin 8	Aqp8	0	0	0	0	0	2	0	Aqp8	0	0	0	0	0	0	Aqp8	0	0	0	0	0	2	Aqp8	0	0	0	0	0	0	Aqp8	2	2	0	0	0	2	4	Aqp8	0	0	0	0	0	Aqp8	0	0	2	0
Aqp9	aquaporin 9	Aqp9	446	481	395	460	342	397	279	Aqp9	284	312	422	413	448	620	Aqp9	391	310	486	278	393	268	Aqp9	481	317	178	264	485	413	Aqp9	275	434	301	553	244	343	305	Aqp9	658	386	489	625	380	Aqp9	464	280	520	274
Aqr	aquarius intron-binding spliceosomal factor	Aqr	6964	8231	6593	7415	5702	7887	4976	Aqr	4916	4218	6936	5385	6297	6579	Aqr	6147	6065	6428	5115	7659	5291	Aqr	7769	6916	3118	6548	7210	5893	Aqr	2697	5174	3298	5845	3891	6183	6115	Aqr	6296	4187	5371	6345	4134	Aqr	5493	4254	5326	4556
Ar	androgen receptor	Ar	539	611	381	472	388	497	258	Ar	290	115	437	370	263	298	Ar	385	499	337	494	791	471	Ar	538	511	204	130	199	336	Ar	389	525	352	692	409	653	678	Ar	711	520	674	637	448	Ar	683	530	766	444
Araf	A-Raf proto-oncogene, serine/threonine kinase	Araf	14179	18031	14650	15985	13841	17897	12623	Araf	11140	10694	15812	14025	14678	17509	Araf	15012	13983	16351	11224	17746	12527	Araf	17789	15089	5952	11494	15446	12317	Araf	4438	9321	5929	9516	5763	8711	8952	Araf	9236	7194	8695	9881	6233	Araf	8886	6624	8891	7400
Arap1	ArfGAP with RhoGAP domain, ankyrin repeat and PH domain 1	Arap1	2235	2657	1692	2369	2300	2967	2143	Arap1	2206	1389	2289	2578	2438	2701	Arap1	1908	2064	1919	1892	3002	1767	Arap1	3058	2354	1065	2079	2357	2066	Arap1	1176	2233	1306	2579	1468	2035	2989	Arap1	2645	1527	1889	2744	1584	Arap1	2661	2205	2665	1776
Arap2	ArfGAP with RhoGAP domain, ankyrin repeat and PH domain 2	Arap2	15916	19911	15696	18805	14010	19426	12959	Arap2	9587	9630	16855	13739	13622	17020	Arap2	12558	11697	11593	9584	15209	10514	Arap2	14564	16697	6442	11645	15003	13251	Arap2	5199	9582	6230	10843	6684	10359	11065	Arap2	10061	7250	8723	11906	6458	Arap2	8918	6680	7855	6862
Arap3	ArfGAP with RhoGAP domain, ankyrin repeat and PH domain 3	Arap3	940	1393	1013	1271	943	1509	1001	Arap3	902	784	1095	1081	1070	1395	Arap3	949	844	1107	758	1148	935	Arap3	1355	1121	519	1237	1157	854	Arap3	442	974	538	1115	522	934	1002	Arap3	922	518	726	922	564	Arap3	968	860	1026	565
Arc	activity-regulated cytoskeleton-associated protein	Arc	9395	11418	8347	5106	6573	20742	10537	Arc	6963	4089	4822	5727	5054	4023	Arc	3409	3301	2250	3239	4669	3497	Arc	4600	5532	8504	3554	6523	2545	Arc	2968	6670	3206	6482	3414	6286	5941	Arc	6220	3642	3535	5284	2501	Arc	4219	3918	3286	2919
Arcn1	archain 1	Arcn1	14896	18703	12767	16290	12867	17916	11505	Arcn1	10117	8965	14808	13256	13579	14900	Arcn1	13698	12514	13470	11221	16221	12224	Arcn1	16233	15830	6902	14200	14868	12390	Arcn1	5800	11801	6737	12728	7922	12540	11897	Arcn1	13102	8582	10592	12787	8104	Arcn1	11772	9545	12134	10166
Areg	amphiregulin	Areg	4	22	6	12	4	6	6	Areg	4	4	8	0	3	2	Areg	2	4	2	4	4	14	Areg	2	4	2	6	8	6	Areg	2	12	11	2	4	6	2	Areg	0	2	4	2	2	Areg	4	0	2	0
Arel1	apoptosis resistant E3 ubiquitin protein ligase 1	Arel1	22913	25935	22667	23611	20144	26317	19170	Arel1	16690	14867	23027	21668	21911	25532	Arel1	26120	22959	25937	19614	26348	20248	Arel1	26834	22464	10123	22213	24585	19449	Arel1	10222	19452	11671	20504	14488	21609	20943	Arel1	22675	14104	21699	24048	14988	Arel1	21970	15978	21148	16629
Arf1	ADP-ribosylation factor 1	Arf1	43483	54144	41635	50741	41597	53771	39987	Arf1	40669	32903	47881	47721	45411	54964	Arf1	45329	43167	48198	35770	51985	38944	Arf1	62608	47145	20769	39353	47618	37793	Arf1	20134	38184	23414	40520	25096	36748	39131	Arf1	43094	26848	38246	42106	26661	Arf1	39199	29796	39065	28581
Arf2	ADP-ribosylation factor 2	Arf2	2909	3409	2505	3067	2419	3474	2616	Arf2	2211	2278	3051	2711	2854	3928	Arf2	3123	2704	3423	2242	3187	2405	Arf2	3342	3142	1464	2587	3023	2325	Arf2	1156	2163	1376	2418	1255	1878	2082	Arf2	2150	1447	1912	1899	1439	Arf2	2226	1686	2270	1526
Arf3	ADP-ribosylation factor 3	Arf3	118781	148323	118847	137535	123146	151417	119495	Arf3	115962	98905	129759	132177	135332	165268	Arf3	132487	114249	135611	101140	141728	106708	Arf3	175998	126548	64726	127613	139301	102483	Arf3	55280	113036	66668	116191	70830	105327	105850	Arf3	121984	75864	105075	117027	73335	Arf3	109316	82495	112556	86253
Arf4	ADP-ribosylation factor 4	Arf4	8756	11164	7812	9784	8341	10522	7169	Arf4	7789	5604	9348	8652	9303	9553	Arf4	9095	9054	8870	7793	11351	8550	Arf4	12052	9567	4428	8332	9391	8052	Arf4	3650	7967	4369	8148	5430	8337	8280	Arf4	8865	6220	8041	9623	5920	Arf4	7977	6179	7905	7418
Arf5	ADP-ribosylation factor 5	Arf5	9003	10738	8281	10106	8972	10436	8259	Arf5	8349	5844	9473	10624	9416	9695	Arf5	7029	7498	6895	7498	9301	7487	Arf5	13200	11356	5825	11780	8741	7394	Arf5	5524	10854	6586	12290	5275	7568	10225	Arf5	11082	5112	6382	7697	4946	Arf5	10974	9487	12779	6020
Arf6	ADP-ribosylation factor 6	Arf6	1830	2251	1560	1972	1730	2239	1535	Arf6	1550	1129	1841	1967	1943	1964	Arf6	1645	1724	1540	1441	2202	1758	Arf6	2435	1990	1036	2106	1828	1659	Arf6	878	1679	981	1722	1194	1828	1897	Arf6	1895	1114	1522	1905	1182	Arf6	1994	1584	2055	1589
Arfgap1	ADP-ribosylation factor GTPase activating protein 1	Arfgap1	7643	9566	7803	8960	7547	9714	7998	Arfgap1	7921	6198	8250	9206	8672	10496	Arfgap1	8704	7058	9097	6043	9114	7010	Arfgap1	12287	8444	4372	9248	8749	6720	Arfgap1	3582	6607	4233	7694	4029	6132	7450	Arfgap1	6624	3895	6051	6846	4213	Arfgap1	7032	5301	7643	3901
Arfgap2	ADP-ribosylation factor GTPase activating protein 2	Arfgap2	6081	7426	6074	6254	5365	6877	5812	Arfgap2	4570	4606	5860	5859	6364	8043	Arfgap2	7036	5613	7341	4737	7451	5585	Arfgap2	7738	6011	2718	5856	6275	4804	Arfgap2	2936	6137	3677	6542	3416	4657	5397	Arfgap2	5478	3650	4629	5183	3204	Arfgap2	5818	4745	6323	3596
Arfgap3	ADP-ribosylation factor GTPase activating protein 3	Arfgap3	1664	2217	1646	2039	1791	2159	1648	Arfgap3	1779	1279	2145	1975	1768	2237	Arfgap3	1863	1732	1967	1470	2208	1604	Arfgap3	2646	2030	904	1850	2125	1546	Arfgap3	702	1208	799	1313	901	1222	1515	Arfgap3	1343	891	1078	1340	930	Arfgap3	1466	996	1584	1000
Arfgef1	ADP ribosylation factor guanine nucleotide exchange factor 1	Arfgef1	17394	20430	16850	18891	14243	20663	12786	Arfgef1	11229	10589	17374	14105	15784	16943	Arfgef1	18996	17284	19282	14808	21059	14583	Arfgef1	17464	17106	7470	14071	16109	14630	Arfgef1	5951	11762	7140	13206	7437	12214	12127	Arfgef1	14011	8599	11367	13043	8282	Arfgef1	13469	10526	13432	9837
Arfgef2	ADP ribosylation factor guanine nucleotide exchange factor 2	Arfgef2	9682	11796	9634	11049	9079	11852	7673	Arfgef2	7233	6189	9336	8686	8573	10042	Arfgef2	10462	10279	11214	8287	12654	9189	Arfgef2	11477	9777	4568	9333	10309	8159	Arfgef2	4447	8218	5131	9176	5733	8764	9195	Arfgef2	9466	6012	8128	9400	5792	Arfgef2	9537	7628	10752	7272
Arfgef3	ARFGEF family member 3	Arfgef3	13403	17252	13721	17813	9701	16801	9332	Arfgef3	6777	4332	13361	10510	7021	12925	Arfgef3	10913	13210	8806	11347	17817	10450	Arfgef3	11160	14454	4343	2439	6260	10744	Arfgef3	2880	4541	2986	6683	4844	7653	7509	Arfgef3	6193	7705	9792	8034	6337	Arfgef3	6177	4527	5551	4260
Arfip1	ADP-ribosylation factor interacting protein 1	Arfip1	2285	2851	1923	2281	1767	2428	1720	Arfip1	1316	1297	2091	1837	2149	2366	Arfip1	2170	2175	1947	1632	2546	1928	Arfip1	2139	2271	834	1480	2238	1850	Arfip1	790	1744	970	1801	946	1588	1780	Arfip1	1587	1169	1410	1806	1129	Arfip1	1538	1137	1323	1369
Arfip2	ADP-ribosylation factor interacting protein 2	Arfip2	7128	8992	6318	7823	6744	8385	6077	Arfip2	6319	4489	7020	7419	6749	7495	Arfip2	7091	7432	7056	6757	9567	7218	Arfip2	10127	7545	3730	7426	7105	6052	Arfip2	3438	6306	4059	6846	4000	5658	6535	Arfip2	6833	4095	5038	5870	3775	Arfip2	7186	5797	7556	5193
Arfrp1	ADP-ribosylation factor related protein 1	Arfrp1	5668	6755	5782	6260	5008	6646	5795	Arfrp1	4866	4581	6589	6031	6668	7954	Arfrp1	7650	6166	8116	5410	7742	5574	Arfrp1	8382	6217	2579	5205	6741	5109	Arfrp1	2087	3963	2481	4214	2105	3239	3572	Arfrp1	3932	2741	3581	4136	2613	Arfrp1	4274	3379	4505	2988
Arg1	arginase 1	Arg1	211	342	258	287	206	249	181	Arg1	190	88	200	261	168	202	Arg1	289	380	350	260	444	290	Arg1	328	194	98	213	196	247	Arg1	285	720	410	683	342	533	493	Arg1	753	376	549	521	405	Arg1	844	779	877	631
Arg2	arginase 2	Arg2	409	411	491	380	353	448	323	Arg2	303	316	464	399	442	520	Arg2	618	520	645	452	634	418	Arg2	492	428	287	459	458	351	Arg2	249	479	326	510	242	423	491	Arg2	477	338	547	435	300	Arg2	514	391	513	420
Arglu1	arginine and glutamate rich 1	Arglu1	7383	8616	7127	7012	6244	7952	7239	Arglu1	5621	5599	9396	7299	8334	9373	Arglu1	7656	6506	7360	5380	7566	5886	Arglu1	8989	7899	2817	6251	7939	6080	Arglu1	2432	5116	3152	5870	3284	5214	5215	Arglu1	5889	3979	5204	6327	3554	Arglu1	5192	4234	5713	3990
Arhgap1	Rho GTPase activating protein 1	Arhgap1	7583	8958	7019	7374	6896	8849	6591	Arhgap1	5994	5257	7417	7215	7797	8641	Arhgap1	7975	7420	8772	6476	9484	6943	Arhgap1	10170	7456	4305	8338	8219	6315	Arhgap1	3102	5999	3498	5800	5009	6951	6892	Arhgap1	6840	4259	6543	7554	4856	Arhgap1	6152	4696	5767	5216
Arhgap10	Rho GTPase activating protein 10	Arhgap10	1981	2736	2069	2352	1918	2873	2122	Arhgap10	1912	1928	2821	2290	2392	3444	Arhgap10	1542	1298	1733	1381	1737	1260	Arhgap10	2496	2129	1018	2131	2176	1677	Arhgap10	551	1067	709	1358	763	1276	1270	Arhgap10	1485	795	1147	1252	825	Arhgap10	1271	954	1530	765
Arhgap11a	Rho GTPase activating protein 11A	Arhgap11a	311	385	377	336	208	298	308	Arhgap11a	151	194	298	234	286	347	Arhgap11a	358	300	385	260	379	266	Arhgap11a	282	321	121	182	303	260	Arhgap11a	144	324	170	273	224	341	425	Arhgap11a	340	191	223	350	209	Arhgap11a	266	252	332	201
Arhgap12	Rho GTPase activating protein 12	Arhgap12	5438	6259	5193	5753	4543	5995	4283	Arhgap12	3526	2968	5549	4802	5184	5516	Arhgap12	5879	5706	5885	4357	7078	4304	Arhgap12	6063	5384	2018	3934	5711	4498	Arhgap12	4157	8264	4906	8540	4695	7473	7770	Arhgap12	9860	6137	7800	9596	5305	Arhgap12	7569	5490	7258	5977
Arhgap15	Rho GTPase activating protein 15	Arhgap15	424	478	418	430	368	492	461	Arhgap15	330	332	508	420	500	617	Arhgap15	490	352	541	311	415	258	Arhgap15	501	404	232	357	411	373	Arhgap15	57	193	99	154	131	167	145	Arhgap15	217	117	162	163	122	Arhgap15	188	127	158	111
Arhgap17	Rho GTPase activating protein 17	Arhgap17	2714	3556	2481	3047	2541	3193	2994	Arhgap17	2089	1791	2990	2474	2618	3349	Arhgap17	2475	2401	2478	1982	2963	2284	Arhgap17	3056	2876	1310	2262	3241	2133	Arhgap17	985	2165	1283	2054	1303	1999	2195	Arhgap17	2410	1445	1867	2392	1436	Arhgap17	1998	1545	2171	1488
Arhgap18	Rho GTPase activating protein 18	Arhgap18	672	825	667	726	707	793	707	Arhgap18	443	509	908	467	696	898	Arhgap18	888	784	829	727	933	711	Arhgap18	794	699	325	582	682	630	Arhgap18	261	534	391	583	327	499	551	Arhgap18	506	389	381	505	303	Arhgap18	576	535	668	327
Arhgap19	Rho GTPase activating protein 19	Arhgap19	579	497	541	531	457	613	425	Arhgap19	370	319	572	405	385	491	Arhgap19	518	436	517	303	511	357	Arhgap19	598	491	246	347	500	433	Arhgap19	139	315	201	321	206	300	324	Arhgap19	329	275	270	319	246	Arhgap19	331	261	280	274
Arhgap20	Rho GTPase activating protein 20	Arhgap20	16984	20038	16518	17697	15090	22034	14170	Arhgap20	12453	11646	18349	14651	17172	18986	Arhgap20	19503	17993	20472	13972	21146	14133	Arhgap20	17729	17555	8888	17554	18042	14350	Arhgap20	6292	13209	7773	13365	9835	13075	14181	Arhgap20	16960	9265	13136	16009	9385	Arhgap20	14507	11317	14389	10297
Arhgap21	Rho GTPase activating protein 21	Arhgap21	30759	33314	27661	28306	28931	34924	22496	Arhgap21	23020	17948	29167	29532	28472	32172	Arhgap21	33588	30648	32049	27332	41911	28611	Arhgap21	37151	30773	14671	27869	28255	22901	Arhgap21	19077	35189	23269	38618	29164	43925	42495	Arhgap21	45652	23684	36566	44428	28420	Arhgap21	49882	39514	54356	32752
Arhgap22	Rho GTPase activating protein 22	Arhgap22	505	699	424	663	627	680	505	Arhgap22	576	321	493	637	440	475	Arhgap22	391	475	404	511	742	459	Arhgap22	812	659	302	626	666	411	Arhgap22	288	434	324	480	349	442	604	Arhgap22	484	250	356	372	224	Arhgap22	526	483	686	348
Arhgap23	Rho GTPase activating protein 23	Arhgap23	8957	12242	7838	9133	8898	10264	8469	Arhgap23	9910	6486	10435	11322	9339	9702	Arhgap23	10061	10451	9893	8753	13251	10528	Arhgap23	15230	9825	4602	9546	9365	8335	Arhgap23	5564	10446	6594	11157	8040	11542	14002	Arhgap23	12268	8066	10200	13788	8404	Arhgap23	11643	10688	12872	10313
Arhgap24	Rho GTPase activating protein 24	Arhgap24	474	469	349	363	328	491	340	Arhgap24	376	201	326	521	426	461	Arhgap24	362	292	300	370	425	388	Arhgap24	588	419	206	349	432	320	Arhgap24	238	407	222	334	237	402	366	Arhgap24	346	206	367	464	258	Arhgap24	324	300	398	253
Arhgap25	Rho GTPase activating protein 25	Arhgap25	2564	3395	2647	3048	2389	3258	2669	Arhgap25	2168	2175	2628	3015	2793	3285	Arhgap25	2528	2026	2773	1760	2755	2168	Arhgap25	3689	2631	1379	3224	3061	2207	Arhgap25	471	914	586	1181	491	981	1186	Arhgap25	907	534	771	964	571	Arhgap25	1013	863	1246	568
Arhgap26	Rho GTPase activating protein 26	Arhgap26	12580	15724	12961	12317	10439	13210	8833	Arhgap26	9058	7607	13251	10804	11805	11770	Arhgap26	14409	12665	15709	12338	16958	10592	Arhgap26	13263	12553	6088	10988	11871	10741	Arhgap26	5266	11077	6205	11862	5894	8977	10419	Arhgap26	10978	7074	8317	8758	5535	Arhgap26	11246	9051	14321	7909
Arhgap27	Rho GTPase activating protein 27	Arhgap27	454	671	449	623	516	608	540	Arhgap27	483	275	515	603	455	580	Arhgap27	355	468	424	410	779	473	Arhgap27	891	605	344	615	594	453	Arhgap27	259	456	334	521	364	530	811	Arhgap27	451	304	372	589	349	Arhgap27	484	414	659	377
Arhgap28	Rho GTPase activating protein 28	Arhgap28	167	172	100	138	104	172	114	Arhgap28	109	48	115	122	136	118	Arhgap28	85	120	115	60	96	80	Arhgap28	94	88	53	92	97	76	Arhgap28	80	119	66	119	62	113	67	Arhgap28	108	88	113	97	95	Arhgap28	110	62	121	100
Arhgap29	Rho GTPase activating protein 29	Arhgap29	2854	3067	2369	2435	1715	2758	2034	Arhgap29	1567	1635	2789	2161	2814	3021	Arhgap29	2426	2657	2967	1987	2723	2179	Arhgap29	1854	2018	971	1828	2023	1904	Arhgap29	590	1350	835	1287	739	1339	1193	Arhgap29	1666	1013	1100	1476	989	Arhgap29	1439	1215	1728	1059
Arhgap30	Rho GTPase activating protein 30	Arhgap30	242	341	275	316	204	309	402	Arhgap30	214	173	273	212	265	295	Arhgap30	221	231	342	184	369	230	Arhgap30	347	216	94	182	306	177	Arhgap30	60	167	123	245	108	194	211	Arhgap30	246	130	157	217	125	Arhgap30	186	200	251	143
Arhgap31	Rho GTPase activating protein 31	Arhgap31	1379	1913	1297	1439	1242	1606	1339	Arhgap31	1113	874	1451	1261	1383	1623	Arhgap31	1169	1397	1264	1160	1790	1294	Arhgap31	1692	1231	677	1518	1528	1116	Arhgap31	773	1606	1002	1540	1028	1553	1915	Arhgap31	1776	1088	1722	2097	1282	Arhgap31	1643	1474	1884	1534
Arhgap32	Rho GTPase activating protein 32	Arhgap32	81982	95063	78815	84667	70850	97166	60148	Arhgap32	57506	49087	74361	72011	72213	79852	Arhgap32	78899	75667	89719	67252	99166	72115	Arhgap32	88441	80239	40860	88446	84453	65452	Arhgap32	14154	30578	16186	32988	20525	34020	32391	Arhgap32	36356	18964	27525	33436	21590	Arhgap32	33305	27135	35714	24685
Arhgap33	Rho GTPase activating protein 33	Arhgap33	11008	16071	10334	13870	13011	15962	11362	Arhgap33	14408	7227	13092	13622	13735	13268	Arhgap33	10294	11294	9563	10829	16333	12435	Arhgap33	20856	13713	8626	16156	15543	10610	Arhgap33	5075	9903	6036	10734	7444	9923	12468	Arhgap33	12996	5777	9023	10232	7240	Arhgap33	11032	9237	12179	7620
Arhgap35	Rho GTPase activating protein 35	Arhgap35	29696	36394	28408	32114	27143	36975	24801	Arhgap35	25306	19436	30886	27865	28869	32475	Arhgap35	31705	29467	34068	25854	39838	27112	Arhgap35	36588	29704	15822	34463	30949	25181	Arhgap35	14144	27292	16834	29056	20205	30121	30943	Arhgap35	34164	19277	27434	32099	20401	Arhgap35	30600	25170	33386	22851
Arhgap36	Rho GTPase activating protein 36	Arhgap36	6	16	16	16	16	4	16	Arhgap36	3	2	18	10	2	4	Arhgap36	18	6	4	2	18	6	Arhgap36	14	4	4	16	6	2	Arhgap36	37	106	83	163	82	145	113	Arhgap36	37	76	74	40	72	Arhgap36	151	42	113	31
Arhgap39	Rho GTPase activating protein 39	Arhgap39	6309	7972	6109	6733	6495	7311	5970	Arhgap39	6394	4295	6666	7195	6462	7384	Arhgap39	7222	6994	7042	6090	8861	6747	Arhgap39	10216	7299	3726	7869	7024	5418	Arhgap39	6211	11460	7176	12368	8840	11183	14020	Arhgap39	14018	7684	11722	13570	8336	Arhgap39	13905	11039	15560	10298
Arhgap4	Rho GTPase activating protein 4	Arhgap4	779	999	786	837	819	931	795	Arhgap4	752	597	829	786	894	1036	Arhgap4	901	844	977	922	1175	820	Arhgap4	1128	796	479	819	868	630	Arhgap4	411	714	510	892	534	627	843	Arhgap4	986	416	610	816	436	Arhgap4	961	870	1174	588
Arhgap40	Rho GTPase activating protein 40	Arhgap40	2	10	10	10	4	2	0	Arhgap40	2	2	12	2	6	11	Arhgap40	21	18	17	15	9	10	Arhgap40	2	7	6	8	4	6	Arhgap40	0	8	6	4	0	3	3	Arhgap40	7	0	3	2	5	Arhgap40	8	4	16	1
Arhgap42	Rho GTPase activating protein 42	Arhgap42	829	975	744	844	677	870	743	Arhgap42	567	433	785	695	881	939	Arhgap42	878	724	700	629	1139	606	Arhgap42	772	738	351	527	799	624	Arhgap42	437	961	599	951	680	1234	1214	Arhgap42	1223	729	1060	1318	878	Arhgap42	1140	839	1103	992
Arhgap44	Rho GTPase activating protein 44	Arhgap44	16371	21186	15596	19231	16857	20639	15305	Arhgap44	15648	11426	17194	17536	16346	17896	Arhgap44	17710	16960	18179	14921	21613	16758	Arhgap44	25610	18787	10276	22026	18554	13825	Arhgap44	7282	13285	8236	14910	9878	14897	16142	Arhgap44	17299	8578	12890	16387	9392	Arhgap44	15182	13090	17711	11530
Arhgap45	Rho GTPase activating protein 45	Arhgap45	448	708	360	535	439	514	400	Arhgap45	394	257	467	416	388	451	Arhgap45	335	413	390	329	581	467	Arhgap45	665	507	230	521	427	372	Arhgap45	212	549	285	563	289	329	632	Arhgap45	504	240	312	425	228	Arhgap45	538	457	772	317
Arhgap5	Rho GTPase activating protein 5	Arhgap5	23023	26837	22002	26223	19245	28182	16026	Arhgap5	10964	12594	23451	16126	19467	22886	Arhgap5	22055	22087	22030	17969	29023	17784	Arhgap5	16992	23383	7930	15684	20922	20808	Arhgap5	5971	12018	7261	13825	9366	15738	13398	Arhgap5	14341	11752	13981	16818	10977	Arhgap5	11544	8744	11068	10724
Arhgap6	Rho GTPase activating protein 6	Arhgap6	1056	1369	1015	1034	850	1277	864	Arhgap6	716	635	1014	835	1116	1190	Arhgap6	1042	807	851	855	1209	821	Arhgap6	1008	1070	518	936	1110	829	Arhgap6	430	1101	749	1340	859	1424	1072	Arhgap6	1087	792	1175	887	903	Arhgap6	1134	1114	1082	908
Arhgap8	Rho GTPase activating protein 8	Arhgap8	17	10	22	20	22	14	4	Arhgap8	8	3	15	6	26	17	Arhgap8	19	42	20	18	15	14	Arhgap8	20	10	6	19	32	12	Arhgap8	36	38	30	100	55	64	75	Arhgap8	52	46	80	38	32	Arhgap8	77	55	133	56
Arhgap9	Rho GTPase activating protein 9	Arhgap9	204	229	129	206	170	203	162	Arhgap9	159	88	130	188	146	156	Arhgap9	120	143	141	131	245	156	Arhgap9	250	196	79	154	181	162	Arhgap9	81	193	101	194	95	155	275	Arhgap9	240	100	176	176	90	Arhgap9	154	101	256	105
Arhgdia	Rho GDP dissociation inhibitor alpha	Arhgdia	19272	25171	20428	23265	19013	24005	21551	Arhgdia	20085	16855	22905	23446	22796	28386	Arhgdia	21588	21098	24279	17881	25391	19248	Arhgdia	32233	22272	14204	26569	23300	18428	Arhgdia	11155	21522	13217	21825	13756	20503	24144	Arhgdia	23488	12152	17869	21112	13468	Arhgdia	22267	18924	23336	14471
Arhgdib	Rho GDP dissociation inhibitor beta	Arhgdib	928	1165	858	889	751	925	910	Arhgdib	691	652	805	722	878	1126	Arhgdib	851	757	698	669	1150	589	Arhgdib	1128	874	452	737	878	582	Arhgdib	433	851	411	880	405	620	927	Arhgdib	738	397	501	690	401	Arhgdib	743	704	725	419
Arhgef1	rho guanine nucleotide exchange factor 1	Arhgef1	2979	3968	2809	3302	3289	3748	2984	Arhgef1	3187	2234	3195	3536	3056	3333	Arhgef1	3031	3040	3020	2820	4492	3314	Arhgef1	4736	3378	2033	3492	3424	2495	Arhgef1	1975	3718	2121	3829	2325	3304	4298	Arhgef1	3989	2006	2740	3818	2160	Arhgef1	4060	3266	4543	2475
Arhgef10	Rho guanine nucleotide exchange factor 10	Arhgef10	3153	3975	2941	3304	2853	3449	2646	Arhgef10	2370	1629	3006	3167	2300	2932	Arhgef10	2984	3526	2972	2678	3999	3333	Arhgef10	4397	3268	1175	2512	2899	2678	Arhgef10	1889	4062	2516	4158	2820	3734	5206	Arhgef10	4023	2466	3134	4197	2793	Arhgef10	5021	4041	4583	3914
Arhgef10l	Rho guanine nucleotide exchange factor 10 like	Arhgef10l	3180	3995	2674	3170	3401	3662	2695	Arhgef10l	3343	1735	3333	3856	3272	2877	Arhgef10l	2189	2852	2305	2677	4062	3284	Arhgef10l	5076	3485	1762	3659	3273	2568	Arhgef10l	1589	2938	1986	3177	1485	2041	2875	Arhgef10l	2985	1509	1733	2297	1438	Arhgef10l	2767	2250	3561	1477
Arhgef11	Rho guanine nucleotide exchange factor 11	Arhgef11	13131	16319	13085	14487	12490	15883	11926	Arhgef11	10847	8764	13432	12805	12652	14695	Arhgef11	14360	13730	14590	11838	17611	12863	Arhgef11	16883	13897	6820	13245	14161	11123	Arhgef11	6037	12130	7567	12428	8333	11947	13405	Arhgef11	14394	8179	11619	14460	8126	Arhgef11	14264	11321	14889	10150
Arhgef12	rho guanine nucleotide exchange factor 12	Arhgef12	9088	10832	8265	9736	7964	10486	7676	Arhgef12	6049	5852	8871	7853	7963	10494	Arhgef12	9759	8592	10561	6824	11046	7143	Arhgef12	10635	8976	4313	7726	9735	7552	Arhgef12	4824	8761	5312	10514	6150	9111	10603	Arhgef12	10416	5343	8502	9613	6509	Arhgef12	11835	9579	12463	7180
Arhgef15	Rho guanine nucleotide exchange factor 15	Arhgef15	695	681	578	870	424	659	602	Arhgef15	459	349	470	462	677	544	Arhgef15	614	577	758	527	689	401	Arhgef15	819	506	288	662	605	661	Arhgef15	252	307	226	663	221	393	455	Arhgef15	337	151	274	557	178	Arhgef15	314	257	519	134
Arhgef16	Rho guanine nucleotide exchange factor 16	Arhgef16	31	68	22	57	48	47	48	Arhgef16	36	34	63	36	46	32	Arhgef16	22	25	47	22	59	49	Arhgef16	41	20	12	52	37	34	Arhgef16	14	49	22	77	32	46	48	Arhgef16	86	40	53	49	32	Arhgef16	24	30	19	28
Arhgef18	Rho/Rac guanine nucleotide exchange factor 18	Arhgef18	3155	4242	2807	3634	3435	4047	2711	Arhgef18	3347	2115	3188	3281	3162	3225	Arhgef18	3179	3331	3231	3136	4625	3464	Arhgef18	5291	3600	1879	3641	3417	2684	Arhgef18	1632	3201	2013	3694	2100	3225	3856	Arhgef18	3958	2140	2643	3190	2014	Arhgef18	4228	3521	4634	2801
Arhgef19	Rho guanine nucleotide exchange factor 19	Arhgef19	623	905	540	835	687	970	660	Arhgef19	793	467	750	877	667	652	Arhgef19	691	903	637	848	1318	1002	Arhgef19	1264	632	372	632	674	563	Arhgef19	347	615	367	663	399	653	793	Arhgef19	660	376	417	735	411	Arhgef19	660	567	758	558
Arhgef2	Rho/Rac guanine nucleotide exchange factor 2	Arhgef2	15186	18138	14649	16042	13666	17788	13275	Arhgef2	12326	10745	14286	14979	14842	16158	Arhgef2	10269	10027	10964	8790	13152	9983	Arhgef2	19293	15304	7222	15204	15785	12880	Arhgef2	6707	13847	7938	14455	9099	12825	14548	Arhgef2	14909	9079	12723	15493	9022	Arhgef2	12449	10186	13494	9801
Arhgef25	Rho guanine nucleotide exchange factor 25	Arhgef25	9709	11324	9026	10468	9571	11580	8823	Arhgef25	8102	7141	9875	11061	9723	12326	Arhgef25	8185	8131	9840	7213	10257	8385	Arhgef25	12999	10936	5499	10867	9446	6987	Arhgef25	8121	15369	10208	16750	8458	12476	14533	Arhgef25	16585	8720	11572	14917	8321	Arhgef25	16344	12698	18179	10394
Arhgef26	Rho guanine nucleotide exchange factor 26	Arhgef26	1303	1563	1090	1424	1166	1572	1089	Arhgef26	1067	822	1357	1285	1309	1337	Arhgef26	1089	976	1036	1005	1442	907	Arhgef26	1596	1336	524	1118	1200	1148	Arhgef26	1580	3471	1857	3791	2141	3286	3800	Arhgef26	3914	2485	3147	3884	2549	Arhgef26	3776	2732	3331	2700
Arhgef28	Rho guanine nucleotide exchange factor 28	Arhgef28	5336	5830	4411	4671	4122	5810	3791	Arhgef28	3221	3102	4743	4621	4750	4862	Arhgef28	5503	4680	5757	4435	5357	3777	Arhgef28	6167	4556	2505	5168	5611	3763	Arhgef28	3263	5195	3653	4962	2953	5811	6463	Arhgef28	5394	3714	5424	6232	4167	Arhgef28	6463	4198	7375	4482
Arhgef3	Rho guanine nucleotide exchange factor 3	Arhgef3	10110	13847	10133	10610	8352	12324	10938	Arhgef3	6421	5317	9302	8486	9784	10149	Arhgef3	8801	8472	8292	6113	8643	7291	Arhgef3	12632	11525	4808	11768	10396	8566	Arhgef3	4147	7638	5006	9047	4735	7072	8505	Arhgef3	8576	5147	6550	7391	5293	Arhgef3	8422	6949	9419	5883
Arhgef33	Rho guanine nucleotide exchange factor 33	Arhgef33	76	89	43	47	58	69	33	Arhgef33	60	24	80	92	41	46	Arhgef33	83	87	73	48	86	66	Arhgef33	105	74	32	42	43	33	Arhgef33	16	48	35	52	28	49	73	Arhgef33	64	31	22	43	27	Arhgef33	71	66	118	74
Arhgef37	Rho guanine nucleotide exchange factor 37	Arhgef37	1558	1588	1313	1106	1323	1535	1052	Arhgef37	919	737	1046	1149	1063	1492	Arhgef37	1229	946	1166	844	1165	860	Arhgef37	1613	1217	528	1184	1433	1317	Arhgef37	1304	2462	1278	2264	1592	2015	2377	Arhgef37	2423	1299	2083	2772	1687	Arhgef37	2736	1738	2671	1623
Arhgef38	Rho guanine nucleotide exchange factor 38	Arhgef38	60	7	90	26	82	22	78	Arhgef38	26	4	6	2	0	24	Arhgef38	44	110	30	4	13	4	Arhgef38	26	24	0	2	38	61	Arhgef38	27	10	29	18	36	14	32	Arhgef38	16	6	2	15	14	Arhgef38	17	17	20	2
Arhgef39	rho guanine nucleotide exchange factor 39	Arhgef39	26	16	11	15	4	11	19	Arhgef39	20	10	13	6	17	21	Arhgef39	23	22	29	18	17	22	Arhgef39	19	11	11	22	5	18	Arhgef39	15	41	18	46	21	11	41	Arhgef39	27	14	31	31	13	Arhgef39	22	35	40	13
Arhgef4	Rho guanine nucleotide exchange factor 4	Arhgef4	21937	27134	20460	25010	22592	27915	22221	Arhgef4	20986	16124	24550	25850	23552	26778	Arhgef4	21751	20223	20345	16774	25030	20742	Arhgef4	35654	22901	11900	24381	23780	18223	Arhgef4	9829	18467	11944	20805	12572	17838	21179	Arhgef4	18371	12148	16124	17330	11673	Arhgef4	19878	16206	20848	13028
Arhgef40	Rho guanine nucleotide exchange factor 40	Arhgef40	2269	2912	1840	2780	2333	2912	2140	Arhgef40	2375	1502	2743	2768	2627	2458	Arhgef40	2088	2392	2015	2363	3452	2323	Arhgef40	3645	2459	1220	2472	2525	1892	Arhgef40	1377	2533	1562	3122	1533	2206	3099	Arhgef40	2785	1776	2116	2742	1538	Arhgef40	2942	2418	3393	1755
Arhgef5	Rho guanine nucleotide exchange factor 5	Arhgef5	357	399	342	326	216	394	329	Arhgef5	273	252	404	271	335	337	Arhgef5	230	227	282	209	284	216	Arhgef5	246	288	127	243	249	248	Arhgef5	74	224	81	181	124	177	195	Arhgef5	300	173	181	253	153	Arhgef5	149	101	163	121
Arhgef6	Rac/Cdc42 guanine nucleotide exchange factor 6	Arhgef6	1312	1681	1282	1351	1183	1486	1194	Arhgef6	903	756	1434	1082	1222	1578	Arhgef6	1221	1080	1147	1019	1317	988	Arhgef6	1307	1311	652	1264	1349	1045	Arhgef6	829	1936	1148	1912	1378	2234	2062	Arhgef6	2142	1366	1965	2048	1419	Arhgef6	1946	1459	1902	1540
Arhgef7	Rho guanine nucleotide exchange factor 7	Arhgef7	15977	20668	15835	18126	15812	19475	15317	Arhgef7	16018	12163	17385	17275	18120	18575	Arhgef7	19470	17779	19817	15800	22541	17000	Arhgef7	24031	17884	9880	18721	17827	14222	Arhgef7	6742	13075	8328	14663	8987	13144	14701	Arhgef7	15993	8387	11611	14305	8696	Arhgef7	15420	12805	17062	10114
Arhgef9	Cdc42 guanine nucleotide exchange factor 9	Arhgef9	35778	38335	32946	37355	28156	42086	25671	Arhgef9	21905	22136	35262	30014	33375	36989	Arhgef9	33292	28679	35379	25969	35893	24008	Arhgef9	34777	34706	14814	31239	34046	29605	Arhgef9	11837	24773	14590	27626	17391	27604	26059	Arhgef9	29165	19345	26854	28906	20026	Arhgef9	26155	18633	25168	20669
Arid1a	AT-rich interaction domain 1A	Arid1a	12895	15830	11845	13296	12233	15339	11167	Arid1a	12473	9047	13224	13475	13796	14392	Arid1a	13186	11852	13799	10141	15585	11642	Arid1a	18796	13468	7665	15247	13901	10481	Arid1a	6904	13534	8128	14989	10818	15103	17018	Arid1a	16512	8577	13617	16715	10249	Arid1a	16263	12672	17436	11736
Arid1b	AT-rich interaction domain 1B	Arid1b	6152	7479	5743	6847	5820	8050	5284	Arid1b	6319	4241	6113	6426	6376	6953	Arid1b	6260	6164	6243	5031	8012	5602	Arid1b	9324	6362	3329	6440	7052	5201	Arid1b	4444	8535	5023	8665	6600	8882	9806	Arid1b	10238	5705	9025	9925	6546	Arid1b	9893	7493	10497	7255
Arid2	AT-rich interaction domain 2	Arid2	6028	7287	5454	6556	5132	6854	4834	Arid2	4268	3485	6153	5517	5582	5935	Arid2	5781	5568	5967	4750	7443	5254	Arid2	6573	6203	2717	4915	5682	5152	Arid2	2468	4912	3085	5329	3904	5767	5962	Arid2	5966	3923	5442	6834	3915	Arid2	5664	4346	5513	4588
Arid3a	AT-rich interaction domain 3A	Arid3a	1479	1667	1393	1395	1372	1666	1283	Arid3a	1362	1029	1789	1593	1586	1861	Arid3a	1454	1263	1305	1108	1858	1341	Arid3a	1507	1573	557	1165	1551	1216	Arid3a	428	957	550	917	606	916	1050	Arid3a	1085	677	877	1042	640	Arid3a	1008	766	1131	821
Arid3b	AT-rich interaction domain 3B	Arid3b	775	1301	859	865	679	884	1065	Arid3b	681	544	794	830	699	753	Arid3b	674	585	663	530	843	622	Arid3b	888	725	614	804	798	540	Arid3b	279	658	355	616	473	696	733	Arid3b	800	417	611	775	447	Arid3b	650	429	640	476
Arid3c	AT-rich interaction domain 3C	Arid3c	26	39	23	6	20	8	18	Arid3c	24	12	2	14	6	10	Arid3c	16	17	8	9	28	7	Arid3c	26	19	12	18	24	22	Arid3c	2	14	9	12	18	5	20	Arid3c	18	7	8	2	2	Arid3c	17	4	18	10
Arid4a	AT-rich interaction domain 4A	Arid4a	4163	5056	3831	4341	3473	4945	2995	Arid4a	3036	2654	4816	3741	4013	4288	Arid4a	4348	4193	4373	3295	5208	3683	Arid4a	4579	4792	1703	3331	4109	3699	Arid4a	1588	3067	1935	3867	2402	3811	3831	Arid4a	4440	2238	3360	3891	2575	Arid4a	4384	3476	4880	2940
Arid4b	AT-rich interaction domain 4B	Arid4b	1940	2254	1537	1900	1705	2162	1174	Arid4b	845	578	1127	1382	1089	1147	Arid4b	1384	1421	1191	1301	2073	1634	Arid4b	1870	1967	504	871	1369	1355	Arid4b	556	1052	625	1124	734	867	894	Arid4b	635	661	838	1002	722	Arid4b	915	618	891	836
Arid5a	AT-rich interaction domain 5A	Arid5a	816	850	880	644	804	827	678	Arid5a	841	758	835	836	1020	802	Arid5a	912	888	780	695	1312	837	Arid5a	978	737	397	661	594	660	Arid5a	541	853	618	908	704	933	992	Arid5a	1318	538	814	1202	625	Arid5a	1596	1347	1884	925
Arid5b	AT-rich interaction domain 5B	Arid5b	3117	3466	2623	3097	2560	3494	2082	Arid5b	2238	1670	2924	2651	2534	2895	Arid5b	3602	3758	4439	3040	4871	3110	Arid5b	3590	3359	1537	3638	3241	2526	Arid5b	1270	2317	1371	2680	1820	2717	3333	Arid5b	3043	1600	3015	3105	2054	Arid5b	3462	2557	3501	2516
Arih1	ariadne RBR E3 ubiquitin protein ligase 1	Arih1	10652	12937	10401	11697	8894	12506	8730	Arih1	7551	7427	11232	9896	10840	11630	Arih1	11952	10702	11649	9113	13069	9507	Arih1	11592	10693	5329	10749	10548	9338	Arih1	4062	8295	5048	8832	5645	9147	8982	Arih1	9599	5893	8066	9659	5938	Arih1	9124	7328	8669	7102
Arih2	ariadne RBR E3 ubiquitin protein ligase 2	Arih2	5519	6784	5202	5836	4825	6378	4795	Arih2	4646	3987	5774	5947	5979	6363	Arih2	5989	6004	6546	4772	7296	5295	Arih2	7450	5904	2884	5747	5784	4526	Arih2	2401	4738	3054	5572	3126	4668	5208	Arih2	5355	3233	4449	5421	3196	Arih2	5573	4593	6216	3506
Arih2os	ariadne homolog 2 opposite strand	Arih2os	6	4	6	6	2	8	8	Arih2os	1	2	0	0	2	0	Arih2os	2	8	2	2	2	1	Arih2os	2	3	0	2	0	4	Arih2os	0	0	0	0	0	0	8	Arih2os	4	0	0	0	0	Arih2os	0	0	0	0
Arl1	ADP-ribosylation factor like GTPase 1	Arl1	3589	4257	3419	3811	3108	4193	3207	Arl1	3128	2421	4084	3814	4020	4301	Arl1	3862	3713	3788	2936	4352	3338	Arl1	5007	3659	1763	3415	3692	3044	Arl1	1390	3161	1911	3456	1789	3093	3071	Arl1	3473	2207	2719	3263	1973	Arl1	3141	2398	3241	2395
Arl10	ADP-ribosylation factor like GTPase 10	Arl10	2121	2812	1908	2513	2212	2765	1986	Arl10	2618	1666	2607	2707	2365	2955	Arl10	2171	1961	2012	1829	2709	1867	Arl10	3715	2536	965	2168	2473	2036	Arl10	732	1607	947	1794	927	1397	1506	Arl10	1723	1116	1441	1469	1082	Arl10	1642	1325	1714	1211
Arl11	ADP-ribosylation factor like GTPase 11	Arl11	123	163	129	187	157	128	127	Arl11	70	72	102	90	114	131	Arl11	165	219	211	162	322	204	Arl11	166	145	44	135	156	103	Arl11	46	91	71	100	54	63	122	Arl11	101	60	99	81	46	Arl11	129	162	158	145
Arl13a	ADP ribosylation factor like GTPase 13A	Arl13a	0	0	0	1	0	0	0	Arl13a	0	0	0	0	0	0	Arl13a	2	0	0	0	0	0	Arl13a	0	0	0	0	0	0	Arl13a	0	0	0	0	0	0	0	Arl13a	2	0	0	0	2	Arl13a	0	0	0	0
Arl13b	ADP-ribosylation factor like GTPase 13B	Arl13b	2773	3479	2556	3241	2421	3248	2271	Arl13b	1676	1522	2899	2460	2469	3029	Arl13b	2753	2510	2365	2212	3337	2341	Arl13b	2932	3106	970	1805	2804	2500	Arl13b	936	1885	1171	2224	1280	2157	2213	Arl13b	2087	1664	2180	2282	1622	Arl13b	2031	1470	1807	1734
Arl14	ADP-ribosylation factor-like 14	Arl14	0	0	2	0	0	0	0	Arl14	0	2	0	0	0	0	Arl14	0	0	2	0	0	2	Arl14	2	0	0	0	0	0	Arl14	0	10	0	0	0	0	0	Arl14	0	3	0	4	2	Arl14	4	0	0	0
Arl14ep	ADP-ribosylation factor like GTPase 14 effector protein	Arl14ep	4897	5887	4784	5375	4609	5906	4235	Arl14ep	3732	3275	5473	4636	5164	5691	Arl14ep	5797	5013	5552	3856	6055	4175	Arl14ep	5377	5271	2406	4776	5528	4210	Arl14ep	2418	5133	3103	5461	2911	4911	4710	Arl14ep	5319	3398	4416	5155	3191	Arl14ep	5235	3960	5223	3916
Arl14epl	ADP ribosylation factor like GTPase 14 effector protein like	Arl14epl	0	0	2	0	2	4	2	Arl14epl	2	0	0	0	0	0	Arl14epl	3	7	5	0	2	2	Arl14epl	4	3	0	0	0	0	Arl14epl	0	2	0	2	0	2	0	Arl14epl	0	0	0	1	4	Arl14epl	0	2	7	0
Arl15	ADP-ribosylation factor like GTPase 15	Arl15	3131	3747	3350	3312	2453	3987	2510	Arl15	2303	2267	3308	2946	3208	3254	Arl15	3471	3466	3884	2878	4409	2967	Arl15	3279	3160	1542	2802	3331	2923	Arl15	3016	6659	3811	6676	4476	7369	6414	Arl15	8052	5107	7009	8929	5163	Arl15	5765	4317	6016	5292
Arl16	ADP-ribosylation factor like GTPase 16	Arl16	1934	2264	1910	2358	1643	1931	1759	Arl16	1618	1808	2189	2350	2457	2788	Arl16	2271	1886	2547	2093	2673	2042	Arl16	3038	1888	1246	2169	2313	2015	Arl16	1121	2003	1171	2390	1325	1862	2206	Arl16	2151	1383	2144	2426	1399	Arl16	2394	1831	2647	1590
Arl2	ADP-ribosylation factor like GTPase 2	Arl2	3195	3783	3148	3518	2891	3569	3324	Arl2	3203	2795	3693	3679	3437	4239	Arl2	3097	3136	3692	2691	3693	2791	Arl2	5363	3486	1753	3331	3639	2864	Arl2	1508	2744	1569	2753	1447	2157	2931	Arl2	2496	1656	1949	2286	1633	Arl2	2622	2220	2491	1256
Arl2bp	ADP-ribosylation factor like GTPase 2 binding protein	Arl2bp	17406	20561	16850	19190	15499	20294	16872	Arl2bp	14724	13250	18380	18695	18844	23314	Arl2bp	18530	15809	19406	14264	19880	15760	Arl2bp	24184	18434	10617	19938	19377	15172	Arl2bp	6937	14251	8587	15424	10105	15534	16583	Arl2bp	16567	8702	12918	15907	9741	Arl2bp	14943	11643	14998	11285
Arl3	ADP ribosylation factor like GTPase 3	Arl3	8921	9091	7947	9319	7944	10887	8405	Arl3	7657	5662	9508	8923	7918	11335	Arl3	8174	8754	8892	6738	10790	7783	Arl3	13222	9533	3893	6887	9258	7053	Arl3	3398	6220	4446	7793	4172	7212	8025	Arl3	7667	4344	5507	6544	4599	Arl3	7909	7304	9218	5298
Arl4a	ADP-ribosylation factor like GTPase 4A	Arl4a	4210	4923	3984	4754	3587	5108	3260	Arl4a	2945	2952	5165	3864	4317	5556	Arl4a	5679	4781	5869	3826	6108	4349	Arl4a	3727	4555	1487	3410	4347	3556	Arl4a	760	1562	1069	1721	1041	1765	1583	Arl4a	1775	1378	1699	1854	1341	Arl4a	2055	1513	1934	1625
Arl4c	ADP-ribosylation factor like GTPase 4C	Arl4c	3863	4351	3807	4369	3347	4561	3180	Arl4c	2934	2642	4300	3815	4104	4538	Arl4c	3603	3215	3648	2721	4518	3205	Arl4c	4684	3702	1506	3507	4233	3012	Arl4c	1506	2586	1697	2964	1729	2668	2549	Arl4c	2678	2091	2495	2638	1728	Arl4c	2598	1999	2863	2028
Arl4d	ADP-ribosylation factor like GTPase 4D	Arl4d	2079	2133	1454	2206	1879	2798	1615	Arl4d	2490	1692	2473	3290	3131	3199	Arl4d	1048	920	948	923	1325	1091	Arl4d	2607	2085	1204	1513	1823	1387	Arl4d	444	648	453	1047	446	612	577	Arl4d	794	529	702	970	459	Arl4d	553	506	634	367
Arl5a	ADP-ribosylation factor like GTPase 5A	Arl5a	14681	18109	14793	15608	12170	17109	11605	Arl5a	8301	8444	15156	11263	13824	15724	Arl5a	15879	14700	15454	11582	18308	13187	Arl5a	12399	15131	5979	12283	14319	12531	Arl5a	4369	9181	5640	9276	6081	9631	9633	Arl5a	9945	7340	8415	10600	6689	Arl5a	9434	6947	9014	8316
Arl5b	ADP-ribosylation factor like GTPase 5B	Arl5b	4734	6169	4107	4727	3606	5893	3999	Arl5b	3378	3477	5455	4563	4880	5481	Arl5b	5331	5011	5042	4003	6481	4334	Arl5b	4230	4333	1609	3299	4217	3797	Arl5b	1381	2730	1672	3087	1898	3041	2898	Arl5b	3524	3042	3701	3827	2601	Arl5b	2914	2278	2786	2904
Arl5c	ADP-ribosylation factor like GTPase 5C	Arl5c	97	105	106	119	101	108	85	Arl5c	79	82	99	91	71	157	Arl5c	111	64	138	57	93	104	Arl5c	132	100	68	70	112	85	Arl5c	68	108	78	137	72	89	112	Arl5c	121	68	130	160	95	Arl5c	131	81	155	70
Arl6	ADP-ribosylation factor like GTPase 6	Arl6	4409	5159	3962	4590	3635	5351	3621	Arl6	3000	2847	4657	3948	4411	4863	Arl6	4784	4163	4839	3219	5041	3516	Arl6	5158	4209	1667	3291	4421	4068	Arl6	1180	2551	1669	2665	1752	2533	2413	Arl6	2556	2174	2691	2947	1845	Arl6	2193	1479	1940	2193
Arl6ip1	ADP-ribosylation factor like GTPase 6 interacting protein 1	Arl6ip1	18618	21824	18220	21570	16649	22756	16234	Arl6ip1	13884	14066	20393	18376	19811	22813	Arl6ip1	20900	20153	22074	15909	22807	17354	Arl6ip1	23088	19606	9927	18360	22160	17324	Arl6ip1	8517	15894	10454	18219	9736	16617	15960	Arl6ip1	16620	11826	15017	17256	10536	Arl6ip1	15796	13451	17352	13502
Arl6ip4	ADP-ribosylation factor like GTPase 6 interacting protein 4	Arl6ip4	2472	3241	2790	3237	2623	2909	2771	Arl6ip4	2318	1834	2735	2900	2972	3431	Arl6ip4	2524	2345	2421	1934	2952	2274	Arl6ip4	4207	3135	1320	2618	3061	2258	Arl6ip4	1272	2526	1707	3155	1477	2148	2684	Arl6ip4	2554	1371	1812	2229	1534	Arl6ip4	2460	2310	2941	1591
Arl6ip5	ADP-ribosylation factor like GTPase 6 interacting protein 5	Arl6ip5	2562	2829	2766	2589	2052	2456	2403	Arl6ip5	2032	2307	2686	2597	2746	3561	Arl6ip5	3274	2347	3469	2353	2841	2056	Arl6ip5	3287	2614	1275	2392	2722	2334	Arl6ip5	1146	2361	1495	2685	1257	1833	2274	Arl6ip5	2422	1586	1909	2204	1360	Arl6ip5	2409	1788	2403	1609
Arl6ip6	ADP ribosylation factor like GTPase 6 interacting protein 6	Arl6ip6	630	698	664	656	579	717	470	Arl6ip6	397	359	721	549	591	648	Arl6ip6	613	645	581	514	735	584	Arl6ip6	592	615	274	477	580	542	Arl6ip6	210	441	267	400	258	439	368	Arl6ip6	416	318	400	523	280	Arl6ip6	428	287	404	408
Arl8a	ADP-ribosylation factor like GTPase 8A	Arl8a	10923	13044	10245	12411	9399	12469	11201	Arl8a	8240	8823	12259	11581	12117	14388	Arl8a	11592	9955	11226	8600	11508	9152	Arl8a	13388	12956	8458	15920	12934	9771	Arl8a	7316	13721	8450	15029	9007	14184	16284	Arl8a	14874	6600	10413	12827	8320	Arl8a	15159	12013	15209	8758
Arl8b	ADP-ribosylation factor like GTPase 8B	Arl8b	30987	37410	29231	34167	31059	38672	25729	Arl8b	22855	20960	31366	31118	29863	34691	Arl8b	31482	28864	31526	25973	37096	28689	Arl8b	37297	34383	16714	31587	31755	26331	Arl8b	13913	28514	17435	30676	20721	34123	31871	Arl8b	35161	18610	25744	31617	20141	Arl8b	31646	23536	31131	26114
Arl9	ADP-ribosylation factor like GTPase 9	Arl9	8	4	6	9	2	6	8	Arl9	6	6	10	8	3	22	Arl9	12	4	7	11	3	6	Arl9	8	4	0	7	11	8	Arl9	0	5	2	15	3	4	11	Arl9	6	10	10	8	2	Arl9	6	10	10	5
Armc1	armadillo repeat containing 1	Armc1	7741	9740	6775	8932	6693	9549	6295	Armc1	5193	4886	7868	6887	7130	8115	Armc1	7244	7249	7286	5950	9158	6577	Armc1	8049	8029	3501	6692	7825	6626	Armc1	2681	5563	3247	5915	3337	5360	5107	Armc1	6182	4382	5125	6184	3670	Armc1	5553	4275	5839	5086
Armc10	armadillo repeat containing 10	Armc10	2802	3421	2658	3316	3168	3512	2744	Armc10	2583	2397	3165	3133	3096	3842	Armc10	2659	2240	2929	2087	2888	2418	Armc10	4143	3753	1597	3295	3385	2503	Armc10	1257	2420	1536	2747	1462	2299	2468	Armc10	2760	1504	1921	2363	1540	Armc10	2185	1876	2959	1662
Armc12	armadillo repeat containing 12	Armc12	0	0	0	0	0	0	0	Armc12	0	0	0	0	0	0	Armc12	0	0	0	2	0	0	Armc12	0	2	0	0	0	0	Armc12	0	0	0	0	0	0	2	Armc12	0	0	0	0	0	Armc12	0	0	0	0
Armc2	armadillo repeat containing 2	Armc2	411	322	414	421	319	459	316	Armc2	324	273	422	412	372	331	Armc2	445	470	443	313	436	412	Armc2	457	395	204	403	455	349	Armc2	154	247	211	355	211	281	336	Armc2	348	251	262	373	179	Armc2	412	293	400	280
Armc3	armadillo repeat containing 3	Armc3	46	54	39	84	47	59	72	Armc3	46	41	55	42	58	90	Armc3	53	19	62	34	64	26	Armc3	82	42	27	52	57	39	Armc3	72	114	80	192	95	129	144	Armc3	122	94	124	127	113	Armc3	125	126	78	113
Armc4	armadillo repeat containing 4	Armc4	10	10	4	12	12	8	4	Armc4	12	2	4	10	6	4	Armc4	14	12	17	12	16	14	Armc4	13	18	6	8	7	4	Armc4	27	58	29	57	36	43	42	Armc4	51	40	79	54	42	Armc4	41	45	33	44
Armc5	armadillo repeat containing 5	Armc5	1982	2795	1927	2093	2609	2684	1822	Armc5	2187	1208	2147	2693	2080	2078	Armc5	1659	1846	1452	1772	2863	2359	Armc5	3845	2640	1217	2357	2240	1699	Armc5	1354	2535	1559	2617	1545	2169	2882	Armc5	2493	1289	1726	2218	1337	Armc5	2795	2196	3122	1542
Armc6	armadillo repeat containing 6	Armc6	809	990	775	944	739	913	699	Armc6	695	573	849	858	742	794	Armc6	680	793	809	603	910	698	Armc6	1298	823	359	681	876	673	Armc6	352	659	361	627	427	457	589	Armc6	566	480	549	641	423	Armc6	583	511	733	514
Armc7	armadillo repeat containing 7	Armc7	826	855	929	888	927	1184	879	Armc7	1113	838	1137	1191	1177	1460	Armc7	1171	1037	1275	826	1160	1001	Armc7	1331	936	472	781	1003	822	Armc7	328	702	563	788	565	812	915	Armc7	1213	533	924	1078	625	Armc7	1136	796	1251	684
Armc8	armadillo repeat containing 8	Armc8	7274	8516	6847	7656	5816	7621	5568	Armc8	5010	4599	6799	6522	6838	7072	Armc8	7081	6033	7259	4937	7339	5324	Armc8	8697	6937	3402	6570	7071	5915	Armc8	2581	5331	3076	5496	3708	5441	5432	Armc8	5524	4114	5567	6437	3772	Armc8	4874	3724	4913	4190
Armc9	armadillo repeat containing 9	Armc9	4242	5062	4298	4645	3633	4945	3830	Armc9	3316	2881	4558	3993	4245	5285	Armc9	4549	4151	4704	3403	4885	3771	Armc9	5013	4467	2074	3940	4537	3707	Armc9	2047	3915	2350	4491	2420	3459	3939	Armc9	4146	2515	3461	3958	2476	Armc9	4305	3574	4876	2894
Armcx1	armadillo repeat containing, X-linked 1	Armcx1	0	0	0	0	1	1	0	Armcx1	0	0	2	0	0	3	Armcx1	4	0	2	2	0	0	Armcx1	0	0	0	3	4	0	Armcx1	0	0	0	4	2	0	3	Armcx1	2	0	0	0	1	Armcx1	0	3	1	0
Armcx2	armadillo repeat containing, X-linked 2	Armcx2	8226	10486	8087	9941	8004	10575	8051	Armcx2	7924	6684	10457	8401	9429	11457	Armcx2	9372	8305	10647	7198	10174	7248	Armcx2	11688	9318	4539	9432	9822	7886	Armcx2	3507	6394	3972	7498	4047	6335	6759	Armcx2	7367	4839	5948	6332	4675	Armcx2	7281	5290	6952	4817
Armcx3	armadillo repeat containing, X-linked 3	Armcx3	14470	18008	13853	15619	13211	17915	11453	Armcx3	11358	8901	14944	14279	13804	14640	Armcx3	13664	13610	13243	10816	17040	12474	Armcx3	18345	14959	5735	13312	15208	12987	Armcx3	5341	10819	6341	11748	6950	10914	11239	Armcx3	11559	7884	10510	12343	7680	Armcx3	11009	7945	10244	8988
Armcx4	armadillo repeat containing, X-linked 4	Armcx4	10956	12597	10181	11195	9047	12390	8479	Armcx4	9239	7396	11544	9760	10551	11382	Armcx4	13330	11178	12866	9866	15452	10479	Armcx4	14416	11346	3663	8224	11144	8892	Armcx4	4030	8632	5300	9992	5425	8452	8655	Armcx4	9326	6547	8619	9388	6207	Armcx4	10265	7824	11000	7276
Armcx6	armadillo repeat containing, X-linked 6	Armcx6	1273	1587	1224	1354	1067	1592	1132	Armcx6	1267	1073	1632	1422	1602	1844	Armcx6	1683	1434	1845	1294	1970	1331	Armcx6	1871	1664	662	1336	1593	1283	Armcx6	512	933	618	1174	639	1006	1025	Armcx6	1251	626	1055	1077	665	Armcx6	1214	984	1421	800
Armt1	acidic residue methyltransferase 1	Armt1	2946	3581	2911	3181	2536	3482	2464	Armt1	2168	1788	3213	2857	2841	3351	Armt1	3160	3098	3167	2583	3824	2799	Armt1	3161	2981	1188	2412	2994	2659	Armt1	936	2135	1234	2101	1228	1892	2024	Armt1	2426	1570	1908	2145	1350	Armt1	2207	1754	2367	1825
Arnt	aryl hydrocarbon receptor nuclear translocator	Arnt	2581	3017	2379	2566	2447	2816	2100	Arnt	1908	1503	2548	2373	2526	2639	Arnt	2716	2643	3000	2211	3374	2461	Arnt	3316	2551	1184	2383	2642	2032	Arnt	1165	2392	1508	2583	1754	2407	2959	Arnt	2872	1635	2211	2739	1660	Arnt	2782	2159	2902	1980
Arnt2	aryl hydrocarbon receptor nuclear translocator 2	Arnt2	38972	49869	36597	45574	39181	50874	36570	Arnt2	33800	27298	41769	40951	40767	48482	Arnt2	35239	30196	37780	25536	42211	29332	Arnt2	52382	41410	18678	37613	40911	31014	Arnt2	9924	18962	11388	19533	14414	19982	21891	Arnt2	19603	14959	21147	19694	15175	Arnt2	19402	14484	19142	15745
Arntl	aryl hydrocarbon receptor nuclear translocator-like	Arntl	3573	4010	3921	3342	3286	4170	2786	Arntl	3180	2471	3860	3260	3121	3883	Arntl	3791	3926	4081	3164	4662	3395	Arntl	3895	3347	1619	3026	3842	2939	Arntl	1208	2445	1477	2620	1719	2735	2616	Arntl	2950	1735	2379	3054	1907	Arntl	2644	2213	2766	2018
Arntl2	aryl hydrocarbon receptor nuclear translocator-like 2	Arntl2	79	86	27	77	35	50	74	Arntl2	26	36	122	74	104	68	Arntl2	64	98	117	73	36	93	Arntl2	39	48	26	91	61	68	Arntl2	11	26	5	34	8	14	40	Arntl2	11	31	17	38	20	Arntl2	17	46	74	28
Arpc1a	actin related protein 2/3 complex, subunit 1A	Arpc1a	14835	18029	14758	16419	13732	17288	12546	Arpc1a	13813	9858	14977	16363	15125	17122	Arpc1a	15144	15910	16752	13076	18921	14055	Arpc1a	23096	15622	6239	11557	15455	12932	Arpc1a	7589	14553	8499	14941	8180	11707	13408	Arpc1a	14980	9577	12552	13858	8898	Arpc1a	15059	11338	15232	9792
Arpc1b	actin related protein 2/3 complex, subunit 1B	Arpc1b	987	1398	781	1125	888	1042	1012	Arpc1b	986	503	1123	980	1153	1001	Arpc1b	663	914	589	810	1209	719	Arpc1b	1189	979	380	697	755	761	Arpc1b	380	863	467	869	427	514	974	Arpc1b	808	581	507	720	476	Arpc1b	821	622	938	446
Arpc2	actin related protein 2/3 complex, subunit 2	Arpc2	15711	18285	13781	17104	13583	17797	13390	Arpc2	11931	11137	16392	15209	16227	18697	Arpc2	15013	13563	15465	12123	16562	12908	Arpc2	18135	16353	8604	16623	16677	13170	Arpc2	11699	25137	15267	26534	16660	25800	25990	Arpc2	29048	13743	20578	27325	16134	Arpc2	24327	19193	27027	17375
Arpc3	actin related protein 2/3 complex, subunit 3	Arpc3	11628	13873	11799	13045	10363	13804	11154	Arpc3	10426	8989	12734	12472	13137	15123	Arpc3	13130	10747	13233	9581	12814	9325	Arpc3	17780	12786	5259	10352	12848	10575	Arpc3	5011	11199	6699	11515	6618	10678	11268	Arpc3	11759	7783	10557	12303	7462	Arpc3	10991	8279	10532	7371
Arpc4	actin related protein 2/3 complex, subunit 4	Arpc4	18325	20551	18856	21776	17086	21463	16990	Arpc4	15689	12536	19705	18008	18396	23098	Arpc4	14503	15670	17937	14465	21179	14513	Arpc4	22344	17443	8534	14105	19203	13810	Arpc4	6560	12152	7616	12471	7895	11325	11794	Arpc4	12937	11342	12686	13791	9419	Arpc4	10801	9407	11873	9978
Arpc5	actin related protein 2/3 complex, subunit 5	Arpc5	8867	11182	8304	9320	8143	10564	7511	Arpc5	6654	5492	9795	8694	8888	9317	Arpc5	9011	8121	7503	6690	9789	7437	Arpc5	11691	9702	4195	8178	9734	8350	Arpc5	7169	15075	9257	15163	9593	14441	14360	Arpc5	16544	11378	13072	16330	9967	Arpc5	13949	9971	13206	11949
Arpc5l	actin related protein 2/3 complex, subunit 5-like	Arpc5l	5336	6731	4418	5885	4843	5572	4243	Arpc5l	4197	3063	5609	5483	4931	4997	Arpc5l	4193	3931	4607	4492	5935	4697	Arpc5l	7359	6321	2803	5355	5130	4457	Arpc5l	2102	4386	2664	5002	1997	2906	3422	Arpc5l	3818	2819	2968	3458	1985	Arpc5l	3845	3168	4547	2877
Arpin	actin-related protein 2/3 complex inhibitor	Arpin	475	562	547	593	482	632	475	Arpin	326	333	497	547	487	635	Arpin	488	485	580	413	623	429	Arpin	763	548	276	471	600	469	Arpin	237	483	320	566	357	513	583	Arpin	486	303	532	547	344	Arpin	519	454	516	415
Arpp19	cAMP-regulated phosphoprotein 19	Arpp19	44126	50597	44632	51551	35907	54470	37518	Arpp19	28054	33309	45613	38620	44952	52947	Arpp19	40935	41121	46014	34118	52672	33189	Arpp19	38801	41758	20020	37852	41033	37307	Arpp19	5253	11071	6600	11207	7044	11350	10989	Arpp19	12473	8532	10493	12346	7717	Arpp19	10825	8201	10629	9530
Arpp21	cAMP regulated phosphoprotein 21	Arpp21	41274	48305	38871	43336	35599	48641	34971	Arpp21	32110	29653	43963	39354	43207	49686	Arpp21	44125	36767	47930	33913	51736	36580	Arpp21	45239	43608	20644	39671	38780	32975	Arpp21	7072	13258	9803	18040	10069	18262	18108	Arpp21	16881	9601	14743	17647	10563	Arpp21	15668	13505	17041	9485
Arr3	arrestin 3, retinal (X-arrestin)	Arr3	36	17	23	20	8	18	23	Arr3	14	16	18	36	23	32	Arr3	32	16	27	7	6	11	Arr3	30	4	12	20	10	12	Arr3	13	9	2	10	7	8	13	Arr3	10	4	13	8	0	Arr3	9	10	14	0
Arrb1	arrestin, beta 1	Arrb1	47293	60238	47812	49471	45946	55048	42498	Arrb1	39493	33569	48112	45954	47075	56396	Arrb1	66690	60245	67258	52122	84311	60951	Arrb1	66690	48829	22556	45282	51029	38143	Arrb1	19152	38385	23793	37811	23981	34500	38545	Arrb1	40541	24426	36066	40123	24550	Arrb1	44191	32734	44316	30635
Arrb2	arrestin, beta 2	Arrb2	2693	3124	2496	2775	2294	3135	2747	Arrb2	2512	1971	2799	2932	3074	3294	Arrb2	2685	2370	2880	2065	2874	2281	Arrb2	3794	2633	1615	3163	3083	2289	Arrb2	1799	3948	2451	4361	2606	4058	4356	Arrb2	4394	2108	3211	3928	2487	Arrb2	3702	2910	4304	2388
Arrdc1	arrestin domain containing 1	Arrdc1	616	958	640	718	657	877	649	Arrdc1	684	449	732	795	701	897	Arrdc1	836	700	779	755	973	743	Arrdc1	1234	878	467	967	859	562	Arrdc1	479	784	505	927	481	686	929	Arrdc1	794	400	650	657	442	Arrdc1	972	665	1001	629
Arrdc2	arrestin domain containing 2	Arrdc2	583	844	604	614	781	939	688	Arrdc2	711	545	834	1078	567	628	Arrdc2	665	684	753	602	967	842	Arrdc2	1047	845	308	624	649	453	Arrdc2	687	1525	845	1523	1009	1313	1882	Arrdc2	1807	1042	1313	1231	815	Arrdc2	1870	2005	2466	1274
Arrdc3	arrestin domain containing 3	Arrdc3	5367	6261	5192	5019	4490	6420	3965	Arrdc3	4073	4289	6746	6598	4612	7263	Arrdc3	7524	7387	6060	5593	7661	6136	Arrdc3	5069	6352	2011	3626	5357	4600	Arrdc3	2043	4098	2508	4561	2898	5724	5570	Arrdc3	6679	4252	5731	5814	4652	Arrdc3	5570	4295	4641	4921
Arrdc4	arrestin domain containing 4	Arrdc4	773	936	700	894	715	1136	700	Arrdc4	851	634	1043	1042	1001	1301	Arrdc4	1170	1043	1157	697	1254	891	Arrdc4	1013	859	368	648	930	688	Arrdc4	378	805	435	856	478	824	857	Arrdc4	1108	732	944	949	691	Arrdc4	990	759	1029	744
Arrdc5	arrestin domain containing 5	Arrdc5	4	0	0	4	4	0	6	Arrdc5	6	0	2	0	0	10	Arrdc5	2	5	2	2	4	2	Arrdc5	2	0	0	2	2	2	Arrdc5	2	10	6	10	4	2	4	Arrdc5	2	4	0	10	2	Arrdc5	6	10	0	8
Arsa	arylsulfatase A	Arsa	3826	4911	4144	4741	3925	5140	3655	Arsa	3947	3491	4551	4470	4278	5432	Arsa	4177	4769	4486	3749	5638	3986	Arsa	6652	4775	2145	4338	4340	3971	Arsa	1968	3933	2635	4443	2647	3955	4482	Arsa	4270	2756	3538	4191	3078	Arsa	4005	3402	4226	2724
Arsb	arylsulfatase B	Arsb	4931	5692	4587	5100	5157	6157	4503	Arsb	4019	3454	5319	4885	4548	5067	Arsb	4790	4956	5778	4034	5928	4491	Arsb	6934	5149	2872	6210	5407	4454	Arsb	3037	5909	3286	5815	4401	6550	6721	Arsb	6177	3696	5649	6378	3920	Arsb	5976	4838	6510	4910
Arse	arylsulfatase E	Arse	905	1211	673	826	1262	1181	742	Arse	1336	382	997	1396	891	628	Arse	530	799	459	1004	1218	1036	Arse	2345	1187	559	884	782	719	Arse	484	863	601	918	558	603	874	Arse	882	637	579	787	543	Arse	1001	838	1302	844
Arsg	arylsulfatase G	Arsg	1105	1295	1034	1201	1000	1213	1098	Arsg	784	885	931	1324	1121	1374	Arsg	990	817	1042	634	1008	891	Arsg	1329	1230	557	1030	1111	921	Arsg	604	1145	709	1113	745	1034	1184	Arsg	1074	689	1070	1346	778	Arsg	1089	696	1070	704
Arsi	arylsulfatase family, member I	Arsi	60	79	54	85	46	84	54	Arsi	85	75	60	67	63	101	Arsi	86	105	103	62	108	95	Arsi	120	74	52	63	65	51	Arsi	56	86	40	84	43	104	87	Arsi	122	47	47	82	45	Arsi	158	114	144	64
Arsj	arylsulfatase family, member J	Arsj	100	76	67	68	109	102	83	Arsj	104	76	91	75	91	74	Arsj	75	50	66	70	99	69	Arsj	115	94	60	82	78	59	Arsj	4	8	8	13	4	12	10	Arsj	2	4	18	6	14	Arsj	6	2	5	0
Arsk	arylsulfatase family, member K	Arsk	583	659	542	625	471	668	427	Arsk	416	364	613	586	582	563	Arsk	663	588	603	496	637	529	Arsk	641	614	337	637	596	460	Arsk	338	662	403	572	485	805	780	Arsk	774	473	614	801	497	Arsk	651	514	616	562
Art1	ADP-ribosyltransferase 1	Art1	0	0	2	0	0	0	0	Art1	0	0	0	0	2	0	Art1	0	2	0	0	4	0	Art1	0	0	2	0	0	2	Art1	0	0	4	0	2	4	8	Art1	2	0	4	0	0	Art1	0	0	2	0
Art2b	ADP-ribosyltransferase 2b	Art2b	18	13	22	14	13	32	24	Art2b	21	3	39	54	11	59	Art2b	27	14	19	9	14	11	Art2b	33	20	13	11	4	13	Art2b	0	2	0	4	0	1	7	Art2b	2	2	0	0	0	Art2b	2	2	0	0
Art3	ADP-ribosyltransferase 3	Art3	744	709	646	651	495	659	527	Art3	397	518	526	682	650	836	Art3	709	650	744	599	792	598	Art3	697	675	271	489	663	496	Art3	113	232	143	282	157	241	216	Art3	244	151	247	292	213	Art3	252	210	259	216
Art4	ADP-ribosyltransferase 4	Art4	10	18	16	16	4	4	11	Art4	2	6	8	16	4	8	Art4	2	4	2	6	6	14	Art4	6	6	0	8	6	21	Art4	7	20	10	24	14	26	24	Art4	8	18	12	22	2	Art4	19	20	10	6
Art5	ADP-ribosyltransferase 5	Art5	0	0	0	0	0	0	0	Art5	0	0	0	0	0	2	Art5	0	2	0	0	0	0	Art5	0	0	0	0	0	2	Art5	2	3	2	4	4	2	2	Art5	4	0	0	2	4	Art5	8	3	2	0
Artn	artemin	Artn	36	83	40	44	67	90	64	Artn	75	54	54	66	56	59	Artn	40	50	65	57	56	50	Artn	107	78	41	60	41	46	Artn	26	91	65	80	73	98	160	Artn	157	63	68	91	45	Artn	153	96	148	66
Arv1	ARV1 homolog, fatty acid homeostasis modulator	Arv1	1053	1143	898	1053	835	1028	1021	Arv1	901	733	1072	1123	1086	1280	Arv1	1041	1061	1055	869	1223	938	Arv1	1516	1077	447	956	1065	872	Arv1	440	850	535	897	598	725	833	Arv1	877	577	768	749	537	Arv1	996	802	1055	677
Arvcf	armadillo repeat gene deleted in velo-cardio-facial syndrome	Arvcf	2501	3647	1997	2860	3229	3568	2224	Arvcf	3459	1445	2839	3513	2995	2611	Arvcf	2119	2289	1854	2366	3758	2894	Arvcf	5324	3421	1660	3146	2798	2224	Arvcf	1573	2914	1922	3431	1764	2130	3146	Arvcf	3551	1651	1947	2490	1589	Arvcf	3489	2851	4005	2183
Arx	aristaless related homeobox	Arx	1271	1683	1071	1254	1443	1694	932	Arx	1319	683	1376	1606	1280	1139	Arx	1091	1095	993	1029	1706	1353	Arx	2257	1713	652	1505	1347	1091	Arx	532	1125	597	1237	957	1161	1410	Arx	1042	732	916	1162	675	Arx	1150	910	1298	1275
Arxes2	adipocyte-related X-chromosome expressed sequence 2	Arxes2	2078	2818	1015	1881	2079	2578	1078	Arxes2	1839	708	1450	2051	1183	1193	Arxes2	1120	1484	1140	1876	2964	2140	Arxes2	3445	2649	865	1517	1325	1753	Arxes2	602	1214	691	1445	843	901	1000	Arxes2	1029	1382	783	1067	776	Arxes2	1063	781	1338	1839
As3mt	arsenite methyltransferase	As3mt	949	1190	974	1131	828	1026	819	As3mt	705	700	1017	1011	979	1149	As3mt	938	975	932	654	1044	748	As3mt	1222	1039	454	708	1089	841	As3mt	262	502	368	582	250	451	607	As3mt	567	383	406	528	331	As3mt	534	414	615	354
Asah1	N-acylsphingosine amidohydrolase 1	Asah1	6146	7198	6045	6663	5041	6967	5432	Asah1	3689	4310	6221	5413	6382	7022	Asah1	6984	5958	6370	5095	7666	5449	Asah1	5634	6249	2429	4856	6292	5369	Asah1	1830	4059	2401	3896	2878	4606	4041	Asah1	4368	3562	4514	5182	3228	Asah1	3778	2797	3388	3843
Asah2	N-acylsphingosine amidohydrolase 2	Asah2	4145	4645	4256	4301	2894	4771	2772	Asah2	2015	2328	3622	3042	2634	3240	Asah2	4089	4449	4574	3163	4763	3215	Asah2	3728	3913	1705	3919	3775	3823	Asah2	505	988	648	1178	751	1445	1361	Asah2	1211	725	1076	1420	902	Asah2	1021	958	1249	927
Asap1	ArfGAP with SH3 domain, ankyrin repeat and PH domain 1	Asap1	12440	15666	12546	14760	10730	16257	10378	Asap1	10007	8963	13818	11693	13308	14381	Asap1	11332	10149	12430	8832	12808	9033	Asap1	16109	12710	6986	14590	13440	11336	Asap1	2180	3981	2839	5318	3299	6342	6092	Asap1	5846	3355	4817	6802	3795	Asap1	4199	3606	4652	3175
Asap2	ArfGAP with SH3 domain, ankyrin repeat and PH domain 2	Asap2	11550	13145	12104	11280	9272	12883	9357	Asap2	7978	7742	10542	11223	11940	12646	Asap2	11205	10012	11348	8320	11429	8976	Asap2	16065	11707	5356	11926	13052	10595	Asap2	3930	7424	5014	8135	5605	8698	9197	Asap2	8585	4946	8561	10824	6070	Asap2	9209	6320	8282	7279
Asap3	ArfGAP with SH3 domain, ankyrin repeat and PH domain 3	Asap3	399	419	216	280	305	424	331	Asap3	259	171	344	299	378	296	Asap3	284	325	364	323	363	275	Asap3	381	294	150	292	277	256	Asap3	169	421	207	384	208	260	372	Asap3	338	190	213	333	199	Asap3	515	383	614	404
Asb1	ankyrin repeat and SOCS box-containing 1	Asb1	12960	14486	12042	14006	11226	14963	11270	Asb1	10345	9163	12480	12369	13132	15211	Asb1	12583	11797	13023	10211	15065	11065	Asb1	16479	12615	6779	12861	13558	10856	Asb1	5539	10142	6198	11322	6422	9237	10252	Asb1	11252	7637	9866	10488	6843	Asb1	10178	8562	11390	7380
Asb10	ankyrin repeat and SOCS box-containing 10	Asb10	0	0	0	0	0	0	0	Asb10	0	0	0	0	0	0	Asb10	0	0	0	0	0	0	Asb10	0	0	0	0	0	0	Asb10	0	0	0	0	0	0	2	Asb10	0	2	2	0	2	Asb10	2	0	0	2
Asb11	ankyrin repeat and SOCS box containing 11	Asb11	119	147	107	129	107	179	98	Asb11	73	70	104	100	102	142	Asb11	95	83	76	62	74	78	Asb11	124	125	40	92	84	91	Asb11	8	35	13	22	14	15	24	Asb11	4	20	19	26	19	Asb11	19	18	30	14
Asb12	ankyrin repeat and SOCS box-containing 12	Asb12	3	2	4	4	4	8	2	Asb12	0	0	0	8	0	14	Asb12	8	5	6	4	5	4	Asb12	4	2	0	4	4	0	Asb12	0	0	2	0	2	4	2	Asb12	1	2	0	2	8	Asb12	2	0	6	2
Asb13	ankyrin repeat and SOCS box-containing 13	Asb13	1688	1997	1566	1890	1763	2180	1488	Asb13	1548	1031	1550	1694	1646	1716	Asb13	1865	1873	1807	1546	2232	1611	Asb13	2416	1786	737	1791	1671	1337	Asb13	528	1023	571	1129	594	824	1033	Asb13	1364	834	1081	1276	736	Asb13	1107	987	1312	845
Asb14	ankyrin repeat and SOCS box-containing 14	Asb14	137	151	112	167	144	174	153	Asb14	108	115	155	125	181	214	Asb14	130	76	146	56	99	76	Asb14	148	139	77	140	133	122	Asb14	41	82	60	86	41	51	75	Asb14	55	30	29	49	32	Asb14	82	44	82	32
Asb15	ankyrin repeat and SOCS box containing 15	Asb15	14	3020	2304	14	1050	1405	997	Asb15	957	1452	6	986	1248	2545	Asb15	2647	2508	12	0	1498	1166	Asb15	14	2536	2	1204	12	16	Asb15	6	2355	1321	14	802	1257	1314	Asb15	1062	6	1126	1394	1630	Asb15	2595	1951	19	15
Asb16	ankyrin repeat and SOCS box-containing 16	Asb16	2	0	2	2	0	4	0	Asb16	2	0	2	2	0	0	Asb16	0	2	0	0	0	0	Asb16	4	0	2	0	0	2	Asb16	0	3	2	6	0	2	5	Asb16	4	4	0	0	0	Asb16	0	4	6	2
Asb17	ankyrin repeat and SOCS box-containing 17	Asb17	0	2	0	0	0	0	0	Asb17	0	0	0	0	0	0	Asb17	0	0	0	0	0	2	Asb17	0	0	0	0	0	0	Asb17	0	0	0	4	0	2	2	Asb17	0	0	0	0	0	Asb17	0	0	0	0
Asb18	ankyrin repeat and SOCS box-containing 18	Asb18	0	0	0	0	0	2	4	Asb18	0	0	0	4	2	0	Asb18	0	2	0	0	2	0	Asb18	8	4	4	2	0	8	Asb18	0	2	4	0	0	4	6	Asb18	8	0	0	1	4	Asb18	8	4	5	2
Asb2	ankyrin repeat and SOCS box-containing 2	Asb2	258	377	229	356	313	278	313	Asb2	264	201	327	262	286	427	Asb2	201	267	356	264	396	264	Asb2	334	301	131	333	354	123	Asb2	62	190	107	223	137	136	228	Asb2	175	156	130	148	113	Asb2	125	105	187	75
Asb3	ankyrin repeat and SOCS box-containing 3	Asb3	1917	2141	1775	2068	1526	2106	1463	Asb3	1167	1182	2051	1681	1780	1870	Asb3	2043	1668	2173	1575	2463	1681	Asb3	2045	1911	857	1531	1790	1682	Asb3	632	1371	737	1452	847	1345	1349	Asb3	1442	1051	1488	1509	1007	Asb3	1365	1025	1261	1183
Asb4	ankyrin repeat and SOCS box-containing 4	Asb4	12	24	34	7	22	20	22	Asb4	14	12	10	20	16	29	Asb4	13	17	18	2	14	16	Asb4	29	20	12	14	16	15	Asb4	2	2	7	10	5	16	11	Asb4	10	4	14	7	14	Asb4	12	4	3	2
Asb5	ankyrin repeat and SOCS box-containing 5	Asb5	116	160	81	176	130	142	89	Asb5	103	98	121	106	141	191	Asb5	130	136	160	111	192	119	Asb5	152	128	61	120	152	131	Asb5	53	85	48	80	66	82	85	Asb5	74	48	72	79	62	Asb5	63	82	113	52
Asb6	ankyrin repeat and SOCS box-containing 6	Asb6	2386	3101	2057	2548	2310	2829	1985	Asb6	2425	1426	2314	2749	2512	2208	Asb6	2001	2163	1809	1915	3175	2222	Asb6	3399	2393	1340	2216	2520	1976	Asb6	1171	2019	1186	2021	1298	1675	2044	Asb6	2228	1285	1590	1896	1098	Asb6	2161	1523	2151	1512
Asb7	ankyrin repeat and SOCS box-containing 7	Asb7	2149	2790	2058	2423	2092	2609	1855	Asb7	1604	1337	2328	2001	2260	2456	Asb7	2365	2268	2274	1970	2765	2001	Asb7	2392	2315	953	1904	2420	1822	Asb7	760	1681	991	1810	1037	1588	1743	Asb7	1844	1256	1611	1732	1205	Asb7	1730	1357	1719	1435
Asb8	ankyrin repeat and SOCS box-containing 8	Asb8	5247	6204	5010	5797	4753	6074	4567	Asb8	4363	3671	5433	5357	5182	6201	Asb8	5245	5045	5341	4092	6133	4614	Asb8	6988	5395	2815	5127	5732	4572	Asb8	2814	5296	3084	5692	3450	5084	5305	Asb8	5367	3220	4328	5102	3262	Asb8	5415	4362	5562	3685
Asb9	ankyrin repeat and SOCS box-containing 9	Asb9	2	10	6	10	4	10	6	Asb9	6	0	8	2	4	4	Asb9	4	2	4	2	4	2	Asb9	3	4	2	6	2	2	Asb9	11	4	19	6	2	8	4	Asb9	8	4	6	12	6	Asb9	12	18	2	4
Ascc1	activating signal cointegrator 1 complex subunit 1	Ascc1	1499	1860	1493	1682	1235	1735	1296	Ascc1	1063	1052	1477	1485	1429	1815	Ascc1	1705	1626	1893	1374	1865	1411	Ascc1	1917	1576	751	1422	1539	1284	Ascc1	674	1315	880	1532	856	1248	1455	Ascc1	1401	829	1068	1149	849	Ascc1	1678	1487	1902	1005
Ascc2	activating signal cointegrator 1 complex subunit 2	Ascc2	1094	1336	1045	1063	992	1254	977	Ascc2	999	755	1033	1139	1170	1258	Ascc2	1041	943	1142	861	1190	929	Ascc2	1500	1097	571	1107	1119	830	Ascc2	601	1237	747	1274	911	1308	1401	Ascc2	1434	717	1189	1390	952	Ascc2	1402	1054	1490	907
Ascc3	activating signal cointegrator 1 complex subunit 3	Ascc3	3720	4560	3749	4241	3192	4524	2778	Ascc3	2711	2200	3821	3198	3458	4171	Ascc3	3917	3682	4060	3321	4824	3103	Ascc3	4301	4334	1515	2560	3119	3296	Ascc3	1293	2816	1805	3537	2161	3577	3464	Ascc3	3917	2583	3405	3646	2598	Ascc3	3397	2655	3626	2682
Ascl1	achaete-scute family bHLH transcription factor 1	Ascl1	252	238	137	161	242	253	118	Ascl1	247	104	230	253	204	161	Ascl1	153	160	168	214	330	230	Ascl1	420	327	103	226	181	150	Ascl1	121	150	94	222	111	186	191	Ascl1	192	142	164	217	124	Ascl1	155	172	277	180
Ascl2	achaete-scute family bHLH transcription factor 2	Ascl2	65	62	27	45	64	34	51	Ascl2	62	34	57	74	65	38	Ascl2	74	36	61	33	47	55	Ascl2	104	63	28	62	30	32	Ascl2	14	69	34	72	44	66	58	Ascl2	58	12	29	30	25	Ascl2	46	74	73	48
Ascl3	achaete-scute family bHLH transcription factor 3	Ascl3	16	6	11	14	6	14	10	Ascl3	12	8	12	13	13	10	Ascl3	18	8	12	13	16	18	Ascl3	18	8	2	14	12	4	Ascl3	1	6	3	2	0	12	4	Ascl3	14	6	4	16	0	Ascl3	12	14	20	4
Ascl4	achaete-scute family bHLH transcription factor 4	Ascl4	72	50	45	57	49	66	30	Ascl4	33	21	38	61	31	51	Ascl4	31	32	54	35	68	64	Ascl4	68	59	37	35	32	50	Ascl4	31	77	32	75	22	72	47	Ascl4	37	48	36	67	33	Ascl4	46	53	39	38
Ascl5	achaete-scute family bHLH transcription factor 5	Ascl5	34	37	22	50	39	74	32	Ascl5	50	18	58	58	30	61	Ascl5	24	22	39	28	40	22	Ascl5	74	65	12	24	43	28	Ascl5	6	6	6	30	2	2	4	Ascl5	22	8	6	12	6	Ascl5	9	4	6	10
Asf1a	anti-silencing function 1A histone chaperone	Asf1a	1818	2193	1555	1640	1425	1955	1148	Asf1a	1084	1090	1801	1405	1383	1665	Asf1a	1701	1716	1521	1316	2095	1517	Asf1a	1595	1870	643	1222	1681	1477	Asf1a	648	1327	784	1294	859	1393	1370	Asf1a	1525	995	1408	1625	921	Asf1a	1266	940	1123	1065
Asf1b	anti-silencing function 1B histone chaperone	Asf1b	18	17	20	18	21	22	22	Asf1b	18	8	13	22	10	19	Asf1b	12	10	22	10	4	12	Asf1b	24	20	2	12	20	16	Asf1b	8	16	10	27	14	28	20	Asf1b	17	2	42	36	4	Asf1b	16	4	22	20
Asgr1	asialoglycoprotein receptor 1	Asgr1	97	57	50	66	37	64	76	Asgr1	31	17	85	70	96	72	Asgr1	42	63	82	46	102	68	Asgr1	16	50	21	25	35	40	Asgr1	22	53	17	41	10	14	15	Asgr1	50	30	23	27	27	Asgr1	25	18	58	12
Asgr2	asialoglycoprotein receptor 2	Asgr2	60	105	77	114	87	72	99	Asgr2	74	75	78	75	102	126	Asgr2	58	58	94	61	105	52	Asgr2	65	56	34	60	37	45	Asgr2	25	95	24	69	18	50	48	Asgr2	77	31	34	61	53	Asgr2	44	31	63	28
Ash1l	ASH1 like histone lysine methyltransferase	Ash1l	33511	40825	32715	36658	27770	40022	24843	Ash1l	19472	16967	32415	27582	26880	31107	Ash1l	33159	33514	32624	28036	42211	27781	Ash1l	31641	32961	14045	22378	26882	28204	Ash1l	11096	21974	13748	25913	16403	25421	26083	Ash1l	26631	17925	24187	28447	16720	Ash1l	24198	19583	26326	19150
Ash2l	ASH2 like histone lysine methyltransferase complex subunit	Ash2l	3593	4617	3201	3916	3332	3960	2807	Ash2l	3089	2162	3809	3495	3639	3703	Ash2l	3602	3455	3201	2973	4775	3263	Ash2l	4883	3721	1707	3293	3536	2859	Ash2l	1659	3640	2384	4230	2476	3430	3795	Ash2l	3964	2475	3190	3815	2417	Ash2l	4315	3384	4289	2962
Asic1	acid sensing ion channel subunit 1	Asic1	6189	7571	6226	7110	6172	7945	6852	Asic1	6612	5680	7410	7663	6917	9259	Asic1	7530	6332	7876	5750	7843	6153	Asic1	9498	6972	3662	8228	8035	5380	Asic1	2014	3679	2618	4367	2346	3956	4392	Asic1	4124	2066	3458	3700	2574	Asic1	5108	4051	5915	3262
Asic2	acid sensing ion channel subunit 2	Asic2	3536	4566	3085	3684	4228	4725	3403	Asic2	3974	3122	4204	4565	4185	4738	Asic2	3478	2892	3403	2835	3556	2874	Asic2	7101	4204	2722	5686	4114	3096	Asic2	1724	2908	2021	3402	1998	2663	3689	Asic2	2993	1464	2399	2527	1700	Asic2	3493	2870	3879	2337
Asic3	acid sensing ion channel subunit 3	Asic3	348	321	411	296	217	290	382	Asic3	339	338	428	418	367	512	Asic3	495	311	487	342	269	305	Asic3	529	285	291	513	479	322	Asic3	277	462	319	528	213	286	423	Asic3	484	174	280	268	181	Asic3	536	349	537	182
Asic4	acid sensing ion channel 4	Asic4	989	1177	869	997	817	998	795	Asic4	906	560	984	1101	988	1083	Asic4	807	871	999	686	1175	865	Asic4	1427	946	502	1094	999	900	Asic4	518	675	475	578	295	437	662	Asic4	762	302	456	538	347	Asic4	567	531	765	376
Asic5	acid sensing ion channel subunit family member 5	Asic5	2	2	0	0	0	2	2	Asic5	0	0	0	2	0	2	Asic5	0	0	2	2	0	0	Asic5	0	0	2	0	0	0	Asic5	0	0	0	0	0	0	0	Asic5	0	0	0	0	2	Asic5	0	0	0	0
Asip	agouti signaling protein	Asip	0	0	0	0	0	0	0	Asip	0	0	0	0	0	0	Asip	0	0	0	0	0	0	Asip	0	0	0	0	0	0	Asip	0	0	0	0	0	0	0	Asip	0	0	0	0	0	Asip	0	0	0	0
Asl	argininosuccinate lyase	Asl	883	1082	968	1051	762	981	799	Asl	703	627	965	935	847	1174	Asl	991	965	1169	826	1131	899	Asl	1233	879	423	812	997	755	Asl	408	786	476	892	365	612	730	Asl	791	460	604	619	453	Asl	1067	850	1187	555
Asmt	acetylserotonin O-methyltransferase	Asmt	41	39	36	26	36	57	48	Asmt	53	38	32	46	25	38	Asmt	31	40	42	22	61	40	Asmt	91	56	29	65	24	20	Asmt	214	74	45	91	68	57	99	Asmt	115	32	55	56	65	Asmt	96	106	175	76
Asmtl	acetylserotonin O-methyltransferase-like	Asmtl	1198	1514	635	766	1389	1227	806	Asmtl	1579	583	905	1313	883	1037	Asmtl	726	766	862	1165	1167	990	Asmtl	2229	1514	557	875	766	609	Asmtl	460	923	501	1068	495	469	954	Asmtl	852	443	399	575	397	Asmtl	783	977	1668	601
Asna1	arsA arsenite transporter, ATP-binding, homolog 1 (bacterial)	Asna1	6486	7448	6578	6807	5547	7048	5905	Asna1	5596	5276	6227	6916	6408	8366	Asna1	6900	6010	7640	5294	7123	5454	Asna1	9620	6694	3810	6989	6791	5528	Asna1	3143	5847	3606	6156	4182	6174	6851	Asna1	7195	3457	5121	5756	3938	Asna1	6942	5667	7525	3817
Asns	asparagine synthetase (glutamine-hydrolyzing)	Asns	7366	8443	6878	8285	6282	8847	5245	Asns	5087	4400	6985	6096	6531	7095	Asns	7967	7709	7849	6677	9824	6581	Asns	8278	7067	3519	6847	7229	6227	Asns	3875	7130	4139	7968	5191	7903	7547	Asns	8243	5059	6841	7743	5041	Asns	8660	6536	8546	6506
Asnsd1	asparagine synthetase domain containing 1	Asnsd1	3762	4917	3672	4138	3484	4423	3374	Asnsd1	2706	2502	3986	3410	3695	3906	Asnsd1	4421	4128	4171	3551	4961	3533	Asnsd1	4778	4094	1824	3568	4053	3559	Asnsd1	1606	3065	2064	3271	1752	2816	2824	Asnsd1	3250	2149	2655	2867	1824	Asnsd1	3172	2580	3445	2594
Aspa	aspartoacylase	Aspa	2184	2225	1933	1913	1312	1760	1495	Aspa	991	988	1911	1635	1380	1653	Aspa	1630	2156	1982	1399	2202	1628	Aspa	1797	1773	610	1079	1588	1419	Aspa	793	1621	1109	1726	1303	2041	1905	Aspa	1693	1770	1786	2394	1467	Aspa	1662	1541	1559	1688
Aspdh	aspartate dehydrogenase domain containing	Aspdh	18	19	25	22	17	19	22	Aspdh	25	16	10	30	26	13	Aspdh	25	20	18	16	23	16	Aspdh	30	17	22	43	38	22	Aspdh	34	50	30	85	31	32	59	Aspdh	66	24	20	35	32	Aspdh	65	40	68	28
Aspg	asparaginase	Aspg	63	87	48	67	52	35	61	Aspg	51	44	68	22	43	55	Aspg	44	122	81	83	129	47	Aspg	40	43	36	38	60	40	Aspg	39	119	66	137	61	36	70	Aspg	93	69	65	79	45	Aspg	283	252	395	259
Asph	aspartate-beta-hydroxylase	Asph	4662	5474	4066	4687	4853	5483	3456	Asph	3789	3015	4796	4359	3984	4582	Asph	4546	4152	4847	3521	5514	4141	Asph	6199	5161	2035	4199	4178	3704	Asph	1320	2560	1698	3266	1832	2907	3003	Asph	3207	1837	2496	3046	1987	Asph	3349	2544	3804	2677
Asphd1	aspartate beta-hydroxylase domain containing 1	Asphd1	4801	5735	4745	5049	4129	5334	4943	Asphd1	5029	3939	6094	5531	5273	7073	Asphd1	5132	4668	5986	4142	6411	4000	Asphd1	7326	5320	1990	3381	5512	4170	Asphd1	1118	2231	1310	2143	1238	1771	2118	Asphd1	1936	1571	2145	2217	1420	Asphd1	2126	1781	2466	1371
Asphd2	aspartate beta-hydroxylase domain containing 2	Asphd2	3755	4723	3455	4262	3681	4436	3191	Asphd2	3973	2435	3974	4282	3782	4791	Asphd2	3995	4023	3891	3727	4809	3659	Asphd2	6784	3664	2270	4367	3950	3432	Asphd2	3426	7273	3628	6735	3977	5333	6172	Asphd2	8101	3468	4428	5341	3795	Asphd2	7588	5966	8440	4059
Aspm	abnormal spindle microtubule assembly	Aspm	423	505	345	431	375	423	370	Aspm	171	195	385	369	246	309	Aspm	519	465	524	346	572	517	Aspm	386	278	164	261	232	263	Aspm	142	318	182	410	236	342	377	Aspm	284	248	283	345	152	Aspm	361	259	441	207
Aspn	asporin	Aspn	0	1	0	0	0	0	0	Aspn	0	0	0	0	0	0	Aspn	0	0	0	0	0	0	Aspn	2	0	0	0	0	0	Aspn	0	0	0	0	0	0	0	Aspn	0	0	0	0	0	Aspn	0	0	0	0
Aspnl1	asporin-like 1	Aspnl1	26	45	24	35	21	36	27	Aspnl1	24	16	28	14	26	45	Aspnl1	16	20	28	25	23	26	Aspnl1	12	23	6	9	24	12	Aspnl1	2	4	2	2	0	2	2	Aspnl1	12	16	14	9	21	Aspnl1	2	2	4	33
Asprv1	aspartic peptidase, retroviral-like 1	Asprv1	14	17	10	18	13	16	8	Asprv1	21	22	16	20	24	27	Asprv1	38	30	33	26	45	46	Asprv1	26	32	8	16	18	26	Asprv1	20	29	16	42	24	35	43	Asprv1	25	14	27	30	8	Asprv1	60	52	56	39
Aspscr1	ASPSCR1, UBX domain containing tether for SLC2A4	Aspscr1	1940	2621	1823	2335	2081	2506	1736	Aspscr1	1799	1305	2032	2300	1868	2306	Aspscr1	1636	1732	1847	1619	2447	1993	Aspscr1	3385	2257	1155	2620	1904	1536	Aspscr1	1081	1908	1291	2326	1106	1587	2195	Aspscr1	2009	1039	1246	1625	1019	Aspscr1	2141	1939	2733	1408
Asrgl1	asparaginase like 1	Asrgl1	5338	6970	5599	5497	4754	6222	5259	Asrgl1	4743	4221	5859	5818	5638	6940	Asrgl1	5580	4792	5763	4047	6543	4611	Asrgl1	8741	6253	2732	5139	5825	4729	Asrgl1	2589	6082	3578	6631	3683	5760	7135	Asrgl1	7114	3713	5237	6356	3752	Asrgl1	6063	4393	6181	3507
Ass1	argininosuccinate synthase 1	Ass1	990	1274	924	1051	787	1076	774	Ass1	825	551	762	1253	1068	1068	Ass1	807	1023	1324	775	1051	901	Ass1	1447	1104	511	681	1489	1050	Ass1	297	494	343	646	374	587	618	Ass1	501	275	567	561	346	Ass1	527	489	771	329
Aste1	asteroid homolog 1 (Drosophila)	Aste1	512	582	465	446	472	597	464	Aste1	388	379	567	565	470	662	Aste1	573	399	478	320	505	458	Aste1	591	527	293	433	484	392	Aste1	250	441	312	457	237	494	514	Aste1	485	368	425	512	323	Aste1	501	318	428	348
Astl	astacin-like metalloendopeptidase (M12 family)	Astl	0	2	4	0	0	2	0	Astl	0	2	0	0	0	0	Astl	2	0	2	0	2	0	Astl	0	0	0	0	0	0	Astl	0	0	2	4	0	2	4	Astl	2	2	0	2	0	Astl	0	2	0	0
Astn1	astrotactin 1	Astn1	40264	47909	37690	44509	36965	50837	32591	Astn1	29917	27584	41043	36536	41398	46441	Astn1	44270	37930	45956	33865	48508	33589	Astn1	47550	40764	22187	45731	45454	36375	Astn1	18427	35872	21765	38083	27293	40601	38611	Astn1	39923	24909	35320	39941	26804	Astn1	40259	30882	39901	30273
Astn2	astrotactin 2	Astn2	3651	4301	4136	4225	3047	4217	3268	Astn2	2879	2593	3112	3474	3058	4158	Astn2	3782	3230	3986	2769	4413	3117	Astn2	5103	3667	1901	3871	3527	3265	Astn2	2046	3787	2364	3864	2302	3705	4211	Astn2	3958	2321	3036	3927	2577	Astn2	4223	2938	3705	2338
Asun	asunder, spermatogenesis regulator	Asun	2505	2990	2439	2517	2093	2749	2207	Asun	1868	1887	2870	2263	2485	2834	Asun	2996	2398	3180	2140	3385	2645	Asun	2717	2359	1216	2325	2362	1979	Asun	1166	2612	1634	3148	1680	2681	2818	Asun	3433	1663	2176	3278	1652	Asun	3267	2604	3966	2105
Asxl1	additional sex combs like 1, transcriptional regulator	Asxl1	6401	8241	6424	7212	5770	7843	6078	Asxl1	5358	4563	7211	6415	6963	8196	Asxl1	6758	5884	7387	5257	7709	5788	Asxl1	8108	6746	3443	6817	7364	5486	Asxl1	2841	5279	3297	6338	3655	5482	5745	Asxl1	5847	3852	5360	5843	3943	Asxl1	5811	4658	6102	4180
Asxl2	additional sex combs like 2, transcriptional regulator	Asxl2	4529	5803	4418	5063	3880	5131	3584	Asxl2	2738	2382	4611	3865	4014	4846	Asxl2	4862	4594	4654	3867	5871	4060	Asxl2	4676	5023	1957	2783	4049	3835	Asxl2	1822	3454	2117	4072	2828	4278	4360	Asxl2	4145	3238	4487	4921	3024	Asxl2	3778	3139	3931	3104
Asxl3	additional sex combs like 3, transcriptional regulator	Asxl3	1924	2291	1933	2078	1573	2259	1741	Asxl3	1454	1295	1922	1794	1863	2385	Asxl3	2153	1750	2049	1610	2120	1608	Asxl3	1962	1962	947	1651	1988	1642	Asxl3	520	1083	656	1369	843	1359	1433	Asxl3	1307	817	1153	1444	694	Asxl3	1082	853	1145	759
Asz1	ankyrin repeat, SAM and basic leucine zipper domain containing 1	Asz1	0	0	0	0	0	2	0	Asz1	0	0	0	0	0	0	Asz1	0	0	0	0	0	0	Asz1	0	0	0	0	0	2	Asz1	0	0	0	0	4	0	0	Asz1	0	0	0	0	0	Asz1	0	0	0	0
Atad1	ATPase family, AAA domain containing 1	Atad1	16321	19175	16631	18545	13401	19173	13303	Atad1	10482	10691	16364	14120	15815	17818	Atad1	18172	16431	18559	13331	19411	13696	Atad1	16125	16373	6153	12675	16695	13803	Atad1	4866	10560	6655	11443	6699	10847	11224	Atad1	11519	7830	10422	11866	7674	Atad1	11431	8883	11275	8839
Atad2	ATPase family, AAA domain containing 2	Atad2	2534	2787	2462	2904	1747	2991	1755	Atad2	1548	1795	2774	2243	2410	2794	Atad2	2418	2359	2601	2047	2990	2093	Atad2	2072	2323	975	1539	2162	2288	Atad2	279	555	391	587	344	689	646	Atad2	718	466	569	800	416	Atad2	697	516	798	569
Atad2b	ATPase family, AAA domain containing 2B	Atad2b	299	332	240	293	240	251	180	Atad2b	199	102	324	233	170	257	Atad2b	294	297	273	286	357	219	Atad2b	297	316	83	94	163	241	Atad2b	103	175	119	289	172	267	257	Atad2b	319	206	308	288	197	Atad2b	270	233	253	191
Atad3a	ATPase family, AAA domain containing 3A	Atad3a	2240	2567	1564	2255	2417	2625	1918	Atad3a	2073	1467	2174	2571	2039	2517	Atad3a	2134	1962	2158	1803	2251	2067	Atad3a	3940	2752	1210	2600	2101	1521	Atad3a	1122	2086	1163	2331	1290	1899	2247	Atad3a	2092	1186	1577	1765	1188	Atad3a	2462	2030	2687	1664
Atad5	ATPase family, AAA domain containing 5	Atad5	863	1123	944	1007	758	1120	651	Atad5	550	466	945	769	850	897	Atad5	923	866	955	707	1074	806	Atad5	932	979	348	709	875	809	Atad5	361	798	461	878	635	857	851	Atad5	749	598	744	871	644	Atad5	768	592	846	607
Atat1	alpha tubulin acetyltransferase 1	Atat1	3232	4476	2721	3714	3335	4209	2785	Atat1	3710	1999	3694	3945	3637	3410	Atat1	2708	3076	2798	2881	4113	3257	Atat1	5824	4280	2100	4233	3828	3071	Atat1	2237	4795	2754	5127	4152	5685	6344	Atat1	6473	2774	4324	5378	3585	Atat1	5753	4364	5547	3964
Atcay	ATCAY, caytaxin	Atcay	25569	32999	21788	28132	25388	33329	19499	Atcay	24772	14982	26353	28621	25452	13643	Atcay	20856	23115	23450	20936	31704	25078	Atcay	38627	26673	13344	28723	25116	20596	Atcay	9437	17534	10939	19749	11215	16290	17934	Atcay	18967	12717	13836	17029	5940	Atcay	17937	14684	20531	12256
Ate1	arginyltransferase 1	Ate1	7373	8873	6565	7921	6433	8920	5565	Ate1	5263	4417	7777	6575	7435	7543	Ate1	7698	7287	7780	5887	9003	6114	Ate1	8118	8205	3085	6211	7497	6535	Ate1	3138	6064	3828	6513	4070	6294	5963	Ate1	6773	5099	6110	6736	4310	Ate1	6090	4620	5964	5582
Atf1	activating transcription factor 1	Atf1	1580	1951	1444	1457	1390	1774	1229	Atf1	1018	973	1696	1459	1642	1743	Atf1	1527	1414	1489	1154	1700	1265	Atf1	1531	1726	649	1311	1552	1366	Atf1	656	1424	792	1403	939	1337	1484	Atf1	1503	886	1205	1420	981	Atf1	1264	1131	1348	1025
Atf2	activating transcription factor 2	Atf2	8121	9817	7858	8796	6728	9796	5519	Atf2	6231	5304	8361	7168	7720	8253	Atf2	8350	7717	9018	6793	9678	6126	Atf2	9862	8668	4356	8114	8538	8008	Atf2	2765	5071	3226	5817	4520	7415	7060	Atf2	6772	3970	6171	6714	4622	Atf2	6252	4960	6394	4687
Atf3	activating transcription factor 3	Atf3	10	16	26	22	24	39	28	Atf3	64	129	69	42	45	70	Atf3	28	35	44	26	27	18	Atf3	16	12	10	10	24	12	Atf3	7	34	14	23	14	18	25	Atf3	120	55	34	38	30	Atf3	151	159	238	102
Atf4	activating transcription factor 4	Atf4	17528	22558	12533	20647	16234	21572	14716	Atf4	15604	9919	20269	17494	17105	15919	Atf4	13715	15084	13319	14502	21068	15609	Atf4	25909	17932	8731	19657	15595	14814	Atf4	6727	12988	8139	15508	8122	12057	13977	Atf4	13859	9151	8051	12048	7001	Atf4	14418	12498	16423	9333
Atf5	activating transcription factor 5	Atf5	2543	3209	2527	2352	2995	2807	2171	Atf5	2295	1214	2772	2856	2278	2278	Atf5	2445	3342	2294	3190	3683	3079	Atf5	4628	2999	1163	2507	2484	2267	Atf5	1975	4017	2853	3765	2417	3132	4354	Atf5	4158	2290	2295	3504	2210	Atf5	5485	5016	5388	3218
Atf6	activating transcription factor 6	Atf6	10628	13101	9631	11853	8635	12459	8218	Atf6	7019	6419	10076	9145	9831	10320	Atf6	11396	10094	11397	8048	13011	9195	Atf6	12025	10702	5133	10382	10749	9206	Atf6	4260	8444	5094	9130	5876	8769	9101	Atf6	9182	6193	8504	9815	6175	Atf6	9704	7740	9703	7186
Atf6b	activating transcription factor 6 beta	Atf6b	7765	9866	6834	8632	7943	9371	6484	Atf6b	7396	4941	7924	8867	7958	7977	Atf6b	7198	7794	7385	7082	10801	8548	Atf6b	11931	8100	4217	7989	8086	6701	Atf6b	4469	8388	4880	8922	5457	6787	9008	Atf6b	8965	4930	6160	7972	4937	Atf6b	9841	7676	10766	6229
Atf7	activating transcription factor 7	Atf7	3605	4839	3492	3753	3293	4164	3295	Atf7	2885	2263	3923	3649	3815	4001	Atf7	4218	3850	4055	3248	4784	3425	Atf7	3784	3460	1905	3691	3656	3071	Atf7	2054	4476	2702	4650	3420	5218	5398	Atf7	5306	3155	4537	6287	3357	Atf7	4766	3856	4901	3819
Atf7ip	activating transcription factor 7 interacting protein	Atf7ip	13167	15556	9810	10273	11436	16395	7391	Atf7ip	8247	7349	12010	10860	11786	13089	Atf7ip	15561	12833	13097	9570	14129	10909	Atf7ip	15147	12796	5943	10788	13495	7850	Atf7ip	4886	8868	4649	8525	6591	10386	8650	Atf7ip	9535	5773	8721	9972	6368	Atf7ip	11213	7784	9488	7111
Atf7ip2	activating transcription factor 7 interacting protein 2	Atf7ip2	6	10	6	0	3	8	2	Atf7ip2	2	2	2	2	10	10	Atf7ip2	5	0	8	3	2	6	Atf7ip2	0	2	4	3	4	2	Atf7ip2	8	37	8	12	12	10	14	Atf7ip2	12	22	12	15	20	Atf7ip2	38	10	20	9
Atg10	autophagy related 10	Atg10	307	388	340	399	350	436	325	Atg10	299	241	426	284	349	364	Atg10	482	463	537	364	561	305	Atg10	400	417	188	303	299	343	Atg10	121	293	194	279	187	297	266	Atg10	351	245	265	331	213	Atg10	326	255	338	264
Atg101	autophagy related 101	Atg101	2402	2946	2413	2599	2279	2859	2053	Atg101	2306	1767	2713	2828	2356	2701	Atg101	2121	2053	2109	1866	2691	1963	Atg101	3788	2527	1144	2259	2616	2169	Atg101	1147	1957	1192	2237	1004	1461	1890	Atg101	1863	1108	1399	1459	991	Atg101	2196	1804	2407	1117
Atg12	autophagy related 12	Atg12	8697	9880	7891	9070	7241	9996	6688	Atg12	6215	5959	9630	9375	10147	10511	Atg12	12537	10997	12143	8723	13468	9910	Atg12	9041	8570	4423	7490	8760	7549	Atg12	3367	6518	4022	6682	3871	5985	6063	Atg12	7014	4677	6284	7276	4086	Atg12	7875	6301	7995	5883
Atg13	autophagy related 13	Atg13	8176	9699	7099	8188	7581	9265	5830	Atg13	6031	4447	7887	7371	7697	7182	Atg13	7260	7349	6925	7138	9666	7163	Atg13	9735	8349	4245	9023	8098	6830	Atg13	3136	6586	4031	6973	4846	7770	7550	Atg13	7792	4576	6364	7795	4600	Atg13	7522	6134	7740	5725
Atg14	autophagy related 14	Atg14	2208	2529	1946	2340	2020	2616	1677	Atg14	1759	1424	2238	2359	2099	2288	Atg14	2176	2445	2213	1919	3105	2171	Atg14	2849	2352	816	1637	2202	1836	Atg14	693	1417	950	1500	1042	1442	1515	Atg14	1546	1154	1450	1694	1093	Atg14	1519	1391	1659	1363
Atg16l1	autophagy related 16-like 1	Atg16l1	4464	5533	4758	5050	5240	5474	4629	Atg16l1	4600	3571	4931	5429	4867	6286	Atg16l1	5581	4566	5785	4235	6206	5164	Atg16l1	7682	5412	3064	5858	4993	3526	Atg16l1	2494	4761	3208	5614	3140	4579	5222	Atg16l1	5600	2820	4226	4678	2835	Atg16l1	5681	4792	6448	3738
Atg16l2	autophagy related 16-like 2	Atg16l2	407	518	382	469	544	493	381	Atg16l2	423	255	428	498	505	473	Atg16l2	362	360	414	337	440	354	Atg16l2	745	504	199	434	374	328	Atg16l2	175	289	213	374	217	206	355	Atg16l2	312	150	212	321	157	Atg16l2	346	240	354	191
Atg2a	autophagy related 2A	Atg2a	5334	6722	4909	5569	5522	6593	4760	Atg2a	5078	3465	5352	5895	5411	5561	Atg2a	5180	5679	5187	4949	7572	5632	Atg2a	7923	5471	2972	6171	6069	4498	Atg2a	3085	5785	3354	6017	4287	5773	6729	Atg2a	6642	3301	5096	5956	3783	Atg2a	6915	5457	7644	4575
Atg2b	autophagy related 2B	Atg2b	12194	13432	10508	14168	10861	14261	10372	Atg2b	9167	8088	11803	10021	10184	13414	Atg2b	13141	12003	13606	9971	13860	11640	Atg2b	13119	12083	6346	12366	12460	9230	Atg2b	5669	10187	6228	13184	7604	10811	13221	Atg2b	12199	7384	9321	11336	7788	Atg2b	12655	10049	13334	8873
Atg3	autophagy related 3	Atg3	3376	3965	3262	3505	3206	4017	2900	Atg3	2720	2592	3649	3213	3460	3739	Atg3	3631	3161	3813	2600	3890	3002	Atg3	4815	3890	1930	3755	3423	2907	Atg3	1479	3249	1933	4060	2012	3369	3565	Atg3	3887	1968	2380	3093	1858	Atg3	3644	3502	4185	2273
Atg4a	autophagy related 4A, cysteine peptidase	Atg4a	767	879	691	818	754	818	736	Atg4a	454	511	870	592	718	852	Atg4a	844	751	885	651	752	721	Atg4a	907	816	365	780	772	606	Atg4a	373	874	456	825	447	714	831	Atg4a	814	497	586	959	518	Atg4a	834	569	738	701
Atg4b	autophagy related 4B, cysteine peptidase	Atg4b	5444	6636	5538	5963	4911	6373	5215	Atg4b	4851	4571	5777	5651	6013	7144	Atg4b	7041	6433	7796	5547	7641	5879	Atg4b	7759	5490	2985	5575	5791	4608	Atg4b	2597	5205	3029	5003	3407	4538	4958	Atg4b	5242	3723	4815	5252	3492	Atg4b	5546	4204	5895	3950
Atg4c	autophagy related 4C, cysteine peptidase	Atg4c	4224	4785	3976	4358	3545	4743	3386	Atg4c	2520	2626	3903	3458	3960	4474	Atg4c	4911	4278	4727	3533	5086	3579	Atg4c	3830	4248	1821	3311	4284	3443	Atg4c	1969	4253	2513	4590	2739	4369	4243	Atg4c	4627	2618	3841	4518	2840	Atg4c	4309	3166	4117	3741
Atg4d	autophagy related 4D, cysteine peptidase	Atg4d	1648	2209	1733	1747	2126	2064	1622	Atg4d	1922	1112	1655	2248	1711	1978	Atg4d	1614	1771	1730	1702	2303	1718	Atg4d	2965	2074	992	1642	1593	1386	Atg4d	946	1898	1130	1886	983	1329	1820	Atg4d	2113	969	1282	1711	924	Atg4d	2080	1769	2328	1374
Atg5	autophagy related 5	Atg5	1065	1476	1145	1346	998	1438	1240	Atg5	923	844	1294	1310	1333	1507	Atg5	1256	1313	1302	1051	1502	1075	Atg5	1335	1194	608	1193	1232	1025	Atg5	674	1317	823	1388	711	1115	1336	Atg5	1558	790	997	1204	768	Atg5	1488	1274	1719	987
Atg7	autophagy related 7	Atg7	1978	2522	1826	2033	1864	2175	1500	Atg7	1754	1116	1875	2113	1955	2027	Atg7	2081	2056	2101	1813	2795	1725	Atg7	2827	1977	950	2074	2165	1652	Atg7	968	1866	1020	1908	1309	1785	2031	Atg7	2105	1312	1815	1976	1321	Atg7	2213	1655	2341	1745
Atg9a	autophagy related 9A	Atg9a	15134	18665	15031	16008	15129	17990	13031	Atg9a	14488	9855	14973	16987	15001	15820	Atg9a	16130	17548	17575	14561	22286	17300	Atg9a	23206	15777	8615	16638	16825	13101	Atg9a	7028	13143	8058	14177	10116	13660	16019	Atg9a	15663	8580	12234	14612	8995	Atg9a	16829	14053	18575	12122
Atg9b	autophagy related 9B	Atg9b	8	10	12	10	12	4	8	Atg9b	18	4	6	20	14	14	Atg9b	18	18	15	22	21	10	Atg9b	15	14	12	18	12	6	Atg9b	8	10	14	19	0	9	14	Atg9b	14	11	14	20	0	Atg9b	22	10	24	4
Atic	5-aminoimidazole-4-carboxamide ribonucleotide formyltransferase/IMP cyclohydrolase	Atic	1962	2424	2036	2538	1743	2849	1795	Atic	1467	1545	2054	1844	1884	2359	Atic	2289	2140	2738	1840	2805	1988	Atic	2603	1903	1066	1652	2256	1836	Atic	878	1829	1005	2135	1119	1754	1852	Atic	1836	1061	1547	1792	1169	Atic	2239	1559	2472	1237
Atl1	atlastin GTPase 1	Atl1	23245	26809	22176	25289	19053	29100	18445	Atl1	15069	15693	23828	21009	21731	25567	Atl1	23413	20279	24454	17322	25016	18074	Atl1	26472	24442	10858	22037	25389	20358	Atl1	6771	13371	8131	14624	9577	16673	15213	Atl1	15264	10608	14542	14919	10613	Atl1	14229	10446	13028	10537
Atl2	atlastin GTPase 2	Atl2	9325	10779	8757	9735	8185	10823	7201	Atl2	5557	5706	9655	7966	8618	10079	Atl2	9139	8393	9183	7469	10297	7828	Atl2	8768	9838	3692	7271	9585	7311	Atl2	2517	5136	3201	5606	3267	5057	5139	Atl2	5551	4166	4568	5626	3498	Atl2	4837	3426	4684	3936
Atl3	atlastin GTPase 3	Atl3	2530	2927	2196	2644	2010	2991	1790	Atl3	1324	1392	2391	1988	2276	2485	Atl3	2258	2269	2354	1893	2792	2026	Atl3	2484	2425	869	1714	2291	2234	Atl3	848	1699	992	1878	1077	1759	1632	Atl3	1512	1308	1837	1910	1296	Atl3	1661	1216	1577	1443
Atm	ATM serine/threonine kinase	Atm	5022	6229	5249	5509	4413	5562	3753	Atm	3426	2729	5210	4332	4007	6666	Atm	4845	4409	5013	3878	5821	3829	Atm	4615	5645	2037	3699	4596	4198	Atm	1533	2959	1931	3277	2100	3004	3197	Atm	3339	2752	3409	3592	2849	Atm	2891	2213	2880	2143
Atmin	ATM interactor	Atmin	5950	7307	5371	6143	5632	7198	4835	Atmin	4530	3817	5346	5625	5708	6550	Atmin	5439	5314	5585	4473	7115	5241	Atmin	7652	6064	2912	6305	6247	4901	Atmin	1870	3508	2217	4005	2606	4296	4084	Atmin	4113	2627	3474	3980	2520	Atmin	3878	2986	4282	3067
Atn1	atrophin 1	Atn1	0	0	1	0	0	0	0	Atn1	0	0	0	0	0	0	Atn1	0	0	0	0	0	0	Atn1	0	0	0	4	0	0	Atn1	1	3	3	3	6	4	3	Atn1	6	0	0	2	3	Atn1	6	6	8	4
Atoh1	atonal bHLH transcription factor 1	Atoh1	0	0	0	0	0	0	0	Atoh1	0	0	0	2	2	0	Atoh1	2	4	6	2	0	0	Atoh1	2	0	2	0	0	2	Atoh1	0	0	0	0	2	0	0	Atoh1	0	2	2	0	2	Atoh1	0	0	0	0
Atoh7	atonal bHLH transcription factor 7	Atoh7	4	4	4	16	0	0	8	Atoh7	14	4	8	19	4	4	Atoh7	8	6	8	8	11	14	Atoh7	20	14	2	14	8	0	Atoh7	8	4	0	2	6	4	4	Atoh7	3	4	4	8	4	Atoh7	2	6	18	2
Atoh8	atonal bHLH transcription factor 8	Atoh8	143	211	126	125	212	170	199	Atoh8	230	119	276	229	161	220	Atoh8	129	159	160	99	186	204	Atoh8	226	173	88	139	157	87	Atoh8	93	125	83	145	79	109	171	Atoh8	113	71	104	146	92	Atoh8	182	165	183	122
Atox1	antioxidant 1 copper chaperone	Atox1	2192	2642	2417	1937	1892	1921	2386	Atox1	1770	1377	2277	2393	2278	2426	Atox1	1586	1581	1694	1999	2199	1570	Atox1	3053	2407	1390	1678	2316	1798	Atox1	801	1425	796	1383	653	869	1284	Atox1	1478	704	933	1064	625	Atox1	1319	1062	1454	695
Atp10a	ATPase phospholipid transporting 10A (putative)	Atp10a	1304	1495	1408	1072	1021	1196	1070	Atp10a	877	630	1241	1347	931	1378	Atp10a	1036	766	1027	718	1233	784	Atp10a	1244	1353	715	1055	1486	933	Atp10a	603	1266	915	1183	758	1203	1601	Atp10a	1247	723	1180	1036	895	Atp10a	1082	794	1145	690
Atp10b	ATPase phospholipid transporting 10B (putative)	Atp10b	92	136	121	122	79	79	70	Atp10b	61	53	74	86	54	82	Atp10b	51	151	108	80	90	90	Atp10b	102	100	31	82	84	98	Atp10b	73	112	63	175	127	223	219	Atp10b	154	134	156	230	96	Atp10b	107	113	132	104
Atp10d	ATPase phospholipid transporting 10D (putative)	Atp10d	678	982	739	574	554	832	601	Atp10d	443	392	702	557	810	751	Atp10d	994	956	936	720	955	706	Atp10d	747	771	373	590	818	708	Atp10d	286	593	304	546	327	555	551	Atp10d	567	375	432	616	379	Atp10d	695	536	719	401
Atp11a	ATPase phospholipid transporting 11A	Atp11a	6993	9416	7086	8098	6282	8509	6438	Atp11a	5666	4707	7486	7120	6704	7468	Atp11a	7251	7873	7604	6301	9658	6786	Atp11a	10414	7736	3397	7847	8081	6988	Atp11a	4605	8906	5150	9890	5615	8922	11543	Atp11a	9333	6020	7634	9897	5851	Atp11a	9615	8428	9854	6872
Atp11b	ATPase phospholipid transporting 11B (putative)	Atp11b	7096	8397	6421	7763	6191	8648	5430	Atp11b	4482	4444	8017	6025	6645	7322	Atp11b	8225	7450	8319	6651	9906	6404	Atp11b	6655	7702	3252	5852	7088	6143	Atp11b	2041	3961	2467	4599	2562	4091	3873	Atp11b	4633	3284	3971	4717	2858	Atp11b	4348	3379	4780	3932
Atp11c	ATPase phospholipid transporting 11C	Atp11c	1568	1934	1508	1662	1225	1792	1054	Atp11c	843	787	1592	1290	1405	1489	Atp11c	1356	1421	1406	1120	1776	1054	Atp11c	1138	1512	544	1086	1492	1283	Atp11c	653	1793	1017	1740	1115	1666	1698	Atp11c	1734	1624	1669	1953	1237	Atp11c	1531	1056	1376	1516
Atp12a	ATPase H /K transporting non-gastric alpha2 subunit	Atp12a	2	4	2	1	4	2	2	Atp12a	0	2	2	2	0	0	Atp12a	0	0	2	2	0	0	Atp12a	2	2	0	0	0	2	Atp12a	2	8	4	9	8	9	4	Atp12a	4	2	6	8	3	Atp12a	10	12	8	18
Atp13a1	ATPase 13A1	Atp13a1	3186	4089	3460	3882	3284	4133	3025	Atp13a1	3251	2418	3047	3689	3378	4076	Atp13a1	3453	3433	3924	3198	4628	3660	Atp13a1	5192	3574	2113	4313	3937	2772	Atp13a1	2174	3773	2278	3979	2810	3637	4444	Atp13a1	4287	2222	3298	3869	2446	Atp13a1	4599	3584	4949	3205
Atp13a2	ATPase 13A2	Atp13a2	15412	21196	12017	17501	19150	20196	12965	Atp13a2	18421	7491	14997	19073	14756	12844	Atp13a2	11652	14675	10281	13949	21432	17533	Atp13a2	29336	18348	9651	19979	16386	12519	Atp13a2	10271	18626	11619	20018	11627	14400	19967	Atp13a2	19850	10042	12108	15936	9659	Atp13a2	21479	18466	26631	14111
Atp13a3	ATPase 13A3	Atp13a3	136	134	147	105	112	167	96	Atp13a3	87	58	168	113	70	118	Atp13a3	179	145	127	130	202	110	Atp13a3	197	212	81	118	117	144	Atp13a3	79	174	120	215	122	198	201	Atp13a3	183	160	182	198	137	Atp13a3	217	202	251	121
Atp13a4	ATPase 13A4	Atp13a4	712	838	587	774	540	727	599	Atp13a4	489	383	631	743	722	861	Atp13a4	668	442	630	495	911	560	Atp13a4	919	740	339	534	608	543	Atp13a4	514	890	580	1052	571	814	850	Atp13a4	818	627	909	1034	558	Atp13a4	922	490	746	569
Atp13a5	ATPase 13A5	Atp13a5	1666	1597	1567	1757	1550	2149	1686	Atp13a5	1244	1124	1923	1732	1718	2058	Atp13a5	1644	1374	1856	1393	2389	1681	Atp13a5	1748	1586	754	1785	1510	1306	Atp13a5	513	995	618	999	736	1077	1317	Atp13a5	1163	779	1184	1247	812	Atp13a5	1092	700	1120	713
Atp1a1	ATPase Na /K transporting subunit alpha 1	Atp1a1	148610	172534	148431	157689	131287	181213	116812	Atp1a1	118305	98526	137607	140433	139188	165040	Atp1a1	120796	106520	129773	97156	147750	105455	Atp1a1	201400	149213	81528	165165	158546	130057	Atp1a1	32263	56371	30723	61088	35140	52346	54837	Atp1a1	53315	35573	49309	47445	32938	Atp1a1	57920	39932	55097	35955
Atp1a2	ATPase Na /K transporting subunit alpha 2	Atp1a2	177006	197906	163503	180164	150239	184530	153134	Atp1a2	130145	100341	157696	149595	164090	196601	Atp1a2	158440	144599	162624	116455	183431	139149	Atp1a2	200839	147405	72666	127737	166417	126942	Atp1a2	74860	149219	89931	144391	96241	143856	154332	Atp1a2	152176	96055	142169	170856	107425	Atp1a2	144117	98046	140220	101324
Atp1a3	ATPase Na /K transporting subunit alpha 3	Atp1a3	147843	181115	141327	165358	145809	179328	125647	Atp1a3	146045	100542	139636	158361	145092	153312	Atp1a3	147579	146079	163914	125079	190514	149349	Atp1a3	262761	167330	102517	226573	163948	134508	Atp1a3	136324	254701	148141	273011	161645	234112	271699	Atp1a3	252873	133293	193599	217527	151778	Atp1a3	292639	219651	306262	184966
Atp1a4	ATPase Na /K transporting subunit alpha 4	Atp1a4	4	11	11	4	15	24	8	Atp1a4	7	2	2	6	2	4	Atp1a4	10	4	14	6	5	5	Atp1a4	4	5	4	2	10	6	Atp1a4	0	3	4	3	2	2	0	Atp1a4	3	0	4	8	4	Atp1a4	6	0	2	2
Atp1b1	ATPase Na /K transporting subunit beta 1	Atp1b1	151493	175364	147446	170789	134723	178025	138537	Atp1b1	116301	110988	153381	151824	144459	177328	Atp1b1	152106	136573	157977	113616	171235	132474	Atp1b1	196957	163883	76040	154002	152282	130469	Atp1b1	75605	149107	90842	164916	96061	155017	159552	Atp1b1	161744	96066	131000	149413	97159	Atp1b1	156421	120819	163793	119918
Atp1b2	ATPase Na /K transporting subunit beta 2	Atp1b2	31016	35512	26375	27563	26042	32201	25568	Atp1b2	22079	19437	28403	27594	28908	33490	Atp1b2	29881	26328	30781	24109	35208	26671	Atp1b2	34719	30508	18216	32706	31525	24199	Atp1b2	17745	37325	21183	34702	30820	46033	47175	Atp1b2	44034	21798	37530	49981	30073	Atp1b2	37686	25833	36140	29676
Atp1b3	ATPase Na /K transporting subunit beta 3	Atp1b3	9633	10729	8124	9708	8529	10461	8147	Atp1b3	6515	5711	8903	8377	9161	10014	Atp1b3	9694	8874	9454	7507	11004	8428	Atp1b3	9759	9036	3812	7560	8476	6969	Atp1b3	3751	7690	4324	7693	3808	6448	6642	Atp1b3	7437	4718	5703	7346	4133	Atp1b3	7314	5682	8317	6124
Atp1b4	ATPase Na /K transporting family member beta 4	Atp1b4	4	4	4	2	4	2	0	Atp1b4	0	0	4	4	2	0	Atp1b4	0	4	0	0	4	0	Atp1b4	2	6	0	0	4	0	Atp1b4	2	2	0	0	0	0	0	Atp1b4	8	0	2	6	4	Atp1b4	2	2	6	0
Atp23	ATP23 metallopeptidase and ATP synthase assembly factor homolog	Atp23	164	206	150	234	179	134	160	Atp23	160	120	181	151	171	231	Atp23	224	197	254	211	252	167	Atp23	288	234	142	163	134	156	Atp23	123	242	132	256	136	145	187	Atp23	241	123	166	191	136	Atp23	183	163	238	132
Atp2a1	ATPase sarcoplasmic/endoplasmic reticulum Ca2 transporting 1	Atp2a1	28	27	74	23	27	11	32	Atp2a1	18	16	38	12	16	25	Atp2a1	27	9	31	16	42	19	Atp2a1	22	24	6	8	16	27	Atp2a1	58	90	43	120	52	78	102	Atp2a1	77	64	91	107	42	Atp2a1	68	22	173	53
Atp2a2	ATPase sarcoplasmic/endoplasmic reticulum Ca2 transporting 2	Atp2a2	124144	148698	119633	135119	104897	148488	100733	Atp2a2	88012	81214	117220	109683	114137	128972	Atp2a2	113190	109321	120583	87615	134845	93286	Atp2a2	147949	120946	59436	128875	128156	107369	Atp2a2	49440	97439	57156	103662	62103	96923	101455	Atp2a2	104723	63662	89496	101409	66038	Atp2a2	104728	82376	106077	76798
Atp2a3	ATPase sarcoplasmic/endoplasmic reticulum Ca2 transporting 3	Atp2a3	359	446	292	312	329	379	310	Atp2a3	354	206	266	328	310	395	Atp2a3	230	243	241	236	260	218	Atp2a3	581	343	172	292	354	266	Atp2a3	359	724	403	680	352	650	634	Atp2a3	582	275	664	603	431	Atp2a3	581	482	927	407
Atp2b1	ATPase plasma membrane Ca2 transporting 1	Atp2b1	118865	139737	116490	125708	92374	141623	82692	Atp2b1	73398	67409	107074	96169	105160	110188	Atp2b1	97576	92039	99940	73682	119868	79249	Atp2b1	111753	108243	41639	80947	114033	103321	Atp2b1	34567	68677	40721	76984	47819	76272	71746	Atp2b1	84434	60286	80017	97053	55276	Atp2b1	68058	51080	69522	57978
Atp2b2	ATPase plasma membrane Ca2 transporting 2	Atp2b2	80855	89298	82507	87310	66239	91540	66259	Atp2b2	60335	48824	73941	70527	69762	81146	Atp2b2	62305	67669	74071	57134	94906	66485	Atp2b2	90272	71228	38719	74183	75544	61817	Atp2b2	20816	36556	22714	42660	26531	40698	44084	Atp2b2	43770	27254	34719	43341	27068	Atp2b2	35363	27852	41591	29119
Atp2b3	ATPase plasma membrane Ca2 transporting 3	Atp2b3	25213	29313	24358	26536	21903	28968	18230	Atp2b3	18989	15129	22964	22938	21525	24100	Atp2b3	25416	24198	28780	20843	31044	22295	Atp2b3	31252	25206	12172	25028	25569	21073	Atp2b3	18904	36610	22325	41765	24347	36040	37102	Atp2b3	41064	24153	32620	35591	24043	Atp2b3	43016	33187	46096	31394
Atp2b4	ATPase plasma membrane Ca2 transporting 4	Atp2b4	51673	69936	44722	60241	45549	61483	44257	Atp2b4	43870	35823	56860	48505	54751	59870	Atp2b4	63240	56780	67763	50203	63503	46431	Atp2b4	63267	54428	25418	55301	66307	50195	Atp2b4	5653	9092	8723	16003	8222	13461	13881	Atp2b4	12241	6575	12996	9877	8103	Atp2b4	11974	12311	13290	9198
Atp2c1	ATPase secretory pathway Ca2 transporting 1	Atp2c1	23224	29293	21255	26112	20434	28049	18869	Atp2c1	15784	14954	24294	19450	22862	25776	Atp2c1	22371	21874	22946	18394	26104	18850	Atp2c1	25825	23755	10149	21396	25792	20766	Atp2c1	9796	20297	11780	21980	12236	19569	19528	Atp2c1	22519	15271	18882	23241	14547	Atp2c1	19328	15782	19944	17557
Atp2c2	ATPase secretory pathway Ca2 transporting 2	Atp2c2	12	18	10	20	4	29	12	Atp2c2	18	10	20	10	2	12	Atp2c2	14	14	24	26	21	2	Atp2c2	16	20	10	12	10	8	Atp2c2	10	18	15	29	16	16	8	Atp2c2	28	13	16	18	10	Atp2c2	40	24	27	22
Atp4a	ATPase H /K transporting alpha subunit	Atp4a	4	4	2	2	0	2	2	Atp4a	6	2	0	0	4	2	Atp4a	1	4	5	0	0	6	Atp4a	2	0	0	0	0	4	Atp4a	4	21	10	8	12	4	4	Atp4a	8	6	18	8	8	Atp4a	4	12	11	4
Atp4b	ATPase H /K transporting beta subunit	Atp4b	0	0	0	0	0	0	0	Atp4b	0	0	0	0	0	0	Atp4b	0	0	0	0	0	0	Atp4b	0	0	0	0	0	0	Atp4b	0	4	0	2	4	2	2	Atp4b	2	0	2	6	3	Atp4b	2	2	2	0
Atp5a1	ATP synthase, H transporting, mitochondrial F1 complex, alpha subunit 1, cardiac muscle	Atp5a1	62027	75251	59864	69053	53597	72017	47608	Atp5a1	46550	37471	58099	57836	57093	63461	Atp5a1	63296	56685	60543	51044	73927	52837	Atp5a1	81495	66881	30878	61449	61670	54307	Atp5a1	26852	50711	30819	56430	29077	45264	49110	Atp5a1	50061	31975	40082	42794	29702	Atp5a1	55655	41725	55503	33463
Atp5b	ATP synthase, H transporting, mitochondrial F1 complex, beta polypeptide	Atp5b	115305	130035	88221	111281	100688	126481	82294	Atp5b	91111	66128	97580	106902	88954	105747	Atp5b	92040	80328	99109	92484	123254	96069	Atp5b	159785	119061	50726	103050	88053	80932	Atp5b	44241	82903	52609	98070	45638	69757	78418	Atp5b	84795	50928	58757	66452	45010	Atp5b	86156	67049	92228	54283
Atp5c1	ATP synthase, H transporting, mitochondrial F1 complex, gamma polypeptide 1	Atp5c1	21329	26334	21287	25264	18752	25553	17317	Atp5c1	16833	13679	23588	21776	20102	23458	Atp5c1	21291	20706	21425	16810	24208	17348	Atp5c1	29999	23204	8140	15325	21787	18993	Atp5c1	6349	11986	7747	13441	7057	11678	12021	Atp5c1	12323	9465	11696	12220	7969	Atp5c1	12158	9322	12088	9242
Atp5d	ATP synthase, H transporting, mitochondrial F1 complex, delta subunit	Atp5d	10709	16438	5333	10060	13408	14898	6415	Atp5d	12384	4784	9290	13724	6749	7225	Atp5d	5693	6918	6060	10382	14206	11354	Atp5d	24689	14918	5672	10289	6830	7126	Atp5d	4919	8155	4915	9498	4522	5375	7998	Atp5d	7909	4514	4356	5704	3569	Atp5d	9446	8251	12127	6628
Atp5e	ATP synthase, H transporting, mitochondrial F1 complex, epsilon subunit	Atp5e	4214	4370	4007	3863	3767	4090	4026	Atp5e	4320	3507	5012	4901	4159	5827	Atp5e	4209	3916	4839	3819	4762	3566	Atp5e	7578	5038	2069	3265	4180	3394	Atp5e	1512	3119	2005	3355	1453	2188	2623	Atp5e	2882	2229	2492	2844	1885	Atp5e	2992	2585	3248	1889
Atp5f1	ATP synthase, H transporting, mitochondrial Fo complex, subunit B1	Atp5f1	1	4	2	4	0	4	2	Atp5f1	2	0	6	3	0	10	Atp5f1	0	4	6	7	3	0	Atp5f1	0	2	1	4	4	4	Atp5f1	4	4	5	8	7	6	6	Atp5f1	7	0	7	1	5	Atp5f1	6	8	7	2
Atp5g1	ATP synthase, H transporting, mitochondrial Fo complex, subunit C1 (subunit 9)	Atp5g1	6791	6471	7322	6555	5002	6377	6670	Atp5g1	5075	6543	6643	6507	6767	9230	Atp5g1	7649	5993	9500	5912	7276	5019	Atp5g1	8306	6808	3996	6404	6697	5594	Atp5g1	3192	5383	3180	5031	2856	3801	4882	Atp5g1	4621	3655	4688	4587	3164	Atp5g1	5092	3714	5111	2809
Atp5g2	ATP synthase, H transporting, mitochondrial Fo complex, subunit C2 (subunit 9)	Atp5g2	7824	9021	8973	8462	6880	8322	8208	Atp5g2	7239	6541	9509	8911	8559	11844	Atp5g2	8963	7703	9968	7431	9569	6840	Atp5g2	12803	9103	4525	7489	8847	6982	Atp5g2	3730	7170	4089	6089	4853	6362	7441	Atp5g2	7351	5483	7492	8063	5292	Atp5g2	6436	4653	6018	4745
Atp5g3	ATP synthase, H transporting, mitochondrial Fo complex, subunit C3 (subunit 9)	Atp5g3	17237	18138	14291	16913	13431	19412	12676	Atp5g3	12486	10337	19199	18385	16343	16169	Atp5g3	12594	14430	14136	13205	18789	13753	Atp5g3	21969	16465	8686	16026	16963	12882	Atp5g3	7411	13361	7688	13689	7064	11185	12237	Atp5g3	12079	8951	10830	11456	7382	Atp5g3	11924	9500	13138	8889
Atp5h	ATP synthase, H transporting, mitochondrial Fo complex, subunit d	Atp5h	14658	15737	14143	15123	11843	15485	13031	Atp5h	12532	11433	16358	14664	14937	17943	Atp5h	15546	13784	17059	11883	15929	11516	Atp5h	21354	15321	5767	10112	14760	12800	Atp5h	4950	9063	5624	10082	5042	7608	8680	Atp5h	8999	6610	8685	9562	6092	Atp5h	9020	6976	9625	5929
Atp5i	ATP synthase, H transporting, mitochondrial Fo complex, subunit E	Atp5i	4753	4899	4982	4116	3545	4271	5178	Atp5i	4984	4987	6419	5646	6186	8247	Atp5i	6150	4314	7523	4892	5229	3884	Atp5i	8502	5982	2293	3762	5272	4005	Atp5i	1545	3244	1822	3032	1446	2134	2248	Atp5i	2567	2875	3744	3926	2322	Atp5i	2574	1852	2518	2012
Atp5j	ATP synthase, H transporting, mitochondrial Fo complex, subunit F6	Atp5j	10613	11021	10266	10157	8528	10720	9055	Atp5j	8764	7980	12238	10698	10684	12656	Atp5j	11221	10132	12303	8668	11866	8657	Atp5j	14612	11026	4629	7741	10454	9112	Atp5j	3124	5938	3895	6426	3006	5103	5313	Atp5j	5561	4377	4984	5465	3624	Atp5j	5787	4577	5878	3910
Atp5j2	ATP synthase, H transporting, mitochondrial Fo complex, subunit F2	Atp5j2	10229	10959	11705	10488	8043	9986	10988	Atp5j2	9027	10045	12321	10482	11767	15194	Atp5j2	12967	10093	16134	9651	10976	8131	Atp5j2	15598	11798	5515	8691	11110	8684	Atp5j2	3671	6683	3847	6851	3859	5721	6631	Atp5j2	6306	5601	7023	7885	4922	Atp5j2	6993	5728	7617	4269
Atp5l	ATP synthase, H transporting, mitochondrial Fo complex, subunit G	Atp5l	12949	14269	12768	13245	11140	13722	11691	Atp5l	12715	10209	15237	13717	13709	16496	Atp5l	14744	12590	16369	10946	14788	10977	Atp5l	23487	14699	6872	11281	13640	11389	Atp5l	4728	8749	5429	9035	4563	6885	7479	Atp5l	7540	6682	8729	9502	5852	Atp5l	8363	6054	7993	5799
Atp5o	ATP synthase, H transporting, mitochondrial F1 complex, O subunit	Atp5o	9782	11100	10103	10886	8203	10403	9722	Atp5o	7775	7836	10273	10305	10518	13140	Atp5o	10964	9315	11595	7604	10407	7880	Atp5o	12939	10401	5756	10727	10501	8335	Atp5o	4791	9162	5687	10077	4211	6938	8136	Atp5o	7741	5008	6445	6796	4665	Atp5o	8830	6881	9103	4344
Atp5s	ATP synthase, H transporting, mitochondrial Fo complex, subunit s (factor B)	Atp5s	1210	1462	977	1157	1121	1259	927	Atp5s	681	736	1001	1091	1182	1116	Atp5s	1080	1094	1151	980	1300	1186	Atp5s	1300	1483	462	939	1043	931	Atp5s	464	1001	573	952	482	677	707	Atp5s	833	517	678	753	422	Atp5s	865	707	936	715
Atp5sl	ATP5S-like	Atp5sl	3083	3564	2998	3240	2775	3366	2946	Atp5sl	2661	2740	3120	3323	3061	3861	Atp5sl	4131	3077	3916	2733	3879	3002	Atp5sl	4733	3275	2637	3850	3342	2599	Atp5sl	1411	2804	1796	2827	1682	2580	2868	Atp5sl	2885	1572	2331	2691	1755	Atp5sl	3249	2397	2932	1884
Atp6ap1	ATPase H transporting accessory protein 1	Atp6ap1	34184	40486	33153	37369	30080	40455	31445	Atp6ap1	29481	25155	35648	34866	36309	41163	Atp6ap1	37941	33197	37314	29156	39960	31278	Atp6ap1	47293	35830	21147	44013	38905	29260	Atp6ap1	17990	36370	22473	39442	23661	37567	39065	Atp6ap1	38689	20930	29501	34265	22531	Atp6ap1	39678	30592	39773	25428
Atp6ap1l	ATPase H transporting accessory protein 1 like	Atp6ap1l	230	603	450	312	695	996	472	Atp6ap1l	563	428	565	241	421	642	Atp6ap1l	1062	926	1021	709	935	640	Atp6ap1l	1059	975	385	690	634	636	Atp6ap1l	52	137	85	84	108	165	127	Atp6ap1l	92	89	82	79	86	Atp6ap1l	131	94	152	85
Atp6ap2	ATPase H transporting accessory protein 2	Atp6ap2	22001	24935	21498	23791	17827	25829	17077	Atp6ap2	15779	15774	21459	19285	21416	25254	Atp6ap2	24099	20893	27992	17667	26211	17560	Atp6ap2	25408	22883	10186	19181	23869	19254	Atp6ap2	7146	14157	8501	14812	8653	13770	13197	Atp6ap2	14188	11132	14216	14042	9651	Atp6ap2	13870	10513	14187	10494
Atp6v0a1	ATPase H transporting V0 subunit a1	Atp6v0a1	50398	59820	48335	54595	44658	59789	41423	Atp6v0a1	39776	36693	48190	48086	51745	56960	Atp6v0a1	58146	55704	65126	47295	66996	46966	Atp6v0a1	62901	49915	28074	55990	56008	43768	Atp6v0a1	24453	47226	29561	50697	33151	49516	50908	Atp6v0a1	54869	27389	40541	47365	31226	Atp6v0a1	56948	49486	58506	38591
Atp6v0a2	ATPase H transporting V0 subunit a2	Atp6v0a2	1686	2056	1707	2039	1554	1970	1476	Atp6v0a2	1484	1117	1741	1614	1612	1823	Atp6v0a2	1789	1944	2146	1658	2513	1727	Atp6v0a2	2532	1571	1009	1904	2003	1449	Atp6v0a2	972	1911	1066	2067	1326	1759	2139	Atp6v0a2	2253	1162	1677	1910	1226	Atp6v0a2	2229	1930	2637	1454
Atp6v0a4	ATPase H transporting V0 subunit a4	Atp6v0a4	3889	4163	3740	3937	3318	3704	4139	Atp6v0a4	2990	3202	3594	2766	3962	5278	Atp6v0a4	5963	4385	5452	2722	5222	3290	Atp6v0a4	4105	3212	1521	4440	4421	3607	Atp6v0a4	1285	2265	1471	2444	1427	1990	2547	Atp6v0a4	2850	1349	1619	2172	1537	Atp6v0a4	2490	1787	2356	1483
Atp6v0b	ATPase H transporting V0 subunit B	Atp6v0b	2356	2388	2526	2535	2019	2500	2825	Atp6v0b	2377	2485	2988	2751	2762	3800	Atp6v0b	3260	2129	3889	2351	2585	2324	Atp6v0b	3437	2715	2579	4266	2636	1802	Atp6v0b	2153	3562	2459	3903	1277	2171	2961	Atp6v0b	3158	1339	1807	1938	1382	Atp6v0b	3817	2919	4047	1463
Atp6v0c	ATPase H transporting V0 subunit C	Atp6v0c	65684	82161	61714	77811	64707	81493	58853	Atp6v0c	67203	47142	73963	79214	72478	79806	Atp6v0c	63447	66669	62745	55599	82100	60837	Atp6v0c	110346	74529	41038	67617	74040	59978	Atp6v0c	30155	57697	35737	61106	38954	55441	64806	Atp6v0c	63570	34586	49153	55349	36873	Atp6v0c	66814	52653	68161	41718
Atp6v0d1	ATPase H transporting V0 subunit D1	Atp6v0d1	30482	37411	30491	34648	28265	36932	29517	Atp6v0d1	26281	24489	32263	32701	32939	40509	Atp6v0d1	34379	29460	36906	25260	35475	26676	Atp6v0d1	43014	31752	18659	38811	33479	26729	Atp6v0d1	16293	32245	20593	36435	20395	31842	33260	Atp6v0d1	34841	17587	25380	27628	19341	Atp6v0d1	35061	27779	34845	20939
Atp6v0d2	ATPase H transporting V0 subunit D2	Atp6v0d2	2	2	2	0	0	0	0	Atp6v0d2	0	2	2	0	2	0	Atp6v0d2	2	2	0	0	0	2	Atp6v0d2	0	0	0	4	0	2	Atp6v0d2	0	6	2	6	4	4	4	Atp6v0d2	6	4	4	2	4	Atp6v0d2	8	2	6	8
Atp6v0e1	ATPase H transporting V0 subunit e1	Atp6v0e1	1801	1807	1668	1463	1097	1490	1277	Atp6v0e1	1289	1060	1583	1489	1538	1759	Atp6v0e1	1991	1916	2088	1642	2277	1520	Atp6v0e1	1903	1556	692	1035	1632	1260	Atp6v0e1	648	1254	771	1040	734	1028	1078	Atp6v0e1	1178	857	1042	1079	717	Atp6v0e1	1340	901	1154	951
Atp6v0e2	ATPase, H transporting V0 subunit e2	Atp6v0e2	12667	16238	13160	14930	13047	15733	13615	Atp6v0e2	12885	10659	13161	15326	14429	17960	Atp6v0e2	15564	13510	17146	11473	17025	12568	Atp6v0e2	20440	12823	7302	13895	13529	10745	Atp6v0e2	6246	12208	7271	12234	8667	11404	13128	Atp6v0e2	13796	7776	11980	12606	7768	Atp6v0e2	13674	10630	14348	8910
Atp6v1a	ATPase H transporting V1 subunit A	Atp6v1a	81617	99318	73368	91105	68133	98253	58717	Atp6v1a	56272	50275	80358	72232	75292	80442	Atp6v1a	79484	72611	81042	61098	90275	63107	Atp6v1a	90723	80171	31640	63829	83318	70271	Atp6v1a	28237	53555	31790	56783	36151	56786	52612	Atp6v1a	56395	44413	57877	57497	41061	Atp6v1a	54357	38635	52031	46902
Atp6v1b1	ATPase H transporting V1 subunit B1	Atp6v1b1	3	5	10	8	0	2	8	Atp6v1b1	6	0	0	7	0	10	Atp6v1b1	2	4	1	2	4	1	Atp6v1b1	6	4	0	0	0	4	Atp6v1b1	4	8	4	6	1	6	12	Atp6v1b1	0	0	5	10	4	Atp6v1b1	2	4	8	2
Atp6v1b2	ATPase H transporting V1 subunit B2	Atp6v1b2	73230	85144	62162	79415	64870	82377	55345	Atp6v1b2	57019	50753	72043	68071	70577	84110	Atp6v1b2	72102	58060	72391	60792	75594	58792	Atp6v1b2	97518	77577	37729	75833	68753	58059	Atp6v1b2	26489	48102	28735	54636	29525	44035	44584	Atp6v1b2	50150	35053	42535	45063	31538	Atp6v1b2	47637	38069	48404	37330
Atp6v1c1	ATPase H transporting V1 subunit C1	Atp6v1c1	28253	31020	25376	35816	24862	32425	25813	Atp6v1c1	17570	18909	30756	25747	31649	34137	Atp6v1c1	26421	22811	27647	22008	26844	20189	Atp6v1c1	34249	30971	13648	29151	24441	28621	Atp6v1c1	9630	19020	11423	23018	13256	19604	20902	Atp6v1c1	20831	13932	18327	21841	13538	Atp6v1c1	19157	14625	18646	13412
Atp6v1c2	ATPase H transporting V1 subunit C2	Atp6v1c2	325	416	348	338	288	415	327	Atp6v1c2	312	305	379	320	392	492	Atp6v1c2	387	242	424	292	307	276	Atp6v1c2	398	388	224	434	436	227	Atp6v1c2	133	270	112	318	122	222	234	Atp6v1c2	229	133	172	242	145	Atp6v1c2	271	206	306	162
Atp6v1d	ATPase H transporting V1 subunit D	Atp6v1d	25675	31181	26119	28481	24115	30007	22123	Atp6v1d	18036	17473	25257	23576	24941	29352	Atp6v1d	27990	24464	27893	18872	28781	21316	Atp6v1d	29615	27886	13206	24098	27245	21648	Atp6v1d	8428	18654	12406	20920	12041	18658	19410	Atp6v1d	18520	11700	15550	18348	11848	Atp6v1d	21632	15990	20853	15502
Atp6v1e1	ATPase H transporting V1 subunit E1	Atp6v1e1	39164	47262	38427	43168	35253	47122	34362	Atp6v1e1	33674	28730	42392	40955	40021	47111	Atp6v1e1	41229	37692	43880	31838	44817	32292	Atp6v1e1	57343	42882	19063	35435	40511	33736	Atp6v1e1	14245	28206	18401	32621	16544	26803	27788	Atp6v1e1	30965	20206	26140	29154	18257	Atp6v1e1	30839	25478	32654	20857
Atp6v1e2	ATPase H transporting V1 subunit E2	Atp6v1e2	24	24	14	40	24	22	8	Atp6v1e2	8	42	20	30	7	18	Atp6v1e2	20	22	22	38	22	44	Atp6v1e2	21	43	12	20	43	24	Atp6v1e2	22	22	8	48	14	28	16	Atp6v1e2	27	8	28	37	10	Atp6v1e2	29	33	17	6
Atp6v1f	ATPase, H transporting, lysosomal V1, subunit F	Atp6v1f	7895	8879	7772	7891	6449	8033	6998	Atp6v1f	6954	6266	8775	8544	8549	10478	Atp6v1f	8741	7266	9208	6426	8430	6098	Atp6v1f	11785	8022	4023	6935	8009	6402	Atp6v1f	2958	5546	3302	5305	3801	5313	5774	Atp6v1f	5833	3744	5377	5821	3951	Atp6v1f	5486	3999	5353	3793
Atp6v1g1	ATPase H transporting V1 subunit G1	Atp6v1g1	14021	16437	12865	15071	12686	15950	11130	Atp6v1g1	11413	8342	15282	14824	13783	15455	Atp6v1g1	12266	12955	10685	10554	15695	10619	Atp6v1g1	19203	14897	5408	10681	14549	11684	Atp6v1g1	4904	9750	6340	11215	6450	9964	10908	Atp6v1g1	11499	7099	9623	11383	6768	Atp6v1g1	10704	8435	10930	8393
Atp6v1g2	ATPase H transporting V1 subunit G2	Atp6v1g2	32996	38073	33384	36855	28598	38436	29391	Atp6v1g2	29824	23999	34139	35517	33208	39425	Atp6v1g2	33469	31920	35362	26834	37074	27766	Atp6v1g2	48048	34846	19902	37735	33703	26552	Atp6v1g2	14906	27868	18176	30964	20706	32884	32545	Atp6v1g2	32219	16978	25251	28299	19294	Atp6v1g2	32817	23714	31942	20651
Atp6v1g3	ATPase H transporting V1 subunit G3	Atp6v1g3	6	2	0	4	2	8	6	Atp6v1g3	2	2	6	8	2	6	Atp6v1g3	4	0	2	2	3	2	Atp6v1g3	0	3	3	10	5	2	Atp6v1g3	4	4	2	2	0	6	2	Atp6v1g3	2	2	7	2	2	Atp6v1g3	0	0	1	0
Atp6v1h	ATPase H transporting V1 subunit H	Atp6v1h	21377	25013	19722	24367	17031	25484	16227	Atp6v1h	14367	12431	21626	19359	19530	20537	Atp6v1h	19764	17241	19553	14033	22369	15658	Atp6v1h	25955	21398	9557	17687	21414	17412	Atp6v1h	6540	12540	7763	14598	6388	10741	11236	Atp6v1h	11802	8410	10327	10842	7110	Atp6v1h	12950	9268	12862	8426
Atp7a	ATPase copper transporting alpha	Atp7a	1564	1860	1430	1493	1196	1486	1221	Atp7a	826	723	1440	1212	1192	1556	Atp7a	1704	1790	1546	1229	1962	1375	Atp7a	1376	1555	518	800	1352	1241	Atp7a	435	1027	540	1089	761	1044	1074	Atp7a	1137	895	1212	1324	884	Atp7a	997	795	853	863
Atp7b	ATPase copper transporting beta	Atp7b	483	702	526	596	466	600	472	Atp7b	316	352	430	484	592	505	Atp7b	443	381	455	421	482	353	Atp7b	622	540	185	437	604	315	Atp7b	298	789	480	748	480	712	739	Atp7b	611	368	748	821	434	Atp7b	695	433	582	428
Atp8a1	ATPase phospholipid transporting 8A1	Atp8a1	48286	54110	42377	49139	40489	57920	36231	Atp8a1	31348	29184	47828	41688	46056	50430	Atp8a1	54715	48720	55213	41528	60977	44489	Atp8a1	49170	42789	21324	38930	48991	40490	Atp8a1	21082	40043	22780	44091	29261	44749	43550	Atp8a1	47763	32825	45096	51812	33702	Atp8a1	44691	32438	41772	36305
Atp8a2	ATPase phospholipid transporting 8A2	Atp8a2	16669	21098	15716	18895	14574	19609	13908	Atp8a2	11859	10066	16066	13699	14096	16630	Atp8a2	16647	14381	16499	12953	19963	13592	Atp8a2	19051	16102	7523	14193	16612	14748	Atp8a2	4964	9669	5710	11382	6649	10555	11332	Atp8a2	10849	7335	10534	11998	7081	Atp8a2	11721	8043	10853	7866
Atp8b1	ATPase phospholipid transporting 8B1	Atp8b1	60	49	42	41	23	59	29	Atp8b1	24	26	66	26	56	62	Atp8b1	48	83	49	57	38	40	Atp8b1	32	49	21	42	33	22	Atp8b1	40	141	57	121	91	94	96	Atp8b1	120	80	127	154	95	Atp8b1	136	119	110	83
Atp8b2	ATPase, class I, type 8B, member 2	Atp8b2	12006	14033	10887	12774	10436	13689	8911	Atp8b2	8623	7985	11565	11053	11673	11982	Atp8b2	12030	10739	13135	8693	12042	8859	Atp8b2	14522	11836	6361	13896	12282	10220	Atp8b2	5207	11005	6502	12304	8600	13709	13655	Atp8b2	13363	6924	11757	13971	8952	Atp8b2	12881	10389	13684	9433
Atp8b3	ATPase phospholipid transporting 8B3	Atp8b3	140	128	129	169	158	162	165	Atp8b3	113	100	194	168	205	172	Atp8b3	121	145	152	125	191	109	Atp8b3	178	152	89	213	216	194	Atp8b3	148	257	244	271	254	296	382	Atp8b3	330	148	228	166	180	Atp8b3	296	278	355	182
Atp8b4	ATPase phospholipid transporting 8B4 (putative)	Atp8b4	8	7	1	2	6	13	0	Atp8b4	2	0	7	2	4	5	Atp8b4	4	0	5	0	4	4	Atp8b4	1	0	2	0	6	0	Atp8b4	2	9	2	2	2	4	4	Atp8b4	6	0	2	3	2	Atp8b4	0	7	2	0
Atp8b5p	ATPase, class I, type 8B, member 5, pseudogene	Atp8b5p	25	39	16	20	22	25	9	Atp8b5p	19	14	28	20	13	34	Atp8b5p	26	25	11	26	40	18	Atp8b5p	9	21	9	11	28	22	Atp8b5p	11	19	22	33	12	40	32	Atp8b5p	40	23	13	36	26	Atp8b5p	34	20	27	33
Atp9a	ATPase phospholipid transporting 9A (putative)	Atp9a	36539	43868	32488	41122	36361	45495	31487	Atp9a	37387	22475	36719	41042	35793	37682	Atp9a	31907	34408	32151	31440	44312	33353	Atp9a	60912	39661	21465	44336	39983	31392	Atp9a	17903	30613	19111	35518	17656	24794	31981	Atp9a	32161	15822	20825	23787	15898	Atp9a	36741	30432	41550	19585
Atp9b	ATPase phospholipid transporting 9B (putative)	Atp9b	4863	5896	4944	5163	4445	5827	4258	Atp9b	4049	3156	4775	4939	4454	5503	Atp9b	5747	5084	6106	4446	7822	5209	Atp9b	6001	5194	2352	4409	4741	3479	Atp9b	2752	5231	3217	5702	3023	4662	5529	Atp9b	5473	2894	4289	4807	3181	Atp9b	6299	4779	6568	3833
Atpaf1	ATP synthase mitochondrial F1 complex assembly factor 1	Atpaf1	3898	4557	4031	4203	4164	4695	3439	Atpaf1	3248	2490	4678	3922	3822	4346	Atpaf1	4686	3818	4080	3121	5058	3972	Atpaf1	5997	4661	2257	4257	3772	3219	Atpaf1	1349	2747	1848	2931	1730	2648	2809	Atpaf1	2786	2289	2495	2834	1791	Atpaf1	3139	2196	3053	2718
Atpaf2	ATP synthase mitochondrial F1 complex assembly factor 2	Atpaf2	1879	2233	1513	2034	1679	2060	1498	Atpaf2	1294	1099	1719	1763	1896	1855	Atpaf2	1634	1698	1747	1590	2112	1763	Atpaf2	2396	1854	926	1785	1684	1352	Atpaf2	702	1394	931	1333	885	1117	1414	Atpaf2	1300	933	1076	1279	860	Atpaf2	1448	1055	1537	921
Atpif1	ATPase inhibitory factor 1	Atpif1	8767	10077	7737	9306	8382	9629	7801	Atpif1	9279	5054	10515	10590	9012	8644	Atpif1	7371	8618	6160	7960	10850	7685	Atpif1	15661	10189	4447	7747	8709	7262	Atpif1	3556	6759	4497	7812	4352	6658	8051	Atpif1	7962	4238	5548	6578	4139	Atpif1	8133	7553	9895	4723
Atr	ATR serine/threonine kinase	Atr	1362	1538	1245	1236	1050	1223	850	Atr	763	739	1306	1120	1167	1192	Atr	937	972	1222	913	1285	791	Atr	1264	1250	644	708	1351	862	Atr	496	1040	654	1114	706	1040	961	Atr	975	830	1027	1162	804	Atr	878	700	872	780
Atraid	all-trans retinoic acid-induced differentiation factor	Atraid	1404	1578	1426	1561	1164	1514	1504	Atraid	1074	1065	1332	1560	1565	1894	Atraid	1503	1089	1565	1080	1389	1142	Atraid	1971	1521	720	1538	1563	1108	Atraid	738	1552	907	1658	741	1162	1325	Atraid	1400	925	1081	1282	897	Atraid	1271	898	1297	829
Atrip	ATR interacting protein	Atrip	189	341	229	242	236	299	269	Atrip	236	192	224	269	321	326	Atrip	267	234	257	216	241	208	Atrip	393	272	149	317	282	222	Atrip	170	362	187	361	157	249	346	Atrip	421	135	199	257	149	Atrip	355	380	503	134
Atrn	attractin	Atrn	46151	56204	44114	51863	40171	53770	35363	Atrn	33794	28530	44885	40899	42703	45518	Atrn	47110	44264	50179	36843	55762	39329	Atrn	54496	44855	22665	44592	47294	39557	Atrn	22739	42788	24568	50405	28287	43541	47592	Atrn	45953	29487	37879	46872	29036	Atrn	45351	35354	46148	31654
Atrnl1	attractin like 1	Atrnl1	44793	56379	48737	52328	47071	58264	36328	Atrnl1	33525	29827	41501	40147	39745	53167	Atrnl1	49182	47300	52066	37864	55383	37923	Atrnl1	53637	41403	22865	41857	45543	38428	Atrnl1	9938	19427	11763	21174	13128	17753	19131	Atrnl1	21540	13368	17006	19460	12829	Atrnl1	19485	15086	21365	16173
Atrx	ATRX, chromatin remodeler	Atrx	24423	27809	22686	25446	18341	27949	18418	Atrx	12812	14358	24179	18836	22286	24870	Atrx	25824	22940	24792	18109	28939	19161	Atrx	19885	23374	9231	17882	23814	20339	Atrx	7400	14206	8869	16471	10362	17248	16392	Atrx	16787	11155	14893	17668	11064	Atrx	15925	12539	15303	13239
Atxn1	ataxin 1	Atxn1	5494	7278	4724	5966	5585	6967	3800	Atxn1	4903	2373	5285	5410	5061	4416	Atxn1	4564	4731	4116	4710	7053	4856	Atxn1	8139	5580	2534	5203	5647	5090	Atxn1	1810	3372	1916	3683	2626	3203	4346	Atxn1	4311	2673	3851	4087	2646	Atxn1	3513	2649	3928	2753
Atxn10	ataxin 10	Atxn10	13859	18815	13344	17253	13418	18373	13004	Atxn10	11159	10129	15650	14976	14604	17597	Atxn10	15104	12204	14414	11639	15215	12251	Atxn10	19548	16547	8238	18440	15536	13555	Atxn10	7172	14650	9550	17708	8165	13625	14525	Atxn10	14832	8468	10663	11484	8227	Atxn10	15679	12296	16470	9204
Atxn2	ataxin 2	Atxn2	8315	10488	7886	9291	8047	10704	7027	Atxn2	7808	5446	9260	8955	8819	8637	Atxn2	7959	7962	7454	6230	10509	7537	Atxn2	13301	9239	5029	10240	9522	7699	Atxn2	4156	7964	4836	8961	6748	10651	10428	Atxn2	10054	5418	8058	10423	6041	Atxn2	9148	7514	9227	6810
Atxn2l	ataxin 2-like	Atxn2l	15000	19066	13963	16097	15328	18624	14538	Atxn2l	14887	10464	16032	16506	16088	16671	Atxn2l	15449	14252	15008	12646	18594	15165	Atxn2l	21284	16094	8666	16845	16063	12694	Atxn2l	7831	15430	9694	15441	13169	17714	19543	Atxn2l	18090	10127	14984	19899	11959	Atxn2l	17549	12877	18114	14322
Atxn3	ataxin 3	Atxn3	4735	5756	4888	5302	4150	5965	3885	Atxn3	2967	2810	5338	4221	4654	5426	Atxn3	5511	5294	5220	4102	6415	4351	Atxn3	4587	4870	1789	3723	4812	4494	Atxn3	1544	3177	1911	3372	2253	3460	3457	Atxn3	3907	2651	3509	4224	2553	Atxn3	3586	2666	3308	3097
Atxn7	ataxin 7	Atxn7	2963	3356	2668	2867	2543	3363	2350	Atxn7	2090	2246	3466	2641	3018	3373	Atxn7	3109	3023	2752	2290	3532	2577	Atxn7	2825	2852	1015	2221	2918	2420	Atxn7	1053	2201	1321	2519	1539	2248	2534	Atxn7	2856	1721	2423	2830	1773	Atxn7	2528	1916	2554	1862
Atxn7l1	ataxin 7-like 1	Atxn7l1	6458	7403	6356	6635	5671	7412	5609	Atxn7l1	5164	5099	7083	6575	7401	8091	Atxn7l1	7197	6023	7243	5170	7662	5191	Atxn7l1	8018	7009	3419	6694	6918	5809	Atxn7l1	2590	5617	3238	5450	4210	6177	6420	Atxn7l1	6419	3482	5559	6470	4254	Atxn7l1	6081	4838	6234	4467
Atxn7l2	ataxin 7-like 2	Atxn7l2	1643	2097	1423	1598	1651	2100	1660	Atxn7l2	1658	1209	1971	1983	1777	2124	Atxn7l2	1499	1622	1687	1278	2050	1723	Atxn7l2	2348	1682	1114	2133	1928	1309	Atxn7l2	912	1756	1172	1762	1307	1694	2070	Atxn7l2	1957	1012	1482	1678	990	Atxn7l2	1943	1529	2089	1129
Atxn7l3	ataxin 7-like 3	Atxn7l3	23231	31023	23375	27758	24147	29883	23445	Atxn7l3	23651	16464	26621	26897	25708	27883	Atxn7l3	24357	25651	24115	21618	34245	26536	Atxn7l3	35350	25546	13789	26889	26316	20164	Atxn7l3	8311	15542	9536	16003	8949	12974	14734	Atxn7l3	16102	10354	12804	15474	9442	Atxn7l3	16030	12906	17256	11551
Atxn7l3b	ataxin 7-like 3B	Atxn7l3b	36618	44072	32914	39405	33397	43434	30129	Atxn7l3b	25418	24143	37118	35208	36581	40631	Atxn7l3b	37837	33971	38283	28691	43260	32641	Atxn7l3b	41544	39122	16325	32872	37141	30963	Atxn7l3b	11962	24287	14744	25962	15114	23857	24056	Atxn7l3b	25289	18053	23109	25616	16707	Atxn7l3b	24312	17836	24288	21730
Auh	AU RNA binding protein/enoyl-CoA hydratase	Auh	4526	6360	3992	4951	4799	5950	4034	Auh	3967	3043	4780	5279	4086	5013	Auh	4152	4038	4277	4007	5639	4596	Auh	7136	5566	2294	4652	4547	3837	Auh	2253	4378	2660	4803	2563	3937	4442	Auh	4379	2470	3366	3839	2444	Auh	4201	3460	4915	3272
Aunip	aurora kinase A and ninein interacting protein	Aunip	97	148	114	152	135	184	89	Aunip	129	120	137	114	129	153	Aunip	185	108	162	62	97	134	Aunip	156	118	45	137	141	84	Aunip	20	33	20	37	12	24	29	Aunip	50	29	18	28	30	Aunip	12	16	33	10
Aup1	ancient ubiquitous protein 1	Aup1	3079	3591	2395	2806	2644	3380	2711	Aup1	2707	2025	2796	3096	2885	3227	Aup1	2655	2683	2884	2681	3807	2911	Aup1	4244	2993	1948	3726	2931	2441	Aup1	1875	3842	2382	4148	2535	3577	4171	Aup1	4262	1807	2663	3174	2157	Aup1	4458	3903	4720	2753
Aurka	aurora kinase A	Aurka	269	306	249	343	222	241	256	Aurka	221	215	281	304	256	297	Aurka	255	260	278	255	302	256	Aurka	325	266	150	272	247	227	Aurka	154	305	148	326	181	265	298	Aurka	298	139	265	238	183	Aurka	281	240	322	207
Aurkaip1	aurora kinase A interacting protein 1	Aurkaip1	1650	2154	1533	1947	1611	1882	1824	Aurkaip1	1309	1453	1906	1979	1852	2252	Aurkaip1	2079	1756	2102	1540	1948	1624	Aurkaip1	2748	2017	1243	2050	1953	1406	Aurkaip1	1196	2237	1245	2332	1307	1895	2466	Aurkaip1	1987	1132	1704	1984	1105	Aurkaip1	2578	2216	2791	1310
Aurkb	aurora kinase B	Aurkb	12	12	8	14	10	4	10	Aurkb	6	11	10	6	8	10	Aurkb	10	10	12	22	14	10	Aurkb	16	22	2	4	8	0	Aurkb	95	88	108	127	92	118	105	Aurkb	195	78	116	100	64	Aurkb	330	139	118	75
Aurkc	aurora kinase C	Aurkc	505	467	504	450	375	468	497	Aurkc	343	342	502	499	585	628	Aurkc	570	405	604	362	465	377	Aurkc	687	512	291	579	547	383	Aurkc	351	625	418	714	414	471	683	Aurkc	600	346	452	547	296	Aurkc	675	517	681	316
Aven	apoptosis and caspase activation inhibitor	Aven	926	1066	943	909	829	999	920	Aven	799	717	1006	858	960	1285	Aven	956	870	1070	799	986	803	Aven	1142	935	545	1013	934	809	Aven	403	665	522	794	349	590	649	Aven	862	374	512	575	362	Aven	743	694	851	462
Avil	advillin	Avil	44	76	92	60	40	76	60	Avil	82	62	84	92	70	88	Avil	56	71	95	97	106	49	Avil	91	42	32	125	94	53	Avil	42	82	63	76	36	104	128	Avil	125	60	94	123	60	Avil	120	78	161	84
Avl9	AVL9 cell migration associated	Avl9	11546	13207	10918	11624	10058	12898	8176	Avl9	7340	6977	11540	9967	10901	11753	Avl9	14830	13541	13977	10988	15936	11559	Avl9	11210	11994	4848	8929	11291	9927	Avl9	4254	8130	4989	8707	5905	9159	8515	Avl9	9438	6836	9368	10329	6445	Avl9	9265	7107	9574	8062
Avp	arginine vasopressin	Avp	8	4	0	18	0	0	6	Avp	2	4	4	0	2	10	Avp	8	4	4	2	4	2	Avp	2	6	2	4	0	4	Avp	12	0	8	24	2	0	4	Avp	6	6	0	6	0	Avp	4	4	29	12
Avpi1	arginine vasopressin-induced 1	Avpi1	2446	2838	1268	2328	2092	2688	1438	Avpi1	2003	1065	2117	2688	1960	1637	Avpi1	1196	1450	1227	1998	2772	2055	Avpi1	2896	2546	907	1725	1389	1679	Avpi1	539	963	544	920	513	680	937	Avpi1	949	628	646	773	433	Avpi1	932	744	1110	732
Avpr1a	arginine vasopressin receptor 1A	Avpr1a	28	54	50	64	43	25	18	Avpr1a	42	12	32	48	30	30	Avpr1a	24	26	32	25	78	32	Avpr1a	25	76	19	48	8	57	Avpr1a	38	119	40	58	59	82	84	Avpr1a	61	76	75	59	44	Avpr1a	108	92	103	96
Avpr1b	arginine vasopressin receptor 1B	Avpr1b	14	19	5	0	2	30	10	Avpr1b	2	0	6	4	14	6	Avpr1b	7	0	8	2	4	8	Avpr1b	18	6	0	15	3	6	Avpr1b	6	10	2	2	5	8	6	Avpr1b	12	8	8	6	6	Avpr1b	4	0	13	2
Avpr2	arginine vasopressin receptor 2	Avpr2	370	370	359	284	315	286	269	Avpr2	238	188	273	336	255	298	Avpr2	360	333	345	299	380	290	Avpr2	454	316	151	349	309	250	Avpr2	163	323	229	325	303	348	461	Avpr2	441	204	314	450	194	Avpr2	374	318	398	294
Awat1	acyl-CoA wax alcohol acyltransferase 1	Awat1	0	4	0	0	0	0	0	Awat1	0	0	0	0	0	2	Awat1	0	0	0	0	0	0	Awat1	0	0	0	0	0	0	Awat1	0	0	0	0	0	0	0	Awat1	0	0	0	0	0	Awat1	0	0	0	0
Awat2	acyl-CoA wax alcohol acyltransferase 2	Awat2	0	0	0	0	0	2	0	Awat2	0	0	0	0	2	0	Awat2	0	0	0	0	0	0	Awat2	0	0	0	0	0	0	Awat2	0	0	0	0	0	0	2	Awat2	2	1	4	0	0	Awat2	4	0	0	0
Axdnd1	axonemal dynein light chain domain containing 1	Axdnd1	9	14	20	13	9	8	12	Axdnd1	16	6	24	8	10	19	Axdnd1	20	15	28	10	13	23	Axdnd1	15	30	10	11	24	6	Axdnd1	4	30	14	15	8	16	21	Axdnd1	18	4	7	17	15	Axdnd1	23	14	10	10
Axin2	axin 2	Axin2	1424	1804	981	1360	1394	1909	1004	Axin2	1262	674	1430	1710	1412	1243	Axin2	976	981	827	981	1600	1128	Axin2	2009	1479	791	1325	1427	1137	Axin2	588	1241	732	1477	1055	1611	1800	Axin2	1680	981	1341	1678	1064	Axin2	1366	1193	1644	1235
Axl	Axl receptor tyrosine kinase	Axl	2262	2796	2179	2309	2278	2624	2239	Axl	1920	1525	2302	2245	2570	2721	Axl	2296	2043	2508	1745	2931	2123	Axl	3449	2592	1128	2261	2805	2034	Axl	1237	2316	1343	2328	1614	2310	2807	Axl	2669	1558	2224	2791	1687	Axl	2346	1772	2438	1586
Azgp1	alpha-2-glycoprotein 1, zinc-binding	Azgp1	15	13	30	10	8	5	12	Azgp1	2	4	12	10	20	6	Azgp1	16	12	15	16	13	20	Azgp1	13	18	8	0	18	7	Azgp1	2	8	1	15	2	14	10	Azgp1	6	4	12	10	6	Azgp1	6	0	12	6
Azi2	5-azacytidine induced 2	Azi2	3513	4465	3469	3920	3949	4433	3263	Azi2	3170	2542	3740	3561	3569	4011	Azi2	3904	3343	4042	3206	4543	3491	Azi2	4855	4069	1923	3613	3595	2966	Azi2	1518	3104	1842	3277	2091	3074	3229	Azi2	3720	1871	2515	2967	1864	Azi2	3380	2722	3444	2613
Azin1	antizyme inhibitor 1	Azin1	25892	33065	23905	30565	23375	31582	19435	Azin1	18409	16123	28153	23024	24890	28061	Azin1	25466	24976	24851	20367	32183	22459	Azin1	28444	26086	9505	18839	26368	23222	Azin1	7491	15832	9392	16390	10610	14934	14660	Azin1	16981	13763	15923	17513	11634	Azin1	15206	11473	13890	15310
Azin2	antizyme inhibitor 2	Azin2	1751	2059	1491	1930	1621	1926	1423	Azin2	1648	952	1677	2210	1785	1846	Azin2	1442	1661	1421	1363	2281	1689	Azin2	2852	1718	892	1652	1808	1383	Azin2	349	689	408	733	381	625	667	Azin2	707	458	508	684	370	Azin2	750	627	962	562
B2m	beta-2 microglobulin	B2m	22116	26194	19726	23295	20906	23400	22170	B2m	15713	15822	23493	20877	23355	28836	B2m	23767	21175	24620	18337	28220	18680	B2m	22973	21320	7598	15494	24656	18523	B2m	6644	15046	8845	15602	11642	18041	18815	B2m	18253	12064	16995	22172	12865	B2m	15213	11321	14990	14006
B3galnt1	beta-1,3-N-acetylgalactosaminyltransferase 1 (globoside blood group)	B3galnt1	5203	6046	4455	5951	4584	6278	4557	B3galnt1	4435	3416	5517	4922	5245	5719	B3galnt1	5987	4949	5737	4396	6454	4188	B3galnt1	6443	5409	2184	4764	5562	4421	B3galnt1	1505	2957	1794	3595	2006	3549	3366	B3galnt1	3652	2647	3428	3900	2402	B3galnt1	3271	2410	3063	2988
B3galnt2	beta-1,3-N-acetylgalactosaminyltransferase 2	B3galnt2	2514	3102	2686	2617	2451	2949	2280	B3galnt2	2147	2003	3120	2755	2581	3562	B3galnt2	2975	2517	2854	2130	2866	2459	B3galnt2	2920	2944	1092	2082	2648	2222	B3galnt2	1159	2219	1523	2246	1553	2055	2452	B3galnt2	2775	2002	2290	2661	1917	B3galnt2	2448	1862	2414	1864
B3galt1	beta-1,3-galactosyltransferase 1	B3galt1	5437	6736	5229	6091	4855	6449	4750	B3galt1	3660	3669	5733	4693	5102	6075	B3galt1	6049	5012	6400	4827	7151	4769	B3galt1	6152	5890	2836	5298	5816	4683	B3galt1	2429	5080	2959	5669	3741	5565	5722	B3galt1	5732	3463	5039	5703	3781	B3galt1	5275	3918	5413	4469
B3galt2	beta-1,3-galactosyltransferase 2	B3galt2	6870	8945	6579	8031	5418	8981	4587	B3galt2	3667	3574	6151	5174	5362	5027	B3galt2	6772	7007	7352	5576	8039	5742	B3galt2	7202	7780	2968	7076	7050	6684	B3galt2	2884	5831	3630	6388	3801	6865	6016	B3galt2	5822	4211	5551	6152	4071	B3galt2	6258	4486	5143	5914
B3galt4	beta-1,3-galactosyltransferase 4	B3galt4	215	251	177	241	185	265	146	B3galt4	200	127	199	231	200	225	B3galt4	192	224	213	197	314	227	B3galt4	319	259	107	219	234	166	B3galt4	142	249	184	333	146	187	188	B3galt4	221	117	171	238	121	B3galt4	315	229	286	152
B3galt5	Beta-1,3-galactosyltransferase 5	B3galt5	1960	2145	1915	1921	1396	1856	1390	B3galt5	1317	1189	1716	1675	1343	1810	B3galt5	2898	2931	2778	1967	3352	2563	B3galt5	2438	1829	829	1534	1894	1632	B3galt5	2267	4704	2535	4144	2831	3416	4179	B3galt5	4444	3110	4047	4320	3005	B3galt5	5425	3921	5060	4364
B3galt6	beta-1,3-galactosyltransferase 6	B3galt6	927	1224	846	1110	1007	1290	685	B3galt6	871	509	1045	1172	926	1065	B3galt6	877	1067	1030	811	1346	943	B3galt6	1505	1180	494	826	1151	869	B3galt6	305	609	390	578	394	482	490	B3galt6	587	525	572	625	384	B3galt6	579	510	716	561
B3gat1	beta-1,3-glucuronyltransferase 1	B3gat1	24882	31782	23682	27113	26726	32354	24177	B3gat1	24864	18684	28079	28071	29715	30435	B3gat1	23656	20744	22507	19503	28607	23406	B3gat1	41722	29350	16379	30396	31642	23419	B3gat1	16069	32790	19664	34133	24128	32705	35195	B3gat1	39109	19709	28547	36220	21941	B3gat1	32821	25483	32048	23792
B3gat2	beta-1,3-glucuronyltransferase 2	B3gat2	681	966	608	841	882	902	638	B3gat2	779	580	957	944	744	848	B3gat2	775	740	815	743	1094	788	B3gat2	1452	1089	472	871	809	722	B3gat2	991	1989	1023	2075	971	1351	1695	B3gat2	2067	1061	1229	1522	1133	B3gat2	1890	1540	2115	1399
B3gat3	beta-1,3-glucuronyltransferase 3	B3gat3	8967	12029	9456	10697	9978	11405	9310	B3gat3	8801	6869	10226	11083	9978	11823	B3gat3	8680	9609	9445	8683	12503	9940	B3gat3	15462	10865	5775	12201	11613	8283	B3gat3	4660	8768	5666	9587	5301	7137	9423	B3gat3	9979	4579	6606	8210	4913	B3gat3	10299	8477	11203	5709
B3glct	beta 3-glucosyltransferase	B3glct	2423	3302	2428	2864	2500	3060	2520	B3glct	1995	1800	2781	2692	2809	3088	B3glct	2199	2036	2130	1721	2371	1972	B3glct	3386	2732	1157	2732	2977	2633	B3glct	852	1837	1186	1848	1202	1826	1978	B3glct	2093	1188	1675	2043	1334	B3glct	1634	1150	1559	1238
B3gnt2	UDP-GlcNAc:betaGal beta-1,3-N-acetylglucosaminyltransferase 2	B3gnt2	3061	3739	2793	3257	2687	3832	2988	B3gnt2	2374	2238	3474	3284	3346	4301	B3gnt2	3025	2455	2872	2224	2939	2380	B3gnt2	3398	3296	1386	2909	3312	2465	B3gnt2	753	1753	941	1580	942	1742	1962	B3gnt2	2018	1246	1756	1991	1373	B3gnt2	1610	1219	1715	1407
B3gnt3	UDP-GlcNAc:betaGal beta-1,3-N-acetylglucosaminyltransferase 3	B3gnt3	0	2	6	0	14	14	6	B3gnt3	2	2	8	23	0	0	B3gnt3	4	3	0	0	14	0	B3gnt3	4	18	0	4	5	0	B3gnt3	0	0	10	1	0	0	12	B3gnt3	0	0	6	2	0	B3gnt3	6	4	0	2
B3gnt4	UDP-GlcNAc:betaGal beta-1,3-N-acetylglucosaminyltransferase 4	B3gnt4	14	16	12	12	8	18	14	B3gnt4	16	10	20	12	8	8	B3gnt4	28	29	18	18	36	20	B3gnt4	22	20	6	8	12	20	B3gnt4	22	14	10	25	22	20	46	B3gnt4	31	18	38	39	28	B3gnt4	37	38	50	33
B3gnt5	UDP-GlcNAc:betaGal beta-1,3-N-acetylglucosaminyltransferase 5	B3gnt5	22	6	14	32	12	20	6	B3gnt5	4	11	14	23	27	21	B3gnt5	28	18	8	10	23	12	B3gnt5	16	20	2	2	14	26	B3gnt5	2	12	10	26	6	18	6	B3gnt5	21	13	14	36	10	B3gnt5	26	14	20	9
B3gnt6	UDP-GlcNAc:betaGal beta-1,3-N-acetylglucosaminyltransferase 6	B3gnt6	21	24	4	19	8	24	12	B3gnt6	4	8	10	12	6	10	B3gnt6	2	11	4	4	14	10	B3gnt6	8	0	8	6	2	2	B3gnt6	9	9	0	14	3	18	8	B3gnt6	2	2	6	6	2	B3gnt6	2	14	15	0
B3gnt7	UDP-GlcNAc:betaGal beta-1,3-N-acetylglucosaminyltransferase 7	B3gnt7	391	510	310	379	332	436	320	B3gnt7	315	279	429	412	333	475	B3gnt7	291	281	287	270	443	318	B3gnt7	486	387	224	400	457	285	B3gnt7	186	440	222	400	239	342	451	B3gnt7	400	238	361	454	260	B3gnt7	448	310	390	342
B3gnt8	UDP-GlcNAc:betaGal beta-1,3-N-acetylglucosaminyltransferase 8	B3gnt8	8	26	12	12	30	17	10	B3gnt8	33	16	20	20	8	16	B3gnt8	10	6	9	17	26	12	B3gnt8	46	8	18	14	18	17	B3gnt8	4	19	12	24	19	14	40	B3gnt8	26	18	19	32	9	B3gnt8	47	11	35	26
B3gnt9	UDP-GlcNAc:betaGal beta-1,3-N-acetylglucosaminyltransferase 9	B3gnt9	313	436	274	385	312	383	343	B3gnt9	337	249	375	474	417	443	B3gnt9	333	322	343	263	363	293	B3gnt9	581	446	235	492	364	292	B3gnt9	246	516	341	582	291	375	548	B3gnt9	489	204	288	385	263	B3gnt9	524	435	571	297
B3gntl1	UDP-GlcNAc:betaGal beta-1,3-N-acetylglucosaminyltransferase-like 1	B3gntl1	1301	1233	954	1136	919	1609	990	B3gntl1	1163	608	1119	1094	969	1276	B3gntl1	1239	1137	1493	898	1502	943	B3gntl1	1279	1062	665	797	1436	832	B3gntl1	698	1196	808	1257	804	1415	1324	B3gntl1	1739	768	1178	1340	865	B3gntl1	1331	1063	1777	1137
B4galnt1	beta-1,4-N-acetyl-galactosaminyl transferase 1	B4galnt1	6724	8165	5829	6466	6636	8367	5921	B4galnt1	6970	4734	6016	8312	6487	7022	B4galnt1	5052	5163	5856	5428	7957	6028	B4galnt1	11211	6817	3616	7964	6994	5456	B4galnt1	3531	6947	4310	7076	5018	7629	8131	B4galnt1	8408	3661	5859	7270	4654	B4galnt1	7469	6072	8896	5592
B4galnt2	beta-1,4-N-acetyl-galactosaminyl transferase 2	B4galnt2	6	11	22	8	8	13	6	B4galnt2	6	0	24	13	1	16	B4galnt2	15	10	13	9	11	23	B4galnt2	6	5	8	2	14	6	B4galnt2	4	2	11	14	4	8	12	B4galnt2	16	2	4	10	4	B4galnt2	14	6	16	8
B4galnt3	beta-1,4-N-acetyl-galactosaminyl transferase 3	B4galnt3	4	6	2	10	5	10	2	B4galnt3	10	2	6	8	2	8	B4galnt3	6	4	0	4	8	8	B4galnt3	10	6	4	3	8	6	B4galnt3	2	0	2	0	1	5	6	B4galnt3	4	0	3	2	4	B4galnt3	1	0	8	0
B4galnt4	beta-1,4-N-acetyl-galactosaminyl transferase 4	B4galnt4	6472	8193	5105	7128	7118	8316	5972	B4galnt4	6664	3982	6660	7599	6665	6870	B4galnt4	5139	4983	4988	4850	7256	5596	B4galnt4	10505	7672	3793	7975	7161	5388	B4galnt4	2972	5539	3404	6314	3791	5305	6642	B4galnt4	6105	3217	4455	5006	3620	B4galnt4	6414	5117	7179	3925
B4galt1	beta-1,4-galactosyltransferase 1	B4galt1	268	313	231	243	193	275	182	B4galt1	168	165	303	209	301	303	B4galt1	185	199	229	166	302	172	B4galt1	192	195	103	162	210	171	B4galt1	94	194	97	183	103	161	163	B4galt1	279	128	159	205	184	B4galt1	177	173	200	177
B4galt2	beta-1,4-galactosyltransferase 2	B4galt2	4842	6456	4926	6184	5418	6323	5246	B4galt2	5908	4052	5652	6498	6076	7265	B4galt2	4551	4248	5016	3798	5528	4692	B4galt2	8403	5742	3330	6683	5621	4155	B4galt2	1988	4068	2524	4373	2551	3570	4550	B4galt2	4923	2143	3157	4131	2495	B4galt2	4357	3465	5039	2690
B4galt3	beta-1,4-galactosyltransferase 3	B4galt3	3085	4025	3008	3326	3331	3758	3081	B4galt3	3146	2324	3508	3560	3609	4066	B4galt3	3804	3643	3732	3024	4463	3568	B4galt3	4601	3296	1589	2977	3830	2748	B4galt3	1413	2955	1750	2962	2124	2838	3451	B4galt3	3371	2036	2888	3444	2047	B4galt3	3743	2715	3676	2573
B4galt4	beta-1,4-galactosyltransferase 4	B4galt4	863	1325	773	1134	862	966	837	B4galt4	894	655	762	1292	1208	1175	B4galt4	1009	832	895	594	1153	1031	B4galt4	1421	1273	371	951	862	943	B4galt4	435	1065	538	1180	611	697	1043	B4galt4	1122	539	1078	1165	652	B4galt4	1115	660	999	682
B4galt5	beta-1,4-galactosyltransferase 5	B4galt5	2978	3474	2794	3244	2480	3435	2804	B4galt5	2501	2202	3083	3094	3150	3670	B4galt5	3314	2992	3513	2313	3789	2843	B4galt5	3758	3186	1610	2933	3103	2528	B4galt5	1126	2160	1242	2450	1279	1988	2268	B4galt5	2302	1514	1936	2425	1302	B4galt5	2437	1983	2724	1630
B4galt6	beta-1,4-galactosyltransferase 6	B4galt6	14689	18865	14754	17115	12901	18636	13777	B4galt6	9753	10160	15608	13457	15090	16931	B4galt6	14827	12813	13961	10514	16267	11765	B4galt6	15710	16067	7140	15659	17569	13200	B4galt6	6158	12630	7118	12789	8039	12165	12535	B4galt6	13598	8643	11149	14029	8618	B4galt6	11796	8898	11533	9598
B4galt7	beta-1,4-galactosyltransferase 7	B4galt7	1408	1648	1312	1596	1367	1581	1451	B4galt7	1427	1031	1638	1703	1468	1823	B4galt7	1488	1512	1648	1311	1894	1492	B4galt7	2102	1639	750	1485	1418	1129	B4galt7	832	1515	941	1465	891	1209	1564	B4galt7	1632	946	1213	1312	838	B4galt7	1642	1284	1967	916
B4gat1	beta-1,4-glucuronyltransferase 1	B4gat1	0	0	0	0	0	0	0	B4gat1	0	0	0	0	0	0	B4gat1	0	0	0	0	0	0	B4gat1	0	0	0	1	0	0	B4gat1	0	1	3	6	1	0	5	B4gat1	1	1	0	0	0	B4gat1	5	3	5	0
B9d1	B9 protein domain 1	B9d1	2	2	0	0	4	5	3	B9d1	13	4	5	0	2	8	B9d1	8	4	2	0	2	2	B9d1	4	0	2	2	0	4	B9d1	2	1	5	2	0	2	2	B9d1	2	3	0	4	6	B9d1	3	8	4	0
B9d2	B9 protein domain 2	B9d2	1222	1469	921	1327	1103	1401	782	B9d2	1178	630	1240	1417	1162	1039	B9d2	871	1015	691	1040	1444	1106	B9d2	2015	1397	612	1193	1125	955	B9d2	600	1134	731	1140	554	695	1033	B9d2	1045	656	683	844	507	B9d2	1107	935	1325	704
Baalc	brain and acute leukemia, cytoplasmic	Baalc	12266	14423	12515	12736	11781	14372	10556	Baalc	10887	9236	12199	12907	12342	14584	Baalc	15277	13251	15637	11883	16681	12997	Baalc	16149	12606	8097	13628	13210	10027	Baalc	4477	9740	5358	9560	6743	10771	10413	Baalc	10989	6332	8843	10403	6657	Baalc	8976	7460	9416	8663
Baat	bile acid CoA:amino acid N-acyltransferase	Baat	56	31	75	44	21	48	55	Baat	8	41	52	52	50	59	Baat	46	37	48	34	67	30	Baat	68	24	33	51	71	63	Baat	30	42	32	29	20	26	65	Baat	18	27	40	44	20	Baat	31	30	34	14
Babam1	BRISC and BRCA1 A complex member 1	Babam1	4329	5395	3156	4621	4073	5043	3284	Babam1	4538	2349	4274	4983	4178	3695	Babam1	3099	3597	2975	3602	5181	4003	Babam1	7281	5054	2605	4804	4079	3693	Babam1	2375	4305	2732	4832	3066	4595	5623	Babam1	5253	2352	3294	4220	2733	Babam1	5675	4597	6082	2942
Bace1	beta-secretase 1	Bace1	4945	6799	3861	4712	5320	5864	3157	Bace1	5619	2742	4322	5469	3773	4392	Bace1	4622	5207	5897	4954	7836	6254	Bace1	9711	5889	2595	5240	4708	4044	Bace1	2595	4794	2594	4895	3362	4169	4940	Bace1	5125	3278	4316	4687	3384	Bace1	5368	4358	6369	4476
Bace2	beta-site APP-cleaving enzyme 2	Bace2	326	326	179	378	373	448	259	Bace2	252	193	402	334	266	409	Bace2	137	133	163	112	154	210	Bace2	372	296	201	305	320	239	Bace2	128	257	178	342	190	285	312	Bace2	183	201	243	130	202	Bace2	278	164	273	217
Bach1	BTB domain and CNC homolog 1	Bach1	634	828	557	714	565	706	375	Bach1	407	278	520	539	460	513	Bach1	676	700	672	527	918	581	Bach1	694	598	199	412	507	488	Bach1	198	426	268	454	370	547	542	Bach1	431	314	487	517	309	Bach1	557	482	564	495
Bach2	BTB domain and CNC homolog 2	Bach2	421	657	413	470	449	548	367	Bach2	401	274	469	378	530	446	Bach2	527	405	470	428	547	416	Bach2	750	541	175	525	546	499	Bach2	206	368	219	422	334	429	525	Bach2	433	389	431	605	340	Bach2	533	298	473	398
Bad	BCL2-associated agonist of cell death	Bad	2176	2734	2187	2414	1848	2342	2013	Bad	2083	1664	2653	2814	2203	2595	Bad	2291	2309	2298	2110	2917	2260	Bad	3851	2726	1162	1879	2338	1952	Bad	988	1884	1068	1877	887	1422	1780	Bad	1702	1183	1615	1809	1067	Bad	1787	1414	2124	1266
Bag1	Bcl2 associated athanogene 1	Bag1	1425	1467	1477	1419	1304	1449	1328	Bag1	1128	957	1488	1395	1297	1914	Bag1	1415	1391	1687	1236	1506	1183	Bag1	1769	1375	819	1605	1579	1227	Bag1	1097	2189	1430	2718	1298	1925	2047	Bag1	2430	1038	1502	1809	1099	Bag1	2453	1958	2951	1675
Bag2	Bcl2-associated athanogene 2	Bag2	1092	1403	1104	1253	1280	1587	1040	Bag2	1021	911	1291	1284	1138	1502	Bag2	1427	1190	1247	1005	1450	1129	Bag2	1318	1332	638	1225	1269	815	Bag2	539	1160	655	1339	851	1312	1322	Bag2	1469	944	1072	1309	843	Bag2	1444	1178	1449	815
Bag3	Bcl2-associated athanogene 3	Bag3	378	453	357	330	375	358	298	Bag3	439	238	382	478	296	374	Bag3	535	682	532	509	715	596	Bag3	590	452	179	394	328	262	Bag3	581	1124	745	1087	748	1023	1383	Bag3	1535	686	1004	1112	867	Bag3	2163	1766	2357	1420
Bag4	BCL2-associated athanogene 4	Bag4	2604	3006	2365	2781	2407	3331	1850	Bag4	2176	1588	2543	2813	2378	2689	Bag4	2828	2573	3093	2343	3388	2723	Bag4	3347	2950	1498	3027	2629	2390	Bag4	1436	2736	1631	3080	1826	2709	2944	Bag4	3210	1922	2616	2729	1944	Bag4	3421	2483	3366	2394
Bag5	BCL2-associated athanogene 5	Bag5	6	2	0	0	5	0	0	Bag5	21	0	0	18	0	0	Bag5	0	0	0	2	10	7	Bag5	31	22	3	4	0	2	Bag5	0	0	0	3	4	5	3	Bag5	7	1	0	0	0	Bag5	2	10	10	13
Bag6	BCL2-associated athanogene 6	Bag6	16756	21826	14848	18368	17044	21020	13392	Bag6	16656	10404	16817	18670	17169	17206	Bag6	15457	17190	16303	14131	23419	17308	Bag6	26439	18556	8853	17214	19025	15229	Bag6	7416	14147	8221	14890	10076	13286	16108	Bag6	14999	9712	13250	15210	9751	Bag6	16375	12611	17455	11849
Bahcc1	BAH domain and coiled-coil containing 1	Bahcc1	2290	3067	1947	2557	2426	2955	1827	Bahcc1	2651	1254	2485	2789	2523	2262	Bahcc1	1861	1958	1593	1997	2916	2425	Bahcc1	3559	2478	1292	2669	2441	2026	Bahcc1	1460	2942	1803	3302	2032	2798	3373	Bahcc1	3071	1772	2509	3298	1791	Bahcc1	3329	2762	4107	2303
Bahd1	bromo adjacent homology domain containing 1	Bahd1	5541	6700	5352	5900	5188	6863	5046	Bahd1	6635	5122	6738	7441	7419	8373	Bahd1	5459	5088	5904	4336	6730	4887	Bahd1	8254	5737	3087	5514	5928	4748	Bahd1	3320	6317	3756	6504	4147	5716	6343	Bahd1	7612	5136	6582	7631	4385	Bahd1	6455	5105	7334	5211
Baiap2	BAI1-associated protein 2	Baiap2	27745	35686	26009	30361	26112	34363	25437	Baiap2	28850	18767	28366	31706	28792	30198	Baiap2	22974	23362	22991	20308	29706	22276	Baiap2	40132	27202	14929	30524	30233	23139	Baiap2	12367	24031	14031	25241	14263	19920	24862	Baiap2	28201	13877	19451	22721	13386	Baiap2	24823	20403	28400	16332
Baiap2l1	BAI1-associated protein 2-like 1	Baiap2l1	72	92	70	57	48	72	56	Baiap2l1	61	30	75	68	60	75	Baiap2l1	62	76	79	36	45	48	Baiap2l1	70	28	48	65	62	56	Baiap2l1	22	59	31	46	30	74	63	Baiap2l1	71	43	42	49	31	Baiap2l1	48	58	56	41
Baiap2l2	BAI1-associated protein 2-like 2	Baiap2l2	105	124	77	95	124	135	103	Baiap2l2	119	62	133	173	111	101	Baiap2l2	90	63	68	105	117	89	Baiap2l2	252	168	92	181	120	79	Baiap2l2	61	112	57	128	48	87	160	Baiap2l2	125	45	76	79	39	Baiap2l2	129	92	172	54
Baiap3	BAI1-associated protein 3	Baiap3	496	785	343	638	738	738	392	Baiap3	726	332	775	884	637	572	Baiap3	537	553	546	642	770	633	Baiap3	1071	704	298	655	564	441	Baiap3	228	513	277	511	322	374	467	Baiap3	375	316	401	245	249	Baiap3	602	328	703	338
Bak1	BCL2-antagonist/killer 1	Bak1	809	980	861	873	714	874	837	Bak1	708	748	856	937	952	1183	Bak1	981	875	1102	783	1077	794	Bak1	1087	877	414	921	848	792	Bak1	412	845	525	855	616	854	1013	Bak1	962	503	826	982	583	Bak1	977	756	1062	660
Bambi	BMP and activin membrane-bound inhibitor	Bambi	71	68	70	44	48	58	81	Bambi	71	42	56	41	68	82	Bambi	62	40	52	42	76	45	Bambi	112	58	48	104	50	43	Bambi	20	26	22	18	32	42	56	Bambi	48	15	34	61	24	Bambi	66	70	61	38
Banf1	barrier to autointegration factor 1	Banf1	3192	3484	3170	3185	2612	3245	3123	Banf1	2573	2546	3497	3454	3547	4581	Banf1	3782	3220	4603	2963	4039	2782	Banf1	4270	3354	1670	2553	3132	2615	Banf1	1713	2964	1781	3005	1695	2480	3020	Banf1	2952	1961	2614	2809	1792	Banf1	3056	2579	3232	2020
Banf2	barrier to autointegration factor 2	Banf2	2	0	0	0	2	0	0	Banf2	0	0	0	0	0	0	Banf2	2	0	0	0	0	0	Banf2	2	0	0	0	0	0	Banf2	2	0	0	0	0	0	0	Banf2	0	0	0	0	0	Banf2	0	0	0	0
Bank1	B-cell scaffold protein with ankyrin repeats 1	Bank1	16	28	24	26	15	22	18	Bank1	13	12	16	20	21	26	Bank1	4	7	24	20	24	10	Bank1	30	26	2	20	24	13	Bank1	16	29	4	52	42	44	34	Bank1	40	17	60	54	32	Bank1	30	32	36	27
Banp	Btg3 associated nuclear protein	Banp	3183	3717	3112	3715	2862	3598	3229	Banp	3255	2333	3440	3333	3586	3874	Banp	3951	3182	3888	2593	3913	2858	Banp	4408	3101	1710	3470	3399	2944	Banp	1870	3687	2167	3622	2205	3104	3930	Banp	4622	2048	2991	3721	2080	Banp	4358	3231	4416	2372
Bap1	Brca1 associated protein 1	Bap1	23433	29375	23366	26871	23522	29459	22017	Bap1	22489	17540	25914	25950	24675	28923	Bap1	26774	26617	28519	22397	34364	25216	Bap1	33330	24631	12553	24853	25559	19570	Bap1	10763	20924	12849	22678	12883	18614	21728	Bap1	23597	13383	18241	21504	13356	Bap1	24355	19804	27234	16891
Bard1	BRCA1 associated RING domain 1	Bard1	18	23	25	20	30	29	22	Bard1	7	6	12	14	20	25	Bard1	25	12	24	28	13	22	Bard1	32	28	12	13	28	12	Bard1	6	22	6	42	8	17	31	Bard1	28	23	20	38	22	Bard1	24	14	18	6
Barhl1	BarH-like homeobox 1	Barhl1	6	10	2	6	10	14	2	Barhl1	10	4	4	8	10	4	Barhl1	6	10	2	8	18	4	Barhl1	12	12	2	12	10	2	Barhl1	8	6	2	10	4	8	6	Barhl1	8	6	0	2	6	Barhl1	21	8	10	6
Barhl2	BarH-like homeobox 2	Barhl2	0	0	0	0	0	2	0	Barhl2	0	0	0	0	0	0	Barhl2	0	0	0	0	0	0	Barhl2	0	0	0	0	0	0	Barhl2	0	2	0	2	0	0	3	Barhl2	0	0	0	4	0	Barhl2	7	0	2	0
Barx1	BARX homeobox 1	Barx1	4	2	0	0	0	0	0	Barx1	2	0	0	0	0	8	Barx1	0	0	0	2	0	0	Barx1	10	4	0	2	0	0	Barx1	0	1	0	0	2	0	0	Barx1	2	0	0	0	0	Barx1	2	0	0	2
Barx2	BARX homeobox 2	Barx2	257	294	301	353	277	376	281	Barx2	189	224	256	269	267	359	Barx2	286	352	326	256	442	277	Barx2	417	318	108	159	284	197	Barx2	24	39	41	47	20	61	38	Barx2	16	22	36	9	28	Barx2	49	46	47	8
Basp1	brain abundant, membrane attached signal protein 1	Basp1	7316	12023	2524	5530	17040	10781	3473	Basp1	17131	2207	8036	15726	5058	3449	Basp1	2794	4633	2470	7114	10110	10560	Basp1	37988	14722	3857	9484	4609	4801	Basp1	2063	5159	3167	9909	3733	5069	5825	Basp1	6747	3658	3406	4998	3005	Basp1	6931	8896	16659	15520
Batf	basic leucine zipper ATF-like transcription factor	Batf	8	12	4	10	6	2	2	Batf	0	0	4	6	3	10	Batf	4	0	6	0	6	8	Batf	14	0	0	0	4	6	Batf	4	8	2	2	8	0	10	Batf	8	0	4	0	0	Batf	11	10	6	6
Batf2	basic leucine zipper ATF-like transcription factor 2	Batf2	4	10	0	4	6	6	6	Batf2	2	8	6	6	2	4	Batf2	0	4	3	6	8	6	Batf2	0	7	0	8	20	4	Batf2	0	4	4	2	10	6	1	Batf2	4	4	3	2	8	Batf2	6	12	4	0
Batf3	basic leucine zipper ATF-like transcription factor 3	Batf3	19	36	16	16	8	18	21	Batf3	10	8	20	30	14	9	Batf3	9	17	11	8	27	16	Batf3	10	26	11	17	27	12	Batf3	11	29	14	32	10	24	29	Batf3	56	12	23	27	12	Batf3	30	13	25	30
Bax	BCL2 associated X, apoptosis regulator	Bax	1243	1332	1212	1389	1104	1481	1219	Bax	1131	1080	1300	1373	1383	1755	Bax	1365	1252	1588	1258	1668	1202	Bax	1792	1425	747	1293	1364	1108	Bax	875	1532	996	1716	729	1031	1476	Bax	1563	688	851	1025	616	Bax	1804	1375	2000	735
Baz1a	bromodomain adjacent to zinc finger domain, 1A	Baz1a	361	490	384	442	316	422	326	Baz1a	329	282	373	348	427	481	Baz1a	383	323	425	359	442	298	Baz1a	392	310	125	264	355	314	Baz1a	146	348	208	492	231	362	426	Baz1a	478	255	347	500	230	Baz1a	551	523	618	372
Baz1b	bromodomain adjacent to zinc finger domain, 1B	Baz1b	23583	27750	23386	23446	21393	26250	19817	Baz1b	18393	15703	25080	22123	23629	25917	Baz1b	32504	29036	32626	23929	36665	25974	Baz1b	28930	23362	9276	17840	24771	19895	Baz1b	9275	18552	12112	21501	12769	19642	21736	Baz1b	24969	12822	18788	23211	13650	Baz1b	26452	22251	29389	18475
Baz2a	bromodomain adjacent to zinc finger domain, 2A	Baz2a	6596	8153	6370	7099	6467	8012	6042	Baz2a	6132	4544	7043	6983	6954	7494	Baz2a	6606	6113	6594	4958	8010	5717	Baz2a	9469	6697	3361	7347	7590	6119	Baz2a	3398	6794	4176	7653	5559	7468	8763	Baz2a	8551	4856	7349	9130	5306	Baz2a	7125	5679	7768	5320
Baz2b	bromodomain adjacent to zinc finger domain, 2B	Baz2b	5350	6558	4985	5569	4679	6054	3990	Baz2b	3784	3375	6444	5245	4451	5769	Baz2b	5685	5693	5492	4385	6473	4715	Baz2b	5718	5756	2020	2972	4507	4440	Baz2b	2037	3992	2736	4870	3207	4802	5087	Baz2b	4964	3362	4262	5233	3288	Baz2b	4875	4217	5084	3519
Bbc3	Bcl-2 binding component 3	Bbc3	223	243	147	168	187	266	151	Bbc3	377	168	381	400	319	397	Bbc3	161	174	111	195	246	233	Bbc3	297	266	144	180	198	135	Bbc3	128	278	173	237	150	193	258	Bbc3	290	176	259	216	181	Bbc3	305	237	342	189
Bbip1	BBSome interacting protein 1	Bbip1	724	788	709	888	670	757	625	Bbip1	439	522	891	693	845	871	Bbip1	715	732	856	548	817	619	Bbip1	886	773	321	624	667	675	Bbip1	258	476	274	578	343	472	587	Bbip1	480	359	514	499	372	Bbip1	477	413	477	386
Bbof1	basal body orientation factor 1	Bbof1	787	882	788	782	769	922	605	Bbof1	562	424	892	890	800	839	Bbof1	806	849	879	584	870	720	Bbof1	967	851	327	609	859	581	Bbof1	292	640	516	759	453	816	727	Bbof1	794	509	690	833	553	Bbof1	790	642	831	564
Bbox1	gamma-butyrobetaine hydroxylase 1	Bbox1	2	8	2	0	8	0	2	Bbox1	2	0	0	0	0	2	Bbox1	0	0	4	2	0	2	Bbox1	4	2	0	2	2	6	Bbox1	72	209	91	176	105	162	105	Bbox1	110	110	117	170	133	Bbox1	138	117	66	122
Bbs1	Bardet-Biedl syndrome 1	Bbs1	3591	4114	3829	3583	3037	4465	2991	Bbs1	2800	2438	4148	3960	3729	4520	Bbs1	4389	3919	4666	3244	6229	3794	Bbs1	5043	3820	1663	3914	3565	3122	Bbs1	1819	3366	2320	3710	2444	3633	4023	Bbs1	3670	2341	3272	3534	2366	Bbs1	4381	3078	4260	2959
Bbs10	Bardet-Biedl syndrome 10	Bbs10	1341	1487	1222	1553	1067	1537	983	Bbs10	918	857	1271	1164	1358	1325	Bbs10	1224	1303	1419	1359	1654	1097	Bbs10	1573	1437	616	1121	1370	1276	Bbs10	431	1009	622	935	593	897	937	Bbs10	1062	565	866	1030	696	Bbs10	964	772	929	771
Bbs12	Bardet-Biedl syndrome 12	Bbs12	446	429	310	481	320	497	316	Bbs12	266	168	410	304	360	367	Bbs12	343	336	353	331	371	330	Bbs12	393	453	167	249	327	398	Bbs12	174	371	230	349	204	310	391	Bbs12	366	360	406	479	270	Bbs12	336	270	375	281
Bbs2	Bardet-Biedl syndrome 2	Bbs2	3021	3750	2913	3372	2832	3873	2480	Bbs2	2368	1921	2978	3152	2956	3155	Bbs2	3242	2842	3031	2298	3697	2654	Bbs2	4095	3218	1268	2445	3086	2431	Bbs2	1136	1896	1210	2262	1281	1969	2187	Bbs2	2100	1437	1923	2153	1360	Bbs2	2171	1514	2135	1621
Bbs4	Bardet-Biedl syndrome 4	Bbs4	4919	5557	4991	5261	4445	5639	4286	Bbs4	3911	3521	5059	4842	5137	5950	Bbs4	6054	5258	6361	4322	6184	4773	Bbs4	5664	4890	2576	4818	5204	4187	Bbs4	2217	4566	2853	4747	3289	4640	4838	Bbs4	5098	3077	4098	5130	3002	Bbs4	5126	4054	5755	3804
Bbs5	Bardet-Biedl syndrome 5	Bbs5	1531	1689	1558	1491	1103	1733	1308	Bbs5	822	961	1671	1238	1523	1845	Bbs5	1871	1516	1826	1286	1872	1222	Bbs5	1302	1403	606	1396	1569	1168	Bbs5	430	1024	622	989	555	1037	963	Bbs5	1061	641	828	1086	688	Bbs5	1058	770	1046	834
Bbs7	Bardet-Biedl syndrome 7	Bbs7	2244	2333	2101	2243	1940	2726	1844	Bbs7	1398	1293	2191	1785	2073	2484	Bbs7	2187	1963	2328	1498	2243	1570	Bbs7	2586	2378	857	1826	2253	1777	Bbs7	680	1429	957	1658	1008	1589	1572	Bbs7	1640	1119	1480	1593	994	Bbs7	1541	1197	1580	1149
Bbs9	Bardet-Biedl syndrome 9	Bbs9	1268	1421	1149	1106	1027	1292	1011	Bbs9	848	823	1222	1102	1211	1185	Bbs9	1523	1443	1511	1164	1570	1100	Bbs9	1488	1315	575	1078	1307	996	Bbs9	537	1084	643	1051	724	1076	1211	Bbs9	1097	690	1027	1128	716	Bbs9	1197	906	1285	714
Bbx	BBX, HMG-box containing	Bbx	873	904	871	874	632	1014	469	Bbx	507	389	821	616	523	693	Bbx	887	931	880	940	1254	739	Bbx	946	850	303	320	615	857	Bbx	321	645	428	797	521	693	800	Bbx	797	588	741	737	524	Bbx	795	711	764	628
Bc1	brain cytoplasmic RNA 1	Bc1	3405	7079	3887	6248	6561	3889	8833	Bc1	7510	9151	10509	8361	7096	8276	Bc1	9003	9146	6151	7500	6293	4125	Bc1	7964	7715	1765	3148	8820	3576	Bc1	987	2139	1429	2879	1762	2578	2910	Bc1	3066	2431	3338	3387	2061	Bc1	2474	2745	2511	1940
Bcam	basal cell adhesion molecule (Lutheran blood group)	Bcam	1668	2021	1191	1183	992	1325	1710	Bcam	1286	734	1458	1296	1257	1580	Bcam	800	1045	845	1011	1734	982	Bcam	1860	1459	609	1460	1312	1128	Bcam	699	1404	650	1019	629	816	1581	Bcam	1065	847	819	1001	934	Bcam	832	805	1060	697
Bcan	brevican	Bcan	18034	22475	16809	19145	19831	22039	17042	Bcan	16936	11710	17655	19756	17428	19745	Bcan	17615	17089	16642	15711	24367	19350	Bcan	29363	18975	9261	18695	18210	14216	Bcan	16635	29971	18478	30034	18420	24138	32688	Bcan	31579	15664	23195	27763	17157	Bcan	32084	24944	34209	20701
Bcap29	B-cell receptor-associated protein 29	Bcap29	3609	4451	3822	4293	3204	4412	3265	Bcap29	2125	2650	4310	3323	3794	4408	Bcap29	3947	4034	4561	3176	5064	3567	Bcap29	3351	4078	1492	2928	4257	3138	Bcap29	1057	2046	1262	2102	1325	1963	2200	Bcap29	2352	1692	2175	2314	1518	Bcap29	2016	1438	2082	1978
Bcap31	B-cell receptor-associated protein 31	Bcap31	4973	5799	5385	5607	4441	5638	4898	Bcap31	3945	3936	5687	4770	5274	6636	Bcap31	6077	5576	6842	4961	6713	4613	Bcap31	6756	5154	2219	4950	5602	4574	Bcap31	2023	4382	2646	4788	2575	4240	4115	Bcap31	4798	3184	3840	4553	3007	Bcap31	4359	3791	4568	3419
Bcar1	BCAR1, Cas family scaffolding protein	Bcar1	3242	3910	2877	3389	3101	3751	2646	Bcar1	3331	1893	3495	3836	3180	3211	Bcar1	2863	3136	2587	2684	4123	3215	Bcar1	4783	3479	2068	3980	3118	2528	Bcar1	2527	4370	2589	4827	3604	4924	5883	Bcar1	5095	2536	3681	4645	3059	Bcar1	5300	4511	6004	3511
Bcar3	breast cancer anti-estrogen resistance 3	Bcar3	1948	2303	1762	1884	1633	2116	1736	Bcar3	1549	1329	2010	1903	1902	2170	Bcar3	1477	1505	1531	1395	1912	1446	Bcar3	2988	1965	790	1675	1845	1542	Bcar3	738	1391	789	1254	875	1279	1430	Bcar3	1447	966	1325	1831	926	Bcar3	1662	1099	1423	1152
Bcas1	breast carcinoma amplified sequence 1	Bcas1	8613	12545	11374	11698	8738	9720	10070	Bcas1	5611	5148	9353	8387	5626	7046	Bcas1	7948	10790	6361	7470	11374	9384	Bcas1	10477	10463	2801	6523	8782	9794	Bcas1	5904	13361	9586	16482	11621	18324	25158	Bcas1	16646	11705	12970	21550	12301	Bcas1	15360	15123	13810	13136
Bcas2	breast carcinoma amplified sequence 2	Bcas2	2201	2890	2100	2650	2200	2716	2158	Bcas2	2011	1710	2694	2594	2297	2921	Bcas2	2476	2451	2335	1872	2742	1927	Bcas2	3445	2485	1198	2003	2503	2147	Bcas2	895	1865	1211	2175	1161	1966	2025	Bcas2	2008	1184	1700	1818	1142	Bcas2	2430	1811	2328	1343
Bcas3	BCAS3, microtubule associated cell migration factor	Bcas3	4886	5374	4788	5423	4323	5891	3859	Bcas3	3635	3300	4657	4560	4545	5300	Bcas3	5379	4662	5613	4082	5903	4408	Bcas3	6032	4950	2779	5511	5330	4308	Bcas3	2901	5225	3262	5899	3508	5238	5494	Bcas3	5732	3097	4459	5218	3426	Bcas3	6455	4787	6379	3986
Bcat1	branched chain amino acid transaminase 1	Bcat1	114981	142634	108705	131083	100437	135666	102549	Bcat1	96097	78997	116364	120186	108787	125956	Bcat1	113464	116061	122771	96322	139557	104953	Bcat1	160756	121383	58722	129413	123411	100771	Bcat1	49680	94994	58201	108491	54890	88258	100714	Bcat1	95801	58198	76540	79147	55357	Bcat1	104300	86842	113086	68535
Bcat2	branched chain amino acid transaminase 2	Bcat2	930	1103	808	775	719	1095	725	Bcat2	689	576	990	840	954	1058	Bcat2	927	916	1140	822	1220	795	Bcat2	1110	793	410	654	886	741	Bcat2	410	756	502	747	374	534	667	Bcat2	712	400	554	658	432	Bcat2	782	572	859	443
Bccip	BRCA2 and CDKN1A interacting protein	Bccip	3954	4500	4284	4116	3213	4278	3511	Bccip	2808	2972	4284	3614	3980	5081	Bccip	4817	3737	4579	3134	4860	3188	Bccip	5167	3930	1232	2496	4076	3210	Bccip	1134	1985	1429	2354	1348	1926	2178	Bccip	2168	1839	2465	2640	1629	Bccip	2253	1848	2239	1801
Bcdin3d	BCDIN3 domain containing RNA methyltransferase	Bcdin3d	453	576	443	486	441	630	417	Bcdin3d	459	407	484	480	455	609	Bcdin3d	518	446	585	402	624	387	Bcdin3d	628	492	174	325	504	368	Bcdin3d	170	327	189	279	186	323	365	Bcdin3d	349	218	339	290	230	Bcdin3d	402	282	318	188
Bche	butyrylcholinesterase	Bche	149	351	262	414	186	180	215	Bche	98	185	224	182	179	197	Bche	172	167	184	169	193	93	Bche	203	262	120	215	284	223	Bche	104	226	127	292	141	209	311	Bche	173	158	238	258	162	Bche	204	125	166	144
Bckdha	branched chain ketoacid dehydrogenase E1, alpha polypeptide	Bckdha	2876	3363	2484	2853	2796	3231	2153	Bckdha	2318	1439	2503	3148	2616	2523	Bckdha	2099	2358	1917	2087	3313	2463	Bckdha	4258	3058	1432	2645	2780	2253	Bckdha	1760	3140	1736	3207	1780	2352	3287	Bckdha	2913	1703	2097	2549	1553	Bckdha	3317	2341	3243	1891
Bckdhb	branched chain keto acid dehydrogenase E1 subunit beta	Bckdhb	1986	2294	2078	2183	2415	2490	1931	Bckdhb	1480	1348	2179	2224	2200	2389	Bckdhb	2594	2120	2293	1790	2637	2055	Bckdhb	2566	2410	951	2052	2200	1790	Bckdhb	838	1679	1042	1851	891	1389	1555	Bckdhb	1577	1039	1295	1436	873	Bckdhb	1806	1315	1727	1279
Bckdk	branched chain ketoacid dehydrogenase kinase	Bckdk	2666	4048	2630	3011	2933	3305	2830	Bckdk	2688	2208	2872	3173	2947	3272	Bckdk	2587	2440	2893	2370	3697	3101	Bckdk	4801	3184	1960	3616	3190	2660	Bckdk	1608	3100	1717	2967	2144	3023	3435	Bckdk	3181	1676	2571	3181	1916	Bckdk	2855	2047	3092	1966
Bcl10	B-cell CLL/lymphoma 10	Bcl10	1488	2186	1210	1652	1190	1981	1390	Bcl10	1008	967	1385	1639	1331	1314	Bcl10	1323	1362	1092	1090	1742	1461	Bcl10	2109	1330	570	1075	1189	1536	Bcl10	540	1277	647	1179	677	987	965	Bcl10	1129	795	1029	1044	601	Bcl10	995	831	756	862
Bcl11a	B-cell CLL/lymphoma 11A	Bcl11a	6809	9314	6214	7258	6413	8100	5613	Bcl11a	5680	4054	6495	6856	6373	6633	Bcl11a	6052	5676	5358	4729	7417	6081	Bcl11a	9251	7987	3858	7786	7334	5935	Bcl11a	3221	6421	4109	7298	4637	7933	7744	Bcl11a	7669	4594	6138	8237	4740	Bcl11a	7003	5843	7422	5675
Bcl11b	B-cell CLL/lymphoma 11B	Bcl11b	5301	7540	4325	5830	5271	6129	4341	Bcl11b	4462	2832	5273	5483	4767	4681	Bcl11b	5166	4727	4671	4146	6234	5111	Bcl11b	7877	6338	2408	5354	5846	4416	Bcl11b	5901	11991	6915	13416	7648	9876	12139	Bcl11b	13375	8077	10479	13310	7810	Bcl11b	12779	9827	15264	12046
Bcl2	BCL2, apoptosis regulator	Bcl2	150	190	106	140	122	170	124	Bcl2	152	60	133	161	149	120	Bcl2	160	139	148	164	219	136	Bcl2	274	190	67	169	135	126	Bcl2	66	104	62	106	77	138	111	Bcl2	135	70	129	158	104	Bcl2	122	130	156	96
Bcl2a1	BCL2-related protein A1	Bcl2a1	54	56	32	49	35	28	41	Bcl2a1	16	24	47	26	51	48	Bcl2a1	30	26	43	26	62	30	Bcl2a1	45	37	20	46	26	33	Bcl2a1	22	61	21	56	14	32	61	Bcl2a1	22	27	20	42	23	Bcl2a1	41	36	36	30
Bcl2l1	Bcl2-like 1	Bcl2l1	8083	10689	8319	9623	8329	10339	7891	Bcl2l1	7457	5973	9471	8506	8656	9912	Bcl2l1	8222	8269	8243	6664	10730	7770	Bcl2l1	11752	9589	4451	7768	9618	7481	Bcl2l1	3513	6375	3931	7378	4917	7035	8033	Bcl2l1	7801	4653	6360	7373	5150	Bcl2l1	7961	7057	8187	5462
Bcl2l10	BCL2 like 10	Bcl2l10	5	4	8	8	8	10	8	Bcl2l10	6	4	10	12	6	6	Bcl2l10	14	16	17	10	20	6	Bcl2l10	12	10	4	22	6	20	Bcl2l10	16	10	16	18	8	9	8	Bcl2l10	10	8	12	12	2	Bcl2l10	23	24	24	8
Bcl2l11	BCL2 like 11	Bcl2l11	944	1103	775	850	891	1159	700	Bcl2l11	784	648	1013	951	1037	1185	Bcl2l11	745	778	814	731	1047	682	Bcl2l11	1147	1075	351	707	906	721	Bcl2l11	174	250	172	288	198	369	266	Bcl2l11	370	299	313	490	249	Bcl2l11	250	201	371	361
Bcl2l12	BCL2 like 12	Bcl2l12	106	117	72	65	82	76	76	Bcl2l12	94	64	73	110	92	95	Bcl2l12	106	88	103	84	140	129	Bcl2l12	127	86	36	75	102	84	Bcl2l12	44	96	71	85	58	94	128	Bcl2l12	103	64	96	145	55	Bcl2l12	124	100	151	93
Bcl2l13	BCL2 like 13	Bcl2l13	4413	5559	4302	5076	3974	5106	3498	Bcl2l13	3799	3087	4658	4268	4682	4770	Bcl2l13	4911	4961	5263	4004	6128	4491	Bcl2l13	5933	4493	1872	4082	4702	4008	Bcl2l13	1783	3431	2042	3469	2479	3303	3599	Bcl2l13	4147	2782	3922	4252	2600	Bcl2l13	3887	3179	4136	2944
Bcl2l14	BCL2 like 14	Bcl2l14	0	8	2	0	6	6	0	Bcl2l14	4	2	0	4	2	2	Bcl2l14	4	2	0	0	4	0	Bcl2l14	0	0	0	9	4	2	Bcl2l14	0	0	1	6	2	0	4	Bcl2l14	0	0	0	0	0	Bcl2l14	6	0	6	1
Bcl2l15	BCL2-like 15	Bcl2l15	57	100	76	84	89	81	73	Bcl2l15	96	121	180	81	85	122	Bcl2l15	133	125	124	89	155	103	Bcl2l15	97	67	49	68	80	69	Bcl2l15	48	86	76	88	48	66	80	Bcl2l15	147	77	92	94	101	Bcl2l15	101	95	88	77
Bcl2l2	Bcl2-like 2	Bcl2l2	28819	36386	27083	31454	27087	33729	24539	Bcl2l2	25191	19394	30367	30692	29611	32234	Bcl2l2	32886	32337	32385	26426	42341	29781	Bcl2l2	40653	29833	10388	21222	30139	24382	Bcl2l2	8895	17717	11636	20448	11548	16310	16490	Bcl2l2	19626	13108	17419	19630	11723	Bcl2l2	21135	17394	20930	14610
Bcl3	B-cell CLL/lymphoma 3	Bcl3	44	30	9	16	18	66	22	Bcl3	32	20	28	56	20	22	Bcl3	80	71	81	62	31	76	Bcl3	26	22	12	21	22	12	Bcl3	8	32	15	25	10	42	14	Bcl3	33	12	25	20	14	Bcl3	110	99	197	93
Bcl6	B-cell CLL/lymphoma 6	Bcl6	4251	4155	4039	3608	3012	3988	3654	Bcl6	3048	2325	3741	3366	3394	4394	Bcl6	4924	4321	5307	3879	5050	3845	Bcl6	4839	4246	2098	3406	4271	2933	Bcl6	2951	5512	3312	5465	4828	5907	6795	Bcl6	7513	4278	6342	7137	4659	Bcl6	6703	4804	6875	4491
Bcl6b	B-cell CLL/lymphoma 6B	Bcl6b	189	339	176	234	159	303	245	Bcl6b	614	829	471	316	409	644	Bcl6b	251	204	258	153	267	235	Bcl6b	205	189	187	230	215	179	Bcl6b	135	366	166	253	194	194	370	Bcl6b	900	259	267	449	306	Bcl6b	384	194	325	167
Bcl7a	BCL tumor suppressor 7A	Bcl7a	8398	10566	6999	8928	7636	10500	6979	Bcl7a	7435	5213	9344	9534	8624	8730	Bcl7a	7454	7626	6806	6131	10066	7632	Bcl7a	11190	8897	3556	7089	9154	7601	Bcl7a	2846	5444	3202	5804	4004	5640	6223	Bcl7a	6084	4509	5969	6553	4279	Bcl7a	5252	3960	5576	4431
Bcl7b	BCL tumor suppressor 7B	Bcl7b	2809	3374	2390	2906	2653	3237	2136	Bcl7b	2662	1590	2853	3161	2717	2676	Bcl7b	2278	2657	2393	2514	3645	2817	Bcl7b	4335	2984	1268	2378	2472	2313	Bcl7b	1151	2212	1366	2392	1571	2459	2779	Bcl7b	2923	1458	2008	2544	1664	Bcl7b	2967	2442	3514	2076
Bcl7c	BCL tumor suppressor 7C	Bcl7c	599	621	506	586	635	638	405	Bcl7c	519	339	664	587	580	650	Bcl7c	465	527	477	431	665	387	Bcl7c	985	651	298	552	558	345	Bcl7c	316	448	376	657	337	471	576	Bcl7c	568	391	351	416	291	Bcl7c	626	510	800	454
Bcl9	B-cell CLL/lymphoma 9	Bcl9	6726	8417	6045	7054	6168	8755	5850	Bcl9	6340	5110	7307	7323	7463	7988	Bcl9	6243	6056	6552	4954	7294	5377	Bcl9	9878	7488	4024	7899	7993	6125	Bcl9	3126	6366	3787	6685	5092	7023	8044	Bcl9	7611	4086	7129	7866	5152	Bcl9	7140	5620	7030	5004
Bcl9l	B-cell CLL/lymphoma 9-like	Bcl9l	8226	10599	6806	8633	8430	10451	6728	Bcl9l	9261	4725	9063	9493	9008	8542	Bcl9l	7802	8664	7596	7441	11908	8866	Bcl9l	13382	8939	4414	8906	9114	7138	Bcl9l	3719	7247	4266	7457	5891	7742	9207	Bcl9l	9547	5470	7939	10083	5876	Bcl9l	8326	6879	8873	6530
Bclaf1	BCL2-associated transcription factor 1	Bclaf1	26002	30265	23309	27719	21791	30206	20273	Bclaf1	13821	15016	25862	20860	23809	26929	Bclaf1	24206	20489	23345	16371	25309	18090	Bclaf1	22027	26132	9491	19747	25877	21667	Bclaf1	8512	17986	11245	21043	13463	20150	19180	Bclaf1	20245	13131	18624	21344	13557	Bclaf1	18005	13348	17554	14356
Bco1	beta-carotene oxygenase 1	Bco1	4	6	8	11	2	4	4	Bco1	10	6	10	4	8	10	Bco1	4	14	10	4	14	12	Bco1	4	6	4	10	10	4	Bco1	12	4	12	4	6	2	6	Bco1	22	4	11	8	12	Bco1	25	10	14	8
Bco2	beta-carotene oxygenase 2	Bco2	104	74	57	127	31	118	49	Bco2	36	57	77	79	121	90	Bco2	58	73	81	54	74	48	Bco2	71	76	47	50	71	77	Bco2	67	94	41	101	40	122	99	Bco2	93	68	105	86	97	Bco2	103	82	104	83
Bcor	BCL6 co-repressor	Bcor	2295	3141	1825	2532	1813	2529	2353	Bcor	2236	1716	2522	2476	2727	3000	Bcor	1615	1436	1558	1174	1858	1385	Bcor	3234	2233	1000	2947	2273	2001	Bcor	835	1769	954	1980	1108	2068	2050	Bcor	2200	1240	1744	2290	1438	Bcor	1790	1432	2043	1303
Bcorl1	BCL6 co-repressor-like 1	Bcorl1	2531	2921	2457	2694	2266	3124	2356	Bcorl1	2825	2219	3163	2902	3131	3429	Bcorl1	2433	2338	2708	1891	2826	1974	Bcorl1	3325	2692	1567	2890	2857	2241	Bcorl1	1310	2616	1491	2633	1672	2883	3210	Bcorl1	3540	1705	2631	3371	1981	Bcorl1	3150	2358	3059	2059
Bcr	BCR, RhoGEF and GTPase activating protein	Bcr	5822	7379	5270	6111	5649	5751	5474	Bcr	5848	4146	7159	6718	5703	6553	Bcr	6580	7749	8502	6884	7372	5197	Bcr	11115	6158	3038	7927	7558	6246	Bcr	2921	5124	3373	5929	3826	4567	7426	Bcr	6984	4269	5732	5785	4435	Bcr	7558	7470	9657	4808
Bcs1l	BCS1 homolog, ubiquinol-cytochrome c reductase complex chaperone	Bcs1l	1247	1439	1373	1508	1003	1453	1203	Bcs1l	1062	1014	1420	1403	1409	1672	Bcs1l	1535	1273	1776	1130	1626	1215	Bcs1l	1640	1245	657	1188	1351	1122	Bcs1l	535	1031	665	1150	539	811	941	Bcs1l	1090	562	780	883	578	Bcs1l	1164	967	1271	749
Bdh1	3-hydroxybutyrate dehydrogenase, type 1	Bdh1	4163	6048	4306	5359	3716	5095	4319	Bdh1	3869	2800	4960	4488	4459	5416	Bdh1	4335	4417	4886	3677	5003	3915	Bdh1	5906	4199	2143	4363	4588	3380	Bdh1	1738	3456	2301	3756	1666	2750	3335	Bdh1	3590	2212	2433	3062	1802	Bdh1	3379	2997	3753	2121
Bdh2	3-hydroxybutyrate dehydrogenase, type 2	Bdh2	174	208	182	154	148	171	128	Bdh2	81	58	129	151	188	151	Bdh2	153	125	147	83	150	98	Bdh2	106	161	55	91	133	98	Bdh2	86	151	95	150	72	125	134	Bdh2	135	119	144	152	115	Bdh2	140	78	103	74
Bdkrb1	bradykinin receptor B1	Bdkrb1	0	0	0	2	2	0	0	Bdkrb1	0	0	0	1	0	0	Bdkrb1	0	0	2	0	0	0	Bdkrb1	4	0	0	0	0	0	Bdkrb1	0	0	0	0	0	0	0	Bdkrb1	2	0	2	0	0	Bdkrb1	0	0	0	2
Bdkrb2	bradykinin receptor B2	Bdkrb2	37	46	57	32	36	62	33	Bdkrb2	62	64	102	88	62	65	Bdkrb2	38	31	54	36	64	18	Bdkrb2	83	55	14	43	48	65	Bdkrb2	31	94	70	41	51	79	34	Bdkrb2	73	60	100	112	39	Bdkrb2	60	31	131	32
Bdnf	brain-derived neurotrophic factor	Bdnf	3248	4434	2985	3846	2182	4598	3446	Bdnf	3061	3314	4128	3353	5128	4419	Bdnf	7293	5425	6580	4795	6657	4771	Bdnf	3639	2981	1137	2579	2816	2804	Bdnf	1324	2737	1705	3269	1800	3391	2853	Bdnf	3308	2573	3500	4291	2298	Bdnf	2357	1918	2065	1848
Bdp1	B double prime 1, subunit of RNA polymerase III transcription initiation factor IIIB	Bdp1	6478	8544	6435	7318	5111	6904	5376	Bdp1	4062	3627	7444	4972	5807	6508	Bdp1	6371	6754	6412	4890	7593	4571	Bdp1	6079	6780	2551	4559	5339	5540	Bdp1	2180	4510	2711	5314	3214	4560	5317	Bdp1	6203	3993	4482	5723	3174	Bdp1	5114	4382	5760	3681
Bean1	brain expressed, associated with NEDD4, 1	Bean1	596	699	630	664	561	753	679	Bean1	695	536	739	658	807	909	Bean1	416	415	516	458	535	390	Bean1	1008	691	518	838	782	584	Bean1	160	381	222	348	337	529	599	Bean1	584	239	375	597	309	Bean1	391	338	404	309
Becn1	beclin 1	Becn1	12651	14455	11724	13767	11269	14841	10612	Becn1	9653	8100	12231	12500	12626	13326	Becn1	11455	11388	11509	9676	14074	10160	Becn1	14916	12942	5572	10696	13454	10803	Becn1	4326	9086	5855	10588	5556	8498	9472	Becn1	10456	6121	8045	9921	5955	Becn1	9671	7941	10308	6654
Becn2	beclin 2	Becn2	0	0	0	2	0	4	0	Becn2	2	0	0	0	0	2	Becn2	0	0	0	0	0	0	Becn2	0	0	0	2	0	0	Becn2	0	0	0	0	0	2	0	Becn2	0	2	0	0	0	Becn2	2	0	0	0
Begain	brain-enriched guanylate kinase-associated	Begain	5810	6466	4209	5507	7487	7045	5208	Begain	6745	3651	5536	7395	5786	6005	Begain	4583	4438	4212	4747	6239	5485	Begain	11443	7200	4354	8238	5478	4136	Begain	4343	8139	5057	9820	6198	8859	10251	Begain	10183	3441	5611	7671	4685	Begain	10219	8937	13280	7297
Bend2	BEN domain containing 2	Bend2	0	2	0	0	0	0	0	Bend2	0	0	0	0	0	0	Bend2	0	0	0	0	0	0	Bend2	0	0	0	0	0	0	Bend2	0	0	0	0	0	0	0	Bend2	0	0	0	0	0	Bend2	0	0	0	0
Bend3	BEN domain containing 3	Bend3	586	656	468	678	604	795	517	Bend3	472	524	651	590	721	718	Bend3	548	429	553	464	610	451	Bend3	801	559	317	540	747	488	Bend3	320	562	365	529	382	565	502	Bend3	602	391	476	613	373	Bend3	604	428	626	472
Bend4	BEN domain containing 4	Bend4	1578	2127	1766	2091	1612	2070	1479	Bend4	1404	1285	1895	1668	1825	1969	Bend4	1976	1537	1802	1441	2136	1368	Bend4	2017	1881	777	1245	1724	1644	Bend4	975	1823	1118	1881	1277	1724	1971	Bend4	2109	1614	1786	2220	1472	Bend4	1901	1376	1725	1565
Bend5	BEN domain containing 5	Bend5	1160	1409	967	1206	1101	1490	917	Bend5	1018	713	1223	1247	1084	1067	Bend5	677	724	916	814	1041	901	Bend5	1537	1337	531	1202	1151	1026	Bend5	310	620	413	692	369	607	659	Bend5	576	366	462	515	356	Bend5	554	438	728	443
Bend6	BEN domain containing 6	Bend6	16247	19255	16955	17417	14457	19490	14948	Bend6	11859	11433	17088	16298	16054	18876	Bend6	16213	15211	15980	11931	18035	14462	Bend6	18851	16875	9397	19198	16693	13623	Bend6	4021	8333	5532	8985	7203	12180	10970	Bend6	10926	6338	9015	10990	6987	Bend6	9087	6977	8524	7199
Bend7	BEN domain containing 7	Bend7	138	207	137	130	149	190	143	Bend7	127	72	132	167	160	164	Bend7	118	106	145	72	159	100	Bend7	199	174	88	180	171	128	Bend7	25	77	46	64	44	81	63	Bend7	88	76	71	108	48	Bend7	64	62	55	86
Best1	bestrophin 1	Best1	53	86	74	51	52	60	77	Best1	67	32	80	127	74	69	Best1	72	76	60	56	77	63	Best1	125	92	42	61	76	56	Best1	16	47	24	48	22	36	32	Best1	40	21	46	46	32	Best1	42	36	49	34
Best2	bestrophin 2	Best2	4	3	4	2	2	1	4	Best2	0	0	2	6	2	2	Best2	4	2	0	0	4	0	Best2	0	0	0	6	2	4	Best2	0	0	0	0	2	0	2	Best2	4	0	0	0	0	Best2	2	0	0	0
Best3	bestrophin 3	Best3	25	27	16	10	20	23	20	Best3	12	6	6	16	4	11	Best3	23	10	18	31	29	28	Best3	16	14	10	28	28	14	Best3	6	32	9	13	20	24	27	Best3	20	32	42	20	10	Best3	30	20	18	20
Best4	bestrophin 4	Best4	0	0	0	0	0	0	0	Best4	0	0	0	0	0	0	Best4	0	0	0	0	0	0	Best4	0	0	0	0	0	0	Best4	0	0	0	0	0	0	0	Best4	0	0	0	0	0	Best4	0	0	0	0
Bet1	Bet1 golgi vesicular membrane trafficking protein	Bet1	1731	1825	1599	1706	1459	1861	1310	Bet1	1081	1113	1620	1556	1631	1869	Bet1	2193	2064	2175	1537	2160	1582	Bet1	1607	1674	781	1359	1646	1398	Bet1	711	1425	908	1422	802	1362	1483	Bet1	1661	995	1271	1499	990	Bet1	1571	1177	1467	1338
Bet1l	Bet1 golgi vesicular membrane trafficking protein-like	Bet1l	1916	2317	2078	2155	1682	2149	1797	Bet1l	1642	1517	2153	2140	2104	2644	Bet1l	2167	2042	2481	1612	2317	1849	Bet1l	2650	1987	898	1587	1885	1795	Bet1l	883	1655	1032	1798	995	1428	1633	Bet1l	1833	1058	1318	1541	1013	Bet1l	1848	1399	2025	992
Bex2	brain expressed X-linked 2	Bex2	11586	14855	8428	12736	12151	14148	8377	Bex2	11178	6859	12633	12675	10985	10767	Bex2	8734	9851	9028	10429	13094	10609	Bex2	20864	15034	5191	10380	11434	10320	Bex2	3761	7813	4852	8748	4720	7001	7992	Bex2	8047	5727	6358	7614	4676	Bex2	8479	7253	10370	6996
Bex3	brain expressed X-linked 3	Bex3	9858	11950	6555	10857	9346	11772	6828	Bex3	8943	5270	9961	10787	9544	8369	Bex3	6800	7738	6298	7471	10133	7712	Bex3	16726	11521	5060	10165	9463	8567	Bex3	4147	8869	5289	10082	5337	7757	8582	Bex3	9385	6237	6098	7984	4583	Bex3	9334	7601	10978	7233
Bex4	brain expressed, X-linked 4	Bex4	262	288	229	264	234	268	220	Bex4	209	198	289	279	276	324	Bex4	363	224	367	225	206	228	Bex4	378	298	167	289	302	226	Bex4	184	411	243	461	235	378	372	Bex4	429	226	315	325	226	Bex4	434	355	462	213
Bfar	bifunctional apoptosis regulator	Bfar	5179	5884	4926	5840	4464	5954	4106	Bfar	3852	3453	5091	4960	5252	5650	Bfar	5789	5505	6083	4377	6623	4930	Bfar	5889	5101	2062	4112	5255	4332	Bfar	1605	3196	1864	3485	2004	3146	3316	Bfar	3288	2339	3126	3553	2283	Bfar	3288	2515	3368	2540
Bfsp1	beaded filament structural protein 1	Bfsp1	195	184	147	143	168	172	160	Bfsp1	127	102	166	158	157	230	Bfsp1	204	153	203	107	152	188	Bfsp1	238	173	78	165	162	117	Bfsp1	44	61	59	105	44	58	69	Bfsp1	85	67	71	61	46	Bfsp1	82	70	111	35
Bfsp2	beaded filament structural protein 2	Bfsp2	10	14	1	14	10	12	8	Bfsp2	6	6	14	12	6	20	Bfsp2	14	4	10	2	12	8	Bfsp2	13	6	6	11	17	4	Bfsp2	8	22	2	22	7	6	10	Bfsp2	8	2	5	8	10	Bfsp2	13	10	2	10
Bglap	bone gamma-carboxyglutamate protein	Bglap	7	8	8	14	8	14	16	Bglap	109	34	20	4	6	10	Bglap	11	10	6	3	12	11	Bglap	6	8	2	8	8	16	Bglap	2	8	4	10	10	10	8	Bglap	5	8	6	14	4	Bglap	6	8	18	6
Bgn	biglycan	Bgn	2680	2546	1754	1745	1277	2047	2044	Bgn	1228	887	2034	1496	2415	1852	Bgn	1598	1850	2512	1307	2062	1240	Bgn	1487	1749	1145	1601	1668	1482	Bgn	900	2004	1258	1649	1153	1844	2308	Bgn	2149	1435	1602	2342	1641	Bgn	1829	1462	2102	1550
Bhlha15	basic helix-loop-helix family, member a15	Bhlha15	42	47	51	77	66	55	46	Bhlha15	30	20	44	66	57	71	Bhlha15	69	42	95	45	92	49	Bhlha15	60	72	48	47	74	46	Bhlha15	23	29	34	66	31	61	67	Bhlha15	39	36	50	47	36	Bhlha15	74	27	63	32
Bhlha9	basic helix-loop-helix family, member a9	Bhlha9	36	38	32	36	39	27	21	Bhlha9	22	26	36	30	30	33	Bhlha9	37	30	32	39	37	30	Bhlha9	60	40	18	25	24	18	Bhlha9	4	8	14	28	12	16	14	Bhlha9	14	2	16	12	9	Bhlha9	33	19	26	10
Bhlhb9	basic helix-loop-helix domain containing, class B, 9	Bhlhb9	7242	8352	7306	7455	5808	8088	5821	Bhlhb9	4770	4368	7374	5979	6648	8100	Bhlhb9	8133	6867	8347	5623	9544	6103	Bhlhb9	7122	7582	2730	5197	7200	6218	Bhlhb9	2627	5476	3390	5965	3351	5341	5290	Bhlhb9	6321	3911	4932	5615	3812	Bhlhb9	5761	4311	5606	4591
Bhlhe22	basic helix-loop-helix family, member e22	Bhlhe22	5335	5495	4470	4686	5057	6144	3504	Bhlhe22	3502	3162	5367	4536	4842	6002	Bhlhe22	5063	4605	4995	4471	5829	4508	Bhlhe22	5667	5843	1788	3410	6140	4158	Bhlhe22	4944	11143	6340	11727	8487	11295	10353	Bhlhe22	14102	10527	13650	15723	9918	Bhlhe22	12649	8702	12084	13855
Bhlhe23	basic helix-loop-helix family, member e23	Bhlhe23	0	4	0	0	4	10	4	Bhlhe23	0	2	2	4	0	7	Bhlhe23	2	2	10	6	2	6	Bhlhe23	0	0	4	4	0	4	Bhlhe23	78	152	48	139	72	108	80	Bhlhe23	104	67	63	112	71	Bhlhe23	166	121	124	121
Bhlhe40	basic helix-loop-helix family, member e40	Bhlhe40	11502	13666	10769	11932	9906	13844	12582	Bhlhe40	8172	6431	9062	10385	10339	12864	Bhlhe40	9401	8153	9532	6970	10730	8296	Bhlhe40	14715	11320	6894	13627	13774	7926	Bhlhe40	2447	4696	2688	5273	3828	5915	5823	Bhlhe40	4462	3345	5318	6247	3675	Bhlhe40	4957	3482	5205	3843
Bhlhe41	basic helix-loop-helix family, member e41	Bhlhe41	5198	6146	4283	5811	4647	6417	4825	Bhlhe41	4056	3426	5763	5668	5215	6457	Bhlhe41	5657	4823	5271	4066	7196	4873	Bhlhe41	6911	6009	2207	4843	5339	4219	Bhlhe41	2148	4667	2637	5009	3080	5455	5445	Bhlhe41	4808	3621	5113	7032	3511	Bhlhe41	4690	3484	5070	4178
Bhmt	betaine-homocysteine S-methyltransferase	Bhmt	366	623	305	468	380	510	447	Bhmt	316	176	442	485	250	284	Bhmt	301	312	343	276	445	257	Bhmt	638	489	188	521	385	368	Bhmt	36	30	24	62	16	40	32	Bhmt	26	34	27	23	14	Bhmt	45	48	42	18
Bhmt2	betaine-homocysteine S-methyltransferase 2	Bhmt2	12	6	4	2	3	6	4	Bhmt2	4	8	8	12	11	1	Bhmt2	2	21	17	10	19	13	Bhmt2	10	10	14	17	12	10	Bhmt2	6	0	2	10	6	12	13	Bhmt2	2	12	4	10	2	Bhmt2	0	10	13	43
Bicc1	BicC family RNA binding protein 1	Bicc1	1103	1106	783	847	734	936	696	Bicc1	549	429	1030	737	1017	939	Bicc1	721	863	831	607	869	564	Bicc1	631	740	350	544	812	702	Bicc1	177	561	293	501	293	479	469	Bicc1	540	385	444	543	355	Bicc1	581	402	639	299
Bicd1	BICD cargo adaptor 1	Bicd1	6282	8030	6174	7210	5013	7584	4297	Bicd1	3400	2601	5827	4765	4315	5173	Bicd1	6390	6473	5290	5292	8309	5313	Bicd1	5739	6819	2074	2871	4355	5587	Bicd1	1714	3267	2265	3840	2738	4289	4050	Bicd1	4118	3731	4667	4482	3238	Bicd1	3951	2775	3547	2724
Bicd2	BICD cargo adaptor 2	Bicd2	10812	13374	10197	11238	9703	12590	9339	Bicd2	9934	7369	10653	11307	11095	11573	Bicd2	12845	11777	13046	10599	14581	11325	Bicd2	14373	11550	5365	11041	11464	9009	Bicd2	5597	11517	7089	12932	7539	11036	13116	Bicd2	14949	7725	10388	12737	7802	Bicd2	14362	11460	16014	9251
[truncated: 29,585 more rows]
[truncated: 40 more columns]
