# Supplementary material for: Transcriptional Activation, Deactivation and Rebound Patterns in Cortex, Hippocampus and Amygdala in Response to Ketamine Infusion in Rats
Source: Front Mol Neurosci. 2022 May 30;15:892345. doi: 10.3389/fnmol.2022.892345 (PMC9190438; doi:10.3389/fnmol.2022.892345)
Supplement: Supplementary file 3 [file Table_3.XLSX]

## Sheet: Info
	Supplementary Table 3. Expression data (sFPKM) and statistics (limma) for the female animals. Expression data calculated in MAGIC, as described in the methods resulted in the expression values shown in this table. These values were used throuhout the manuscript to perform the analyses in the present report. MAGIC also generates raw counts (found in Supplementary Table 4). These counts were used t…
	The three tissues analyzed were:
	1. Female frontal cortex (Controls N=2, 10hr N=2), shown in gray. No statistics were calculated due to N=2.
	1. Female hippocampus (Controls N=5, 10hr N=5), shown in orange.
	1. Female amygdala (Controls N=5, 10hr N=5), shown in pink.
	For each comparison, experimental vs. control, an expression ratio is calculated from the sFPKMs, and a limma statistical comparison is performed. Statistics are corrected for multiple comparisons using the default parameters in limma (FDR method.)

## Sheet: Data
			Female Frontal Cortex Control			Female Frontal Cortex 10Hr			Female Frontal Cortex Expression Ratio			Female Hippocampus Control						Female Hippocampus 10Hr						Female Hippocampus Stats and Comparison							Female Amygdala Control						Femdale Amygdala 10Hr						Female Amygdala Stats and Comparisons
Gene	Name	Gene	KC_F6_FC	KC_F7_FC	Gene	K10_F2_FC	K10_F3_FC	Gene	MaxAve sFPKM	fFC_Cv10	Gene	KC_F10_HIP	KC_F6_HIP	KC_F7_HIP	KC_F8_HIP	KC_F9_HIP	Gene	K10_F1_HIP	K10_F2_HIP	K10_F3_HIP	K10_F4_HIP	K10_F5_HIP	Gene	AveCont	Ave10hr	MaxAve sFPKM	ER10vCont	adj.P.Val	ERThreshold	Gene	KC_F10_AMG	KC_F6_AMG	KC_F7_AMG	KC_F8_AMG	KC_F9_AMG	Gene	K10_F1_AMG	K10_F2_AMG	K10_F3_AMG	K10_F4_AMG	K10_F5_AMG	Gene	AveCont	Ave10hr	MaxAve sfPKM	ER10vCont	adj.P.Val	ERThreshold
Dbp	D-box binding PAR bZIP transcription factor	Dbp	36.29	31.44	Dbp	31.31	28.46	Dbp	33.865	0.882475	Dbp	38.18	36.24	32.77	34.83	34.88	Dbp	17.93	16.24	14.66	17.52	17.94	Dbp	35.38	16.858	35.38	0.477959	9.02e-06	TRUE	Dbp	54.71	46.61	42.31	45.53	38.51	Dbp	27.53	27.95	22.75	24.52	38.2	Dbp	45.534	28.355	45.534	0.623548	0.021575	TRUE
Ret	ret proto-oncogene	Ret	0.61	0.49	Ret	3.84	4.18	Ret	4.01	7.29091	Ret	2.61	4.19	3.74	2.64	3.57	Ret	13.66	14.72	13.26	12.83	11.85	Ret	3.35	13.264	13.264	3.87362	1.48e-05	TRUE	Ret	4.62	8.16	3.18	5.13	5.98	Ret	22.22	19.52	17.42	17.84	21.53	Ret	5.414	19.0775	19.0775	3.47797	0.000702505	TRUE
Egr1	early growth response 1	Egr1	30.97	14.1	Egr1	5.23	6.17	Egr1	22.535	0.25294	Egr1	26.79	28.71	23.55	30.87	26.68	Egr1	11.47	10.76	9.19	11.1	8.95	Egr1	27.32	10.294	27.32	0.379066	1.58e-05	TRUE	Egr1	34.81	46.52	23.89	34.88	29.79	Egr1	13.92	16.03	17.5	15.11	7.75	Egr1	33.978	14.0975	33.978	0.416618	0.0182698	TRUE
Acer2	alkaline ceramidase 2	Acer2	4.12	4.63	Acer2	16.63	16.17	Acer2	16.4	3.74857	Acer2	4.08	3.07	2.48	2.73	4.59	Acer2	16.76	11.7	12.45	12.75	12.79	Acer2	3.39	13.29	13.29	3.83668	6.92e-05	TRUE	Acer2	5.11	5.56	3.44	3.85	7.61	Acer2	29.26	13.25	12.77	12.57	19.26	Acer2	5.114	14.4625	14.4625	2.79296	0.00182646	TRUE
Cd44	CD44 molecule (Indian blood group)	Cd44	2.63	2.57	Cd44	5.88	3.58	Cd44	4.73	1.81923	Cd44	4.37	5.23	4.79	4.72	6.48	Cd44	17.56	30.04	23.89	19.62	24.91	Cd44	5.118	23.204	23.204	4.46608	6.92e-05	TRUE	Cd44	4.67	9.86	4.14	7.38	8.82	Cd44	19.21	10.19	13.24	9.34	9	Cd44	6.974	10.4425	10.4425	1.49032	0.176528	TRUE
RGD1559896	similar to RIKEN cDNA 2310022B05	RGD1559896	24.8	26.78	RGD1559896	20.12	22.66	RGD1559896	25.79	0.829391	RGD1559896	43.76	44.03	50.6	43.43	45.24	RGD1559896	28.05	27.65	26.34	29.94	28.95	RGD1559896	45.412	28.186	45.412	0.621506	6.92e-05	TRUE	RGD1559896	47.55	45.75	53.2	54.27	56.96	RGD1559896	39.93	37.01	31.77	35.15	52.06	RGD1559896	51.546	38.9975	51.546	0.757029	0.088993	TRUE
Prkab2	protein kinase AMP-activated non-catalytic subunit beta 2	Prkab2	13.71	15.05	Prkab2	25.6	22.95	Prkab2	24.275	1.68811	Prkab2	13.36	12.79	13.02	12.56	12.98	Prkab2	17.48	17.56	18.62	19.33	17.82	Prkab2	12.942	18.162	18.162	1.40025	7.54e-05	TRUE	Prkab2	12.83	12.89	11.9	11.69	13.46	Prkab2	14.99	15.77	17.16	17.49	18.33	Prkab2	12.554	17.1875	17.1875	1.36617	0.000983947	TRUE
Hapln1	hyaluronan and proteoglycan link protein 1	Hapln1	36.75	38.14	Hapln1	30.06	25.39	Hapln1	37.445	0.740419	Hapln1	26.74	25.45	22.76	24.54	25.26	Hapln1	16.28	16.29	17.15	17.76	17.89	Hapln1	24.95	17.074	24.95	0.685589	0.000111171	TRUE	Hapln1	22.61	22.46	18.63	18.94	23.11	Hapln1	17.23	14.17	12.46	14.84	21.02	Hapln1	21.15	15.6225	21.15	0.739882	0.0328496	TRUE
Elk1	ELK1, ETS transcription factor	Elk1	24.18	26.35	Elk1	36.94	36.71	Elk1	36.825	1.45755	Elk1	17.68	17.97	18.71	17.98	18.68	Elk1	24.27	24.46	25.51	24.3	25.47	Elk1	18.204	24.802	24.802	1.36047	0.000161963	TRUE	Elk1	20.75	18.03	21.38	19.37	18.5	Elk1	27.08	29.79	26.25	27.9	30.27	Elk1	19.606	28.5525	28.5525	1.454	0.00292859	TRUE
Tmem229a	transmembrane protein 229A	Tmem229a	35.98	41.53	Tmem229a	29.45	26.62	Tmem229a	38.755	0.723391	Tmem229a	38.38	33.81	31.56	38.52	34.53	Tmem229a	19.95	23.72	22.04	22.39	19.99	Tmem229a	35.36	21.618	35.36	0.612465	0.000214549	TRUE	Tmem229a	27.41	28.91	26.61	28.88	31.64	Tmem229a	23.07	19.53	15.99	18.16	25.38	Tmem229a	28.69	19.765	28.69	0.689997	0.0102345	TRUE
Slc24a4	solute carrier family 24 member 4	Slc24a4	16.81	16.68	Slc24a4	25.6	19.97	Slc24a4	22.785	1.3607	Slc24a4	26.83	24.89	24.19	23.33	25.3	Slc24a4	41.31	33.37	37.89	40.2	37.07	Slc24a4	24.908	37.968	37.968	1.52223	0.000279421	TRUE	Slc24a4	27.96	24.6	28.58	23.89	26.12	Slc24a4	28.38	34.05	35.24	37.44	41.35	Slc24a4	26.23	37.02	37.02	1.4098	0.00479759	TRUE
Sipa1l2	signal-induced proliferation-associated 1 like 2	Sipa1l2	9.69	9.91	Sipa1l2	12.31	11.85	Sipa1l2	12.08	1.23265	Sipa1l2	14.59	15.77	16.07	13.8	15.04	Sipa1l2	22.75	21.51	21.79	21.54	22.38	Sipa1l2	15.054	21.994	21.994	1.45796	0.000395681	TRUE	Sipa1l2	11.21	16.5	10.29	12.34	13.75	Sipa1l2	18.25	15.9	17.82	17.16	15.78	Sipa1l2	12.818	16.665	16.665	1.2978	0.0916034	TRUE
Glud1	glutamate dehydrogenase 1	Glud1	91.59	97.55	Glud1	93.3	71.82	Glud1	94.57	0.873004	Glud1	124.39	117.59	112.94	113.55	115.15	Glud1	83.96	91.96	81.61	88.44	87.39	Glud1	116.724	86.672	116.724	0.742758	0.00040896	TRUE	Glud1						Glud1						Glud1	148.282	127.953	148.282	0.862992	0.201535	TRUE
Angpt2	angiopoietin 2	Angpt2	1.06	1.53	Angpt2	1.74	2.44	Angpt2	2.09	1.6139	Angpt2	0.68	0.6	0.51	0.52	0.78	Angpt2	1.31	1.68	1.61	1.82	1.87	Angpt2	0.618	1.658	1.658	2.44847	0.00049841	TRUE	Angpt2	0.99	2.24	0.74	1.86	0.84	Angpt2	4	2.19	2.18	1.84	2.14	Angpt2	1.334	2.0875	2.0875	1.52545	0.174291	TRUE
Frmpd1	FERM and PDZ domain containing 1	Frmpd1	3	3.54	Frmpd1	4.25	4.6	Frmpd1	4.425	1.35321	Frmpd1	3.73	3.66	4.4	3.59	4.02	Frmpd1	6.04	5.94	5.9	5.96	5.78	Frmpd1	3.88	5.924	5.924	1.51357	0.00049841	TRUE	Frmpd1	4.76	4.26	4.79	3.85	5.22	Frmpd1	8.62	5.86	7.67	6.94	6.21	Frmpd1	4.576	6.67	6.67	1.44782	0.028348	TRUE
Itgb4	integrin subunit beta 4	Itgb4	0.3	0.58	Itgb4	0.46	0.88	Itgb4	0.67	1.52273	Itgb4	2.95	2.65	3.29	2.55	2.86	Itgb4	6.08	4.68	4.63	5.37	5.35	Itgb4	2.86	5.222	5.222	1.79797	0.00049841	TRUE	Itgb4	1.12	1.73	0.88	1.89	0.82	Itgb4	2.02	1.14	0.86	0.89	1.17	Itgb4	1.288	1.015	1.288	0.803314	0.602035	TRUE
Lpin2	lipin 2	Lpin2	34.25	37.89	Lpin2	54.58	46.64	Lpin2	50.61	1.40311	Lpin2	32.75	32.62	34.82	32.22	33.06	Lpin2	42.31	42.76	42.05	45.53	40.46	Lpin2	33.094	42.622	42.622	1.28704	0.00049841	TRUE	Lpin2	42.68	42.02	39.17	37.8	38.92	Lpin2	44.03	47.49	46.64	53.33	52.33	Lpin2	40.118	49.9475	49.9475	1.24441	0.00794098	TRUE
Pip4k2c	phosphatidylinositol-5-phosphate 4-kinase type 2 gamma	Pip4k2c	39.55	45.86	Pip4k2c	24.22	23.46	Pip4k2c	42.705	0.558248	Pip4k2c	21.13	19.7	21.34	20.55	21.35	Pip4k2c	15.26	15.28	15.48	14.68	13.22	Pip4k2c	20.814	14.784	20.814	0.711676	0.00049841	TRUE	Pip4k2c	29.41	25.25	28.63	28.78	26.29	Pip4k2c	17.89	17.83	18.19	16.96	14.49	Pip4k2c	27.672	16.8675	27.672	0.610957	0.00111087	TRUE
Slc3a2	solute carrier family 3 member 2	Slc3a2	56.13	49.69	Slc3a2	90.75	78.17	Slc3a2	84.46	1.5963	Slc3a2	76.28	82.76	71.72	67.92	83.24	Slc3a2	122.99	115.79	113.74	114.55	107.66	Slc3a2	76.384	114.946	114.946	1.50418	0.00049841	TRUE	Slc3a2	74.47	74.36	68.8	78.11	76.48	Slc3a2	180.53	117.39	111.04	114.79	107.02	Slc3a2	74.444	112.56	112.56	1.51132	0.000571116	TRUE
Tmem100	transmembrane protein 100	Tmem100	17.23	13.12	Tmem100	30.71	34.48	Tmem100	32.595	2.14794	Tmem100	13.55	12.24	9.57	12.5	12.89	Tmem100	23.82	24.13	25.11	20.81	19.95	Tmem100	12.15	22.764	22.764	1.86645	0.00049841	TRUE	Tmem100	12.25	12.94	9.77	11.38	13.94	Tmem100	54.39	27.56	27.73	26.28	22.39	Tmem100	12.056	25.99	25.99	2.14627	0.000669651	TRUE
Ccsap	centriole, cilia and spindle-associated protein	Ccsap	20.85	19.05	Ccsap	16.57	13.8	Ccsap	19.95	0.761153	Ccsap	21.39	21.57	21.7	21.44	22.82	Ccsap	17.89	16.38	16.13	16.58	15.84	Ccsap	21.784	16.564	21.784	0.76147	0.000506927	TRUE	Ccsap	20.99	15.87	18.94	17.76	16.5	Ccsap	14.71	15.21	14.04	14.05	15.02	Ccsap	18.012	14.58	18.012	0.810512	0.0571093	TRUE
LOC102546895	uncharacterized LOC102546895	LOC102546895	11.36	11.36	LOC102546895	9.75	8.15	LOC102546895	11.36	0.787852	LOC102546895	11.46	11.28	12.46	9.34	11.79	LOC102546895	7.11	5.23	5.97	5.9	6.04	LOC102546895	11.266	6.05	11.266	0.541087	0.000506927	TRUE	LOC102546895	10.66	10	11.7	9.54	12.35	LOC102546895	10.58	6.83	5.61	6.53	10.69	LOC102546895	10.85	7.415	10.85	0.686301	0.0703529	TRUE
Moxd1	monooxygenase, DBH-like 1	Moxd1	9.53	9.1	Moxd1	8.17	6.95	Moxd1	9.315	0.811594	Moxd1	9.23	7.72	7.49	8.74	8.42	Moxd1	5.37	4.57	5.58	5.2	4.72	Moxd1	8.32	5.088	8.32	0.616152	0.000506927	TRUE	Moxd1	11.21	7.98	11.49	9.78	9.53	Moxd1	9.21	6.83	7.6	8.04	8.45	Moxd1	9.998	7.73	9.998	0.775401	0.135209	TRUE
Oplah	5-oxoprolinase (ATP-hydrolysing)	Oplah	6.38	6.65	Oplah	9.92	10.45	Oplah	10.185	1.56332	Oplah	7.78	7.65	8.26	8.25	8.4	Oplah	12.78	10.86	12.03	13.03	10.88	Oplah	8.068	11.916	11.916	1.47111	0.000506927	TRUE	Oplah	9.32	10	8.69	9.77	11.14	Oplah	21.79	13.8	12.58	14.94	17.58	Oplah	9.784	14.725	14.725	1.4999	0.00314931	TRUE
Cacng3	calcium voltage-gated channel auxiliary subunit gamma 3	Cacng3	44.06	47.91	Cacng3	29.33	28.35	Cacng3	45.985	0.627161	Cacng3	29.56	26.01	28.56	28.17	32.69	Cacng3	17.51	18.66	18.09	19.92	18.33	Cacng3	28.998	18.502	28.998	0.639288	0.000512625	TRUE	Cacng3	60	47.6	56.29	51.36	47.05	Cacng3	45.4	41.98	42.59	42.85	33.97	Cacng3	52.46	40.3475	52.46	0.769549	0.0712223	TRUE
Car7	carbonic anhydrase 7	Car7	9.45	10.75	Car7	5.25	5.13	Car7	10.1	0.513861	Car7	9.24	10.97	10.75	9.65	9.98	Car7	6.39	5.86	5.95	5.27	6.13	Car7	10.118	5.92	10.118	0.589156	0.000512625	TRUE	Car7	6.73	6.84	6.33	6.99	6.1	Car7	5.04	4.51	4.63	3.74	2.48	Car7	6.598	3.84	6.598	0.588235	0.0240685	TRUE
Fam69c	family with sequence similarity 69, member C	Fam69c	2.11	2.51	Fam69c	1.12	1.1	Fam69c	2.31	0.480519	Fam69c	3.44	3.25	3.91	3.58	4.01	Fam69c	2.12	1.55	1.72	1.73	1.96	Fam69c	3.638	1.816	3.638	0.512574	0.000512625	TRUE	Fam69c	3.28	2.85	3.46	3.88	4.47	Fam69c	3.54	1.95	2.28	1.71	3.31	Fam69c	3.588	2.3125	3.588	0.654149	0.0928701	TRUE
Stat3	signal transducer and activator of transcription 3	Stat3	11.72	12.02	Stat3	15.61	15.57	Stat3	15.59	1.3134	Stat3	13.14	13.77	13.23	14.19	14.31	Stat3	22.16	26.08	21.84	21.24	26.62	Stat3	13.728	23.588	23.588	1.71305	0.000512625	TRUE	Stat3	18.85	21.4	17.92	20.39	20.22	Stat3	40.6	27.77	27.77	28.25	28.49	Stat3	19.756	28.07	28.07	1.41871	0.0013557	TRUE
Amd1	adenosylmethionine decarboxylase 1	Amd1	91.85	94.42	Amd1	126.46	123.44	Amd1	124.95	1.3416	Amd1	74.46	67.25	68.73	73.14	73.65	Amd1	89.32	94.64	100.97	92.66	96.76	Amd1	71.446	94.87	94.87	1.3274	0.000585167	TRUE	Amd1	65.74	64.51	62.25	62.88	62.45	Amd1	97.85	88.56	91.76	89.53	90.03	Amd1	63.566	89.97	89.97	1.41473	0.000380453	TRUE
LOC108351497	uncharacterized LOC108351497	LOC108351497	0.39	0.45	LOC108351497	0.98	0.63	LOC108351497	0.805	1.91667	LOC108351497	0.52	0.5	0.45	0.41	0.56	LOC108351497	1.33	1.06	1.02	1.04	0.98	LOC108351497	0.488	1.086	1.086	2.01701	0.000647075	TRUE	LOC108351497	0.72	0.66	0.66	0.5	0.93	LOC108351497	2.83	1.37	1.28	1.43	1.64	LOC108351497	0.694	1.43	1.43	1.92695	0.00459583	TRUE
Fgf2	fibroblast growth factor 2	Fgf2	4.18	3.08	Fgf2	4.38	6.29	Fgf2	5.335	1.4697	Fgf2	5.26	6.44	5.1	5.56	5.32	Fgf2	13.4	13.82	10.24	9.95	11.9	Fgf2	5.536	11.862	11.862	2.12243	0.000684047	TRUE	Fgf2	2.29	3.07	3.48	3.42	4.06	Fgf2	9.35	6.73	6.71	6.01	6.47	Fgf2	3.264	6.48	6.48	1.956	0.00380405	TRUE
Gpd1	glycerol-3-phosphate dehydrogenase 1	Gpd1	24.39	17.08	Gpd1	44.52	46.03	Gpd1	45.275	2.18351	Gpd1	47.73	52.51	33.94	34.56	62.46	Gpd1	99.15	129.97	118.64	119.48	105.55	Gpd1	46.24	114.558	114.558	2.47428	0.000684047	TRUE	Gpd1	22.73	32.94	16.22	17.55	33.87	Gpd1	56.71	59.65	63.6	56.38	53.8	Gpd1	24.662	58.3575	58.3575	2.36077	0.00870123	TRUE
Tie1	tyrosine kinase with immunoglobulin-like and EGF-like domains 1	Tie1	2.09	3.09	Tie1	1.71	1.69	Tie1	2.59	0.656371	Tie1	4.39	3.98	4.51	4.32	4	Tie1	2.79	2.37	2.55	2.66	3	Tie1	4.24	2.674	4.24	0.639171	0.000684047	TRUE	Tie1	5.8	5.89	4.92	6.72	6.88	Tie1	5.99	4.38	3.29	3.52	5.35	Tie1	6.042	4.135	6.042	0.689515	0.029656	TRUE
Il6r	interleukin 6 receptor	Il6r	4.59	3.45	Il6r	10.57	10.36	Il6r	10.465	2.60323	Il6r	8.68	9.25	8.81	7.01	8.6	Il6r	14.43	12.32	12.58	16.04	13.2	Il6r	8.47	13.714	13.714	1.6119	0.000712143	TRUE	Il6r	6.87	5.17	5.96	5.28	6.28	Il6r	17.55	11.57	11.96	18.05	17.21	Il6r	5.912	14.6975	14.6975	2.46133	0.000901215	TRUE
Crem	cAMP responsive element modulator	Crem	5.19	5.51	Crem	14.45	11.85	Crem	13.15	2.45794	Crem	3.7	3.41	3.15	4.07	3.99	Crem	7.69	8	6.36	6.19	7.56	Crem	3.664	7.16	7.16	1.9288	0.000739671	TRUE	Crem	3.21	3.51	2.63	3.28	2.94	Crem	19.35	7.75	10.25	8.36	7.05	Crem	3.114	8.3525	8.3525	2.6299	0.000798509	TRUE
Hspb8	heat shock protein family B (small) member 8	Hspb8	15.16	15.39	Hspb8	16.23	14.51	Hspb8	15.37	1.00622	Hspb8	9.46	10.63	12.07	9.42	14.01	Hspb8	22.81	20.57	18.58	19.02	21.59	Hspb8	11.118	20.514	20.514	1.83758	0.000744532	TRUE	Hspb8	11.34	14.11	11.07	13.42	18.22	Hspb8	29.93	13.97	15.57	16.45	15.9	Hspb8	13.632	15.4725	15.4725	1.13403	0.375034	TRUE
Itpkb	inositol-trisphosphate 3-kinase B	Itpkb	9.59	9.82	Itpkb	9.08	8.48	Itpkb	9.705	0.904688	Itpkb	15.29	13.99	13.89	14.18	15.01	Itpkb	20.43	18.77	20.85	19.14	19.75	Itpkb	14.472	19.788	19.788	1.36481	0.000775963	TRUE	Itpkb	22.95	26.83	18.97	24.46	23.85	Itpkb	34.61	26.03	29.38	27.9	28.86	Itpkb	23.412	28.0425	28.0425	1.19694	0.0935279	TRUE
Cldn10	claudin 10	Cldn10	27.81	28.38	Cldn10	24.64	21.01	Cldn10	28.095	0.812422	Cldn10	27.06	24.15	24.08	25.59	26.67	Cldn10	15.87	17.26	16.41	17.72	13.21	Cldn10	25.51	16.094	25.51	0.632331	0.000798424	TRUE	Cldn10	23.01	19.56	24.12	21.09	27.46	Cldn10	26.99	18.65	15.32	17.3	21.01	Cldn10	23.048	18.07	23.048	0.784949	0.122957	TRUE
B3galt5	Beta-1,3-galactosyltransferase 5	B3galt5	3.68	4.27	B3galt5	6.28	6.78	B3galt5	6.53	1.64277	B3galt5	13.57	15.68	14.8	14.62	13.58	B3galt5	18.88	21.26	21.37	21.44	20.27	B3galt5	14.45	20.644	20.644	1.4257	0.000805542	TRUE	B3galt5	7.93	11.75	6.94	8.41	8.87	B3galt5	7.15	10.01	10.62	11.59	12.16	B3galt5	8.78	11.095	11.095	1.2607	0.129109	TRUE
FAM187A	family with sequence similarity 187, member A	FAM187A			FAM187A			FAM187A	0.125	8.33333	FAM187A	0.25	0.01	0.22	0.01	0.29	FAM187A	2.66	3.4	2.26	2.3	4.73	FAM187A	0.156	3.07	3.07	12.3828	0.000805542	TRUE	FAM187A	0.12	0.15	0.16	0.02	0.29	FAM187A	2.77	0.67	2.42	1.06	0.86	FAM187A	0.148	1.2525	1.2525	5.45363	0.0168973	TRUE
RGD1307443	similar to mKIAA0319 protein	RGD1307443	25.26	29.6	RGD1307443	35.31	30.87	RGD1307443	33.09	1.20634	RGD1307443	27.28	28.33	28.8	27.33	26.4	RGD1307443	33.82	33.99	36.13	37.82	34.96	RGD1307443	27.628	35.344	35.344	1.27827	0.000834305	TRUE	RGD1307443	31.19	29.78	29.56	26.53	28.19	RGD1307443	26.71	32.94	35.79	36.03	38.64	RGD1307443	29.05	35.85	35.85	1.23328	0.0126714	TRUE
Bag3	Bcl2-associated athanogene 3	Bag3	0.82	0.91	Bag3	1.37	2.18	Bag3	1.775	2.05202	Bag3	4.41	5.74	4.76	4.18	3.98	Bag3	9.72	9.68	7.03	9.74	10.2	Bag3	4.614	9.274	9.274	1.98854	0.00085958	TRUE	Bag3	2.68	4.41	2.63	3.59	4.74	Bag3	6.25	7.99	7.35	7.92	6.22	Bag3	3.61	7.37	7.37	2.01348	0.00679326	TRUE
Kcnv1	potassium voltage-gated channel modifier subfamily V member 1	Kcnv1	55.02	53.82	Kcnv1	30.19	25.33	Kcnv1	54.42	0.510107	Kcnv1	12.16	13.52	13.32	12.67	11.79	Kcnv1	8.5	7.89	8.23	6.62	6.37	Kcnv1	12.692	7.522	12.692	0.595841	0.00085958	TRUE	Kcnv1	22.32	16.39	22.24	20.3	18.85	Kcnv1	12.28	13.15	14.64	11.89	9.28	Kcnv1	20.02	12.24	20.02	0.61332	0.0190936	TRUE
Sh3bp2	SH3-domain binding protein 2	Sh3bp2	1.96	2.15	Sh3bp2	2.15	1.85	Sh3bp2	2.055	0.973236	Sh3bp2	2.72	2.22	2.4	2.08	2.73	Sh3bp2	4.59	4.79	4.21	4.01	5.33	Sh3bp2	2.43	4.586	4.586	1.85217	0.000895587	TRUE	Sh3bp2	2.78	2.55	2.42	2.57	3.64	Sh3bp2	4.52	3.13	2.69	2.3	2.77	Sh3bp2	2.792	2.7225	2.792	0.975968	0.955505	TRUE
Aff1	AF4/FMR2 family, member 1	Aff1	4.28	4.28	Aff1	5.4	5.14	Aff1	5.27	1.23131	Aff1	9.31	10.22	9.73	9.22	8.64	Aff1	13.57	14.83	13.48	14.24	12.1	Aff1	9.424	13.644	13.644	1.44309	0.000902564	TRUE	Aff1	5.75	6	4.8	5.45	6.55	Aff1	10.48	6.72	6.43	6.82	6.9	Aff1	5.71	6.7175	6.7175	1.17341	0.101984	TRUE
Il20rb	interleukin 20 receptor subunit beta	Il20rb	0	0	Il20rb	0	0.02	Il20rb	0.01	1	Il20rb	0.05	0.18	0.14	0.07	0.42	Il20rb	0.9	0.72	0.79	0.85	0.87	Il20rb	0.172	0.826	0.826	3.40441	0.000940192	TRUE	Il20rb	0	0.14	0.01	0.06	0	Il20rb	0.37	0.09	0.06	0.16	0.23	Il20rb	0.042	0.135	0.135	1.65493	0.158988	FALSE
Zhx3	zinc fingers and homeoboxes 3	Zhx3	42.38	47.31	Zhx3	62.65	59.66	Zhx3	61.155	1.3637	Zhx3	71.36	70	75.4	63.98	73.45	Zhx3	103.48	98.57	108.31	105.2	86.58	Zhx3	70.838	100.428	100.428	1.41712	0.000940192	TRUE	Zhx3	51.64	54.92	47.67	45.72	60.98	Zhx3	123.57	77.73	77.27	83.1	79.47	Zhx3	52.186	79.3925	79.3925	1.52034	0.0013557	TRUE
C1qb	complement C1q B chain	C1qb	24.98	21.39	C1qb	31.97	30.19	C1qb	31.08	1.34052	C1qb	23.43	26.9	24.75	24.96	24.15	C1qb	38.94	35.32	33.34	36.4	32.74	C1qb	24.838	35.348	35.348	1.42145	0.000979218	TRUE	C1qb	31.93	37.18	32.54	32.29	38.64	C1qb	89.58	45.18	41.56	45.1	47.56	C1qb	34.516	44.85	44.85	1.29853	0.0182698	TRUE
Hdac4	histone deacetylase 4	Hdac4	23.51	23.14	Hdac4	29.68	31.41	Hdac4	30.545	1.30954	Hdac4	23.03	24.04	22.94	22.55	21.85	Hdac4	33.39	28.49	30.68	34.05	28.42	Hdac4	22.882	31.006	31.006	1.35349	0.000979218	TRUE	Hdac4	29.49	26.63	25.93	26.76	29.09	Hdac4	47.38	38.87	40.54	43.81	43.15	Hdac4	27.58	41.5925	41.5925	1.50623	0.000571116	TRUE
LOC108350747	endogenous retrovirus group K member 10 Gag polyprotein-like	LOC108350747	10.83	5.67	LOC108350747	17.46	27.14	LOC108350747	22.3	2.70303	LOC108350747	4.94	8.69	7.58	6.88	6.88	LOC108350747	14.28	13.83	14.69	14.64	11.9	LOC108350747	6.994	13.868	13.868	1.96899	0.000979218	TRUE	LOC108350747	1.63	2.05	3.11	2.62	3.11	LOC108350747	13.59	11.22	11.09	10.88	6.54	LOC108350747	2.504	9.9325	9.9325	3.85273	0.00140047	TRUE
Vcam1	vascular cell adhesion molecule 1	Vcam1	17.95	18.17	Vcam1	16.67	14.08	Vcam1	18.06	0.851329	Vcam1	14.39	13.96	14.38	14.53	15.57	Vcam1	11.79	10.9	11.29	11.04	11.27	Vcam1	14.566	11.258	14.566	0.774444	0.000979218	TRUE	Vcam1	17.06	18.12	17.15	17.23	19.23	Vcam1	21.93	14.73	11.12	13.57	17.54	Vcam1	17.758	14.24	17.758	0.803001	0.0935598	TRUE
Pdzd2	PDZ domain containing 2	Pdzd2	12.42	10.87	Pdzd2	18.15	23.11	Pdzd2	20.63	1.77158	Pdzd2	16.99	14.73	13.19	13.87	15.9	Pdzd2	31.24	24.84	24.26	25.08	21.77	Pdzd2	14.936	25.438	25.438	1.69846	0.00105941	TRUE	Pdzd2	28.11	26.52	25.62	23.3	26.59	Pdzd2	30.53	35.22	28.67	27.46	24.46	Pdzd2	26.028	28.9525	28.9525	1.11193	0.629263	TRUE
Rgma	repulsive guidance molecule family member A	Rgma	5.94	6.13	Rgma	4.13	4.7	Rgma	6.035	0.731566	Rgma	9.69	10.69	9.94	9.33	8.96	Rgma	7.55	6.5	5.75	7.13	6.55	Rgma	9.722	6.696	9.722	0.691916	0.00106986	TRUE	Rgma	16.03	16.81	14.66	18.81	17.9	Rgma	13.59	11.3	11.69	11.57	14.26	Rgma	16.842	12.205	16.842	0.726301	0.00772866	TRUE
Mt2A	metallothionein 2A	Mt2A	35.72	27.28	Mt2A	90.93	54.14	Mt2A	72.535	2.3027	Mt2A	40.37	47.28	40.84	40.21	48.18	Mt2A	75.06	135.16	90.48	109.45	93.05	Mt2A	43.376	100.64	100.64	2.31714	0.001127	TRUE	Mt2A	20.07	20.24	17.42	19.55	23.64	Mt2A	108.71	92.62	60.7	73.9	50.57	Mt2A	20.184	69.4475	69.4475	3.42869	0.000896495	TRUE
Tef	TEF, PAR bZIP transcription factor	Tef	73.71	85.94	Tef	145.95	124.19	Tef	135.07	1.69208	Tef	93.88	87.16	99.09	93.35	94.17	Tef	112.74	118.46	123.63	128.92	116.12	Tef	93.53	119.974	119.974	1.28243	0.00112851	TRUE	Tef	110.02	94.59	94.12	89.35	94.11	Tef	114.69	131.46	124.87	137.57	152.84	Tef	96.438	136.685	136.685	1.4169	0.00182646	TRUE
Xpo1	exportin 1	Xpo1	40.88	42.59	Xpo1	51.87	54.7	Xpo1	53.285	1.27675	Xpo1	31.6	31.03	29.85	32.79	31.32	Xpo1	38.07	41.6	45.36	46.17	40.66	Xpo1	31.318	42.372	42.372	1.35184	0.00112851	TRUE	Xpo1	37.66	38.01	36.07	35.33	36.19	Xpo1	52.14	43.96	55.58	60.4	49.53	Xpo1	36.652	52.3675	52.3675	1.42761	0.00905921	TRUE
Flnc	filamin C	Flnc	0.68	0.86	Flnc	0.64	0.94	Flnc	0.79	1.02597	Flnc	5.03	4.73	5.12	6.19	4.91	Flnc	21.66	23.25	14.66	12.6	26.6	Flnc	5.196	19.754	19.754	3.74887	0.0013055	TRUE	Flnc	4.66	6.81	3.33	7.29	5.45	Flnc	10.93	5.67	7.59	6.42	6.04	Flnc	5.508	6.43	6.43	1.16441	0.514797	TRUE
Spsb1	splA/ryanodine receptor domain and SOCS box containing 1	Spsb1	3.5	3.67	Spsb1	3.96	3.83	Spsb1	3.895	1.08647	Spsb1	5.47	5.64	5.21	4.86	5.46	Spsb1	10.07	10.22	7.49	8.76	10.61	Spsb1	5.328	9.43	9.43	1.75571	0.0013055	TRUE	Spsb1	4.07	5.49	3.68	4.56	5.73	Spsb1	8.89	6.13	6.4	6.62	6.47	Spsb1	4.706	6.405	6.405	1.35352	0.0419	TRUE
Irak2	interleukin-1 receptor-associated kinase 2	Irak2	5.23	5.07	Irak2	6.42	6.65	Irak2	6.535	1.26893	Irak2	4.03	3.96	4.04	3.76	3.7	Irak2	7.19	7.6	5.87	5.88	8.21	Irak2	3.898	6.95	6.95	1.76338	0.00140637	TRUE	Irak2	2.87	2.98	2.33	2.99	3.58	Irak2	5.21	3.98	4.37	4.22	3.6	Irak2	2.95	4.0425	4.0425	1.3582	0.0369288	TRUE
Lsm11	LSM11, U7 small nuclear RNA associated	Lsm11	18.54	23.27	Lsm11	11.07	11.29	Lsm11	20.905	0.5348	Lsm11	29.49	28.14	29.43	26.9	26.25	Lsm11	22.54	18.86	22.16	22.49	20.01	Lsm11	28.042	21.212	28.042	0.757302	0.00140637	TRUE	Lsm11	18.7	18.55	18.76	18.77	19.11	Lsm11	19	14.32	20.39	21.42	16.31	Lsm11	18.778	18.11	18.778	0.964615	0.745721	TRUE
Kif21b	kinesin family member 21B	Kif21b	43.86	43.99	Kif21b	26.37	29.15	Kif21b	43.925	0.631986	Kif21b	59.94	52.92	56.85	54.09	53.99	Kif21b	44.6	36.69	39.23	46.69	40.47	Kif21b	55.558	41.536	55.558	0.748069	0.00141149	TRUE	Kif21b	89.17	84.04	78.95	74.94	80.96	Kif21b	60.62	58.91	56.38	67.31	70.25	Kif21b	81.612	63.2125	81.612	0.774825	0.00504578	TRUE
Maff	MAF bZIP transcription factor F	Maff	0.23	0.04	Maff	0.74	0.98	Maff	0.86	6.37037	Maff	0.19	0.33	0.21	0.3	0.25	Maff	9.94	10.8	6.33	3.86	10.57	Maff	0.256	8.3	8.3	23.5955	0.00147188	TRUE	Maff	0.16	0.68	0.11	0.25	0.15	Maff	7.04	1.92	2.75	1.69	1.45	Maff	0.27	1.9525	1.9525	5.5473	0.00314931	TRUE
Itm2a	integral membrane protein 2A	Itm2a	50.87	55.22	Itm2a	41.17	32.62	Itm2a	53.045	0.695542	Itm2a	48.99	38.63	37.99	47.72	46.15	Itm2a	29.83	28.7	28.21	29.12	31.39	Itm2a	43.896	29.45	43.896	0.671652	0.00152834	TRUE	Itm2a	54.41	48.08	45.06	54.07	57.39	Itm2a	54.22	36.05	30.02	34.07	44.52	Itm2a	51.802	36.165	51.802	0.698721	0.021966	TRUE
Map3k6	mitogen-activated protein kinase kinase kinase 6	Map3k6	0.04	0.02	Map3k6	0.32	0.16	Map3k6	0.24	8	Map3k6	0.04	0.14	0	0.06	0.14	Map3k6	0.39	0.47	0.3	0.42	0.47	Map3k6	0.076	0.41	0.41	2.89773	0.00152834	TRUE	Map3k6	0.06	0.32	0.01	0.06	0.15	Map3k6	0.84	0.44	0.35	0.41	0.42	Map3k6	0.12	0.405	0.405	2.29545	0.0298511	TRUE
Sesn1	sestrin 1	Sesn1	18.8	16.97	Sesn1	26.85	26.52	Sesn1	26.685	1.49203	Sesn1	15.49	15.27	15.78	15.47	15.73	Sesn1	18.32	19.21	20.27	19.82	18.93	Sesn1	15.548	19.31	19.31	1.24041	0.00152834	TRUE	Sesn1	15.08	13.9	14.43	13.74	14.42	Sesn1	13.96	17.7	16.88	17.78	16.98	Sesn1	14.314	17.335	17.335	1.20959	0.0169619	TRUE
Slc4a8	solute carrier family 4 member 8	Slc4a8	23.84	24.04	Slc4a8	21.64	25.83	Slc4a8	23.94	0.991437	Slc4a8	29.03	31.45	32.05	28.87	29.33	Slc4a8	38.47	37.85	42.57	39.92	39.72	Slc4a8	30.146	39.706	39.706	1.31607	0.00156412	TRUE	Slc4a8	25.14	30.25	25.18	23.46	24.43	Slc4a8	19.06	29.18	26.92	29.58	28.07	Slc4a8	25.692	28.4375	28.4375	1.10645	0.36506	TRUE
Nfe2l2	nuclear factor, erythroid 2-like 2	Nfe2l2	12.11	12.5	Nfe2l2	15.47	13.23	Nfe2l2	14.35	1.16619	Nfe2l2	10.9	10.93	10.92	10.78	11.06	Nfe2l2	13.89	17.25	14.95	14.48	15.84	Nfe2l2	10.918	15.282	15.282	1.39608	0.00182182	TRUE	Nfe2l2	10.83	11.88	11.15	12.05	12.75	Nfe2l2	24.59	16.62	13.18	14.11	14.17	Nfe2l2	11.732	14.52	14.52	1.23563	0.0509327	TRUE
Slc1a4	solute carrier family 1 member 4	Slc1a4	7.52	7.09	Slc1a4	11.36	9.43	Slc1a4	10.395	1.423	Slc1a4	14.57	14.1	13.59	14.19	15.83	Slc1a4	21.89	20.88	20.14	17.94	20.9	Slc1a4	14.456	20.35	20.35	1.40492	0.00184409	TRUE	Slc1a4	17.46	14.59	15.72	16.95	18.96	Slc1a4	38.23	26.12	23.17	20.16	22.86	Slc1a4	16.736	23.0775	23.0775	1.37666	0.0219439	TRUE
Ephb1	Eph receptor B1	Ephb1	6.44	7.55	Ephb1	5.6	5.26	Ephb1	6.995	0.776269	Ephb1	11.59	11.73	12.14	11.26	12.52	Ephb1	9.34	9.65	9.62	9.72	9.25	Ephb1	11.848	9.516	11.848	0.804821	0.00189106	TRUE	Ephb1	8.68	8.88	8.48	8.26	10.66	Ephb1	7.41	5.83	5.43	5.08	8.09	Ephb1	8.992	6.1075	8.992	0.682743	0.0174659	TRUE
Errfi1	ERBB receptor feedback inhibitor 1	Errfi1	9.83	11.16	Errfi1	11.14	12.37	Errfi1	11.755	1.12006	Errfi1	12.72	13.45	11.78	11.83	17.45	Errfi1	22.4	22.68	19.7	21.47	21.78	Errfi1	13.446	21.606	21.606	1.60239	0.00189106	TRUE	Errfi1	10.68	14.92	9.38	10.66	13.85	Errfi1	23.73	13.07	13.84	16.29	14.76	Errfi1	11.898	14.49	14.49	1.21604	0.179362	TRUE
Tead1	TEA domain transcription factor 1	Tead1	8.72	8.9	Tead1	8.42	8.64	Tead1	8.81	0.968218	Tead1	16.07	16.94	17.77	16.68	15.27	Tead1	22.83	23.54	21.34	22.86	20.22	Tead1	16.546	22.158	22.158	1.33714	0.00189106	TRUE	Tead1	10.71	13.74	10.75	13.31	14.37	Tead1	26.2	14.03	13.19	17.61	17.04	Tead1	12.576	15.4675	15.4675	1.22811	0.131118	TRUE
Yy2	YY2 transcription factor	Yy2	2.38	3.01	Yy2	4.27	3.54	Yy2	3.905	1.44898	Yy2	1.69	2.03	1.76	1.79	1.9	Yy2	2.55	2.66	2.91	2.74	2.59	Yy2	1.834	2.69	2.69	1.44261	0.00189106	TRUE	Yy2	2.07	2.1	1.99	1.83	1.7	Yy2	2.09	2.76	2.19	2.57	3.14	Yy2	1.938	2.665	2.665	1.35672	0.0566202	TRUE
RGD1562024	RGD1562024	RGD1562024	0	0.06	RGD1562024	0	0	RGD1562024	0.03	0	RGD1562024	0.01	0	0.01	0	0.01	RGD1562024	0	0	0	0	0	RGD1562024	0.006	0	0.006	0.943396	0.00193733	FALSE	RGD1562024	0	0	0.03	0.02	0.01	RGD1562024	0.01	0.01	0.01	0	0.01	RGD1562024	0.012	0.0075	0.012	0.959821	0.150694	FALSE
Sesn2	sestrin 2	Sesn2	2.16	2.05	Sesn2	3.09	3.18	Sesn2	3.135	1.48931	Sesn2	4.02	3.7	3.93	3.92	4.08	Sesn2	6.49	7.36	5.86	5.5	7.22	Sesn2	3.93	6.486	6.486	1.63424	0.00193733	TRUE	Sesn2	4.67	3.97	3.77	4.19	4.43	Sesn2	4.97	5.85	6.37	5.54	5.02	Sesn2	4.206	5.695	5.695	1.3458	0.02619	TRUE
Fkbp5	FK506 binding protein 5	Fkbp5	15.75	14.15	Fkbp5	34.05	26.03	Fkbp5	30.04	2.00936	Fkbp5	22.56	21.94	23.18	18.87	22.82	Fkbp5	35.69	36.1	35.11	36.39	26.59	Fkbp5	21.874	33.976	33.976	1.55074	0.00200399	TRUE	Fkbp5	17.13	21.24	13.33	13.2	16.57	Fkbp5	36.16	28.47	24.41	29.95	24.06	Fkbp5	16.294	26.7225	26.7225	1.63612	0.0162609	TRUE
Lrrc8a	leucine rich repeat containing 8 family, member A	Lrrc8a	15.09	16.41	Lrrc8a	21.08	18.73	Lrrc8a	19.905	1.26381	Lrrc8a	19.33	20.86	21.59	19.18	20.95	Lrrc8a	29.04	28.72	24.37	30.2	26.73	Lrrc8a	20.382	27.812	27.812	1.36276	0.00200399	TRUE	Lrrc8a	22.37	24.76	22.11	26.05	29.55	Lrrc8a	41.68	37.62	30.85	36.73	38.26	Lrrc8a	24.968	35.865	35.865	1.4347	0.0136402	TRUE
Rasgef1b	RasGEF domain family, member 1B	Rasgef1b	29.58	32.82	Rasgef1b	17.97	12.89	Rasgef1b	31.2	0.494551	Rasgef1b	8.43	8.35	9.09	9.08	9.34	Rasgef1b	6.99	6.12	4.98	5.33	5	Rasgef1b	8.858	5.684	8.858	0.64568	0.00205116	TRUE	Rasgef1b	20.52	21.49	24.36	19.45	20.14	Rasgef1b	12.41	14.11	12.11	11.08	10.31	Rasgef1b	21.192	11.9025	21.192	0.563709	0.00172239	TRUE
Ccdc103	coiled-coil domain containing 103	Ccdc103	0.59	0.62	Ccdc103	0.59	0.1	Ccdc103	0.605	0.570248	Ccdc103	0.39	0.27	0.45	0.31	0.51	Ccdc103	1.38	1.62	0.99	1.21	1.92	Ccdc103	0.386	1.424	1.424	3.1358	0.00207417	TRUE	Ccdc103	0.89	0.91	0.68	0.47	0.36	Ccdc103	2.14	1.23	0.94	0.59	1	Ccdc103	0.662	0.94	0.94	1.36483	0.407619	TRUE
Mrgpre	MAS related GPR family member E	Mrgpre	7.69	7.03	Mrgpre	10.26	11.44	Mrgpre	10.85	1.47418	Mrgpre	7.22	6.72	7.19	6.5	7.31	Mrgpre	9.14	8.64	8.83	9.52	9.28	Mrgpre	6.988	9.082	9.082	1.29543	0.00212752	TRUE	Mrgpre	13.09	12.29	11.36	11.27	11.22	Mrgpre	8.7	15.16	16.16	16.49	14.66	Mrgpre	11.846	15.6175	15.6175	1.31571	0.0142853	TRUE
Htra1	HtrA serine peptidase 1	Htra1	39.79	32.82	Htra1	63.38	47.08	Htra1	55.23	1.52128	Htra1	45.65	53.42	43.6	44.51	51.82	Htra1	86	79.98	75.28	74.29	61.13	Htra1	47.8	75.336	75.336	1.57486	0.00213618	TRUE	Htra1	32.62	35.94	30.25	33.77	40	Htra1	104.44	55.6	49.92	52.73	51.27	Htra1	34.516	52.38	52.38	1.51606	0.00258386	TRUE
Ppp1r21	protein phosphatase 1, regulatory subunit 21	Ppp1r21	23.61	23.57	Ppp1r21	19.39	18.28	Ppp1r21	23.59	0.798432	Ppp1r21	18.67	19.07	18.68	19.04	20.39	Ppp1r21	15.12	16.07	15.95	15.83	15.7	Ppp1r21	19.17	15.734	19.17	0.821692	0.00213618	TRUE	Ppp1r21	20.75	19.83	21.04	19.46	19.56	Ppp1r21	16.48	16.87	16.15	17.46	16.84	Ppp1r21	20.128	16.83	20.128	0.836959	0.0182698	TRUE
Sox21	SRY box 21	Sox21	2.08	2.05	Sox21	1.73	1.6	Sox21	2.065	0.806295	Sox21	2.43	2.65	2.44	2.62	2.12	Sox21	1.74	1.35	1.27	1.35	1.36	Sox21	2.452	1.414	2.452	0.59326	0.00213618	TRUE	Sox21	2.58	1.67	2.32	2.96	2.87	Sox21	2.76	2.03	2.08	1.76	2.4	Sox21	2.48	2.0675	2.48	0.840116	0.605219	TRUE
Tnfrsf12a	TNF receptor superfamily member 12A	Tnfrsf12a	0.85	0.63	Tnfrsf12a	0.98	0.53	Tnfrsf12a	0.755	1.02027	Tnfrsf12a	1.08	1.13	1.36	0.82	1.39	Tnfrsf12a	4.32	5.24	4	3.16	7.18	Tnfrsf12a	1.156	4.78	4.78	3.88535	0.00213618	TRUE	Tnfrsf12a	1.5	1.57	1.33	1.25	1.2	Tnfrsf12a	3.44	1.71	4.4	1.54	1.64	Tnfrsf12a	1.37	2.3225	2.3225	1.64796	0.264419	TRUE
Tspan18	tetraspanin 18	Tspan18	0.38	0.53	Tspan18	0.41	0.28	Tspan18	0.455	0.758242	Tspan18	4.04	4.48	5.9	4.9	4.25	Tspan18	7.73	7.75	6.81	7.72	8.36	Tspan18	4.714	7.674	7.674	1.61487	0.00213618	TRUE	Tspan18	1.02	1.45	1.07	1.29	1.19	Tspan18	1.13	1.3	1.29	1.86	2.13	Tspan18	1.204	1.645	1.645	1.33819	0.088993	TRUE
Fdft1	farnesyl diphosphate farnesyl transferase 1	Fdft1	32.85	38.81	Fdft1	24.7	21.6	Fdft1	35.83	0.646107	Fdft1	33.51	32.17	37.44	39.07	39	Fdft1	25.18	26.1	29.12	25.54	24.46	Fdft1	36.238	26.08	36.238	0.720458	0.00219999	TRUE	Fdft1	35.12	40.31	43.81	39.81	40.2	Fdft1	26.58	26.64	29.87	29.43	28.77	Fdft1	39.85	28.6775	39.85	0.720338	0.00416423	TRUE
LOC100910558	uncharacterized LOC100910558	LOC100910558	13.84	14.92	LOC100910558	11.86	10.13	LOC100910558	14.38	0.764604	LOC100910558	17.27	16.39	17.73	16.23	16.74	LOC100910558	13.82	12.69	12.11	12.01	11.46	LOC100910558	16.872	12.418	16.872	0.737568	0.00228674	TRUE	LOC100910558	10.65	8.98	9.93	9.85	11.24	LOC100910558	11.68	8.02	6.94	7.68	9.22	LOC100910558	10.13	7.965	10.13	0.788368	0.0910913	TRUE
Mcl1	BCL2 family apoptosis regulator	Mcl1	22.41	22.69	Mcl1	32.52	29.66	Mcl1	31.09	1.37871	Mcl1	28.14	25.96	24.39	28.16	31.38	Mcl1	41.76	51.45	42.83	37.06	48.22	Mcl1	27.606	44.264	44.264	1.60124	0.00228674	TRUE	Mcl1	25.43	27.71	23.34	26.37	28.24	Mcl1	54.34	34.62	33.1	31.94	30.47	Mcl1	26.218	32.5325	32.5325	1.23993	0.0328835	TRUE
Stk40	serine/threonine kinase 40	Stk40	10.27	11.84	Stk40	11.12	10.82	Stk40	11.055	0.992311	Stk40	9.53	9.1	9.48	8.67	8.9	Stk40	14.78	15.08	14.16	12.21	16.47	Stk40	9.136	14.54	14.54	1.5851	0.00228674	TRUE	Stk40	12.85	12.82	10.69	12.15	14.75	Stk40	20.57	14.29	16.03	13.58	14.34	Stk40	12.652	14.56	14.56	1.14962	0.234131	TRUE
Car8	carbonic anhydrase 8	Car8	25.34	25.98	Car8	19.74	21.71	Car8	25.66	0.807677	Car8	5.44	5.03	4.51	4.91	5.99	Car8	3.29	2.9	3.29	3.08	3.55	Car8	5.176	3.222	5.176	0.629644	0.00228932	TRUE	Car8	9.21	6.9	7.23	8.35	11.42	Car8	10.86	6.87	6.14	5.54	7.12	Car8	8.622	6.4175	8.622	0.747248	0.212014	TRUE
Rassf2	Ras association domain family member 2	Rassf2	15.98	20.2	Rassf2	16.53	18.04	Rassf2	18.09	0.9555	Rassf2	16.95	15.31	15.94	16.61	17.59	Rassf2	13.19	13.36	13.29	12.79	11.52	Rassf2	16.48	12.83	16.48	0.779855	0.00230826	TRUE	Rassf2	16.16	17.94	14.33	17.81	17.72	Rassf2	22.35	14.97	12.83	13.25	20.92	Rassf2	16.792	15.4925	16.792	0.92307	0.456682	TRUE
Tnfrsf1a	TNF receptor superfamily member 1A	Tnfrsf1a	1.93	2.3	Tnfrsf1a	2.98	2.5	Tnfrsf1a	2.74	1.29551	Tnfrsf1a	4.54	4.66	4.77	4.34	4.69	Tnfrsf1a	8.98	10.57	7.94	7.12	11.7	Tnfrsf1a	4.6	9.262	9.262	1.99191	0.00231348	TRUE	Tnfrsf1a	4.61	5.5	4.27	5.65	5.66	Tnfrsf1a	9.07	6.4	6.99	6.05	7.2	Tnfrsf1a	5.138	6.66	6.66	1.29057	0.0394146	TRUE
Fam188b	family with sequence similarity 188, member B	Fam188b	4.99	6.11	Fam188b	7.75	7.68	Fam188b	7.715	1.39009	Fam188b	6.88	6.22	6.39	6.35	6.65	Fam188b	8.84	7.97	8.66	9.62	7.58	Fam188b	6.498	8.534	8.534	1.30858	0.00231956	TRUE	Fam188b	9.79	8.2	8.39	8.43	9.25	Fam188b	13.45	10.52	9.75	11.83	13.09	Fam188b	8.812	11.2975	11.2975	1.27889	0.027543	TRUE
Fan1	FANCD2/FANCI-associated nuclease 1	Fan1	3.85	4.4	Fan1	6.27	5.95	Fan1	6.11	1.48121	Fan1	4.45	4.05	3.86	4.13	4.12	Fan1	5.61	5.98	5.98	5.82	5.02	Fan1	4.122	5.682	5.682	1.36949	0.00236021	TRUE	Fan1	4.85	5.14	4.11	4.06	4.85	Fan1	5.87	6.62	6.28	6.72	6.6	Fan1	4.602	6.555	6.555	1.41536	0.00867522	TRUE
Gem	GTP binding protein overexpressed in skeletal muscle	Gem	1.25	0.85	Gem	1.44	0.92	Gem	1.18	1.12381	Gem	1.14	1.34	1.27	1.54	1.52	Gem	8.8	9.66	6.42	4.34	12.03	Gem	1.362	8.25	8.25	5.71135	0.00236021	TRUE	Gem	1.59	1.62	1.51	2.06	2.35	Gem	5.17	1.54	3	1.28	1.59	Gem	1.826	1.8525	1.8525	1.01376	0.967673	TRUE
Hdac9	histone deacetylase 9	Hdac9	23.7	23.99	Hdac9	20.69	17.1	Hdac9	23.845	0.792409	Hdac9	22.66	21.82	19.28	19.08	21.53	Hdac9	17.28	15.51	16.53	16.61	15.34	Hdac9	20.874	16.254	20.874	0.779727	0.00236021	TRUE	Hdac9	21.04	20.33	18.09	18.33	19.67	Hdac9	12.35	13.01	16.01	17.34	15.51	Hdac9	19.492	15.4675	19.492	0.794585	0.0221908	TRUE
Pla1a	phospholipase A1 member A	Pla1a	1.75	0.96	Pla1a	2.82	3.11	Pla1a	2.965	2.18819	Pla1a	2.95	3.1	1.62	2.26	2.6	Pla1a	5.56	4.6	5.34	4.23	5.64	Pla1a	2.506	5.074	5.074	1.98542	0.00236021	TRUE	Pla1a	1.63	2.43	1.24	1.62	1.73	Pla1a	7.55	3.8	3.89	3.17	4.36	Pla1a	1.73	3.805	3.805	2.13388	0.00574297	TRUE
S1pr1	sphingosine-1-phosphate receptor 1	S1pr1	23.95	27.53	S1pr1	22.38	16.86	S1pr1	25.74	0.762238	S1pr1	37.27	33.86	33.6	34.81	38.09	S1pr1	30	28.74	26.78	27.87	27.42	S1pr1	35.526	28.162	35.526	0.793297	0.00237548	TRUE	S1pr1	38.36	34.34	37.2	33.79	43.08	S1pr1	42.36	26.35	21.42	26.01	38.06	S1pr1	37.354	27.96	37.354	0.749186	0.0644197	TRUE
Lonrf3	LON peptidase N-terminal domain and ring finger 3	Lonrf3	5.33	4.71	Lonrf3	7.97	6.69	Lonrf3	7.33	1.46016	Lonrf3	8.55	9.6	7.97	7.34	9.4	Lonrf3	12.95	13.98	11.49	12.73	11.76	Lonrf3	8.572	12.582	12.582	1.46241	0.00241192	TRUE	Lonrf3	6.18	7.53	5.69	6.1	8.04	Lonrf3	15.4	9.44	8.59	10.08	9.75	Lonrf3	6.708	9.465	9.465	1.40496	0.0142853	TRUE
Tut1	terminal uridylyl transferase 1, U6 snRNA-specific	Tut1	9.39	8.43	Tut1	15.31	16.6	Tut1	15.955	1.79068	Tut1	9.71	8.96	11.13	9.65	10.17	Tut1	13.03	13.56	15.54	15.69	13.48	Tut1	9.924	14.26	14.26	1.43256	0.00245124	TRUE	Tut1	10.54	11.42	10.71	10.24	10.77	Tut1	14.73	14.79	15.35	17.26	16.06	Tut1	10.736	15.865	15.865	1.47333	0.0013557	TRUE
Adcy8	adenylate cyclase 8	Adcy8	2.92	3.37	Adcy8	3.38	2.66	Adcy8	3.145	0.960254	Adcy8	4.83	5	4.58	5.11	5.97	Adcy8	3.08	3.35	3.5	3.41	3.81	Adcy8	5.098	3.43	5.098	0.679107	0.00245745	TRUE	Adcy8	12.08	10.28	12.24	11.66	10.41	Adcy8	8.23	9.24	10.86	11.01	11.14	Adcy8	11.334	10.5625	11.334	0.932526	0.526465	TRUE
LOC102554193	uncharacterized LOC102554193	LOC102554193	0.58	0.56	LOC102554193	0.19	0.08	LOC102554193	0.57	0.236842	LOC102554193	0.26	0.4	0.15	0.34	0.23	LOC102554193	0.01	0.01	0.05	0.03	0.04	LOC102554193	0.276	0.028	0.276	0.340426	0.00245745	FALSE	LOC102554193	0.4	0.39	0.46	0.29	0.26	LOC102554193	0.11	0.01	0.03	0.1	0.27	LOC102554193	0.36	0.1025	0.36	0.440217	0.0537801	FALSE
Mfsd4	major facilitator superfamily domain containing 4	Mfsd4	19.55	21.9	Mfsd4	15.95	15.26	Mfsd4	20.725	0.752955	Mfsd4	17.13	19.34	18.99	16.91	18.72	Mfsd4	15.22	14.01	13.53	13.59	13.24	Mfsd4	18.218	13.918	18.218	0.765258	0.00245745	TRUE	Mfsd4	20.65	17.52	20.69	18.64	19.62	Mfsd4	14.65	15.72	15.34	15.47	15.13	Mfsd4	19.424	15.415	19.424	0.794663	0.0182698	TRUE
Msantd3	Myb/SANT DNA binding domain containing 3	Msantd3	7.35	8.28	Msantd3	7.43	7.27	Msantd3	7.815	0.940499	Msantd3	6.59	6.36	5.83	6.18	6.42	Msantd3	8.25	8.85	8.21	8.06	8.55	Msantd3	6.276	8.384	8.384	1.33061	0.00245745	TRUE	Msantd3	6.73	6.5	5.66	5.87	6.91	Msantd3	9.65	6.96	7.57	7.6	7.94	Msantd3	6.334	7.5175	7.5175	1.18394	0.058113	TRUE
Narf	nuclear prelamin A recognition factor	Narf	36.03	36.02	Narf	54.02	48.28	Narf	51.15	1.41985	Narf	21.89	20.75	19.66	18.96	21.97	Narf	24.37	27.53	26.31	28.07	27.63	Narf	20.646	26.782	26.782	1.29577	0.00248973	TRUE	Narf	23.96	23.57	22.11	18.52	22.16	Narf	24.1	28.66	25.68	27.51	28.38	Narf	22.064	27.5575	27.5575	1.24786	0.047106	TRUE
Mt1	metallothionein 1	Mt1	5.06	5.21	Mt1	7.63	6.56	Mt1	7.095	1.38169	Mt1	4.27	5.93	6.66	5.36	7.22	Mt1	15.89	27.6	12.93	18.18	24.35	Mt1	5.888	19.79	19.79	3.32164	0.00250931	TRUE	Mt1	6.82	5.92	6.26	7.44	8.4	Mt1	20.42	19.25	11.67	12.81	15.24	Mt1	6.968	14.7425	14.7425	2.09996	0.00602892	TRUE
Odc1	ornithine decarboxylase 1	Odc1	23.74	28.76	Odc1	36.27	28.63	Odc1	32.45	1.23619	Odc1	25.59	24.46	24.87	27.63	25.63	Odc1	29.73	33.91	32.52	33.17	32.35	Odc1	25.636	32.336	32.336	1.26034	0.00256585	TRUE	Odc1	22.32	21.36	21.66	21.97	21.19	Odc1	36.86	28.61	32.83	32.09	30.22	Odc1	21.7	30.9375	30.9375	1.42374	0.000896495	TRUE
Dcst1	DC-STAMP domain containing 1	Dcst1	0	0	Dcst1	0.06	0	Dcst1	0.03	1	Dcst1	0.01	0.12	0.05	0.1	0.02	Dcst1	0.44	0.71	0.42	0.44	0.32	Dcst1	0.06	0.466	0.466	3.5375	0.00260592	TRUE	Dcst1	0	0	0.01	0.01	0.01	Dcst1	0.11	0.08	0.01	0.07	0.11	Dcst1	0.006	0.0675	0.0675	1.58019	0.118788	FALSE
Per1	period circadian clock 1	Per1	12.69	7.57	Per1	18.44	18.32	Per1	18.38	1.81441	Per1	17.14	17.23	14.96	14.16	19.23	Per1	26.37	24.65	21.25	26.49	24.27	Per1	16.544	24.606	24.606	1.48438	0.00260592	TRUE	Per1	20.24	21.04	14	17.59	25.43	Per1	36.01	28.36	27	30.5	29.51	Per1	19.66	28.8425	28.8425	1.4647	0.0301014	TRUE
Pex11a	peroxisomal biogenesis factor 11 alpha	Pex11a	5.26	5.11	Pex11a	8.79	8.92	Pex11a	8.855	1.70781	Pex11a	8.35	5.69	5.08	5.12	8.76	Pex11a	11.94	13.34	12.53	12.68	10.8	Pex11a	6.6	12.258	12.258	1.84448	0.00260592	TRUE	Pex11a	8.61	6.19	6.01	6.25	8.94	Pex11a	13.13	11.56	10.48	11.02	10.86	Pex11a	7.2	10.98	10.98	1.51781	0.0204548	TRUE
LOC100362814	hypothetical protein LOC100362814	LOC100362814	48.95	54.19	LOC100362814	61.97	60.53	LOC100362814	61.25	1.18771	LOC100362814	49.9	49.93	53.03	46.95	53.16	LOC100362814	67.63	60.73	61.47	64.76	59.75	LOC100362814	50.594	62.868	62.868	1.24212	0.00263157	TRUE	LOC100362814	77.09	69.9	74.62	67.92	72.29	LOC100362814	53.98	71.57	78.6	77.08	73.14	LOC100362814	72.364	75.0975	75.0975	1.03772	0.647966	TRUE
Tril	TLR4 interactor with leucine-rich repeats	Tril	14.92	18.33	Tril	14.33	12.33	Tril	16.625	0.801805	Tril	31.24	37.85	34.73	30.26	28.66	Tril	21.78	21.54	17.73	24.81	22.28	Tril	32.548	21.628	32.548	0.665523	0.00263157	TRUE	Tril	32.44	29.87	30.37	38.83	38.03	Tril	28.35	27	22.12	24.15	37.43	Tril	33.908	27.675	33.908	0.81672	0.189988	TRUE
Fst	follistatin	Fst	1.22	0.8	Fst	1.01	1.04	Fst	1.025	1.01485	Fst	0.74	0.6	0.62	0.6	0.75	Fst	1.35	1.59	1.18	1.09	1.29	Fst	0.662	1.3	1.3	1.83727	0.00267576	TRUE	Fst	0.49	0.72	1.03	0.56	0.84	Fst	4	1.79	2.79	1.82	1.31	Fst	0.728	1.9275	1.9275	2.44867	0.0168973	TRUE
Cryab	crystallin, alpha B	Cryab	23.29	18.75	Cryab	29.89	31.24	Cryab	30.565	1.45409	Cryab	44.26	34.27	33.03	47.44	45.23	Cryab	61.04	90.62	91.94	95.27	70.78	Cryab	40.846	81.93	81.93	2.00337	0.00273606	TRUE	Cryab	25.29	31.13	18.56	29.12	24.55	Cryab	48.16	37.67	41.47	47.55	32.46	Cryab	25.73	39.7875	39.7875	1.54423	0.0404519	TRUE
Mmp15	matrix metallopeptidase 15	Mmp15	3.18	3.53	Mmp15	2.61	3.18	Mmp15	3.355	0.862891	Mmp15	9.24	10.61	9.51	8.19	9.11	Mmp15	7.16	5.89	6.31	6.8	6.6	Mmp15	9.332	6.552	9.332	0.705259	0.00275264	TRUE	Mmp15	9.27	9.51	8.59	11.98	11.56	Mmp15	9.08	7.91	7.92	7.84	10.4	Mmp15	10.182	8.5175	10.182	0.838115	0.191538	TRUE
Adcy10	adenylate cyclase 10 (soluble)	Adcy10	0.36	0.37	Adcy10	0.44	0.73	Adcy10	0.585	1.60274	Adcy10	0.28	0.17	0.06	0.19	0.23	Adcy10	0.69	0.77	0.6	0.64	0.41	Adcy10	0.186	0.622	0.622	2.52448	0.00281565	TRUE	Adcy10	0.19	0.21	0.14	0.15	0.18	Adcy10	1.12	0.64	0.55	0.73	0.47	Adcy10	0.174	0.5975	0.5975	2.54562	0.00412262	TRUE
Cyr61	cysteine-rich, angiogenic inducer, 61	Cyr61	0.06	0	Cyr61	0.01	0.01	Cyr61	0.03	0.333333	Cyr61	0.31	0.29	0.06	0.22	0.19	Cyr61	0.97	1.06	0.63	0.7	1.19	Cyr61	0.214	0.91	0.91	3.21656	0.00281565	TRUE	Cyr61	0.25	0.68	0.1	0.2	0.23	Cyr61	3.31	0.8	0.92	1.02	0.15	Cyr61	0.292	0.7225	0.7225	2.09821	0.267849	TRUE
Cacul1	CDK2-associated, cullin domain 1	Cacul1	38.17	44.37	Cacul1	54.09	46.84	Cacul1	50.465	1.2228	Cacul1	28.47	28.64	27.16	27.3	28.57	Cacul1	31.75	36.41	35.09	35.57	34.23	Cacul1	28.028	34.61	34.61	1.234	0.00283735	TRUE	Cacul1	35.03	37.07	32.83	32.77	35.15	Cacul1	38.81	42.03	45.6	45.92	47.47	Cacul1	34.57	45.255	45.255	1.30819	0.000901215	TRUE
Egr3	early growth response 3	Egr3	24.66	28.02	Egr3	17.87	14.48	Egr3	26.34	0.614085	Egr3	22.71	25.28	25.19	21.91	19.5	Egr3	18.32	15.55	13.84	15.43	14.08	Egr3	22.918	15.444	22.918	0.675298	0.00283735	TRUE	Egr3	24.94	19.59	20.08	21.41	21.07	Egr3	15.69	15.71	15.05	14.04	12.73	Egr3	21.418	14.3825	21.418	0.673041	0.012745	TRUE
Hmgcs1	3-hydroxy-3-methylglutaryl-CoA synthase 1	Hmgcs1	167.23	188.91	Hmgcs1	159.55	131.18	Hmgcs1	178.07	0.816336	Hmgcs1	140.5	118.29	126.53	153.07	146.48	Hmgcs1	91.97	102.07	98.72	100.84	97.97	Hmgcs1	136.974	98.314	136.974	0.717963	0.00283735	TRUE	Hmgcs1	148.8	148.75	166.53	155.64	160.69	Hmgcs1	116.46	123.33	116.98	118.59	138.17	Hmgcs1	156.082	124.267	156.082	0.796299	0.0178018	TRUE
Lpin1	lipin 1	Lpin1	10.88	11.67	Lpin1	13.45	12.46	Lpin1	12.955	1.149	Lpin1	11.03	10.51	10.84	10.77	12.27	Lpin1	13.99	13.38	13.56	14.71	13.2	Lpin1	11.084	13.768	13.768	1.23999	0.00283735	TRUE	Lpin1	13.38	16.27	12.44	13.83	14.72	Lpin1	17.64	15.84	14.62	15.43	18.01	Lpin1	14.128	15.975	15.975	1.12981	0.226057	TRUE
Rims4	regulating synaptic membrane exocytosis 4	Rims4	27.86	32.86	Rims4	48.81	45.73	Rims4	47.27	1.55698	Rims4	24.19	18.76	17.6	19.94	20.58	Rims4	30.91	26.48	27.89	29.96	27.75	Rims4	20.214	28.598	28.598	1.41272	0.00283735	TRUE	Rims4	29.17	24.92	23.94	23.67	28.33	Rims4	50.15	41.2	41.69	40.85	47.86	Rims4	26.006	42.9	42.9	1.64713	0.000669651	TRUE
Cdh10	cadherin 10	Cdh10	34.27	38.87	Cdh10	34.54	29.26	Cdh10	36.57	0.8723	Cdh10	13.7	13.95	13.14	14.06	14.58	Cdh10	9.89	10.46	10.73	10.88	11.96	Cdh10	13.886	10.784	13.886	0.778207	0.00284433	TRUE	Cdh10	18.06	22.49	18.05	17.87	20.18	Cdh10	12.15	14.52	14.82	14.6	16.23	Cdh10	19.33	15.0425	19.33	0.779336	0.014144	TRUE
Ccdc141	coiled-coil domain containing 141	Ccdc141	9.78	10.97	Ccdc141	8.84	7.04	Ccdc141	10.375	0.765301	Ccdc141	9.57	7.09	7.08	7.72	10.04	Ccdc141	5.4	5.4	4.89	5.27	4.73	Ccdc141	8.3	5.138	8.3	0.623571	0.00285884	TRUE	Ccdc141	10.48	9.6	8.39	9.21	12.95	Ccdc141	10.67	6.74	5.01	5.96	8.39	Ccdc141	10.126	6.525	10.126	0.647858	0.0245606	TRUE
Hrk	harakiri, BCL2 interacting protein	Hrk	11.74	12.71	Hrk	21.6	19.23	Hrk	20.415	1.66994	Hrk	16.06	15.06	16.62	17.54	18.68	Hrk	25.55	25.3	24.15	21.71	26.42	Hrk	16.792	24.626	24.626	1.46377	0.0028603	TRUE	Hrk	41.48	38.02	45.7	42.83	41.64	Hrk	69.51	64.83	56.13	60.49	86.42	Hrk	41.934	66.9675	66.9675	1.59555	0.0103537	TRUE
Vhl	von Hippel-Lindau tumor suppressor	Vhl	15.5	15.84	Vhl	18.23	18.5	Vhl	18.365	1.17198	Vhl	19.25	18.95	18.98	17.94	19.21	Vhl	22.33	23.3	23.01	22.83	24.92	Vhl	18.866	23.278	23.278	1.23263	0.0029134	TRUE	Vhl	16.52	14.53	14.76	16.6	17.7	Vhl	26.77	19.6	21.02	20.08	19.35	Vhl	16.022	20.0125	20.0125	1.24752	0.0208805	TRUE
Pygo2	pygopus family PHD finger 2	Pygo2	10.23	10.95	Pygo2	12.3	11.9	Pygo2	12.1	1.14259	Pygo2	17.22	16.59	16.54	16.4	16.58	Pygo2	19.9	19.85	20.04	20.23	19.03	Pygo2	16.666	19.81	19.81	1.18752	0.00295799	TRUE	Pygo2	20.18	16.78	18.51	19.04	18.29	Pygo2	22.2	22.37	23.59	23.2	21.14	Pygo2	18.56	22.575	22.575	1.21517	0.0317917	TRUE
Smg7	SMG7 nonsense mediated mRNA decay factor	Smg7	29.62	32.55	Smg7	38.31	36.37	Smg7	37.34	1.20122	Smg7	37.59	36.5	37.49	36.01	36.14	Smg7	42.13	44.61	44.64	45.79	41.51	Smg7	36.746	43.736	43.736	1.18971	0.00295799	TRUE	Smg7	40.44	41.4	34.99	36.4	36.8	Smg7	41.2	41.13	42.57	44.54	44.92	Smg7	38.006	43.29	43.29	1.13867	0.0657115	TRUE
Cdc42se2	CDC42 small effector 2	Cdc42se2	43.59	50.11	Cdc42se2	41.35	29.25	Cdc42se2	46.85	0.753469	Cdc42se2	45.87	43.77	46.63	46.59	48.18	Cdc42se2	40.71	40.11	38.58	38.02	37.7	Cdc42se2	46.208	39.024	46.208	0.844865	0.00296653	TRUE	Cdc42se2	42.45	41.34	43.88	40.18	44.88	Cdc42se2	44.35	38.43	35.97	40.37	43.25	Cdc42se2	42.546	39.505	42.546	0.928692	0.164328	TRUE
Adgrl4	adhesion G protein-coupled receptor L4	Adgrl4	7.75	10.85	Adgrl4	10.37	8.74	Adgrl4	9.555	1.02742	Adgrl4	5.2	4.49	4.57	4.5	4.39	Adgrl4	6.71	6.68	6.35	6.53	5.49	Adgrl4	4.63	6.352	6.352	1.36406	0.00299237	TRUE	Adgrl4	5.69	6.11	6.47	5.76	5.3	Adgrl4	15.13	7.93	6.68	6.99	7.95	Adgrl4	5.866	7.3875	7.3875	1.25503	0.0660198	TRUE
Anln	anillin, actin binding protein	Anln	2.06	1.98	Anln	2.47	2.41	Anln	2.44	1.20792	Anln	11.1	11.47	11.83	11.17	10.23	Anln	13.88	16.21	14.89	14.87	14.08	Anln	11.16	14.786	14.786	1.32202	0.00299237	TRUE	Anln	2.43	3.69	2.67	3.48	2.63	Anln	4.9	4.13	3.65	5.21	5.18	Anln	2.98	4.5425	4.5425	1.50731	0.0317974	TRUE
Hmox1	heme oxygenase 1	Hmox1	2.45	1.93	Hmox1	3.13	4.42	Hmox1	3.775	1.72374	Hmox1	2.56	3.76	2.98	2.49	2.68	Hmox1	8.29	20.8	18.9	12.24	26.07	Hmox1	2.894	17.26	17.26	5.79826	0.00299237	TRUE	Hmox1	3.67	3.67	2.89	3.8	3.69	Hmox1	8.97	6.95	13.28	7.29	6.5	Hmox1	3.544	8.505	8.505	2.36142	0.012745	TRUE
LOC103691744	cystathionine gamma-lyase	LOC103691744	1.25	1.09	LOC103691744	1.6	1.56	LOC103691744	1.58	1.35043	LOC103691744	1.95	1.6	1.85	1.43	1.33	LOC103691744	3.86	4.34	3.2	2.87	4.2	LOC103691744	1.632	3.694	3.694	2.19053	0.00299237	TRUE	LOC103691744	1.79	1.28	1.7	2.18	2.28	LOC103691744	3.3	3.6	3.08	3.19	2.04	LOC103691744	1.846	2.9775	2.9775	1.58145	0.0778904	TRUE
Stambpl1	STAM binding protein-like 1	Stambpl1	10.06	10.71	Stambpl1	13.51	13.75	Stambpl1	13.63	1.31247	Stambpl1	9.11	8.83	8.27	9.17	8.63	Stambpl1	10.62	11.06	10.91	11.46	10.45	Stambpl1	8.802	10.9	10.9	1.23568	0.00299237	TRUE	Stambpl1	8.86	6.88	7.77	6.89	8.02	Stambpl1	9.74	8.94	11.23	8.39	9.12	Stambpl1	7.684	9.42	9.42	1.22302	0.185803	TRUE
Crym	crystallin, mu	Crym	120.02	152.42	Crym	107	76.95	Crym	136.22	0.675195	Crym	162.31	179.35	149.71	161.39	153.4	Crym	116.43	104.55	118.43	134.78	119.53	Crym	161.232	118.744	161.232	0.736642	0.00300768	TRUE	Crym	131.85	68.44	124.71	121.28	86.18	Crym	107.2	83.74	96.04	107.43	90.36	Crym	106.492	94.3925	106.492	0.886488	0.733474	TRUE
Gpnmb	glycoprotein nmb	Gpnmb	2.01	2.96	Gpnmb	3.58	3.53	Gpnmb	3.555	1.43058	Gpnmb	4.32	4.3	6.03	6.32	4.94	Gpnmb	8.45	12.95	11.16	9.16	11.79	Gpnmb	5.182	10.702	10.702	2.04506	0.00306956	TRUE	Gpnmb	2.81	3.29	3.6	3.7	3.94	Gpnmb	6.3	4.92	5.52	5.5	4.45	Gpnmb	3.468	5.0975	5.0975	1.4567	0.0168973	TRUE
Cth	cystathionine gamma-lyase	Cth	2.05	2.26	Cth	3.01	2.34	Cth	2.675	1.2413	Cth	2.65	2.23	2.88	2.01	2.87	Cth	4.49	5.24	4.59	3.85	4.98	Cth	2.528	4.63	4.63	1.79985	0.00309247	TRUE	Cth	2.89	2.07	2.19	2.23	2.69	Cth	4.47	3.12	2.86	3.59	3.26	Cth	2.414	3.2075	3.2075	1.31563	0.0822828	TRUE
Plat	plasminogen activator, tissue type	Plat	9.74	8.11	Plat	17.07	13.94	Plat	15.505	1.73725	Plat	15.84	14.48	13.31	16.34	16.57	Plat	21.22	24.3	21.72	19.51	24.77	Plat	15.308	22.304	22.304	1.45405	0.00309247	TRUE	Plat	16.61	17.36	14.18	17.48	16.73	Plat	29.37	20.82	19.19	20.32	22.99	Plat	16.472	20.83	20.83	1.26297	0.0287782	TRUE
Baz1b	bromodomain adjacent to zinc finger domain, 1B	Baz1b	65.28	68.21	Baz1b	90.2	92.57	Baz1b	91.385	1.36917	Baz1b	77.36	71.92	77.75	70.73	76.9	Baz1b	90.77	87.61	90.33	97.46	84.94	Baz1b	74.932	90.222	90.222	1.20378	0.00310202	TRUE	Baz1b	81.36	77.45	74.23	71.96	76.09	Baz1b	102.2	84.01	81.01	86.9	94.75	Baz1b	76.218	86.6675	86.6675	1.13692	0.0359061	TRUE
Lmo4	LIM domain only 4	Lmo4	165.36	188.07	Lmo4	138.25	137.76	Lmo4	176.715	0.780947	Lmo4	79.46	86.86	80.83	81.1	77.46	Lmo4	58	64.79	67.86	68.06	64.38	Lmo4	81.142	64.618	81.142	0.796608	0.00310202	TRUE	Lmo4	65.14	44.95	57.67	62.98	59.95	Lmo4	72.9	49.39	58.26	56.84	44.35	Lmo4	58.138	52.21	58.138	0.898211	0.489763	TRUE
Mmd2	monocyte to macrophage differentiation-associated 2	Mmd2	90.53	98.18	Mmd2	98.47	94.37	Mmd2	96.42	1.02189	Mmd2	104.01	105.73	101.01	104	109.46	Mmd2	93.17	82.94	84.13	89.7	82.55	Mmd2	104.842	86.498	104.842	0.825199	0.00310202	TRUE	Mmd2	108.67	97.96	106.08	120.66	123.47	Mmd2	153.15	113.08	104.28	102.68	134.7	Mmd2	111.368	113.685	113.685	1.02079	0.943118	TRUE
Gpatch4	G patch domain containing 4	Gpatch4	12.08	8.21	Gpatch4	16.88	14.52	Gpatch4	15.7	1.54756	Gpatch4	12.21	12.95	9.24	9.21	16.72	Gpatch4	22.55	26.53	24.76	28.45	18.67	Gpatch4	12.066	24.192	24.192	1.99671	0.00313942	TRUE	Gpatch4	8.33	11.57	7.54	6.68	10.91	Gpatch4	22.36	15.2	13.79	16.56	13.91	Gpatch4	9.006	14.865	14.865	1.64342	0.0250129	TRUE
Uhrf1bp1	UHRF1 binding protein 1	Uhrf1bp1	7.83	9.46	Uhrf1bp1	8.92	7.98	Uhrf1bp1	8.645	0.977444	Uhrf1bp1	9.75	9.72	9.22	8.54	8.69	Uhrf1bp1	11.55	11.34	11.01	13.13	11.16	Uhrf1bp1	9.184	11.638	11.638	1.26433	0.00313942	TRUE	Uhrf1bp1	13.1	13.36	11.46	12.54	13.74	Uhrf1bp1	13.98	13.3	12.77	15.17	13.24	Uhrf1bp1	12.84	13.62	13.62	1.06028	0.576793	TRUE
Slc38a2	solute carrier family 38, member 2	Slc38a2	36.81	43.82	Slc38a2	51.45	47.61	Slc38a2	49.53	1.22857	Slc38a2	42.52	38.13	31.36	37.76	39.36	Slc38a2	51.62	65.81	59.38	52.53	56.78	Slc38a2	37.826	57.224	57.224	1.51147	0.00314159	TRUE	Slc38a2	39.47	49.9	32.37	39.22	37.82	Slc38a2	55.27	47.02	50.88	44.25	43.6	Slc38a2	39.756	46.4375	46.4375	1.16764	0.28986	TRUE
Dtna	dystrobrevin, alpha	Dtna	55.11	62.38	Dtna	52.51	43.87	Dtna	58.745	0.820325	Dtna	58.68	53.94	56.26	54.17	57.95	Dtna	50.03	47.51	48.07	51.3	46.27	Dtna	56.2	48.636	56.2	0.865648	0.00321461	TRUE	Dtna	55.89	60.51	54.23	54.89	62.69	Dtna	58.34	48.81	47.74	52.29	63.61	Dtna	57.642	53.1125	57.642	0.921556	0.238831	TRUE
Dio2	deiodinase, iodothyronine, type II	Dio2	42.02	38.8	Dio2	71.47	77.75	Dio2	74.61	1.84633	Dio2	26.74	25.84	20.05	20.21	23.76	Dio2	61.95	41.91	39.98	39.76	37.28	Dio2	23.32	44.176	44.176	1.89052	0.00323851	TRUE	Dio2	21.07	20.65	16.69	15.85	25.17	Dio2	131.36	46.02	44.61	42.99	29.52	Dio2	19.886	40.785	40.785	2.04568	0.0118161	TRUE
Rgcc	regulator of cell cycle	Rgcc	19.18	25.4	Rgcc	20.48	17.91	Rgcc	22.29	0.861148	Rgcc	27.49	30.61	31.03	31.49	27.72	Rgcc	18.81	20.04	20.5	22.92	17.32	Rgcc	29.668	19.918	29.668	0.672467	0.00323881	TRUE	Rgcc	22.67	15.54	20.77	21.2	25.09	Rgcc	29.78	18.28	21.92	21.66	19.77	Rgcc	21.054	20.4075	21.054	0.969438	0.968987	TRUE
Il4r	interleukin 4 receptor	Il4r	1.45	1.6	Il4r	1.73	1.54	Il4r	1.635	1.07213	Il4r	4.35	4.58	5.05	3.87	4.91	Il4r	7.16	5.93	6.2	6.67	7.13	Il4r	4.552	6.618	6.618	1.44411	0.00325499	TRUE	Il4r	4.89	5.48	4.03	4.83	5.25	Il4r	6.44	4.69	4.74	6.65	6.47	Il4r	4.896	5.6375	5.6375	1.14842	0.312894	TRUE
Fgl2	fibrinogen-like 2	Fgl2	1.66	2.31	Fgl2	2.2	2.11	Fgl2	2.155	1.08564	Fgl2	1.53	1.63	1.32	1.7	2.02	Fgl2	3.23	4.98	3.17	2.87	4.5	Fgl2	1.64	3.75	3.75	2.21264	0.003324	TRUE	Fgl2	1.4	3.57	1.42	2.35	1.63	Fgl2	4.13	2.58	1.93	1.42	1.86	Fgl2	2.074	1.9475	2.074	0.941812	0.915074	TRUE
Hrct1	histidine rich carboxyl terminus 1	Hrct1	0.98	1.34	Hrct1	3.25	3.06	Hrct1	3.155	2.71983	Hrct1	1.92	0.9	1.13	1.99	1.52	Hrct1	3.99	2.87	3.21	3.65	3.31	Hrct1	1.492	3.406	3.406	2.20226	0.003324	TRUE	Hrct1	2.42	2.97	1.66	2.33	1.92	Hrct1	10.54	3.21	4.02	3.38	4.24	Hrct1	2.26	3.7125	3.7125	1.61547	0.047106	TRUE
Ralgds	ral guanine nucleotide dissociation stimulator	Ralgds	11.28	12.3	Ralgds	13.41	12.62	Ralgds	13.015	1.1039	Ralgds	15.08	16.18	15.05	13.02	15.46	Ralgds	20.12	20.45	18.04	20.38	19.13	Ralgds	14.958	19.624	19.624	1.30987	0.003324	TRUE	Ralgds	19.92	20.36	17.27	17.79	24.44	Ralgds	27.69	22.63	20.83	21	26.05	Ralgds	19.956	22.6275	22.6275	1.1332	0.312144	TRUE
Sorbs3	sorbin and SH3 domain containing 3	Sorbs3	8.38	7.97	Sorbs3	5.93	5.75	Sorbs3	8.175	0.714373	Sorbs3	9.98	10.64	8.96	9.97	10.79	Sorbs3	8.03	7.55	6.82	8.7	6.63	Sorbs3	10.068	7.546	10.068	0.751967	0.003324	TRUE	Sorbs3	10.55	12.47	8.58	13.56	13.7	Sorbs3	12.9	9.48	8.08	8.79	10.65	Sorbs3	11.772	9.25	11.772	0.787567	0.137357	TRUE
Tbc1d14	TBC1 domain family, member 14	Tbc1d14	27.84	32.01	Tbc1d14	38.59	32.55	Tbc1d14	35.57	1.18864	Tbc1d14	33.8	33.62	34.07	32.37	35.9	Tbc1d14	40.22	41.38	42.92	41.83	39.24	Tbc1d14	33.952	41.118	41.118	1.21044	0.003324	TRUE	Tbc1d14	32.15	29.39	30.27	29.71	30.47	Tbc1d14	36.4	35.02	34.59	37.45	38.99	Tbc1d14	30.398	36.5125	36.5125	1.20049	0.0149459	TRUE
Marcks	myristoylated alanine rich protein kinase C substrate	Marcks	35.56	40.49	Marcks	35.23	32.64	Marcks	38.025	0.892439	Marcks	34.64	32.08	34.36	34.98	34.71	Marcks	26.64	26.25	27.58	30.42	29.67	Marcks	34.154	28.112	34.154	0.823612	0.0033733	TRUE	Marcks	77.4	81.68	75.98	82.61	77.75	Marcks	66.49	64.25	78.73	73.85	84.15	Marcks	79.084	75.245	79.084	0.951518	0.492067	TRUE
Usp54	ubiquitin specific peptidase 54	Usp54	34.4	34.69	Usp54	45.86	43.03	Usp54	44.445	1.28658	Usp54	65.03	60.62	59.16	63.9	69.46	Usp54	85.94	87.54	91.45	105.49	76.24	Usp54	63.634	89.332	89.332	1.40321	0.0033733	TRUE	Usp54	43.7	58.62	42.9	43.78	51.87	Usp54	72.7	54.07	50.55	63.14	65.35	Usp54	48.174	58.2775	58.2775	1.20929	0.128874	TRUE
Pnpla7	patatin-like phospholipase domain containing 7	Pnpla7	2.61	2.86	Pnpla7	3.46	3.03	Pnpla7	3.245	1.18647	Pnpla7	5.06	5.05	4.37	4.74	5.68	Pnpla7	10.83	7.32	8.34	9.77	6.73	Pnpla7	4.98	8.598	8.598	1.7122	0.00340235	TRUE	Pnpla7	6.5	6.18	5.03	6.38	7.11	Pnpla7	15.03	8.33	6.95	9.85	10	Pnpla7	6.24	8.7825	8.7825	1.40103	0.0257669	TRUE
Sox13	SRY box 13	Sox13	1.03	1.21	Sox13	0.87	1.12	Sox13	1.12	0.888393	Sox13	2.45	2.52	2.57	2.32	2.89	Sox13	1.92	1.67	1.45	1.62	1.65	Sox13	2.55	1.662	2.55	0.664906	0.00340235	TRUE	Sox13	3.31	4	2.54	3.69	3.28	Sox13	3.46	2.7	2.15	2.15	2.49	Sox13	3.364	2.3725	3.364	0.71377	0.0644197	TRUE
Srebf1	sterol regulatory element binding transcription factor 1	Srebf1	5.12	7.05	Srebf1	3.78	3.98	Srebf1	6.085	0.637634	Srebf1	12.35	14.57	18.43	13.41	13.69	Srebf1	10.65	7.81	7.33	8.19	9.16	Srebf1	14.49	8.628	14.49	0.598218	0.00340762	TRUE	Srebf1	13.71	13.22	16.62	19.05	19.36	Srebf1	14.19	10.91	11.14	9.71	14.15	Srebf1	16.392	11.4775	16.392	0.702007	0.0724206	TRUE
Tor1aip1	torsin 1A interacting protein 1	Tor1aip1	10.01	9.29	Tor1aip1	9.98	11.2	Tor1aip1	10.59	1.09741	Tor1aip1	8.12	8.55	8.6	8.12	8.36	Tor1aip1	10.57	10.09	9.79	10.17	10.2	Tor1aip1	8.35	10.164	10.164	1.21467	0.00341384	TRUE	Tor1aip1	9.43	10.57	8.68	9.3	10.05	Tor1aip1	13.98	10.15	11.88	11.02	9.56	Tor1aip1	9.606	10.6525	10.6525	1.10782	0.341433	TRUE
Acvr1b	activin A receptor type 1B	Acvr1b	19.9	20.79	Acvr1b	24.11	23.03	Acvr1b	23.57	1.15852	Acvr1b	18.28	17.73	17.88	17.41	18.07	Acvr1b	20.52	22.15	22.12	21.85	21.31	Acvr1b	17.874	21.59	21.59	1.20674	0.0034454	TRUE	Acvr1b	24.05	27.25	22.18	22.52	23.01	Acvr1b	17.82	24.83	25.24	25.61	25.85	Acvr1b	23.802	25.3825	25.3825	1.06612	0.490724	TRUE
Aspg	asparaginase	Aspg	0.01	0.07	Aspg	0.22	0.26	Aspg	0.24	6	Aspg	0.29	0.25	0.29	0.24	0.28	Aspg	1.72	1.65	1.3	0.78	2.21	Aspg	0.27	1.532	1.532	4.41081	0.0034454	TRUE	Aspg	0.19	0.27	0.22	0.51	0.57	Aspg	3.43	1.94	1.34	0.96	0.94	Aspg	0.352	1.295	1.295	3.08628	0.0122547	TRUE
Dbndd2	dysbindin domain containing 2	Dbndd2	69.92	77.36	Dbndd2	59.57	37.98	Dbndd2	73.64	0.662344	Dbndd2	62.79	61.92	64.34	71.13	66.26	Dbndd2	41.65	55.2	49.46	49.3	47.69	Dbndd2	65.288	48.66	65.288	0.745703	0.0034454	TRUE	Dbndd2	52.08	59.64	56.03	54	53.61	Dbndd2	42.85	44.28	35.4	37.29	41.86	Dbndd2	55.072	39.7075	55.072	0.721516	0.00648891	TRUE
LOC690414	hypothetical protein LOC690414	LOC690414	0.71	1.06	LOC690414	0.39	0.48	LOC690414	0.885	0.491525	LOC690414	0.77	0.39	0.44	0.57	0.78	LOC690414	0.24	0.12	0.19	0.14	0.18	LOC690414	0.59	0.174	0.59	0.397101	0.0034454	FALSE	LOC690414	0.64	0.58	0.49	0.6	0.7	LOC690414	0.52	0.35	0.2	0.23	0.36	LOC690414	0.602	0.285	0.602	0.548433	0.0238188	FALSE
Dapk1	death associated protein kinase 1	Dapk1	25.83	25.25	Dapk1	30.33	28.81	Dapk1	29.57	1.15779	Dapk1	27.87	31.92	32.24	28.68	29.23	Dapk1	39.2	37.13	37.02	38.78	37.25	Dapk1	29.988	37.876	37.876	1.26216	0.00345586	TRUE	Dapk1	34.93	36.13	31.83	31.31	32.49	Dapk1	29.92	37.17	37.01	38.75	36.63	Dapk1	33.338	37.39	37.39	1.12118	0.126751	TRUE
LOC108352150	uncharacterized LOC108352150	LOC108352150	1.47	1.47	LOC108352150	1.49	2.02	LOC108352150	1.755	1.19388	LOC108352150	1.1	1.2	0.96	0.99	1.32	LOC108352150	2.3	1.48	1.88	2.02	2.05	LOC108352150	1.114	1.946	1.946	1.68534	0.00359011	TRUE	LOC108352150	1.31	1.84	1.56	1.73	2.09	LOC108352150	5.63	3.13	2.88	2.77	3.52	LOC108352150	1.706	3.075	3.075	1.75803	0.00380405	TRUE
Ccdc107	coiled-coil domain containing 107	Ccdc107	20.19	22.73	Ccdc107	20.54	19.24	Ccdc107	21.46	0.926841	Ccdc107	21.33	20.52	20.74	22.19	21.88	Ccdc107	18.07	17.58	17.28	17.28	17.78	Ccdc107	21.332	17.598	21.332	0.825775	0.00361647	TRUE	Ccdc107	22.48	25.19	23.67	23.39	23.08	Ccdc107	26	19.18	20.25	19.6	23.84	Ccdc107	23.562	20.7175	23.562	0.879786	0.155432	TRUE
Kdm5c	lysine demethylase 5C	Kdm5c	18.19	18.3	Kdm5c	20.88	20.96	Kdm5c	20.92	1.14662	Kdm5c	24.86	24.23	24.23	23.39	24.29	Kdm5c	27.51	29.97	28.32	29.26	28.07	Kdm5c	24.2	28.626	28.626	1.18214	0.00370315	TRUE	Kdm5c	27.08	29.32	24.29	27.31	28.07	Kdm5c	28.06	30.95	29.59	31.74	30.69	Kdm5c	27.214	30.7425	30.7425	1.12918	0.136364	TRUE
NEWGENE_1565505	GLIS family zinc finger 3	NEWGENE_1565505	0.74	0.58	NEWGENE_1565505	0.64	1.02	NEWGENE_1565505	0.83	1.25758	NEWGENE_1565505	0.53	0.54	0.69	0.52	0.68	NEWGENE_1565505	1.17	0.94	0.95	0.99	0.98	NEWGENE_1565505	0.592	1.006	1.006	1.59827	0.00390036	TRUE	NEWGENE_1565505	0.54	0.59	0.52	0.45	0.5	NEWGENE_1565505	0.65	0.66	0.54	0.6	0.78	NEWGENE_1565505	0.52	0.645	0.645	1.20161	0.214042	TRUE
Srxn1	sulfiredoxin 1	Srxn1	21.74	19.15	Srxn1	37.17	31.88	Srxn1	34.525	1.68868	Srxn1	21.67	24.8	20.78	21.09	22.58	Srxn1	28.83	35.74	30.87	27.83	31.92	Srxn1	22.184	31.038	31.038	1.39733	0.00391222	TRUE	Srxn1	18.39	18.43	13.63	15.22	16.63	Srxn1	29.37	27.18	28.07	23.77	21.4	Srxn1	16.46	25.105	25.105	1.52204	0.0149818	TRUE
LOC102547113	uncharacterized LOC102547113	LOC102547113	3.67	5.3	LOC102547113	3.48	2.5	LOC102547113	4.485	0.666667	LOC102547113	4.46	4.4	5.05	5.3	4.91	LOC102547113	3.87	3.06	2.89	3.42	2.51	LOC102547113	4.824	3.15	4.824	0.660032	0.00402619	TRUE	LOC102547113	5.62	5.72	5.47	6.22	6.37	LOC102547113	5.92	3.56	2.92	3.96	5.83	LOC102547113	5.88	4.0675	5.88	0.696906	0.0352063	TRUE
Gpr84	G protein-coupled receptor 84	Gpr84	1.23	1.54	Gpr84	1.92	1.55	Gpr84	1.735	1.25271	Gpr84	2.17	1.85	1.84	2.15	1.66	Gpr84	3.07	4.15	2.98	3.21	4.21	Gpr84	1.934	3.524	3.524	1.78171	0.00402923	TRUE	Gpr84	3.19	1.97	3.31	3.15	3.08	Gpr84	4.6	3.15	2.9	3.18	3.81	Gpr84	2.94	3.26	3.26	1.10526	0.488558	TRUE
Fam83d	family with sequence similarity 83, member D	Fam83d	0.48	0.64	Fam83d	0.5	0.5	Fam83d	0.56	0.892857	Fam83d	1.13	1.23	1.03	1.33	1.43	Fam83d	1.95	2.48	2.18	2.12	1.71	Fam83d	1.23	2.088	2.088	1.64511	0.00406663	TRUE	Fam83d	0.57	0.96	0.6	0.72	0.7	Fam83d	1.18	0.84	0.73	0.9	0.84	Fam83d	0.71	0.8275	0.8275	1.14506	0.399918	TRUE
Alpl	alkaline phosphatase, liver/bone/kidney	Alpl	1.32	1.27	Alpl	0.92	1.09	Alpl	1.295	0.776062	Alpl	2.15	1.77	1.93	1.89	2.08	Alpl	1.34	1.17	1.06	1.14	1.37	Alpl	1.964	1.216	1.964	0.637597	0.00410668	TRUE	Alpl	3.31	4.03	3.95	4.9	4.13	Alpl	2.95	2.62	2.41	2.51	3.73	Alpl	4.064	2.8175	4.064	0.700648	0.0643097	TRUE
Gng8	G protein subunit gamma 8	Gng8	10.1	10.86	Gng8	5.97	7.52	Gng8	10.48	0.643607	Gng8	18.57	13.66	15.72	15.21	15.57	Gng8	10.68	10.66	9.99	10.45	9.91	Gng8	15.746	10.338	15.746	0.658715	0.00410668	TRUE	Gng8	9.76	12.55	8.89	10.98	10.89	Gng8	9.61	6.4	6.9	5.1	7.6	Gng8	10.614	6.5	10.614	0.616016	0.0243651	TRUE
Kcnj6	potassium voltage-gated channel subfamily J member 6	Kcnj6	62.06	54.31	Kcnj6	54.46	68.56	Kcnj6	61.51	1.05715	Kcnj6	115.84	126.61	133.19	118.59	111.03	Kcnj6	147.78	149.61	155.07	147.53	140.59	Kcnj6	121.052	148.116	148.116	1.22339	0.00410668	TRUE	Kcnj6						Kcnj6						Kcnj6	64.944	72.955	72.955	1.12316	0.36655	TRUE
Mx2	myxovirus (influenza virus) resistance 2	Mx2	6.65	8.17	Mx2	8.59	5.01	Mx2	7.41	0.917679	Mx2	5.22	5.28	5.48	6.53	6.07	Mx2	3.54	4.5	3.59	4.03	3.56	Mx2	5.716	3.844	5.716	0.678129	0.00410668	TRUE	Mx2	6.18	8.5	6.8	8.05	8.76	Mx2	7.73	9.01	4.18	5.39	6.79	Mx2	7.658	6.3425	7.658	0.830433	0.315932	TRUE
Rubcn	RUN and cysteine rich domain containing beclin 1 interacting protein	Rubcn	22.88	27.49	Rubcn	31.04	26.62	Rubcn	28.83	1.14473	Rubcn	29.5	26.52	28.11	26.93	28.93	Rubcn	33.22	32.4	33.16	34.91	31.28	Rubcn	27.998	32.994	32.994	1.17781	0.00410668	TRUE	Rubcn	40.71	38.04	34.29	37.03	39.49	Rubcn	47.97	41	40.77	43.23	48.34	Rubcn	37.912	43.335	43.335	1.14267	0.0724803	TRUE
Smarcd2	SWI/SNF related, matrix associated, actin dependent regulator of chromatin, subfamily d, member 2	Smarcd2	5.96	5.93	Smarcd2	8.69	8.33	Smarcd2	8.51	1.43146	Smarcd2	12.77	11.15	12.11	10.51	12.07	Smarcd2	16.83	14.55	14.38	15.55	14.97	Smarcd2	11.722	15.256	15.256	1.29893	0.00410668	TRUE	Smarcd2	8.02	8.38	7.02	7.21	8.44	Smarcd2	13.82	10.08	8.62	10.43	10.37	Smarcd2	7.814	9.875	9.875	1.26042	0.050495	TRUE
Tlcd1	TLC domain containing 1	Tlcd1	5.3	6.39	Tlcd1	4.16	4.16	Tlcd1	5.845	0.711719	Tlcd1	5.83	6.58	6.11	5	6.43	Tlcd1	3.59	4.01	3.87	3.76	3.69	Tlcd1	5.99	3.784	5.99	0.637767	0.00411205	TRUE	Tlcd1	6.48	6.85	7.45	7.06	8.62	Tlcd1	7.16	4.53	4.53	5.39	7.36	Tlcd1	7.292	5.4525	7.292	0.75115	0.174291	TRUE
Smg6	SMG6 nonsense mediated mRNA decay factor	Smg6	11.2	12.53	Smg6	16.18	15.11	Smg6	15.645	1.31858	Smg6	13.1	12.63	13.03	11.84	12.24	Smg6	15.19	14.84	14.96	15.54	15.53	Smg6	12.568	15.212	15.212	1.20871	0.00420471	TRUE	Smg6	15.71	18.27	14.87	15.8	15.56	Smg6	15.28	18.04	16.53	17.77	21.2	Smg6	16.042	18.385	18.385	1.14515	0.141305	TRUE
Atg12	autophagy related 12	Atg12	51.59	59.31	Atg12	79.45	67.77	Atg12	73.61	1.3275	Atg12	38.13	33.98	37	38.42	36.5	Atg12	44.68	44.98	43.54	44.81	43.49	Atg12	36.806	44.3	44.3	1.20306	0.00425397	TRUE	Atg12	49.2	43.45	47.72	44.25	44.2	Atg12	54.56	57.49	57.59	57.12	55.69	Atg12	45.764	56.9725	56.9725	1.24439	0.00989859	TRUE
LOC690918	hypothetical protein LOC690918	LOC690918	6.94	6.27	LOC690918	7.46	5.98	LOC690918	6.72	1.01741	LOC690918	6.65	5.57	7.16	4.95	6.6	LOC690918	9.73	9.05	8.93	9.2	8.28	LOC690918	6.186	9.038	9.038	1.45371	0.00432426	TRUE	LOC690918	5.08	7.28	4.57	4.49	4.85	LOC690918	2.7	4.86	6.61	6.81	6.68	LOC690918	5.254	6.24	6.24	1.18416	0.377407	TRUE
Ppp2r2b	protein phosphatase 2, regulatory subunit B, beta	Ppp2r2b	72.43	78.86	Ppp2r2b	59.22	60.3	Ppp2r2b	75.645	0.790006	Ppp2r2b	40.63	38.91	36.22	39.24	40.81	Ppp2r2b	30.87	32.07	33.93	34.46	32.51	Ppp2r2b	39.162	32.768	39.162	0.837145	0.00432426	TRUE	Ppp2r2b	59.18	50.22	58.97	51.33	52.79	Ppp2r2b	47.09	44.22	48.47	45.64	46.74	Ppp2r2b	54.498	46.2675	54.498	0.849253	0.0566202	TRUE
Coq10b	coenzyme Q10B	Coq10b	19.6	20.65	Coq10b	24.05	22.15	Coq10b	23.1	1.14783	Coq10b	11.97	11.42	10.41	12.65	12.26	Coq10b	20.19	19.56	15.9	14.97	18.37	Coq10b	11.742	17.798	17.798	1.5114	0.00440821	TRUE	Coq10b	11.37	14.33	11	12.14	10.78	Coq10b	36.88	17.75	20.4	14.59	13.14	Coq10b	11.924	16.47	16.47	1.37808	0.106825	TRUE
Tek	TEK receptor tyrosine kinase	Tek	8.25	9.21	Tek	7.71	6.95	Tek	8.73	0.839633	Tek	8.47	7.7	7.05	8.65	9.56	Tek	6.65	5.63	5.43	5.5	5.75	Tek	8.286	5.792	8.286	0.7026	0.00445701	TRUE	Tek	10.5	13.1	10.54	10.84	13.08	Tek	18.67	8.05	6.66	6.39	8.93	Tek	11.612	7.5075	11.612	0.649547	0.00914639	TRUE
Tmbim1	transmembrane BAX inhibitor motif containing 1	Tmbim1	3.52	3.85	Tmbim1	3.23	2.66	Tmbim1	3.685	0.799186	Tmbim1	7.88	7.07	6.76	8.42	7.61	Tmbim1	10.34	16.35	12.56	12.1	14.49	Tmbim1	7.548	13.168	13.168	1.73483	0.00445701	TRUE	Tmbim1	5.53	7.17	4.94	5.63	6.59	Tmbim1	10.41	6.57	6.44	6.22	7.76	Tmbim1	5.972	6.7475	6.7475	1.12772	0.362074	TRUE
Cap2	CAP, adenylate cyclase-associated protein, 2 (yeast)	Cap2	124.63	130.65	Cap2	98.72	92.22	Cap2	127.64	0.747963	Cap2	85.3	82.15	84.16	86.13	83.69	Cap2	68.23	74	76.09	71.8	70.27	Cap2	84.286	72.078	84.286	0.855331	0.00460673	TRUE	Cap2	86.42	64.9	84.66	69.83	73.93	Cap2	60.87	61	66.91	60.67	54.92	Cap2	75.948	60.875	75.948	0.801796	0.0762469	TRUE
Coro2b	coronin 2B	Coro2b	29.2	30.61	Coro2b	29.54	31.17	Coro2b	30.355	1.01505	Coro2b	57.18	64.38	68.4	62.75	57.39	Coro2b	76.86	75.73	76.94	79.94	74.64	Coro2b	62.02	76.822	76.822	1.23828	0.0046775	TRUE	Coro2b	45.08	45.47	43.49	44.78	46.3	Coro2b	43.91	49.69	48.45	51.39	50.67	Coro2b	45.024	50.05	50.05	1.11138	0.109076	TRUE
Amotl1	angiomotin-like 1	Amotl1	5.76	6.33	Amotl1	6.59	5.81	Amotl1	6.2	1.02564	Amotl1	13.34	13.61	16.75	12.37	15.11	Amotl1	20.66	20.07	18.49	19.38	20.39	Amotl1	14.236	19.798	19.798	1.38797	0.00468033	TRUE	Amotl1	17.73	26.69	15.06	19.39	20.81	Amotl1	17.91	16.72	17.87	17.75	23.36	Amotl1	19.936	18.925	19.936	0.949541	0.783034	TRUE
Stard8	StAR-related lipid transfer domain containing 8	Stard8	9.43	9.98	Stard8	6.41	4.73	Stard8	9.705	0.573931	Stard8	2.38	2.13	2.63	2.54	2.55	Stard8	1.65	1.45	1.82	1.52	1.33	Stard8	2.446	1.554	2.446	0.649647	0.00468033	TRUE	Stard8	9.31	8.85	7.92	6.54	7.83	Stard8	7.2	5.62	3.58	3.76	4.05	Stard8	8.09	4.2525	8.09	0.531441	0.00732275	TRUE
Ptgs2	prostaglandin-endoperoxide synthase 2	Ptgs2	18.69	10.7	Ptgs2	9.14	9.93	Ptgs2	14.695	0.64886	Ptgs2	13.85	17.78	18.93	15.48	15.58	Ptgs2	9.45	11.4	11.61	8.73	10.22	Ptgs2	16.324	10.282	16.324	0.632124	0.00475125	TRUE	Ptgs2	11.17	10.06	8.62	9.1	9.15	Ptgs2	6.13	8.76	7.53	6.24	4.5	Ptgs2	9.62	6.7575	9.62	0.705504	0.0969014	TRUE
Tbc1d1	TBC1 domain family member 1	Tbc1d1	11	13.14	Tbc1d1	14.64	15.92	Tbc1d1	15.28	1.26595	Tbc1d1	18.31	18.6	19.27	17.59	16.34	Tbc1d1	23.16	21.81	24.28	24.89	21.21	Tbc1d1	18.022	23.07	23.07	1.27856	0.00478374	TRUE	Tbc1d1	14.43	11.83	14.24	13.54	12.64	Tbc1d1	18.13	14.27	15.74	17.55	17.3	Tbc1d1	13.336	16.215	16.215	1.21428	0.08564	TRUE
Car4	carbonic anhydrase 4	Car4	16.58	13.74	Car4	15.61	9.91	Car4	15.16	0.841689	Car4	13.61	14.7	17.41	19.57	20.55	Car4	12.37	8.17	8.7	8.49	9.37	Car4	17.168	9.42	17.168	0.551309	0.00489048	TRUE	Car4	15.19	13.76	16.5	17.03	18.7	Car4	11.63	8.86	8.8	9.57	10.64	Car4	16.236	9.4675	16.236	0.58567	0.00504578	TRUE
Angpt1	angiopoietin 1	Angpt1	2.79	3.95	Angpt1	2.48	2.48	Angpt1	3.37	0.735905	Angpt1	3.37	3.13	3.62	3.59	3.22	Angpt1	2.62	2.45	2.32	2.27	2.1	Angpt1	3.386	2.352	3.386	0.703385	0.00490019	TRUE	Angpt1	2	3.31	2.07	3.15	3.11	Angpt1	3.28	2.49	1.97	2.32	2.81	Angpt1	2.728	2.3975	2.728	0.883133	0.624975	TRUE
LOC102553820	uncharacterized LOC102553820	LOC102553820	11.25	12.67	LOC102553820	12.42	10.25	LOC102553820	11.96	0.947742	LOC102553820	4.7	4.08	4.58	4.91	5.26	LOC102553820	3.14	2.92	3.36	3.32	2.85	LOC102553820	4.706	3.118	4.706	0.66958	0.00497732	TRUE	LOC102553820	5.99	6.31	5.94	6.47	7.4	LOC102553820	6.63	4.16	4.54	3.98	7.06	LOC102553820	6.422	4.935	6.422	0.772002	0.168275	TRUE
Dnajc3	DnaJ heat shock protein family (Hsp40) member C3	Dnajc3	16.44	14.9	Dnajc3	18.31	22.32	Dnajc3	20.315	1.29643	Dnajc3	13.13	11.92	12.93	11.96	12.47	Dnajc3	15.95	17.9	18.35	17.89	14.69	Dnajc3	12.482	16.956	16.956	1.35559	0.00499107	TRUE	Dnajc3	11.69	13.3	12.24	11.77	11.19	Dnajc3	15.81	15.5	15.92	17.36	14.39	Dnajc3	12.038	15.7925	15.7925	1.30932	0.0249148	TRUE
Rcan1	regulator of calcineurin 1	Rcan1	20.29	23.11	Rcan1	22.97	21.57	Rcan1	22.27	1.02627	Rcan1	21.09	21.32	21.55	21.77	21.51	Rcan1	26.73	29.39	25.8	24.9	29.28	Rcan1	21.448	27.22	27.22	1.26787	0.00506621	TRUE	Rcan1	28.84	28.44	29.84	28.2	27.67	Rcan1	39.54	29.28	33.45	30.93	29.96	Rcan1	28.598	30.905	30.905	1.08039	0.266793	TRUE
Snx9	sorting nexin 9	Snx9	5.42	4.86	Snx9	5.6	5.29	Snx9	5.445	1.05934	Snx9	5.73	6.44	6.09	5.37	5.76	Snx9	7.5	8.04	7.41	8.05	7.24	Snx9	5.878	7.648	7.648	1.29609	0.00520125	TRUE	Snx9	6.38	7.89	6.21	6.71	7.03	Snx9	9.37	8.39	7.58	7.66	6.56	Snx9	6.844	7.5475	7.5475	1.10131	0.448468	TRUE
Slc25a38	solute carrier family 25, member 38	Slc25a38	4.64	5.29	Slc25a38	6.9	6.31	Slc25a38	6.605	1.33031	Slc25a38	4.88	4.46	4.03	4.5	4.91	Slc25a38	6	5.49	5.58	5.9	5.73	Slc25a38	4.556	5.74	5.74	1.2543	0.00530731	TRUE	Slc25a38	4.73	4.24	4.54	4.83	4.27	Slc25a38	7.45	5.27	5.79	6.2	5.51	Slc25a38	4.522	5.6925	5.6925	1.25325	0.0281345	TRUE
Timp1	TIMP metallopeptidase inhibitor 1	Timp1	4.41	8.1	Timp1	4.12	5.47	Timp1	6.255	0.766587	Timp1	2.4	1.81	2.15	2.19	4.28	Timp1	10.6	14.36	7.16	6.23	14.75	Timp1	2.566	10.62	10.62	4.02101	0.00549708	TRUE	Timp1	3.6	7.2	3.75	5.68	4.5	Timp1	13.73	6.76	6.88	5.26	5.3	Timp1	4.946	6.05	6.05	1.21879	0.374695	TRUE
Pla2g3	phospholipase A2, group III	Pla2g3	0.26	0.12	Pla2g3	1.23	0.89	Pla2g3	1.06	5.57895	Pla2g3	0.74	1.2	0.69	0.76	1.24	Pla2g3	2.46	2.77	2.11	2.01	1.48	Pla2g3	0.926	2.166	2.166	2.20858	0.00557123	TRUE	Pla2g3	0.46	1.18	0.25	0.34	0.88	Pla2g3	1.41	1.84	0.93	1.56	1.97	Pla2g3	0.622	1.575	1.575	2.31994	0.058199	TRUE
Plcd3	phospholipase C, delta 3	Plcd3	4.67	4.93	Plcd3	5.83	5	Plcd3	5.415	1.12813	Plcd3	3.9	3.71	3.33	3.4	4.78	Plcd3	5.04	5.24	5.45	5.26	5.36	Plcd3	3.824	5.27	5.27	1.3685	0.00558281	TRUE	Plcd3	3.17	3.61	3.23	3.04	3.93	Plcd3	5.06	3.36	3.55	3.54	3.68	Plcd3	3.396	3.5325	3.5325	1.03904	0.625234	TRUE
Mthfs	5,10-methenyltetrahydrofolate synthetase (5-formyltetrahydrofolate cyclo-ligase)	Mthfs	3.3	3.58	Mthfs	3.03	2.21	Mthfs	3.44	0.761628	Mthfs	3.16	3.35	3.13	3.33	3.08	Mthfs	2.48	2.36	2.11	2.37	2.52	Mthfs	3.21	2.368	3.21	0.745619	0.00564744	TRUE	Mthfs	2.99	3.58	3.01	3.14	3.05	Mthfs	4.4	2.88	2.51	2.55	3.36	Mthfs	3.154	2.825	3.154	0.898894	0.467761	TRUE
Pfkfb3	6-phosphofructo-2-kinase/fructose-2,6-biphosphatase 3	Pfkfb3	21	22.32	Pfkfb3	21.35	19.85	Pfkfb3	21.66	0.951062	Pfkfb3	31.47	30.04	33.77	28.81	28.23	Pfkfb3	44.39	48.44	42.3	37.9	49.12	Pfkfb3	30.464	44.43	44.43	1.45694	0.00564744	TRUE	Pfkfb3	28.17	27.45	21.97	24.58	25.49	Pfkfb3	30.55	25.58	27.7	25.44	23.25	Pfkfb3	25.532	25.4925	25.532	0.998459	0.905965	TRUE
Stmn2	stathmin 2	Stmn2	277.77	294.35	Stmn2	276.01	232.69	Stmn2	286.06	0.889149	Stmn2	244.81	225.04	231.97	241.85	237.11	Stmn2	198.66	202.09	208.83	215.09	202.77	Stmn2	236.156	205.488	236.156	0.870192	0.0056626	TRUE	Stmn2	239.29	243.67	248.11	236.61	227.41	Stmn2	218.47	209.27	221.24	238.68	207.52	Stmn2	239.018	219.178	239.018	0.917026	0.187364	TRUE
Adamts16	ADAM metallopeptidase with thrombospondin type 1 motif, 16	Adamts16	0	0.08	Adamts16	0	0	Adamts16	0.04	0	Adamts16	0.05	0.16	0.14	0.18	0.23	Adamts16	0	0	0	0	0.01	Adamts16	0.152	0.002	0.152	0.404762	0.00577055	FALSE	Adamts16	0.04	0.06	0.05	0.05	0.05	Adamts16	0.01	0.01	0	0	0.01	Adamts16	0.05	0.005	0.05	0.7	0.266099	FALSE
Kcnj15	potassium voltage-gated channel subfamily J member 15	Kcnj15	0.17	0.17	Kcnj15	0.7	0.39	Kcnj15	0.545	3.20588	Kcnj15	0.06	0	0.07	0.08	0.02	Kcnj15	0.38	0.4	0.28	0.48	0.2	Kcnj15	0.046	0.348	0.348	3.06849	0.00577055	TRUE	Kcnj15	0.1	0.22	0.18	0.27	0.16	Kcnj15	1.48	0.72	0.56	0.59	0.77	Kcnj15	0.186	0.66	0.66	2.65734	0.00193261	TRUE
LOC108352166	uncharacterized LOC108352166	LOC108352166	5.8	5.81	LOC108352166	2.66	2.66	LOC108352166	5.805	0.458226	LOC108352166	4.02	5.64	5.04	4.6	5.08	LOC108352166	3.05	3.12	2.59	3.68	2.91	LOC108352166	4.876	3.07	4.876	0.637058	0.00577055	TRUE	LOC108352166	5.48	5.99	6.16	5.79	5.65	LOC108352166	2.28	3.05	2.49	3.01	3.31	LOC108352166	5.814	2.965	5.814	0.518262	0.000669651	TRUE
Pllp	plasmolipin	Pllp	16.03	20.18	Pllp	11.77	11.49	Pllp	18.105	0.642364	Pllp	33.53	39.77	29.32	40.54	32.58	Pllp	19.86	25.74	21.59	21.74	26.22	Pllp	35.148	23.03	35.148	0.656207	0.00577055	TRUE	Pllp	20.77	23.08	20.14	30.41	22.25	Pllp	17.82	17.17	16.58	14.35	18.54	Pllp	23.33	16.66	23.33	0.715322	0.050495	TRUE
Sypl2	synaptophysin-like 2	Sypl2	0.14	0.21	Sypl2	0.55	0.61	Sypl2	0.58	3.31429	Sypl2	0.79	0.46	0.52	0.46	0.34	Sypl2	2.48	2.83	1.76	1.11	2.07	Sypl2	0.514	2.05	2.05	3.50163	0.00577055	TRUE	Sypl2	0.88	0.53	0.62	0.43	0.73	Sypl2	3.6	1.52	2.21	1.2	1.06	Sypl2	0.638	1.4975	1.4975	2.16463	0.0318896	TRUE
Lamc1	laminin subunit gamma 1	Lamc1	9.85	9.59	Lamc1	10.58	8.64	Lamc1	9.72	0.988683	Lamc1	16.1	16.64	14.89	15.71	17.87	Lamc1	21.55	22.53	19.82	20.28	22.79	Lamc1	16.242	21.394	21.394	1.31526	0.00585041	TRUE	Lamc1	22.79	29.42	20.71	23.29	25.49	Lamc1	39.83	25.37	22.87	24.12	27.1	Lamc1	24.34	24.865	24.865	1.02148	0.967841	TRUE
Tinagl1	tubulointerstitial nephritis antigen-like 1	Tinagl1	1.11	0.87	Tinagl1	1.85	1.99	Tinagl1	1.92	1.93939	Tinagl1	1.63	2.59	1.34	1.87	2.22	Tinagl1	5.06	3.22	2.99	3.92	3.82	Tinagl1	1.93	3.802	3.802	1.92217	0.00628879	TRUE	Tinagl1	2.71	4.8	1.59	2.98	3.46	Tinagl1	9.24	4.92	4.39	4.54	3.37	Tinagl1	3.108	4.305	4.305	1.37313	0.255462	TRUE
Ndufa4l2	NDUFA4, mitochondrial complex associated like 2	Ndufa4l2	1.7	1.8	Ndufa4l2	1.58	1.54	Ndufa4l2	1.75	0.891429	Ndufa4l2	4.02	3.32	2.93	4.17	4.59	Ndufa4l2	2.29	1.9	1.87	2.34	2.28	Ndufa4l2	3.806	2.136	3.806	0.572453	0.00632268	TRUE	Ndufa4l2	4.5	4.43	3.34	5.69	5.48	Ndufa4l2	6.14	3.2	2.64	3.13	3.6	Ndufa4l2	4.688	3.1425	4.688	0.677214	0.112261	TRUE
Fgd6	FYVE, RhoGEF and PH domain containing 6	Fgd6	6.42	5.26	Fgd6	6.08	6.82	Fgd6	6.45	1.10445	Fgd6	5.24	4.67	4.54	4.53	5.41	Fgd6	6.66	6.9	6.17	6.53	5.79	Fgd6	4.878	6.41	6.41	1.30775	0.00642335	TRUE	Fgd6	4.93	5.4	5.01	5.82	6.28	Fgd6	9.78	6.27	5.15	6.27	5.82	Fgd6	5.488	5.8775	5.8775	1.0697	0.632466	TRUE
Fgfr4	fibroblast growth factor receptor 4	Fgfr4	0	0	Fgfr4	0	0	Fgfr4	0	1	Fgfr4	0.15	0.13	0.38	0.13	0.06	Fgfr4	0.77	0.46	0.6	0.52	0.6	Fgfr4	0.17	0.59	0.59	2.55556	0.00642335	TRUE	Fgfr4	0.09	0.11	0.08	0.17	0.09	Fgfr4	0.18	0.01	0.11	0.05	0.14	Fgfr4	0.108	0.0775	0.108	0.853365	0.760383	FALSE
Gid4	GID complex subunit 4	Gid4	30.71	35.49	Gid4	38.56	37.85	Gid4	38.205	1.15423	Gid4	26.45	24.67	25.67	26.54	26.74	Gid4	32.2	29.05	30.41	32.59	31.05	Gid4	26.014	31.06	31.06	1.19323	0.00642335	TRUE	Gid4	29.51	29.03	28.16	28.05	30.01	Gid4	39.42	31.54	30.67	34.36	39.78	Gid4	28.952	34.0875	34.0875	1.17677	0.047106	TRUE
Upf2	UPF2 regulator of nonsense transcripts homolog (yeast)	Upf2	21.39	23.09	Upf2	27.5	27.03	Upf2	27.265	1.22594	Upf2	16.32	14.25	15.5	15.43	14.48	Upf2	17.4	19.1	18.86	20.15	17.86	Upf2	15.196	18.674	18.674	1.22738	0.00681441	TRUE	Upf2	15.59	14.88	13.99	12.87	13.2	Upf2	13.9	16.14	16.52	16.94	17.84	Upf2	14.106	16.86	16.86	1.19386	0.0448312	TRUE
Dmd	dystrophin	Dmd	54.25	63.61	Dmd	52.72	55.71	Dmd	58.93	0.91999	Dmd	38.26	35.41	33.56	35.67	36.46	Dmd	29.97	31.02	26.51	31.91	29.84	Dmd	35.872	29.85	35.872	0.832592	0.00682405	TRUE	Dmd	40.16	36.12	36.76	36.05	40.85	Dmd	35.6	30.62	30.25	32.72	38.78	Dmd	37.988	33.0925	37.988	0.871469	0.0725126	TRUE
Rnf157	ring finger protein 157	Rnf157	43.74	50.45	Rnf157	53.21	47.58	Rnf157	50.395	1.07007	Rnf157	58.65	56.41	59.76	56.76	57.22	Rnf157	68.51	65.29	68.44	69.79	63.28	Rnf157	57.76	67.062	67.062	1.16077	0.00682405	TRUE	Rnf157	57.49	59.19	51.4	50.58	54.69	Rnf157	58.52	54.18	50.95	56.79	59.55	Rnf157	54.67	55.3675	55.3675	1.01274	0.929623	TRUE
Rbfox2	RNA binding protein, fox-1 homolog 2	Rbfox2	65.48	55.11	Rbfox2	66.55	95.41	Rbfox2	80.98	1.34306	Rbfox2	48.71	53.73	53	48.24	47.35	Rbfox2	59.18	59.95	60.21	60.91	63.7	Rbfox2	50.206	60.79	60.79	1.21039	0.00685218	TRUE	Rbfox2	48.24	49.79	55.35	51.67	49.42	Rbfox2	41.26	66.27	69.53	66.93	55.81	Rbfox2	50.894	64.635	64.635	1.26946	0.0294447	TRUE
H19	H19, imprinted maternally expressed transcript (non-protein coding)	H19	0.05	0	H19	0.12	0.01	H19	0.065	2.6	H19	0.03	0.03	0.05	0.01	0.01	H19	0.42	0.78	0.33	0.32	1.06	H19	0.026	0.582	0.582	5.4127	0.00687301	TRUE	H19	0.01	0.01	0.01	0.01	0.01	H19	0.01	0.01	0.01	0.01	0.01	H19
Rgs7	regulator of G-protein signaling 7	Rgs7	67.23	73.39	Rgs7	61.33	56.55	Rgs7	70.31	0.838288	Rgs7	44.59	39.29	43.71	44.26	44.28	Rgs7	35.22	35.91	36.4	35.55	38.46	Rgs7	43.226	36.308	43.226	0.840327	0.00687301	TRUE	Rgs7	58.39	46.21	56.62	49.59	49.78	Rgs7	45.97	44.91	51.95	48.79	42.55	Rgs7	52.118	47.05	52.118	0.902945	0.310273	TRUE
Egr2	early growth response 2	Egr2	2.3	0.42	Egr2	0.09	0.24	Egr2	1.36	0.121324	Egr2	0.49	0.6	0.2	0.47	0.32	Egr2	0.13	0.1	0	0.1	0.02	Egr2	0.416	0.07	0.416	0.329457	0.0068951	FALSE	Egr2	2.66	2.3	1.27	2.33	1.51	Egr2	0.81	0.72	1.14	1.25	0.31	Egr2	2.014	0.855	2.014	0.45175	0.0821569	TRUE
Glis3	GLIS family zinc finger 3	Glis3	2.48	2.48	Glis3	3.29	3.21	Glis3	3.25	1.31048	Glis3	2.54	2.48	3.39	2.53	3.21	Glis3	4.75	3.85	4.35	4.16	4.54	Glis3	2.83	4.33	4.33	1.51195	0.0068951	TRUE	Glis3	2.89	2.42	2.43	2.19	2.57	Glis3	2.9	2.51	2.54	2.84	3.23	Glis3	2.5	2.78	2.78	1.10769	0.419981	TRUE
LOC103693676	uncharacterized LOC103693676	LOC103693676	29.25	34.7	LOC103693676	27.36	23.62	LOC103693676	31.975	0.797185	LOC103693676	35.68	32.03	36.09	34.12	33.75	LOC103693676	30.25	29.01	26.68	27.27	29.19	LOC103693676	34.334	28.48	34.334	0.829994	0.0068951	TRUE	LOC103693676	41.99	35.83	41.25	38.18	39.49	LOC103693676	40.41	34.38	36.62	39.99	37.16	LOC103693676	39.348	37.0375	39.348	0.941429	0.418108	TRUE
Mamdc2	MAM domain containing 2	Mamdc2	0.92	0.91	Mamdc2	0.55	0.63	Mamdc2	0.915	0.644809	Mamdc2	0.75	0.83	0.52	0.85	0.8	Mamdc2	0.27	0.41	0.3	0.42	0.45	Mamdc2	0.75	0.37	0.75	0.552941	0.0068951	TRUE	Mamdc2	0.45	0.66	0.32	0.65	0.34	Mamdc2	0.24	0.1	0.19	0.26	0.3	Mamdc2	0.484	0.2125	0.484	0.535103	0.104863	FALSE
Specc1l	sperm antigen with calponin homology and coiled-coil domains 1-like	Specc1l	15.88	15.51	Specc1l	19.78	19.17	Specc1l	19.475	1.24084	Specc1l	16.42	15.9	16.01	15.61	15.19	Specc1l	19.48	19.24	20.62	19.81	17.56	Specc1l	15.826	19.342	19.342	1.22077	0.0068951	TRUE	Specc1l	17.77	20.2	15.4	16.45	16.68	Specc1l	19.64	18.67	19.07	20.25	22.26	Specc1l	17.3	20.0625	20.0625	1.15876	0.103557	TRUE
Tmem56	transmembrane protein 56	Tmem56	57.51	62.18	Tmem56	57.54	59.5	Tmem56	59.845	0.977859	Tmem56	34.93	36	33.9	36.1	35.33	Tmem56	40.55	42.74	43.85	42.49	40.56	Tmem56	35.252	42.038	42.038	1.19196	0.0068951	TRUE	Tmem56	35.09	35.57	36.68	36.61	38.26	Tmem56	48.75	36.74	40.47	42.48	42.48	Tmem56	36.442	40.5425	40.5425	1.11221	0.165957	TRUE
Ubc	ubiquitin C	Ubc	123.04	118.46	Ubc	143.57	116.76	Ubc	130.165	1.07797	Ubc	198.06	196.5	207.48	204.52	218.52	Ubc	284.58	278.25	249.52	229.2	274.14	Ubc	205.016	263.138	263.138	1.28336	0.0068951	TRUE	Ubc	217.27	249.19	209.82	206.98	213.73	Ubc	232.78	229.86	205.77	224.78	228.28	Ubc	219.398	222.173	222.173	1.01264	0.993069	TRUE
LOC684327	similar to inter-alpha (globulin) inhibitor H5	LOC684327	8.36	7.89	LOC684327	7.88	8.35	LOC684327	8.125	0.998769	LOC684327	20.19	16.39	16.48	15.93	17.09	LOC684327	12.75	13.96	13.42	13.11	11.99	LOC684327	17.216	13.046	17.216	0.759182	0.00692878	TRUE	LOC684327	21.49	24.51	18.78	18.7	21.83	LOC684327	22.1	17.78	13.96	14.7	20.52	LOC684327	21.062	16.74	21.062	0.795766	0.122608	TRUE
Soat1	sterol O-acyltransferase 1	Soat1	4.06	4.43	Soat1	5.5	4.31	Soat1	4.905	1.15548	Soat1	10.66	11.32	10.59	11.41	11.01	Soat1	13.45	14.25	14.04	12.81	14.01	Soat1	10.998	13.712	13.712	1.24455	0.00695874	TRUE	Soat1	6.98	7.6	6.55	7.54	7.49	Soat1	8.68	8.43	8.36	8.08	8.93	Soat1	7.232	8.45	8.45	1.16612	0.0768775	TRUE
Lsr	lipolysis stimulated lipoprotein receptor	Lsr	1.58	1.66	Lsr	1.07	1.04	Lsr	1.62	0.651235	Lsr	2.98	3.25	2.35	2.93	3.18	Lsr	1.96	1.86	1.54	1.97	2.14	Lsr	2.938	1.894	2.938	0.656353	0.00702905	TRUE	Lsr	3.24	4.16	3.07	3.73	3.75	Lsr	3.87	1.92	1.74	2.09	2.52	Lsr	3.59	2.0675	3.59	0.587398	0.0126714	TRUE
Tmeff2	transmembrane protein with EGF-like and two follistatin-like domains 2	Tmeff2	20.8	24.92	Tmeff2	21.27	17.99	Tmeff2	22.86	0.858705	Tmeff2	24.56	25.58	23.01	22.13	22.37	Tmeff2	16.47	20.24	18.74	18.23	19.21	Tmeff2	23.53	18.578	23.53	0.790436	0.00702905	TRUE	Tmeff2	26.55	27.51	26.3	27.82	26.07	Tmeff2	19.92	22.87	25.07	25.17	24.74	Tmeff2	26.85	24.4625	26.85	0.91141	0.1124	TRUE
Sec24d	SEC24 homolog D, COPII coat complex component	Sec24d	1.3	1.49	Sec24d	1.57	1.87	Sec24d	1.72	1.23297	Sec24d	3.13	3.45	3.49	3.11	3.53	Sec24d	4.1	5.28	4.35	4.4	4.83	Sec24d	3.342	4.592	4.592	1.36316	0.00706094	TRUE	Sec24d	2.96	3.93	2.71	3.32	3.13	Sec24d	4.6	3.63	4.12	3.18	3.56	Sec24d	3.21	3.6225	3.6225	1.12462	0.454492	TRUE
LOC102548026	uncharacterized LOC102548026	LOC102548026	1.88	2.56	LOC102548026	1.15	0.83	LOC102548026	2.22	0.445946	LOC102548026	2.59	2.97	3.27	2.31	2.72	LOC102548026	1.62	1.43	1.28	1.17	1.25	LOC102548026	2.772	1.35	2.772	0.504875	0.00714953	TRUE	LOC102548026	2.83	1.95	3.27	2.77	3.09	LOC102548026	2.17	0.98	0.83	1.06	1.98	LOC102548026	2.782	1.2125	2.782	0.455413	0.0419	TRUE
Plau	plasminogen activator, urokinase	Plau	0.01	0	Plau	0.07	0.01	Plau	0.04	8	Plau	0.38	0.3	0.46	0.4	0.51	Plau	1.49	1.13	1.14	1	2.58	Plau	0.41	1.468	1.468	3.07451	0.00718396	TRUE	Plau	0.01	0.03	0.01	0.02	0.02	Plau	0.16	0.08	0.01	0.22	0.11	Plau	0.018	0.105	0.105	1.73729	0.267187	FALSE
Rlbp1	retinaldehyde binding protein 1	Rlbp1	12.97	16.3	Rlbp1	14.09	8.79	Rlbp1	14.635	0.781688	Rlbp1	15.18	11.91	14.76	16.83	16.31	Rlbp1	10.92	11.09	8.75	10.08	9.57	Rlbp1	14.998	10.082	14.998	0.674394	0.00720029	TRUE	Rlbp1	19.21	19.5	20.87	21.3	22.69	Rlbp1	22.13	16.65	13.3	14.8	20.25	Rlbp1	20.714	16.25	20.714	0.785529	0.0727508	TRUE
Med13l	mediator complex subunit 13-like	Med13l	31.47	34.58	Med13l	38.24	39.78	Med13l	39.01	1.18123	Med13l	38.14	37.95	38.48	37.81	38.52	Med13l	47.19	44.19	47.93	45.72	41.76	Med13l	38.18	45.358	45.358	1.18751	0.00720805	TRUE	Med13l	45.89	44.91	43.97	41.2	44.98	Med13l	52.66	49.43	47.78	50.04	51.01	Med13l	44.19	49.565	49.565	1.12136	0.100171	TRUE
Ddx19a	DEAD-box helicase 19A	Ddx19a	13.31	10.98	Ddx19a	16.28	15.92	Ddx19a	16.1	1.32565	Ddx19a	13.69	13.81	12.16	13.47	12.07	Ddx19a	15.83	15.74	15.56	16.01	16.56	Ddx19a	13.04	15.94	15.94	1.2207	0.00726031	TRUE	Ddx19a	14.35	13.76	12.91	15.36	12.58	Ddx19a	17.36	18.09	18.42	18.46	16.77	Ddx19a	13.792	17.935	17.935	1.29823	0.0138214	TRUE
RT1-T24-3	RT1 class I, locus T24, gene 3	RT1-T24-3	1.48	1.26	RT1-T24-3	0.49	0.35	RT1-T24-3	1.37	0.306569	RT1-T24-3	1.27	1.1	0.91	0.88	1.64	RT1-T24-3	0.55	0.43	0.62	0.45	0.41	RT1-T24-3	1.16	0.492	1.16	0.469841	0.00736239	TRUE	RT1-T24-3	1.33	1.61	1.05	1.04	2.1	RT1-T24-3	0.87	0.8	0.56	0.62	0.64	RT1-T24-3	1.426	0.655	1.426	0.494758	0.0509327	TRUE
LOC100910973	uncharacterized LOC100910973	LOC100910973	15.75	21.76	LOC100910973	13.33	8.88	LOC100910973	18.755	0.592109	LOC100910973	20.81	16.94	17.3	20.7	17.58	LOC100910973	13.94	12.48	11.48	13.29	14.33	LOC100910973	18.666	13.104	18.666	0.703613	0.00743498	TRUE	LOC100910973	23.39	21.31	20.81	24.41	24.06	LOC100910973	31.27	16.99	15.11	15.27	15.82	LOC100910973	22.796	15.7975	22.796	0.694335	0.00574297	TRUE
Stra6	stimulated by retinoic acid 6	Stra6	0.56	0.59	Stra6	0.13	0.11	Stra6	0.575	0.208696	Stra6	1.1	0.96	1.98	1.35	1.52	Stra6	0.56	0.35	0.59	0.53	0.25	Stra6	1.382	0.456	1.382	0.375169	0.0075998	TRUE	Stra6	0.77	0.91	1.66	1.28	1.26	Stra6	1.21	0.27	0.81	0.45	0.25	Stra6	1.176	0.445	1.176	0.427116	0.0644197	TRUE
Arhgef12	rho guanine nucleotide exchange factor 12	Arhgef12	27.94	27.72	Arhgef12	28.25	30.34	Arhgef12	29.295	1.05264	Arhgef12	35.77	31.54	32.05	33.82	31.83	Arhgef12	40.45	39.02	40.63	39.2	40.5	Arhgef12	33.002	39.96	39.96	1.2102	0.0077846	TRUE	Arhgef12	36.78	37.86	35.07	35.63	36.08	Arhgef12	49.26	36.97	35.59	38.43	41.14	Arhgef12	36.284	38.0325	38.0325	1.04806	0.492987	TRUE
Hbegf	heparin-binding EGF-like growth factor	Hbegf	2.27	2.06	Hbegf	3	3.12	Hbegf	3.06	1.41339	Hbegf	3.63	3.34	2.88	4.17	2.98	Hbegf	5.94	9.55	7.02	5.7	10.52	Hbegf	3.4	7.746	7.746	2.24171	0.0077846	TRUE	Hbegf	2.22	2.87	2.53	2.54	2.7	Hbegf	3.62	3.31	3.87	3.35	2.98	Hbegf	2.572	3.3775	3.3775	1.30146	0.0690065	TRUE
LOC102549366	uncharacterized LOC102549366	LOC102549366	0.01	0.01	LOC102549366	0.15	0.01	LOC102549366	0.08	8	LOC102549366	0.01	0.01	0.01	0.01	0.01	LOC102549366	0.26	0.05	0.17	0.17	0.15	LOC102549366	0.01	0.16	0.16	2.36364	0.0077846	FALSE	LOC102549366	0.01	0.01	0.01	0.01	0.01	LOC102549366	0.01	0.01	0.01	0.05	0.01	LOC102549366
Adora1	adenosine A1 receptor	Adora1	46.01	41.54	Adora1	46.71	47.2	Adora1	46.955	1.07264	Adora1	79.45	79.71	84.42	75.7	81.75	Adora1	93.21	93.84	95.8	89.89	90.47	Adora1	80.206	92.642	92.642	1.15486	0.00782615	TRUE	Adora1						Adora1						Adora1	33.908	40.2175	40.2175	1.18553	0.161954	TRUE
Mfsd2a	major facilitator superfamily domain containing 2A	Mfsd2a	3.88	3.45	Mfsd2a	7.74	4.73	Mfsd2a	6.235	1.70123	Mfsd2a	6.97	8.52	6.88	7.17	8.94	Mfsd2a	13.42	11.37	10.8	10.79	9.65	Mfsd2a	7.696	11.206	11.206	1.45023	0.00810109	TRUE	Mfsd2a	6.26	7.27	5.58	6.96	8.42	Mfsd2a	16.86	12.64	9.26	11.76	12.01	Mfsd2a	6.898	11.4175	11.4175	1.64583	0.00989859	TRUE
Cnn3	calponin 3	Cnn3	42.72	45.34	Cnn3	55.45	48.09	Cnn3	51.77	1.17579	Cnn3	58.76	59.45	57.27	60.85	71.69	Cnn3	72.23	86.58	79.16	76.83	81.5	Cnn3	61.604	79.26	79.26	1.28614	0.0082666	TRUE	Cnn3	46.54	47.89	44.52	53.71	58.15	Cnn3	92.11	58.73	57.22	58.41	61.54	Cnn3	50.162	58.975	58.975	1.17534	0.134124	TRUE
Hspa5	heat shock protein family A member 5	Hspa5	132.93	129.08	Hspa5	215.59	240.21	Hspa5	227.9	1.73963	Hspa5	149.74	137.3	145.47	129.5	121.48	Hspa5	188.14	182.12	224.48	252.55	170.54	Hspa5	136.698	203.566	203.566	1.48881	0.00828026	TRUE	Hspa5	143.99	141.87	138.42	138.03	128.95	Hspa5	168.03	179.81	239.69	256.83	160.9	Hspa5	138.252	209.308	209.308	1.51358	0.0274686	TRUE
Cdkn1a	cyclin-dependent kinase inhibitor 1A	Cdkn1a	3.58	2.91	Cdkn1a	4.25	4.26	Cdkn1a	4.255	1.31125	Cdkn1a	2.85	6	3.12	3.8	4.47	Cdkn1a	7.69	9.29	6.08	7.28	9.4	Cdkn1a	4.048	7.948	7.948	1.94021	0.00831911	TRUE	Cdkn1a	3.77	5.18	2.81	4.56	5.03	Cdkn1a	9.5	6.57	8.48	7.79	4.64	Cdkn1a	4.27	6.87	6.87	1.59497	0.0864198	TRUE
Sema6a	semaphorin 6A	Sema6a	10.3	11.9	Sema6a	9.29	8.29	Sema6a	11.1	0.791892	Sema6a	15.02	14.07	14.53	16.61	15.67	Sema6a	11.52	13.16	12.27	12.46	12.3	Sema6a	15.18	12.342	15.18	0.814267	0.00831911	TRUE	Sema6a	18.71	25.23	21.01	23.41	21.34	Sema6a	17.94	17.16	16.97	18.89	22.98	Sema6a	21.94	19	21.94	0.866606	0.193302	TRUE
Bdnf	brain-derived neurotrophic factor	Bdnf	14.73	14.47	Bdnf	24.7	20.7	Bdnf	22.7	1.55479	Bdnf	13.17	12.95	15.99	14.45	12.86	Bdnf	11.35	10.78	9.29	9.94	10.49	Bdnf	13.884	10.37	13.884	0.748713	0.00841427	TRUE	Bdnf	9.89	8.54	9.01	9.19	9.6	Bdnf	13.48	10.08	13.36	9.12	8.87	Bdnf	9.246	10.3575	10.3575	1.11893	0.616023	TRUE
Gabrg1	gamma-aminobutyric acid type A receptor gamma 1 subunit	Gabrg1	49.5	61.9	Gabrg1	56.08	40.87	Gabrg1	55.7	0.870287	Gabrg1	43.91	39.45	44.57	45.79	47.68	Gabrg1	36.29	39.06	35.19	34.02	33.27	Gabrg1	44.28	35.566	44.28	0.80365	0.00853491	TRUE	Gabrg1	60.39	67.9	60.81	62.7	70.43	Gabrg1	65.38	57.05	50.65	54.72	73.3	Gabrg1	64.446	58.93	64.446	0.914542	0.311535	TRUE
Smpd2	sphingomyelin phosphodiesterase 2	Smpd2	3.24	2.68	Smpd2	3.37	3.77	Smpd2	3.57	1.20608	Smpd2	17.45	18	19.96	16.95	18.43	Smpd2	26.61	21.93	22.09	23.86	22.06	Smpd2	18.158	23.31	23.31	1.28218	0.00853491	TRUE	Smpd2	5.7	5.56	5.05	5.34	5.07	Smpd2	7.24	4.62	4.47	6.53	6.09	Smpd2	5.344	5.4275	5.4275	1.01534	0.860151	TRUE
Id4	inhibitor of DNA binding 4, HLH protein	Id4	19.51	15.26	Id4	13.77	10.14	Id4	17.385	0.687662	Id4	15.3	17.57	12.4	16.74	17.34	Id4	9.91	10.63	9.65	10.37	12.98	Id4	15.87	10.708	15.87	0.676769	0.00863501	TRUE	Id4	19.7	27.28	17.23	21.6	21.43	Id4	18.53	17.31	15.21	16.7	27.18	Id4	21.448	19.1	21.448	0.891034	0.529243	TRUE
Cldn1	claudin 1	Cldn1	0.38	0.22	Cldn1	0.13	0.27	Cldn1	0.3	0.666667	Cldn1	0.87	1.55	0.75	1.17	1.17	Cldn1	2.65	1.95	1.77	1.96	1.81	Cldn1	1.102	2.028	2.028	1.77038	0.00863807	TRUE	Cldn1	0.35	0.83	0.35	0.58	0.52	Cldn1	1.17	0.38	0.71	0.81	0.5	Cldn1	0.526	0.6	0.6	1.11821	0.614734	TRUE
Diras2	DIRAS family GTPase 2	Diras2	116.38	130.54	Diras2	82.24	72.1	Diras2	123.46	0.625061	Diras2	108.14	125.53	124.36	110.61	112.96	Diras2	92.16	94.86	86.26	98.85	103.93	Diras2	116.32	95.212	116.32	0.818691	0.00866258	TRUE	Diras2	64.36	76.89	68.43	54.86	76.08	Diras2	37.4	45.04	46.85	52.98	49.32	Diras2	68.124	48.5475	68.124	0.713056	0.0126501	TRUE
Eif3f	eukaryotic translation initiation factor 3, subunit F	Eif3f	43.66	55.56	Eif3f	44.33	37.42	Eif3f	49.61	0.823927	Eif3f	59.85	60.91	57.34	62.66	64.41	Eif3f	53.44	50.18	50.34	54.61	52.67	Eif3f	61.034	52.248	61.034	0.856283	0.0087274	TRUE	Eif3f	62.18	51.38	67.75	64.13	64.42	Eif3f	89.44	58.58	57.15	58.04	60.36	Eif3f	61.972	58.5325	61.972	0.944589	0.642109	TRUE
Mafk	MAF bZIP transcription factor K	Mafk	3.56	3.99	Mafk	4.14	4.66	Mafk	4.4	1.16556	Mafk	3.5	4.64	3.03	3.18	3.31	Mafk	5.89	6.05	4.54	5.75	6.97	Mafk	3.532	5.84	5.84	1.63546	0.00875628	TRUE	Mafk	5.26	5.64	4.75	5.35	6.01	Mafk	7.14	5.93	7.72	7.33	8.38	Mafk	5.402	7.34	7.34	1.35224	0.0149459	TRUE
Serpinb9	serpin family B member 9	Serpinb9	10.05	11.4	Serpinb9	8.24	7.07	Serpinb9	10.725	0.713753	Serpinb9	5.99	5.21	5.87	6.55	6.05	Serpinb9	4.59	4.28	4.69	4.44	3.91	Serpinb9	5.934	4.382	5.934	0.742791	0.00883175	TRUE	Serpinb9	7.68	8.09	8.33	8.8	8.68	Serpinb9	7.58	6.06	6.27	6.82	7.02	Serpinb9	8.316	6.5425	8.316	0.78927	0.0167007	TRUE
Gpr183	G protein-coupled receptor 183	Gpr183	1.09	0.92	Gpr183	0.98	1.13	Gpr183	1.055	1.04975	Gpr183	0.5	0.87	0.84	0.67	0.94	Gpr183	1.66	1.23	1.32	1.4	1.64	Gpr183	0.764	1.45	1.45	1.79398	0.00888478	TRUE	Gpr183	0.56	1.95	1.14	0.78	1.22	Gpr183	2.49	1.21	1.31	0.88	2.15	Gpr183	1.13	1.3875	1.3875	1.20935	0.629263	TRUE
Med30	mediator complex subunit 30	Med30	4.15	5.75	Med30	3.71	2.75	Med30	4.95	0.652525	Med30	2.58	2.59	2.95	2.85	2.82	Med30	2.06	2.04	1.61	2.15	1.97	Med30	2.758	1.966	2.758	0.722883	0.00888478	TRUE	Med30	2.97	2.52	2.84	2.81	2.77	Med30	3.03	1.91	1.81	2.13	2.6	Med30	2.782	2.1125	2.782	0.767696	0.0817021	TRUE
Pcdh20	protocadherin 20	Pcdh20	37.45	37.95	Pcdh20	36.18	33.71	Pcdh20	37.7	0.926923	Pcdh20	38.84	41.64	44.92	36.17	39.29	Pcdh20	47.83	50.37	55.62	51.44	47.93	Pcdh20	40.172	50.638	50.638	1.25988	0.00888478	TRUE	Pcdh20	17.9	19.89	17.53	16.65	21.27	Pcdh20	12.44	17.25	19.5	28.2	25.05	Pcdh20	18.648	22.5	22.5	1.20546	0.245806	TRUE
Nr1d1	nuclear receptor subfamily 1, group D, member 1	Nr1d1	18.4	15.53	Nr1d1	16.88	16.38	Nr1d1	16.965	0.980253	Nr1d1	26.36	25.44	27.93	27.03	26.51	Nr1d1	21.56	21.07	18.92	23.16	23.23	Nr1d1	26.654	21.588	26.654	0.810645	0.00893792	TRUE	Nr1d1	34.76	30.28	31.75	36.93	37.22	Nr1d1	20.27	25.8	19.6	24.13	30.97	Nr1d1	34.188	25.125	34.188	0.73568	0.0493762	TRUE
Slc35e1	solute carrier family 35, member E1	Slc35e1	16.82	17.03	Slc35e1	22.01	21.45	Slc35e1	21.73	1.2839	Slc35e1	19.41	18.01	19.57	17.95	19.47	Slc35e1	21.62	23.77	24.08	21.86	22.66	Slc35e1	18.882	22.798	22.798	1.2063	0.00893792	TRUE	Slc35e1	22.51	23.19	19.7	19.66	20.84	Slc35e1	22.86	24.73	25.28	24.73	25.13	Slc35e1	21.18	24.9675	24.9675	1.17798	0.0597864	TRUE
Pdk4	pyruvate dehydrogenase kinase 4	Pdk4	0.79	0.86	Pdk4	1.27	1.46	Pdk4	1.365	1.65455	Pdk4	1.54	2.06	1.35	1.43	3.65	Pdk4	4.36	5.9	4.64	5	3.24	Pdk4	2.006	4.628	4.628	2.24501	0.00897825	TRUE	Pdk4	1.67	2.5	1.53	1.81	2.83	Pdk4	3.34	3.17	2.96	3.66	2.95	Pdk4	2.068	3.185	3.185	1.51522	0.0530728	TRUE
LOC102548022	uncharacterized LOC102548022	LOC102548022	7.8	7.24	LOC102548022	5.18	4.13	LOC102548022	7.52	0.619016	LOC102548022	3.32	2.42	2.45	2.43	3.12	LOC102548022	1.56	1.93	1.51	1.77	1.65	LOC102548022	2.748	1.684	2.748	0.626404	0.00913121	TRUE	LOC102548022	5.02	2.99	5.3	4.19	5.1	LOC102548022	3.41	2.89	3.57	3.03	3.44	LOC102548022	4.52	3.2325	4.52	0.72132	0.277329	TRUE
Trim47	tripartite motif-containing 47	Trim47	0.68	0.89	Trim47	0.69	1.18	Trim47	0.935	1.19108	Trim47	0.96	1.42	0.94	0.89	0.71	Trim47	1.91	2.34	1.81	1.79	3.31	Trim47	0.984	2.232	2.232	2.15129	0.00913603	TRUE	Trim47	1.38	1.27	1.14	1.69	1.83	Trim47	2.18	1.6	2.59	1.52	2.03	Trim47	1.462	1.935	1.935	1.30282	0.193425	TRUE
Gprc5b	G protein-coupled receptor, class C, group 5, member B	Gprc5b	21.18	23.48	Gprc5b	18.99	19.17	Gprc5b	22.33	0.854456	Gprc5b	46.84	45.99	44.2	44.58	43.37	Gprc5b	39.79	39.9	34.7	38.97	36.23	Gprc5b	44.996	37.918	44.996	0.843046	0.00926074	TRUE	Gprc5b	36.15	40.4	35.5	44.72	43.74	Gprc5b	41.48	38.67	31.04	33.59	38.27	Gprc5b	40.102	35.3925	40.102	0.882854	0.246771	TRUE
Hipk1	homeodomain interacting protein kinase 1	Hipk1	54.27	62.56	Hipk1	69.37	64.25	Hipk1	66.81	1.14371	Hipk1	60.02	56.77	56.84	59.58	59.21	Hipk1	69.27	66.89	68.11	68.64	65.74	Hipk1	58.484	67.73	67.73	1.15782	0.00926074	TRUE	Hipk1	62.39	66.45	57.37	61.7	64.26	Hipk1	77.17	67.07	64.84	67.38	73.18	Hipk1	62.434	68.1175	68.1175	1.09089	0.16069	TRUE
Uap1l1	UDP-N-acetylglucosamine pyrophosphorylase 1 like 1	Uap1l1	2.67	3.02	Uap1l1	2.12	1.98	Uap1l1	2.845	0.720562	Uap1l1	3.44	3.77	3.53	4.53	4.81	Uap1l1	2.47	2.53	2.75	2.88	2.41	Uap1l1	4.016	2.608	4.016	0.65792	0.00926074	TRUE	Uap1l1	3.38	4.68	4.23	4.84	4.49	Uap1l1	4.55	3.43	2.68	2.76	3.45	Uap1l1	4.324	3.08	4.324	0.718807	0.0566202	TRUE
Cyp2j10	cytochrome P450, family 2, subfamily j, polypeptide 10	Cyp2j10	1.31	0.85	Cyp2j10	0.57	0.35	Cyp2j10	1.08	0.425926	Cyp2j10	3.57	3.7	2.7	5.68	4.47	Cyp2j10	0.82	2.07	1.33	1.03	2.16	Cyp2j10	4.024	1.482	4.024	0.383608	0.00933861	TRUE	Cyp2j10	0.67	2.06	0.6	1.73	0.89	Cyp2j10	0.42	0.7	0.37	0.19	0.46	Cyp2j10	1.19	0.43	1.19	0.410853	0.136338	TRUE
Plpp3	phospholipid phosphatase 3	Plpp3	82.99	82.16	Plpp3	73.48	75.69	Plpp3	82.575	0.903239	Plpp3	121.74	119.07	116.12	120.46	135.73	Plpp3	105.65	89.22	93.89	102.1	83.11	Plpp3	122.624	94.794	122.624	0.773231	0.00933861	TRUE	Plpp3	138.01	126.66	138.78	145.81	159.57	Plpp3	179.8	120.61	99.92	120.22	153.06	Plpp3	141.766	123.453	141.766	0.87091	0.310273	TRUE
Adm	adrenomedullin	Adm	0.16	0.08	Adm	0.28	0.51	Adm	0.395	3.29167	Adm	0.25	0.24	0.04	0.17	0.32	Adm	0.52	0.82	0.76	0.51	0.57	Adm	0.204	0.636	0.636	2.42105	0.00947306	TRUE	Adm	0.26	0.56	0.1	0.46	0.12	Adm	1.02	0.55	0.66	0.36	0.59	Adm	0.3	0.54	0.54	1.6	0.207682	TRUE
Dlc1	DLC1 Rho GTPase activating protein	Dlc1	12.08	11.36	Dlc1	11.61	12.03	Dlc1	11.82	1.00853	Dlc1	15.46	14.19	13.24	13.49	13.95	Dlc1	21.8	19.91	16.04	18.84	19.58	Dlc1	14.066	19.234	19.234	1.36482	0.0095774	TRUE	Dlc1	14.68	16.88	11.67	12.47	14.59	Dlc1	17.37	14.29	14.14	14.8	16.28	Dlc1	14.058	14.8775	14.8775	1.05788	0.698267	TRUE
LOC100911992	uncharacterized LOC100911992	LOC100911992	51.14	64.43	LOC100911992	60.91	45.44	LOC100911992	57.785	0.920222	LOC100911992	63.56	54.63	61.21	63.15	66.26	LOC100911992	53.07	43.98	49.42	51.95	46.46	LOC100911992	61.762	48.976	61.762	0.793314	0.0095774	TRUE	LOC100911992	63.42	57.82	60.28	65.54	67.81	LOC100911992	94.02	52.82	51.79	52.31	63.57	LOC100911992	62.974	55.1225	62.974	0.875519	0.151495	TRUE
Ltbr	lymphotoxin beta receptor	Ltbr	4.04	3.86	Ltbr	4.36	4.61	Ltbr	4.485	1.13544	Ltbr	5.15	6.25	5.26	4.58	5.09	Ltbr	6.72	6.83	7	6.96	8	Ltbr	5.266	7.102	7.102	1.34215	0.0095774	TRUE	Ltbr	5.54	5.88	4.43	6.36	6.23	Ltbr	9.28	6.79	6.56	6.19	6.92	Ltbr	5.688	6.615	6.615	1.16016	0.182777	TRUE
Ttc4	tetratricopeptide repeat domain 4	Ttc4	14.89	14.57	Ttc4	18.62	20.57	Ttc4	19.595	1.33028	Ttc4	12.35	11.44	12.42	12.76	12.64	Ttc4	14.17	14.16	15.99	16.01	15.11	Ttc4	12.322	15.088	15.088	1.22267	0.00959984	TRUE	Ttc4	15.61	15.2	14.27	13.97	14.13	Ttc4	16.38	16.52	17.29	18.12	16.67	Ttc4	14.636	17.15	17.15	1.1706	0.050495	TRUE
Clybl	citrate lyase beta like	Clybl	8.03	7.74	Clybl	7.2	7.48	Clybl	7.885	0.930881	Clybl	9.7	7.76	7.52	10.28	9.87	Clybl	6.03	5.35	6.03	6.42	5.65	Clybl	9.026	5.896	9.026	0.657024	0.00965155	TRUE	Clybl	8.41	6	6.06	9.69	8.41	Clybl	6.23	6.08	4.98	6.5	6.05	Clybl	7.714	5.9025	7.714	0.768173	0.292069	TRUE
Slfn5	schlafen family member 5	Slfn5	11.05	12.67	Slfn5	7.2	8.58	Slfn5	11.86	0.665261	Slfn5	9.03	7.92	7.19	9.29	9.84	Slfn5	6.65	5.35	6.68	5.79	4.7	Slfn5	8.654	5.834	8.654	0.677862	0.00969147	TRUE	Slfn5	11.63	18.98	10.85	15.05	13.81	Slfn5	21.42	9.39	7.43	8.29	10.04	Slfn5	14.064	8.7875	14.064	0.627471	0.0309292	TRUE
Usp53	ubiquitin specific peptidase 53	Usp53	17.13	19.53	Usp53	21.33	19.21	Usp53	20.27	1.10584	Usp53	14.35	14.19	14.09	13.67	18.19	Usp53	20.28	21.41	19.6	18.92	21.63	Usp53	14.898	20.368	20.368	1.36472	0.00971594	TRUE	Usp53	12.46	14.99	11.66	13.22	15.94	Usp53	24.71	13.68	12.71	12.9	17.61	Usp53	13.654	14.225	14.225	1.04152	0.862652	TRUE
Fam53c	family with sequence similarity 53, member C	Fam53c	27.72	32.96	Fam53c	37.36	34.42	Fam53c	35.89	1.18293	Fam53c	29.38	27.87	27.41	26.35	28.26	Fam53c	33.35	31.4	31.07	33.45	32.26	Fam53c	27.854	32.306	32.306	1.15926	0.00973588	TRUE	Fam53c	35.68	33.04	32.85	34.48	35.86	Fam53c	41.59	39.58	40.4	40.96	46.57	Fam53c	34.382	41.8775	41.8775	1.21737	0.0142853	TRUE
Steap3	STEAP3 metalloreductase	Steap3	1.46	1.6	Steap3	1.64	1.1	Steap3	1.53	0.895425	Steap3	2.15	2.17	2.52	2.11	1.99	Steap3	1.51	1.44	1.24	1.52	1.5	Steap3	2.188	1.442	2.188	0.673951	0.00973588	TRUE	Steap3	1.65	1.33	1.72	1.85	2.1	Steap3	1.77	1.23	0.97	1.15	1.94	Steap3	1.73	1.3225	1.73	0.777322	0.364341	TRUE
Bin1	bridging integrator 1	Bin1	82.93	88.4	Bin1	77.47	84.23	Bin1	85.665	0.943793	Bin1	107.16	109.26	112.22	114.72	113.8	Bin1	97.15	97.46	101.96	100.99	98.29	Bin1	111.432	99.17	111.432	0.890058	0.00980633	TRUE	Bin1						Bin1						Bin1	103.902	99.1375	103.902	0.954188	0.555056	TRUE
LOC102546709	uncharacterized LOC102546709	LOC102546709			LOC102546709			LOC102546709	0.02	0.5	LOC102546709	0.39	0.5	0.4	0.49	0.31	LOC102546709	0.08	0.05	0.17	0.18	0	LOC102546709	0.418	0.096	0.418	0.378378	0.00980633	FALSE	LOC102546709						LOC102546709						LOC102546709
L3mbtl3	l(3)mbt-like 3 (Drosophila)	L3mbtl3	6.6	7.46	L3mbtl3	7.62	8.75	L3mbtl3	8.185	1.1643	L3mbtl3	4.9	4.94	4.45	4.22	4.4	L3mbtl3	6.27	5.53	6.93	7.09	5.45	L3mbtl3	4.582	6.254	6.254	1.35711	0.00992895	TRUE	L3mbtl3	6.97	7.35	6.96	6.57	6.49	L3mbtl3	7.27	7.24	8.4	8.24	7.52	L3mbtl3	6.868	7.85	7.85	1.14093	0.195147	TRUE
Cnnm4	cyclin and CBS domain divalent metal cation transport mediator 4	Cnnm4	4.78	5.18	Cnnm4	5.97	6.13	Cnnm4	6.05	1.21486	Cnnm4	6.32	5.84	5.56	5.69	5.87	Cnnm4	6.73	6.93	7.28	7.35	7.02	Cnnm4	5.856	7.062	7.062	1.20248	0.00997574	TRUE	Cnnm4	6.68	6.95	6.1	5.88	7.01	Cnnm4	6.94	6.64	7.25	8.23	7.91	Cnnm4	6.524	7.5075	7.5075	1.14848	0.128141	TRUE
LOC100362216	hypothetical protein LOC100362216	LOC100362216	2.14	2.2	LOC100362216	1.85	1.54	LOC100362216	2.17	0.781106	LOC100362216	3.05	2.51	2.95	3.25	3.38	LOC100362216	1.85	2.11	1.94	2.02	1.44	LOC100362216	3.028	1.872	3.028	0.630435	0.00997574	TRUE	LOC100362216	2.54	2.54	2.91	3.14	2.96	LOC100362216	2.81	1.99	2.25	2.06	2.83	LOC100362216	2.818	2.2825	2.818	0.816484	0.235484	TRUE
Nfil3	nuclear factor, interleukin 3 regulated	Nfil3	1.02	1.59	Nfil3	2.18	2.33	Nfil3	2.255	1.72797	Nfil3	1.4	1.72	1.41	1.99	2.35	Nfil3	2.59	2.82	2.81	2.78	2.53	Nfil3	1.774	2.706	2.706	1.49733	0.00997574	TRUE	Nfil3	1.53	1.88	1.7	1.56	1.82	Nfil3	3.88	2.9	3.3	2.94	2.17	Nfil3	1.698	2.8275	2.8275	1.6282	0.0170299	TRUE
Actg1	actin, gamma 1	Actg1	25.31	37.98	Actg1	29.4	18.45	Actg1	31.645	0.756044	Actg1	56.68	49.34	53.91	58.05	62.22	Actg1	44.65	43.17	46.53	47.62	45.28	Actg1	56.04	45.45	56.04	0.811364	0.010082	TRUE	Actg1	63.92	46.85	66.23	59.57	57.25	Actg1	87.47	48.83	52.7	52.82	56.52	Actg1	58.764	52.7175	58.764	0.89728	0.384572	TRUE
Arrdc2	arrestin domain containing 2	Arrdc2	2.01	2.28	Arrdc2	2.07	2.03	Arrdc2	2.145	0.955711	Arrdc2	4.74	5.88	5.6	5.04	6.11	Arrdc2	8.1	6.64	7	8.2	6.94	Arrdc2	5.474	7.376	7.376	1.34123	0.0101319	TRUE	Arrdc2	2.5	2.86	2.67	2.64	3.71	Arrdc2	5.22	3.05	3.06	3.24	3.34	Arrdc2	2.876	3.1725	3.1725	1.09963	0.357459	TRUE
Gpr146	G protein-coupled receptor 146	Gpr146	6.39	6.66	Gpr146	5.4	3.79	Gpr146	6.525	0.704215	Gpr146	5.2	5.72	4.81	4.91	6.11	Gpr146	4.29	3.3	3.23	4.19	4.16	Gpr146	5.35	3.834	5.35	0.721835	0.0101894	TRUE	Gpr146	7.54	7.97	6.49	7.47	9.15	Gpr146	6.05	4.95	3.82	4.64	7.51	Gpr146	7.724	5.23	7.724	0.681237	0.0384065	TRUE
LOC102547513	uncharacterized LOC102547513	LOC102547513	0	0	LOC102547513	0	0.07	LOC102547513	0.035	1	LOC102547513	0	0	0	0	0	LOC102547513	0.18	0.09	0.12	0.16	0.02	LOC102547513	0	0.114	0.114	2.14	0.0102079	FALSE	LOC102547513	0	0.03	0	0	0	LOC102547513	0.28	0.14	0.03	0.12	0	LOC102547513	0.006	0.0725	0.0725	1.62736	0.080289	FALSE
LOC102549265	uncharacterized LOC102549265	LOC102549265	1.54	1.89	LOC102549265	1.28	0.81	LOC102549265	1.715	0.609329	LOC102549265	1.67	1.27	1.74	1.9	1.79	LOC102549265	0.68	1	0.89	1.04	0.73	LOC102549265	1.674	0.868	1.674	0.54566	0.0102419	TRUE	LOC102549265	1.12	1.09	1.14	1.25	1.69	LOC102549265	0.87	0.99	0.28	0.44	0.42	LOC102549265	1.258	0.5325	1.258	0.465758	0.0309629	TRUE
LOC102556249	uncharacterized LOC102556249	LOC102556249	21.04	24.01	LOC102556249	13.79	12.55	LOC102556249	22.525	0.584684	LOC102556249	14.36	14.45	15.15	13.86	14.09	LOC102556249	13.33	10.99	10.98	12.66	12	LOC102556249	14.382	11.992	14.382	0.834968	0.0102419	TRUE	LOC102556249	19.8	18.74	18.08	20.07	19.47	LOC102556249	15.28	12.24	13.21	13.59	16.44	LOC102556249	19.232	13.87	19.232	0.722636	0.00186632	TRUE
Sh3bp5	SH3-domain binding protein 5	Sh3bp5	10.75	10.88	Sh3bp5	13	12.78	Sh3bp5	12.89	1.19186	Sh3bp5	23.24	24.1	28.15	21.97	22.22	Sh3bp5	32.11	28.97	29.49	32.47	29	Sh3bp5	23.936	30.408	30.408	1.26926	0.0102419	TRUE	Sh3bp5	13.73	14.38	12.36	12.74	12.46	Sh3bp5	15.27	13.86	15.16	16.98	16.45	Sh3bp5	13.134	15.6125	15.6125	1.18728	0.0457575	TRUE
Slc6a17	solute carrier family 6 member 17	Slc6a17	129.58	139.01	Slc6a17	161.12	137.5	Slc6a17	149.31	1.11181	Slc6a17	168.53	164.15	170.92	157.69	167.26	Slc6a17	183.7	179.52	186.32	192.79	178.44	Slc6a17	165.71	184.154	184.154	1.11124	0.0102419	TRUE	Slc6a17						Slc6a17						Slc6a17	190.34	219.843	219.843	1.15492	0.0408648	TRUE
Rab30	RAB30, member RAS oncogene family	Rab30	39.52	44.07	Rab30	58.75	57.59	Rab30	58.17	1.39179	Rab30	30.15	26.89	26.37	29.13	28.77	Rab30	31.97	34.32	33.14	34.9	33.06	Rab30	28.262	33.478	33.478	1.18391	0.0104406	TRUE	Rab30	26.01	26.98	26.45	24.77	25.19	Rab30	30.49	32.22	29.45	30.29	35.33	Rab30	25.88	31.8225	31.8225	1.22873	0.0227346	TRUE
LOC108351605	uncharacterized LOC108351605	LOC108351605	0.08	0.15	LOC108351605	0	0	LOC108351605	0.115	0	LOC108351605	0	0.03	0	0.15	0.03	LOC108351605	0	0	0	0	0	LOC108351605	0.042	0	0.042	0.704225	0.0104743	FALSE	LOC108351605	0	0	0.16	0	0.16	LOC108351605	0.01	0.01	0	0	0	LOC108351605	0.064	0.0025	0.064	0.625	0.189988	FALSE
Chrdl1	chordin-like 1	Chrdl1	7.04	8.27	Chrdl1	6.51	6.02	Chrdl1	7.655	0.818419	Chrdl1	3.41	3.17	3.7	3.79	3.1	Chrdl1	2.14	2.73	2.26	2.4	2.4	Chrdl1	3.434	2.386	3.434	0.703452	0.010483	TRUE	Chrdl1	2.12	1.6	2.13	2.15	2.15	Chrdl1	2.21	1.25	1.57	1.43	1.46	Chrdl1	2.03	1.4275	2.03	0.717136	0.115157	TRUE
Eaf1	ELL associated factor 1	Eaf1	5.21	6.32	Eaf1	7.21	6.35	Eaf1	6.78	1.17606	Eaf1	6.53	6.4	6.14	5.78	5.67	Eaf1	8.06	7.93	7.35	7.35	7.64	Eaf1	6.104	7.666	7.666	1.25177	0.010483	TRUE	Eaf1	6.4	5.82	5.47	5.97	5.92	Eaf1	6.4	6.23	6.93	6.66	6.9	Eaf1	5.916	6.68	6.68	1.12699	0.174291	TRUE
LOC102552849	uncharacterized LOC102552849	LOC102552849	0.48	0.68	LOC102552849	0.33	0.18	LOC102552849	0.58	0.439655	LOC102552849	1.35	1.08	1.24	1.27	1.34	LOC102552849	0.81	0.89	0.78	0.89	0.69	LOC102552849	1.256	0.812	1.256	0.672566	0.010483	TRUE	LOC102552849	1.96	1.95	2.06	1.9	2.04	LOC102552849	2.34	1.42	0.93	1.6	2.36	LOC102552849	1.982	1.5775	1.982	0.805716	0.324483	TRUE
LOC108349010	protein kish-B	LOC108349010	18.05	20.98	LOC108349010	25.99	25.33	LOC108349010	25.66	1.31489	LOC108349010	16.36	14.16	14.88	14.5	16.17	LOC108349010	18.21	19.09	18.65	17.48	18.73	LOC108349010	15.214	18.432	18.432	1.21013	0.010483	TRUE	LOC108349010	15.32	15.11	15.6	13.4	13.8	LOC108349010	20.91	17.39	18.13	17.47	20.68	LOC108349010	14.646	18.4175	18.4175	1.25576	0.036709	TRUE
Mtss1	metastasis suppressor 1	Mtss1	11.88	14.04	Mtss1	11.56	10.27	Mtss1	12.96	0.842207	Mtss1	26.15	23.92	26.41	27.17	23.33	Mtss1	20.43	22.37	20.45	22.85	20.33	Mtss1	25.396	21.286	25.396	0.838798	0.010483	TRUE	Mtss1	30.8	36.04	29.97	33.9	31.31	Mtss1	21.92	24.53	24.59	28.48	31.93	Mtss1	32.404	27.3825	32.404	0.845511	0.0533199	TRUE
Per3	period circadian clock 3	Per3	10.65	10.82	Per3	9.82	11.22	Per3	10.735	0.979972	Per3	9.67	8.79	10.32	9.5	9.95	Per3	7.37	7.45	7.5	8.44	8.5	Per3	9.646	7.852	9.646	0.815924	0.010483	TRUE	Per3	11.67	12.95	9.85	11.67	12.18	Per3	9.4	9.31	7.45	8.98	11.62	Per3	11.664	9.34	11.664	0.802448	0.060608	TRUE
Upp1	uridine phosphorylase 1	Upp1	3.18	2.96	Upp1	4.15	3.21	Upp1	3.68	1.1987	Upp1	3.45	2.37	2.66	2.67	3.64	Upp1	4.44	4.67	4.32	4.09	5.59	Upp1	2.958	4.622	4.622	1.54415	0.010483	TRUE	Upp1	2.88	3.49	2.72	2.83	3.45	Upp1	6.91	3.54	3.04	4.04	3.69	Upp1	3.074	3.5775	3.5775	1.15863	0.29484	TRUE
Gadd45a	growth arrest and DNA-damage-inducible, alpha	Gadd45a	8.31	9.1	Gadd45a	8.21	9.63	Gadd45a	8.92	1.0247	Gadd45a	3.22	3.63	2.79	3.01	3.18	Gadd45a	6.56	7.89	4.91	5.12	10.18	Gadd45a	3.166	6.932	6.932	2.15309	0.0105427	TRUE	Gadd45a	3.9	4.61	3.2	4.19	3.9	Gadd45a	6.95	4.5	4.95	4.54	5.01	Gadd45a	3.96	4.75	4.75	1.19458	0.178234	TRUE
Mertk	MER proto-oncogene, tyrosine kinase	Mertk	10.37	8.28	Mertk	12.71	11.42	Mertk	12.065	1.29383	Mertk	10.23	11.61	8.61	8.97	15.15	Mertk	18.55	17.36	15.64	15.52	17.58	Mertk	10.914	16.93	16.93	1.54621	0.0105492	TRUE	Mertk	10.24	12.31	10.71	9.57	17.1	Mertk	29.12	16.04	14.11	15.01	16.17	Mertk	11.986	15.3325	15.3325	1.27689	0.162431	TRUE
Idi1	isopentenyl-diphosphate delta isomerase 1	Idi1	25.21	29.07	Idi1	22.66	21.76	Idi1	27.14	0.818349	Idi1	20.31	18.55	19.48	20.51	21.34	Idi1	17.04	16.82	17.05	15.85	17.54	Idi1	20.038	16.86	20.038	0.842189	0.0105562	TRUE	Idi1	16.76	20.44	19.28	18.53	19.85	Idi1	16.34	15.02	18.26	17.06	17.56	Idi1	18.972	16.975	18.972	0.895292	0.257776	TRUE
Rgs16	regulator of G-protein signaling 16	Rgs16	5.32	4.34	Rgs16	9.94	9.5	Rgs16	9.72	2.01242	Rgs16	3.4	3.81	3.53	3.71	4.9	Rgs16	6.79	7.77	5.19	5.42	8.43	Rgs16	3.87	6.72	6.72	1.71788	0.010649	TRUE	Rgs16	8.91	8.31	7.48	8.7	6.85	Rgs16	10.52	9.1	7.25	8.4	8.89	Rgs16	8.05	8.41	8.41	1.04417	0.775199	TRUE
Lyz2	lysozyme 2	Lyz2	82.2	90.86	Lyz2	52.58	45.12	Lyz2	86.53	0.564544	Lyz2	35.6	34.17	35.49	34.21	43.19	Lyz2	28.56	26.66	28.23	29.93	24.46	Lyz2	36.532	27.568	36.532	0.755296	0.0106632	TRUE	Lyz2	46.85	70.54	52.12	54.1	53.45	Lyz2	80	43.1	33.44	40.61	48.03	Lyz2	55.412	41.295	55.412	0.745695	0.088993	TRUE
Arhgef16	Rho guanine nucleotide exchange factor 16	Arhgef16	0	0.05	Arhgef16	0.02	0	Arhgef16	0.025	0.4	Arhgef16	0.02	0.13	0.14	0.14	0.15	Arhgef16	0	0	0	0	0.01	Arhgef16	0.116	0.002	0.116	0.472222	0.0106888	FALSE	Arhgef16	0.48	0.23	0.38	0.53	0.38	Arhgef16	0.13	0.02	0.26	0.32	0.53	Arhgef16	0.4	0.2825	0.4	0.765	0.617692	FALSE
Prr5	proline rich 5	Prr5	2.79	2.18	Prr5	3.89	4.27	Prr5	4.08	1.64185	Prr5	2.84	3.43	2.56	1.82	3.02	Prr5	5.02	3.93	4.32	4.46	4.13	Prr5	2.734	4.372	4.372	1.57798	0.0106888	TRUE	Prr5	3.4	4.04	2.49	2.56	4.81	Prr5	7.19	5.69	5.28	5.76	5.8	Prr5	3.46	5.6325	5.6325	1.61025	0.036709	TRUE
Tgfb3	transforming growth factor, beta 3	Tgfb3	2.71	1.67	Tgfb3	4.12	6.35	Tgfb3	5.235	2.39041	Tgfb3	7.31	6.6	6.75	6.51	6.87	Tgfb3	10.38	7.62	10.86	10.37	9.03	Tgfb3	6.808	9.652	9.652	1.4117	0.0107537	TRUE	Tgfb3	4.91	3.89	3.84	4.03	3.85	Tgfb3	8.68	6.65	9.11	10.55	8.05	Tgfb3	4.104	8.59	8.59	2.06708	0.00292859	TRUE
Gys1	glycogen synthase 1	Gys1	5.38	5.24	Gys1	7.17	7.27	Gys1	7.22	1.3597	Gys1	9.25	8.75	9.84	8.64	9.3	Gys1	11.15	10.84	11.36	11.6	10.35	Gys1	9.156	11.06	11.06	1.2057	0.0110094	TRUE	Gys1	9.68	9.78	8.6	9.69	10.06	Gys1	12.5	12.5	11.77	12.53	12.96	Gys1	9.562	12.44	12.44	1.29787	0.00656879	TRUE
Slc25a1	solute carrier family 25 (mitochondrial carrier, citrate transporter), member 1	Slc25a1	8.73	10.07	Slc25a1	7.52	6.51	Slc25a1	9.4	0.746277	Slc25a1	11.31	12.82	12.67	13.25	11.99	Slc25a1	9.66	9.58	8.93	9.55	10.49	Slc25a1	12.408	9.642	12.408	0.778862	0.0110094	TRUE	Slc25a1	12.54	12.32	12.64	15.09	14.52	Slc25a1	13.55	11.31	11.38	10.38	11.81	Slc25a1	13.422	11.22	13.422	0.837154	0.108999	TRUE
Nfkbiz	NFKB inhibitor zeta	Nfkbiz	0.8	0.66	Nfkbiz	1.3	1.06	Nfkbiz	1.18	1.61644	Nfkbiz	0.68	0.74	0.57	0.59	0.74	Nfkbiz	1.24	1.57	1.16	1.01	1.94	Nfkbiz	0.664	1.384	1.384	1.94241	0.0110987	TRUE	Nfkbiz	0.43	0.48	0.27	0.32	0.87	Nfkbiz	1.04	0.83	1	0.51	1.03	Nfkbiz	0.474	0.8425	0.8425	1.64199	0.120944	TRUE
Tcf7	transcription factor 7 (T-cell specific, HMG-box)	Tcf7	0.61	0.76	Tcf7	0.41	0.47	Tcf7	0.685	0.642336	Tcf7	0.94	1.16	0.96	0.96	1.14	Tcf7	0.68	0.59	0.57	0.72	0.72	Tcf7	1.032	0.656	1.032	0.667845	0.0112581	TRUE	Tcf7	0.91	1.29	1.08	1.1	1.36	Tcf7	1.44	0.79	0.5	0.78	0.85	Tcf7	1.148	0.73	1.148	0.665064	0.0992725	TRUE
Adamts10	ADAM metallopeptidase with thrombospondin type 1 motif, 10	Adamts10	6.79	7.76	Adamts10	6.13	8.29	Adamts10	7.275	0.991065	Adamts10	7.19	8.04	8.67	6.7	6.59	Adamts10	11.44	8.94	9.48	11.21	10.9	Adamts10	7.438	10.394	10.394	1.39215	0.0112935	TRUE	Adamts10	6.98	7.67	6.7	8.68	8.16	Adamts10	15.09	8.58	9.03	8.95	10.58	Adamts10	7.638	9.285	9.285	1.21285	0.0617377	TRUE
Adcy4	adenylate cyclase 4	Adcy4	0.46	0.44	Adcy4	0.59	0.57	Adcy4	0.58	1.28889	Adcy4	0.82	0.67	0.62	0.68	0.88	Adcy4	1.36	0.99	1.13	1.04	1.15	Adcy4	0.734	1.134	1.134	1.47962	0.0112935	TRUE	Adcy4	1.1	1.23	0.8	1.15	1.2	Adcy4	3.37	1.43	1.36	1.25	1.28	Adcy4	1.096	1.33	1.33	1.19565	0.18718	TRUE
Cyp2ac1	cytochrome P450, family 2, subfamily ac, polypeptide 1	Cyp2ac1			Cyp2ac1			Cyp2ac1	0.02	1.33333	Cyp2ac1						Cyp2ac1						Cyp2ac1	0.022	0.22	0.22	2.62295	0.0112935	FALSE	Cyp2ac1						Cyp2ac1						Cyp2ac1
Efemp1	EGF-containing fibulin-like extracellular matrix protein 1	Efemp1	4.31	6.03	Efemp1	4.64	4.34	Efemp1	5.17	0.868472	Efemp1	6.39	6.19	5.97	7.18	6.92	Efemp1	2.6	4.63	4.61	4.06	3.32	Efemp1	6.53	3.844	6.53	0.594872	0.0112935	TRUE	Efemp1	4.02	5.24	3.39	7.16	4.17	Efemp1	5.32	3.45	2.55	3.36	3.26	Efemp1	4.796	3.155	4.796	0.664828	0.147598	TRUE
Fabp7	fatty acid binding protein 7	Fabp7	161.49	173.8	Fabp7	153.07	112.32	Fabp7	167.645	0.791524	Fabp7	307.2	283.81	357.45	380.93	349.85	Fabp7	189.31	246.97	250.46	249.16	253.15	Fabp7	335.848	237.81	335.848	0.708175	0.0112935	TRUE	Fabp7	231.29	206.46	216.99	318.64	271.15	Fabp7	196.37	159.33	137.28	180.33	253.11	Fabp7	248.906	182.512	248.906	0.733366	0.158557	TRUE
Grem1	gremlin 1, DAN family BMP antagonist	Grem1	4.14	4.88	Grem1	4.01	3.72	Grem1	4.51	0.856984	Grem1	2.49	3.01	2.09	2.65	2.56	Grem1	3.39	3.53	3.92	3.25	3.47	Grem1	2.56	3.512	3.512	1.35789	0.0112935	TRUE	Grem1	4.26	6.14	5.76	4.27	4.64	Grem1	6.15	6.81	8.17	8.02	5.36	Grem1	5.014	7.09	7.09	1.40594	0.1409	TRUE
Napepld	N-acyl phosphatidylethanolamine phospholipase D	Napepld	8.58	8.35	Napepld	14.58	12.83	Napepld	13.705	1.61902	Napepld	8.52	8.57	9.86	9	9.04	Napepld	10.38	11.46	12.32	11.66	11.19	Napepld	8.998	11.402	11.402	1.26423	0.0112935	TRUE	Napepld	5.7	8.03	5.66	6.08	5.37	Napepld	6.35	7.96	7.52	8.98	6.99	Napepld	6.168	7.8625	7.8625	1.27034	0.158557	TRUE
Shisa7	shisa family member 7	Shisa7	46.82	51.62	Shisa7	60.88	57.15	Shisa7	59.015	1.199	Shisa7	83.86	88.14	90.64	78.96	77	Shisa7	102.63	97.47	103.7	110.98	91.25	Shisa7	83.72	101.206	101.206	1.20861	0.0112935	TRUE	Shisa7	92.54	80.84	85.44	82.4	90.05	Shisa7	98.93	93.19	100.24	106.12	107.51	Shisa7	86.254	101.765	101.765	1.17962	0.0321042	TRUE
Slc25a18	solute carrier family 25 member 18	Slc25a18	32.21	38.12	Slc25a18	31.73	30.13	Slc25a18	35.165	0.879568	Slc25a18	35	25.35	30.85	29.8	36.9	Slc25a18	24.6	22.91	22.25	21.98	22.5	Slc25a18	31.58	22.848	31.58	0.724369	0.0112935	TRUE	Slc25a18	36.1	29.75	33.72	39.9	43.32	Slc25a18	40.58	31.35	27.28	30.28	40.38	Slc25a18	36.558	32.3225	36.558	0.884459	0.452692	TRUE
Slc2a1	solute carrier family 2 member 1	Slc2a1	25.01	20.12	Slc2a1	26.77	30.41	Slc2a1	28.59	1.26701	Slc2a1	39.76	60.13	42.76	38.01	42.91	Slc2a1	79.77	67.32	58.64	67.87	84.27	Slc2a1	44.714	71.574	71.574	1.59937	0.0112935	TRUE	Slc2a1	45.08	59.92	45.02	56.33	63.95	Slc2a1	117.39	77.91	73.32	66.85	76.37	Slc2a1	54.06	73.6125	73.6125	1.36101	0.0481112	TRUE
Swap70	SWAP switching B-cell complex 70	Swap70	6.81	6.42	Swap70	5.83	5.69	Swap70	6.615	0.870748	Swap70	7.79	7.25	6.47	7.47	7.93	Swap70	5	6.32	5.74	5.28	4.7	Swap70	7.382	5.408	7.382	0.736167	0.0112935	TRUE	Swap70	7.15	6.6	5.65	7.36	7.6	Swap70	7.45	5.2	4.38	4.66	5.82	Swap70	6.872	5.015	6.872	0.733649	0.0188226	TRUE
Txnrd1	thioredoxin reductase 1	Txnrd1	18.94	20.29	Txnrd1	21.71	23.38	Txnrd1	22.545	1.14938	Txnrd1	25.02	21.16	21.95	23.16	24.56	Txnrd1	27.31	33.35	29.55	27.37	33.44	Txnrd1	23.17	30.204	30.204	1.30228	0.0113684	TRUE	Txnrd1	24.51	21.61	21.38	23.19	23.35	Txnrd1	25.97	23.8	25.4	24.2	23.02	Txnrd1	22.808	24.105	24.105	1.05662	0.579792	TRUE
Agtrap	angiotensin II receptor-associated protein	Agtrap	6.93	6.74	Agtrap	8.36	8.48	Agtrap	8.42	1.23189	Agtrap	11.06	11.53	11.01	10.23	11.58	Agtrap	15.69	13.08	13.72	14.78	12.72	Agtrap	11.082	13.998	13.998	1.26078	0.011521	TRUE	Agtrap	8.85	9.75	7.91	8.82	9.95	Agtrap	10.54	9.15	8.02	10.06	10.9	Agtrap	9.056	9.5325	9.5325	1.05204	0.725292	TRUE
Hyou1	hypoxia up-regulated 1	Hyou1	24.88	25.22	Hyou1	34.1	33.15	Hyou1	33.625	1.34232	Hyou1	42.58	40.44	41.19	41.46	43.67	Hyou1	51.18	49.72	58.52	60.18	46.05	Hyou1	41.868	53.13	53.13	1.26835	0.0116003	TRUE	Hyou1	53.45	60.45	49.12	52.07	50.38	Hyou1	53.32	54.36	61.94	70.61	62.67	Hyou1	53.094	62.395	62.395	1.17485	0.103031	TRUE
Ldlrad4	low density lipoprotein receptor class A domain containing 4	Ldlrad4	19.82	21.21	Ldlrad4	16.63	15.55	Ldlrad4	20.515	0.784304	Ldlrad4	7.58	7.66	7.28	7.65	7.81	Ldlrad4	6.88	6.43	5.49	6.56	6.07	Ldlrad4	7.596	6.286	7.596	0.829782	0.0116003	TRUE	Ldlrad4	11.32	13.04	12.1	10.94	12.18	Ldlrad4	12.05	10.32	9.34	8.36	10.02	Ldlrad4	11.916	9.51	11.916	0.799767	0.0422934	TRUE
Spred3	sprouty-related, EVH1 domain containing 3	Spred3	13.55	13.67	Spred3	13.37	13.86	Spred3	13.615	1.00037	Spred3	10.52	11.09	9.98	10.34	10.4	Spred3	12.4	13.08	12.1	12.59	12.45	Spred3	10.466	12.524	12.524	1.19478	0.0116003	TRUE	Spred3	14.77	12.37	13.6	12.97	14.34	Spred3	18.73	16.11	19.29	17.59	18.06	Spred3	13.61	17.7625	17.7625	1.30288	0.021013	TRUE
Zhx2	zinc fingers and homeoboxes 2	Zhx2	4.33	4.23	Zhx2	4.45	4.38	Zhx2	4.415	1.03154	Zhx2	8.52	8.39	8.63	8.72	8.39	Zhx2	12.26	10.21	10.13	11.06	9.79	Zhx2	8.53	10.69	10.69	1.25029	0.0116003	TRUE	Zhx2	7.77	8.53	6.8	8.12	8.01	Zhx2	13.04	8.71	8.42	9.86	9.47	Zhx2	7.846	9.115	9.115	1.1597	0.088993	TRUE
Myadm	myeloid-associated differentiation marker	Myadm	15.21	16.78	Myadm	13.72	14.98	Myadm	15.995	0.897155	Myadm	32.86	34.01	34.03	30.3	30.99	Myadm	29.19	26.02	25.81	28.3	26.26	Myadm	32.438	27.116	32.438	0.836437	0.0117177	TRUE	Myadm	29.24	28.95	28.33	26.44	27.02	Myadm	24.89	25.81	28.5	28.9	25.63	Myadm	27.996	27.21	27.996	0.972024	0.640459	TRUE
Eprs	glutamyl-prolyl-tRNA synthetase	Eprs	39.53	38.04	Eprs	49.94	47.1	Eprs	48.52	1.251	Eprs	34.96	32.69	33.09	34.49	36.25	Eprs	38.96	43.64	42.57	40.7	40.83	Eprs	34.296	41.34	41.34	1.20479	0.0117494	TRUE	Eprs	37.62	44.36	35.45	37.02	38.92	Eprs	43.6	40.36	43.39	46.48	46.84	Eprs	38.674	44.2675	44.2675	1.14426	0.104102	TRUE
Htra4	HtrA serine peptidase 4	Htra4	8.23	10.83	Htra4	6.62	6.2	Htra4	9.53	0.672613	Htra4	8.4	5.51	7.36	5.74	8.31	Htra4	4.76	3.56	4.26	4.44	4.87	Htra4	7.064	4.378	7.064	0.62507	0.0117682	TRUE	Htra4	11.36	5.09	7.32	6.36	7.43	Htra4	7.57	5.13	5.5	5.2	5.92	Htra4	7.512	5.4375	7.512	0.72747	0.297488	TRUE
Zfp36	zinc finger protein 36	Zfp36	2.54	2.06	Zfp36	3.25	4.67	Zfp36	3.96	1.72174	Zfp36	3.34	3.75	2.56	2.28	3.31	Zfp36	11	11.16	5.41	5.9	13.9	Zfp36	3.048	9.474	9.474	3.0413	0.011787	TRUE	Zfp36	4.51	3.98	3.08	4.17	4.46	Zfp36	9.57	5.83	5.13	6.21	4.35	Zfp36	4.04	5.38	5.38	1.32367	0.106521	TRUE
Entpd2	ectonucleoside triphosphate diphosphohydrolase 2	Entpd2	6.74	6.46	Entpd2	6.67	7.28	Entpd2	6.975	1.05682	Entpd2	12.4	14.96	15.02	13.33	13.61	Entpd2	11.36	10.4	10	11.76	10.6	Entpd2	13.864	10.824	13.864	0.782297	0.0119612	TRUE	Entpd2	12.94	12.03	12.47	16.57	17.42	Entpd2	14.43	13.27	11.54	12.78	16.04	Entpd2	14.286	13.4075	14.286	0.938934	0.76287	TRUE
Oas1b	2-5 oligoadenylate synthetase 1B	Oas1b	0.93	1.53	Oas1b	1.15	0.75	Oas1b	1.23	0.772358	Oas1b	0.85	0.92	0.99	1.5	0.8	Oas1b	0.23	0.33	0.36	0.5	0.5	Oas1b	1.012	0.384	1.012	0.435252	0.0120197	TRUE	Oas1b	1.35	1.66	2.01	1.85	1.65	Oas1b	1.19	0.98	0.47	0.63	0.98	Oas1b	1.704	0.765	1.704	0.47949	0.0188209	TRUE
Phc2	polyhomeotic homolog 2	Phc2	13.82	14.38	Phc2	14.37	13.88	Phc2	14.125	1.00177	Phc2	16.9	16.18	18.43	16.61	17.35	Phc2	21.41	20.07	20.69	19.43	21.56	Phc2	17.094	20.632	20.632	1.20577	0.0120197	TRUE	Phc2	19.28	20.07	15.85	17.17	18.67	Phc2	24.04	19.48	18.18	20.6	22.5	Phc2	18.208	20.19	20.19	1.10826	0.305989	TRUE
Scrn1	secernin 1	Scrn1	95.31	119.73	Scrn1	102.9	88.63	Scrn1	107.52	0.890672	Scrn1	72.53	59.6	67.07	66.68	67.04	Scrn1	53.58	56.44	55.95	55.8	58	Scrn1	66.584	55.954	66.584	0.840591	0.0122088	TRUE	Scrn1	122.76	128.5	111.48	115.37	113.67	Scrn1	77.84	101.34	99.28	91.2	117.53	Scrn1	118.356	102.338	118.356	0.864773	0.0715074	TRUE
Fmo2	flavin containing monooxygenase 2	Fmo2	0.43	0.5	Fmo2	1.55	1.18	Fmo2	1.365	2.93548	Fmo2	0.2	0.49	0.12	0.14	0.52	Fmo2	1.55	1.35	1.23	1.39	0.49	Fmo2	0.294	1.202	1.202	3.30457	0.0124949	TRUE	Fmo2	0.52	1.52	0.51	0.23	1.1	Fmo2	5.15	2.25	1.39	1.4	1.75	Fmo2	0.776	1.6975	1.6975	2.05194	0.0916908	TRUE
Nadk2	NAD kinase 2, mitochondrial	Nadk2	35.71	38.18	Nadk2	35.66	30.58	Nadk2	36.945	0.896468	Nadk2	35.24	29.18	30.37	32.7	32.02	Nadk2	25.3	28.23	26.87	26.94	24.54	Nadk2	31.902	26.376	31.902	0.827323	0.012532	TRUE	Nadk2	25.74	24.55	26.45	27.33	25.87	Nadk2	33.97	25.58	22.34	23.53	30.04	Nadk2	25.988	25.3725	25.988	0.976407	0.729035	TRUE
Tmem176b	transmembrane protein 176B	Tmem176b	38.97	43.76	Tmem176b	34.06	26.02	Tmem176b	41.365	0.726218	Tmem176b	45.86	37.71	40.16	40.97	47.14	Tmem176b	32.43	30.99	34.4	34.5	35.8	Tmem176b	42.368	33.624	42.368	0.794104	0.012532	TRUE	Tmem176b	60.72	53.49	57.11	51.99	61.16	Tmem176b	70.52	42.66	39.25	44.57	61.84	Tmem176b	56.894	47.08	56.894	0.827806	0.17854	TRUE
RGD1559731	similar to RIKEN cDNA 4930578C19	RGD1559731	0.77	1.07	RGD1559731	0.77	0.74	RGD1559731	0.92	0.820652	RGD1559731	0.59	0.46	0.49	0.59	0.67	RGD1559731	0.36	0.29	0.34	0.31	0.28	RGD1559731	0.56	0.316	0.56	0.630303	0.0125981	TRUE	RGD1559731	0.66	0.94	0.8	0.85	0.81	RGD1559731	1.05	0.45	0.41	0.47	0.67	RGD1559731	0.812	0.5	0.812	0.657895	0.0571093	TRUE
B3glct	beta 3-glucosyltransferase	B3glct	9.96	11	B3glct	8.02	7.73	B3glct	10.48	0.751431	B3glct	6.48	6.73	5.86	6.05	6.82	B3glct	5.47	5.15	4.91	5.47	5.47	B3glct	6.388	5.294	6.388	0.831381	0.0126284	TRUE	B3glct	8.65	10.08	9.11	9.14	9.72	B3glct	7.36	6.37	6.42	6.84	6.78	B3glct	9.34	6.6025	9.34	0.710011	0.00230183	TRUE
Fbxw11	F-box and WD repeat domain containing 11	Fbxw11	45.16	52.16	Fbxw11	63.78	57.8	Fbxw11	60.79	1.24928	Fbxw11	52.47	51.91	55.86	52.82	52.57	Fbxw11	58	61.9	63.23	62.83	60.2	Fbxw11	53.126	61.232	61.232	1.15229	0.0128244	TRUE	Fbxw11	56.47	58.13	53.61	52.62	54.63	Fbxw11	64.57	63.27	65.12	69.04	71.59	Fbxw11	55.092	67.255	67.255	1.22038	0.00297792	TRUE
Oas1a	2'-5' oligoadenylate synthetase 1A	Oas1a	1.05	0.71	Oas1a	0.08	0.27	Oas1a	0.88	0.198864	Oas1a	0.71	0.69	0.63	1.36	1.14	Oas1a	0.35	0.29	0.36	0.24	0.29	Oas1a	0.906	0.306	0.906	0.403579	0.0128244	TRUE	Oas1a	1.29	2.08	1.56	1.77	0.77	Oas1a	1.61	0.62	0.66	0.7	0.7	Oas1a	1.494	0.67	1.494	0.483061	0.0831782	TRUE
Kcns2	potassium voltage-gated channel, modifier subfamily S, member 2	Kcns2	8.9	7.6	Kcns2	11.01	10.83	Kcns2	10.92	1.32364	Kcns2	8.92	9.78	10.27	9.21	7.85	Kcns2	11.95	12.61	12.57	11.99	11.27	Kcns2	9.206	12.078	12.078	1.30862	0.0128292	TRUE	Kcns2	5.98	7.32	5.99	5.51	5.49	Kcns2	3.49	6.99	8.59	6.4	5.39	Kcns2	6.058	6.8425	6.8425	1.1274	0.568979	TRUE
Lrrc75a	leucine rich repeat containing 75A	Lrrc75a	2.86	3.86	Lrrc75a	2.03	1.4	Lrrc75a	3.36	0.510417	Lrrc75a	1.82	1.23	1.35	1.56	1.72	Lrrc75a	0.98	1.08	0.91	0.97	0.95	Lrrc75a	1.536	0.978	1.536	0.658924	0.0128881	TRUE	Lrrc75a	3.63	3.91	3.08	2.83	3.85	Lrrc75a	2.31	2.21	1.94	1.95	2.42	Lrrc75a	3.46	2.13	3.46	0.626404	0.0146859	TRUE
Mycl	v-myc avian myelocytomatosis viral oncogene lung carcinoma derived homolog	Mycl	2.95	2.43	Mycl	2.68	2.86	Mycl	2.77	1.02974	Mycl	7.23	7.89	8.07	6.59	8.25	Mycl	9.53	9.1	9.53	9.28	9.46	Mycl	7.606	9.38	9.38	1.23021	0.0128881	TRUE	Mycl	5.32	4.31	5.03	5.07	5.21	Mycl	6.22	6.37	6.58	6.63	6.64	Mycl	4.988	6.555	6.555	1.30798	0.0159161	TRUE
Pou3f2	POU class 3 homeobox 2	Pou3f2	17.86	18.49	Pou3f2	18.83	16.02	Pou3f2	18.175	0.958735	Pou3f2	4.14	3.2	3.13	3.77	3.97	Pou3f2	2.74	2.6	2.7	2.38	2.45	Pou3f2	3.642	2.574	3.642	0.714591	0.0128881	TRUE	Pou3f2	5.64	7.43	5.3	6.83	6.4	Pou3f2	5.26	4.35	4.26	4.06	5.22	Pou3f2	6.32	4.4725	6.32	0.712227	0.0186917	TRUE
Rftn2	raftlin family member 2	Rftn2	13.36	13.03	Rftn2	11.04	8.91	Rftn2	13.195	0.755968	Rftn2	12.97	11.54	12.14	13.32	12.72	Rftn2	10.83	10.91	9.82	10.17	10.31	Rftn2	12.538	10.408	12.538	0.831461	0.0128881	TRUE	Rftn2	11.79	11.57	12.01	12.62	12.43	Rftn2	14.98	10.8	8.61	10.27	13.84	Rftn2	12.084	10.88	12.084	0.901182	0.322256	TRUE
Siah3	siah E3 ubiquitin protein ligase family member 3	Siah3	0.8	0.38	Siah3	0.61	1.12	Siah3	0.865	1.4661	Siah3	2.03	1.85	2.17	1.94	1.93	Siah3	3.2	2.76	2.62	3.69	3.22	Siah3	1.984	3.098	3.098	1.53455	0.0128881	TRUE	Siah3	1.77	2.99	2.58	2.06	2.35	Siah3	2.51	5.38	5.04	5.08	4.2	Siah3	2.35	4.925	4.925	2.05102	0.00960799	TRUE
Trib1	tribbles pseudokinase 1	Trib1	2.72	1.82	Trib1	2.37	2.46	Trib1	2.415	1.06388	Trib1	0.76	1.35	1.09	0.77	1.48	Trib1	5.01	5.33	2.36	2.5	6.59	Trib1	1.09	4.358	4.358	3.74622	0.0128881	TRUE	Trib1	1.87	1.48	1.06	1.18	2.86	Trib1	4.05	3.11	3.51	2.86	2.22	Trib1	1.69	2.925	2.925	1.68994	0.0755346	TRUE
Megf10	multiple EGF-like domains 10	Megf10	6.57	7.99	Megf10	8.77	7.2	Megf10	7.985	1.09684	Megf10	16.72	14.19	15.48	15.67	15.81	Megf10	18.77	21.98	19.13	19.08	18.74	Megf10	15.574	19.54	19.54	1.25303	0.0129928	TRUE	Megf10	9.98	11.94	9.35	11.04	10.92	Megf10	16.6	11.38	9.38	9.92	10.01	Megf10	10.646	10.1725	10.646	0.955937	0.63686	TRUE
Palmd	palmdelphin	Palmd	13.35	13.85	Palmd	9.88	9.84	Palmd	13.6	0.725	Palmd	15.71	14.19	15.82	14.87	16.5	Palmd	12.99	12.21	11.5	13.46	12.34	Palmd	15.418	12.5	15.418	0.81196	0.0134244	TRUE	Palmd	21.9	15.48	23.47	19.4	18.47	Palmd	18.13	17.23	16.85	21.23	18.86	Palmd	19.744	18.5425	19.744	0.939453	0.825202	TRUE
Sec22c	SEC22 homolog C, vesicle trafficking protein	Sec22c	21.62	24.48	Sec22c	29.19	27.13	Sec22c	28.16	1.22169	Sec22c	20.52	18.37	19.26	18.36	19.48	Sec22c	21.92	21.71	22.9	24.97	21.46	Sec22c	19.198	22.592	22.592	1.17587	0.0135596	TRUE	Sec22c	29.1	28.67	26.61	26.07	27.92	Sec22c	29.36	29.7	30.1	32.48	35.17	Sec22c	27.674	31.8625	31.8625	1.15081	0.0342457	TRUE
Coro1b	coronin 1B	Coro1b	35.6	36.14	Coro1b	35.62	31.35	Coro1b	35.87	0.93351	Coro1b	42.36	39.88	41.17	43.33	42.07	Coro1b	36.65	36.69	37.35	35.74	37.92	Coro1b	41.762	36.87	41.762	0.88314	0.0135804	TRUE	Coro1b	35.26	34.31	32.82	39.05	37.6	Coro1b	39.71	35.06	31.57	31.97	33.58	Coro1b	35.808	33.045	35.808	0.923053	0.275478	TRUE
LOC102556416	uncharacterized LOC102556416	LOC102556416	0	0.01	LOC102556416	0	0	LOC102556416	0.005	0	LOC102556416	0.24	0.29	0.29	0.39	0.24	LOC102556416	0.02	0.17	0.05	0.12	0.06	LOC102556416	0.29	0.084	0.29	0.471795	0.0135804	FALSE	LOC102556416	0.17	0.05	0.16	0.19	0.09	LOC102556416	0.01	0.02	0	0.04	0.05	LOC102556416	0.132	0.0275	0.132	0.549569	0.217392	FALSE
Kif3b	kinesin family member 3B	Kif3b	36.33	36.75	Kif3b	46.84	42.33	Kif3b	44.585	1.22017	Kif3b	36.54	35.47	35.24	36.42	35.12	Kif3b	40.2	42.46	42.53	43.43	38.73	Kif3b	35.758	41.47	41.47	1.15929	0.0136081	TRUE	Kif3b	35.26	35.58	33.35	30.6	31.5	Kif3b	32.66	36.94	38.78	39.44	37.47	Kif3b	33.258	38.1575	38.1575	1.14688	0.0944255	TRUE
Tnfsf10	tumor necrosis factor superfamily member 10	Tnfsf10	2.02	3.56	Tnfsf10	1.37	1.62	Tnfsf10	2.79	0.535842	Tnfsf10	1.83	1.27	1.8	2	2.43	Tnfsf10	0.95	0.91	1.22	0.88	0.75	Tnfsf10	1.866	0.942	1.866	0.53001	0.0136081	TRUE	Tnfsf10	2.26	2.79	2.85	2.83	2.62	Tnfsf10	2.2	1.23	1.11	1.29	1.58	Tnfsf10	2.67	1.3025	2.67	0.506318	0.00187735	TRUE
Ube2w	ubiquitin-conjugating enzyme E2W	Ube2w	50.72	46.89	Ube2w	56.51	57.07	Ube2w	56.79	1.16361	Ube2w	33.42	34.26	31.13	32.51	31.3	Ube2w	35.12	40.65	39.49	38.19	37.32	Ube2w	32.524	38.154	38.154	1.17257	0.0136081	TRUE	Ube2w	28.82	29.58	29.43	25.9	26.51	Ube2w	25.34	30.96	32.92	33.91	29.41	Ube2w	28.048	31.8	31.8	1.1333	0.169102	TRUE
Ubr4	ubiquitin protein ligase E3 component n-recognin 4	Ubr4	53.08	53.59	Ubr4	54.91	61.94	Ubr4	58.425	1.09543	Ubr4	97.86	100.02	105.39	100.73	101.63	Ubr4	114.95	108.24	113.87	119	110.05	Ubr4	101.126	113.222	113.222	1.11949	0.0136081	TRUE	Ubr4	122.61	128.43	110.54	117.19	121.87	Ubr4	125.69	123.18	121.74	123.76	129.2	Ubr4	120.128	124.47	124.47	1.03611	0.574437	TRUE
Lamb1	laminin subunit beta 1	Lamb1	6.87	9.01	Lamb1	7.65	6.88	Lamb1	7.94	0.914987	Lamb1	14.08	13.55	14.16	12.66	12.2	Lamb1	15.69	15.65	15.78	17.02	15.31	Lamb1	13.33	15.89	15.89	1.19062	0.0136601	TRUE	Lamb1	18.08	16.7	18.04	16.43	15.16	Lamb1	16.73	19.13	21.12	21.15	19.4	Lamb1	16.882	20.2	20.2	1.19538	0.105441	TRUE
Pdlim4	PDZ and LIM domain 4	Pdlim4	7.87	9.45	Pdlim4	7.35	7.93	Pdlim4	8.66	0.882217	Pdlim4	8.91	11.16	8.58	7.55	9.46	Pdlim4	13.25	13.95	11.27	11.81	14.07	Pdlim4	9.132	12.87	12.87	1.4049	0.0136679	TRUE	Pdlim4	11.25	9.1	10.01	14.16	13.26	Pdlim4	19.58	13.97	15.8	11.34	14.57	Pdlim4	11.556	13.92	13.92	1.20281	0.260659	TRUE
Grm3	glutamate metabotropic receptor 3	Grm3	156.47	167.92	Grm3	97.72	109.04	Grm3	162.195	0.637381	Grm3	78.28	66.09	51.68	76.93	72.6	Grm3	47.58	52.92	42.32	45.2	48.07	Grm3	69.116	47.218	69.116	0.683628	0.0137738	TRUE	Grm3	47.16	43.16	49.96	47.82	56.15	Grm3	68.21	37.42	36.18	34.32	40.61	Grm3	48.85	37.1325	48.85	0.760623	0.0214687	TRUE
Tmem52	transmembrane protein 52	Tmem52	0.07	0.01	Tmem52	0.47	0.36	Tmem52	0.415	10.375	Tmem52	0.02	0.35	0.25	0.14	0.3	Tmem52	0.75	1.19	0.99	0.82	0.49	Tmem52	0.212	0.848	0.848	3.03846	0.0137738	TRUE	Tmem52	0.12	0.14	0.04	0.07	0.29	Tmem52	0.86	0.53	0.19	0.54	0.23	Tmem52	0.132	0.3725	0.3725	2.03664	0.156611	TRUE
Lingo2	leucine rich repeat and Ig domain containing 2	Lingo2	9.45	8.22	Lingo2	6.2	7.38	Lingo2	8.835	0.768534	Lingo2	3.65	3.6	3.6	3.94	4.57	Lingo2	2.99	2.58	2.74	2.65	2.99	Lingo2	3.872	2.79	3.872	0.727593	0.0138098	TRUE	Lingo2	5.12	6.87	6.32	6.21	4.95	Lingo2	3.81	4.56	4.46	4.71	3.98	Lingo2	5.894	4.4275	5.894	0.755339	0.105716	TRUE
Fam213a	family with sequence similarity 213, member A	Fam213a	17.7	19.32	Fam213a	17.33	12.25	Fam213a	18.51	0.799028	Fam213a	16.97	17.92	14.83	17.95	20.26	Fam213a	14.02	13.11	11.32	12.55	14.07	Fam213a	17.586	13.014	17.586	0.74149	0.0138352	TRUE	Fam213a	18.51	15.82	17.44	19.98	21.45	Fam213a	20.48	17.3	16.13	14.35	19.26	Fam213a	18.64	16.76	18.64	0.89968	0.4922	TRUE
Carmil1	capping protein regulator and myosin 1 linker 1	Carmil1	16.23	19.86	Carmil1	16.81	17.27	Carmil1	18.045	0.944306	Carmil1	12.41	11.94	10.97	11.55	11.29	Carmil1	10.56	9.36	9.64	10.79	9.58	Carmil1	11.632	9.986	11.632	0.8597	0.0138567	TRUE	Carmil1	16.5	15.94	15.53	17.15	18.61	Carmil1	17.96	14.55	12.86	14.07	18.87	Carmil1	16.746	15.0875	16.746	0.901549	0.268912	TRUE
Ccdc184	coiled-coil domain containing 184	Ccdc184	6.01	6.98	Ccdc184	2.97	3.57	Ccdc184	6.495	0.503464	Ccdc184	4.61	5.59	4.91	4.64	4.16	Ccdc184	3.54	3.35	2.91	3.46	3.76	Ccdc184	4.782	3.404	4.782	0.717739	0.0138567	TRUE	Ccdc184	5.85	7.25	5.54	7.88	5.67	Ccdc184	3.12	4.54	5.59	4.58	3.61	Ccdc184	6.438	4.58	6.438	0.715815	0.0891628	TRUE
Dupd1	dual specificity phosphatase and pro isomerase domain containing 1	Dupd1	0.28	0.16	Dupd1	0.3	0.14	Dupd1	0.22	1	Dupd1	2.06	2.5	2.37	1.8	2.19	Dupd1	2.8	2.9	2.93	2.91	3.18	Dupd1	2.184	2.944	2.944	1.33275	0.0138567	TRUE	Dupd1	0.23	0.28	0.2	0.15	0.04	Dupd1	0.13	0.13	0.2	0.35	0.34	Dupd1	0.18	0.255	0.255	1.26786	0.456392	FALSE
Emp1	epithelial membrane protein 1	Emp1	5.29	5.2	Emp1	4.73	4.48	Emp1	5.245	0.877979	Emp1	3.37	2.91	2.2	3.46	3.69	Emp1	11.42	13.91	7.63	6.04	20.86	Emp1	3.126	11.972	11.972	3.7421	0.0138567	TRUE	Emp1	2.86	5.51	2.34	3.68	3.85	Emp1	11.59	3.15	3.4	3.13	3.09	Emp1	3.648	3.1925	3.648	0.878469	0.76058	TRUE
Fam198a	family with sequence similarity 198, member A	Fam198a	0.3	0.38	Fam198a	0.21	0.2	Fam198a	0.34	0.602941	Fam198a	1.05	0.77	0.84	0.99	1.14	Fam198a	0.57	0.54	0.67	0.54	0.56	Fam198a	0.958	0.576	0.958	0.638941	0.0138567	TRUE	Fam198a	0.8	0.82	0.54	1.18	1.08	Fam198a	0.62	0.42	0.42	0.58	0.86	Fam198a	0.884	0.57	0.884	0.680894	0.249652	TRUE
Hist3h2ba	histone cluster 3, H2ba	Hist3h2ba	29.95	38.4	Hist3h2ba	23.86	19.86	Hist3h2ba	34.175	0.639649	Hist3h2ba	33.5	40.83	36.31	36.41	35.48	Hist3h2ba	29.11	24.12	24.93	28.37	30.51	Hist3h2ba	36.506	27.408	36.506	0.751462	0.0138567	TRUE	Hist3h2ba	34.63	24.42	34.13	44.77	36.34	Hist3h2ba	26.94	29.14	33.98	30.89	29.14	Hist3h2ba	34.858	30.7875	34.858	0.88356	0.752373	TRUE
Inpp5d	inositol polyphosphate-5-phosphatase D	Inpp5d	3.12	4.5	Inpp5d	5.92	3.83	Inpp5d	4.875	1.27953	Inpp5d	4.84	4.41	3.69	3.96	4.13	Inpp5d	5.72	5.71	5.05	5.87	4.81	Inpp5d	4.206	5.432	5.432	1.28472	0.0138567	TRUE	Inpp5d	6.44	6.21	5.8	5.37	6.6	Inpp5d	11.28	6.48	6.17	6.45	7.84	Inpp5d	6.084	6.735	6.735	1.10527	0.325473	TRUE
Nmur2	neuromedin U receptor 2	Nmur2			Nmur2			Nmur2	0	1	Nmur2	1.14	1.18	1.51	1.36	1.63	Nmur2	0	1.31	0.2	0.02	0.05	Nmur2	1.364	0.316	1.364	0.284153	0.0138567	TRUE	Nmur2						Nmur2						Nmur2
Plcl1	phospholipase C-like 1	Plcl1	21.98	24.52	Plcl1	24.29	21.03	Plcl1	23.25	0.974624	Plcl1	19.22	16.67	17.02	19.97	19.93	Plcl1	22.93	26.32	23.75	23.46	22.45	Plcl1	18.562	23.782	23.782	1.27971	0.0138567	TRUE	Plcl1	17.81	21.13	14.96	16.93	18.62	Plcl1	20.75	20.63	20.43	18.02	17.75	Plcl1	17.89	19.2075	19.2075	1.07324	0.677814	TRUE
RGD1308428	similar to RIKEN cDNA 4931406P16	RGD1308428	13.26	14.11	RGD1308428	11.12	16.09	RGD1308428	13.685	0.994154	RGD1308428	11.25	11.91	11.18	11.19	11.68	RGD1308428	13.13	13.34	15.34	17.19	13.56	RGD1308428	11.442	14.512	14.512	1.26599	0.0138567	TRUE	RGD1308428	13.26	16.57	12.76	14.63	16.26	RGD1308428	16.39	14.07	17.8	18.2	15.39	RGD1308428	14.696	16.365	16.365	1.1128	0.420656	TRUE
RGD1309995	similar to CG13957-PA	RGD1309995	27.79	29.06	RGD1309995	36.73	36.99	RGD1309995	36.86	1.29675	RGD1309995	24.11	21.93	21.02	23.44	20.22	RGD1309995	25.75	28.71	30.66	27.75	27.22	RGD1309995	22.144	28.018	28.018	1.26407	0.0138567	TRUE	RGD1309995	22.4	23.04	19.24	20.4	19.04	RGD1309995	23.12	23.5	25.63	24.7	26.32	RGD1309995	20.824	25.0375	25.0375	1.20137	0.0440223	TRUE
Serpine1	serpin family E member 1	Serpine1	0	0	Serpine1	0.12	0.05	Serpine1	0.085	1	Serpine1	0.03	0.05	0.01	0	0.01	Serpine1	0.13	0.27	0.24	0.15	0.38	Serpine1	0.02	0.234	0.234	2.78333	0.0138567	FALSE	Serpine1	0.23	0.71	0.15	0.21	0.25	Serpine1	0.48	0.33	0.55	0.41	0.37	Serpine1	0.31	0.415	0.415	1.2561	0.434294	TRUE
Sgk1	serum/glucocorticoid regulated kinase 1	Sgk1	17.53	13.63	Sgk1	25.88	25.47	Sgk1	25.675	1.64795	Sgk1	31.57	39.13	27.95	29.2	71.63	Sgk1	67.43	86.26	75.44	76.16	76.04	Sgk1	39.896	76.266	76.266	1.90934	0.0138567	TRUE	Sgk1	19.62	27.29	15.78	19.31	40.46	Sgk1	53.09	42.81	40.65	41.79	41.26	Sgk1	24.492	41.6275	41.6275	1.69679	0.0542446	TRUE
Tnfrsf19	TNF receptor superfamily member 19	Tnfrsf19	9.17	8.99	Tnfrsf19	9.29	6.85	Tnfrsf19	9.08	0.888767	Tnfrsf19	14.4	13.76	14.88	16.09	16.37	Tnfrsf19	10.77	12.7	11.79	11.02	10.39	Tnfrsf19	15.1	11.334	15.1	0.752237	0.0138567	TRUE	Tnfrsf19	10.4	9.35	10.69	12.05	12.29	Tnfrsf19	13.05	10.1	8.34	9.06	9.48	Tnfrsf19	10.956	9.245	10.956	0.845242	0.2197	TRUE
Top1	topoisomerase (DNA) I	Top1	38.14	32.32	Top1	43.34	46.29	Top1	44.815	1.27207	Top1	32.34	33.24	29.55	31.68	31.96	Top1	34.65	41.15	40.83	37.23	38.37	Top1	31.754	38.446	38.446	1.21008	0.0138567	TRUE	Top1	29.9	35.82	27.94	27.3	28.75	Top1	29.09	36.61	37.76	37.71	33.8	Top1	29.942	36.47	36.47	1.2173	0.0869674	TRUE
Gfra1	GDNF family receptor alpha 1	Gfra1	7.35	8.02	Gfra1	9.47	8.15	Gfra1	8.81	1.14639	Gfra1	22.48	26.21	22.81	25.88	20.27	Gfra1	27.73	33.57	30.28	32.62	34.9	Gfra1	23.53	31.82	31.82	1.35083	0.0139526	TRUE	Gfra1	14.29	14.61	13.53	11.45	14.58	Gfra1	13.4	16.55	17.4	14.61	18.51	Gfra1	13.692	16.7675	16.7675	1.22299	0.0961489	TRUE
LOC691658	similar to anterior pharynx defective 1b homolog	LOC691658	13.84	16.66	LOC691658	20.41	17.12	LOC691658	18.765	1.23049	LOC691658	16.62	16.68	16.67	15.81	15.82	LOC691658	18.62	19.19	18.61	19.28	18.91	LOC691658	16.32	18.922	18.922	1.15847	0.0139526	TRUE	LOC691658	13.09	11.73	12.44	12.5	12.86	LOC691658	15.87	15.79	15	16.75	18.26	LOC691658	12.524	16.45	16.45	1.31099	0.00574297	TRUE
Csf1	colony stimulating factor 1	Csf1	2.51	2.65	Csf1	2.94	3.8	Csf1	3.37	1.3062	Csf1	7.92	7.58	7.61	7.92	8.22	Csf1	9.27	10.42	11.22	9.1	11.23	Csf1	7.85	10.248	10.248	1.30164	0.0139799	TRUE	Csf1	7.69	7.66	5.86	7.62	7.02	Csf1	10.64	8.44	8.78	9.44	10.57	Csf1	7.17	9.3075	9.3075	1.29402	0.0182698	TRUE
Gprc5a	G protein-coupled receptor, class C, group 5, member A	Gprc5a	0.01	0	Gprc5a	0.22	0.57	Gprc5a	0.395	79	Gprc5a	0.05	0.01	0.01	0.01	0.01	Gprc5a	0.81	0.75	0.27	0.27	1.3	Gprc5a	0.018	0.68	0.68	6.61017	0.0139799	TRUE	Gprc5a	0.01	0.18	0.01	0.01	0.06	Gprc5a	0.95	0.31	0.95	0.41	0.12	Gprc5a	0.054	0.4475	0.4475	3.55519	0.0743542	TRUE
LOC102547265	uncharacterized LOC102547265	LOC102547265	0	0.02	LOC102547265	0	0.02	LOC102547265	0.01	1	LOC102547265	0.01	0	0.01	0	0.01	LOC102547265	0.03	0.12	0.03	0.07	0.06	LOC102547265	0.006	0.062	0.062	1.5283	0.0142584	FALSE	LOC102547265	0	0.02	0.03	0.24	0.01	LOC102547265	0.45	0.22	0.16	0.27	0.18	LOC102547265	0.06	0.2075	0.2075	1.92188	0.0660198	FALSE
Fam196b	family with sequence similarity 196, member B	Fam196b	1.29	1.55	Fam196b	1.28	0.97	Fam196b	1.42	0.792254	Fam196b	0.43	0.43	0.67	0.53	0.59	Fam196b	0.78	0.97	1.07	0.98	0.76	Fam196b	0.53	0.912	0.912	1.60635	0.0142965	TRUE	Fam196b	3.42	4.52	2.62	2.65	2.93	Fam196b	1.17	3.14	3.68	3.35	3.85	Fam196b	3.228	3.505	3.505	1.08323	0.669126	TRUE
Kdm7a	lysine demethylase 7A	Kdm7a	33.67	33.12	Kdm7a	38.17	39.58	Kdm7a	38.875	1.1641	Kdm7a	32.27	33.44	31.08	31.99	31.48	Kdm7a	35.73	37.8	38.92	37.51	37.11	Kdm7a	32.052	37.414	37.414	1.16677	0.0143534	TRUE	Kdm7a	18.41	17.13	18.37	15.72	16.3	Kdm7a	20.1	19.05	18.94	20.63	19.25	Kdm7a	17.186	19.4675	19.4675	1.13199	0.193054	TRUE
Slc43a2	solute carrier family 43 member 2	Slc43a2	10.99	12.51	Slc43a2	12.37	13.09	Slc43a2	12.73	1.0834	Slc43a2	17.78	18.61	18.92	17.35	18.38	Slc43a2	21.85	20.77	22.45	25.97	20.28	Slc43a2	18.208	22.264	22.264	1.22154	0.0143837	TRUE	Slc43a2	16.26	18.06	14.42	14.92	16.4	Slc43a2	23.48	20.11	18.51	22.52	18.56	Slc43a2	16.012	19.925	19.925	1.24286	0.060608	TRUE
Slc16a14	solute carrier family 16, member 14	Slc16a14	7.19	6.76	Slc16a14	9.27	10.1	Slc16a14	9.685	1.38853	Slc16a14	17.99	20.2	22.45	17.05	17.52	Slc16a14	24.33	23.52	24.34	25.39	24.35	Slc16a14	19.042	24.386	24.386	1.27918	0.0145172	TRUE	Slc16a14	7.67	6.77	6.33	5.48	6.8	Slc16a14	7.3	9.03	10.4	12.04	9.66	Slc16a14	6.61	10.2825	10.2825	1.54732	0.0118161	TRUE
Gabrd	gamma-aminobutyric acid type A receptor delta subunit	Gabrd	20.24	22.92	Gabrd	18.04	16.05	Gabrd	21.58	0.789852	Gabrd	11.14	11.75	12.81	11.83	13.59	Gabrd	10.08	8.54	9.95	9.09	9.83	Gabrd	12.224	9.498	12.224	0.778806	0.0145305	TRUE	Gabrd	23.51	19.05	22.53	21.97	19.72	Gabrd	18.19	16.34	15.27	15.43	11.91	Gabrd	21.356	14.7375	21.356	0.691532	0.0201059	TRUE
Gnb5	G protein subunit beta 5	Gnb5	34.7	40.61	Gnb5	33.81	29.46	Gnb5	37.655	0.840127	Gnb5	30.07	30.82	30.26	31.82	31.52	Gnb5	26.43	27.89	27.74	27.82	28.04	Gnb5	30.898	27.584	30.898	0.89309	0.0145305	TRUE	Gnb5	33.16	30.29	33.55	31.87	30.84	Gnb5	29.23	27.61	30.26	28.99	27.72	Gnb5	31.942	28.645	31.942	0.897104	0.10914	TRUE
Smg5	SMG5 nonsense mediated mRNA decay factor	Smg5	24.53	27.93	Smg5	32.6	31.58	Smg5	32.09	1.22341	Smg5	21.71	19.55	20.89	20.4	20.33	Smg5	26.36	22.71	25.73	26.3	23.26	Smg5	20.576	24.872	24.872	1.20778	0.0145305	TRUE	Smg5	26.25	25.56	22.8	23.5	26.39	Smg5	36.28	29.7	28.35	28.44	34.21	Smg5	24.9	30.175	30.175	1.211	0.029874	TRUE
LOC102547234	uncharacterized LOC102547234	LOC102547234	1.03	0.76	LOC102547234	0.56	0.28	LOC102547234	0.895	0.469274	LOC102547234	0.84	0.59	0.53	0.46	0.54	LOC102547234	0.23	0.28	0.14	0.33	0.28	LOC102547234	0.592	0.252	0.592	0.508671	0.0145308	FALSE	LOC102547234	0.9	0.55	0.65	0.46	0.81	LOC102547234	0.5	0.5	0.18	0.33	0.49	LOC102547234	0.674	0.375	0.674	0.613695	0.195147	TRUE
Tk1	thymidine kinase 1	Tk1	1.54	1.85	Tk1	2.04	1.56	Tk1	1.8	1.06195	Tk1	1.94	1.57	1.75	1.72	1.95	Tk1	1.31	1.03	0.99	1.31	1.18	Tk1	1.786	1.164	1.786	0.670201	0.0149296	TRUE	Tk1	1.87	1.82	2.08	1.76	2.21	Tk1	2.67	1.36	1.2	1.66	2.27	Tk1	1.948	1.6225	1.948	0.841064	0.526305	TRUE
Jam2	junctional adhesion molecule 2	Jam2	23.64	27.22	Jam2	25.03	21.39	Jam2	25.43	0.912702	Jam2	20.6	19.39	19.63	19.69	21.53	Jam2	18.1	18.23	16.92	18.17	17.87	Jam2	20.168	17.858	20.168	0.886027	0.0150887	TRUE	Jam2	22.13	27.42	21.18	22.6	25.76	Jam2	33.48	21.52	17.92	20.09	26.31	Jam2	23.818	21.46	23.818	0.901413	0.292548	TRUE
Gtpbp2	GTP binding protein 2	Gtpbp2	10.3	12.06	Gtpbp2	11.28	11.35	Gtpbp2	11.315	1.01208	Gtpbp2	9.43	9.14	9.56	8.73	8.87	Gtpbp2	10.87	10.32	10.77	11.7	10.01	Gtpbp2	9.146	10.734	10.734	1.17175	0.0152232	TRUE	Gtpbp2	12.37	11.24	11.58	12.37	13.53	Gtpbp2	14.15	12.29	12.09	13.36	14.28	Gtpbp2	12.218	13.005	13.005	1.06389	0.466241	TRUE
Pdpn	podoplanin	Pdpn	8.6	10.47	Pdpn	8.32	8.06	Pdpn	9.535	0.858941	Pdpn	14.78	11.71	13.96	13.93	16.1	Pdpn	22.61	30.39	20.84	18.5	32.16	Pdpn	14.096	24.9	24.9	1.76106	0.0152232	TRUE	Pdpn	14.02	14.84	14.04	17.38	15.93	Pdpn	23.62	11.15	11.79	11.41	14.85	Pdpn	15.242	12.3	15.242	0.808239	0.0843107	TRUE
Wbp1l	WW domain binding protein 1-like	Wbp1l	16.93	19.4	Wbp1l	19.06	18.91	Wbp1l	18.985	1.04514	Wbp1l	17.63	18.62	18.43	16.68	17.25	Wbp1l	22.76	22.76	19.3	21.54	22.56	Wbp1l	17.722	21.784	21.784	1.22792	0.01523	TRUE	Wbp1l	17.16	17.27	16.1	17.94	19.31	Wbp1l	26.64	19.73	19.24	19.92	19.36	Wbp1l	17.556	19.5625	19.5625	1.11364	0.209174	TRUE
Cad	carbamoyl-phosphate synthetase 2, aspartate transcarbamylase, and dihydroorotase	Cad	3.93	4.71	Cad	4.58	4.34	Cad	4.46	1.03241	Cad	6.77	6.4	7.38	6.25	6.94	Cad	8.8	7.76	7.62	8.82	8.07	Cad	6.748	8.214	8.214	1.21408	0.0152854	TRUE	Cad	10.16	9.5	9.73	9.61	10.4	Cad	11.56	10.5	10.01	11.16	12.69	Cad	9.88	11.09	11.09	1.12124	0.159329	TRUE
LOC102554860	uncharacterized LOC102554860	LOC102554860	0.94	1.26	LOC102554860	0.82	0.74	LOC102554860	1.1	0.709091	LOC102554860	1.38	1.19	1.09	1.16	1.51	LOC102554860	0.83	0.73	0.62	0.82	0.64	LOC102554860	1.266	0.728	1.266	0.606149	0.0152854	TRUE	LOC102554860	1.08	1.48	1.38	1.13	1.58	LOC102554860	1.24	1.36	0.93	0.98	1.32	LOC102554860	1.33	1.1475	1.33	0.872378	0.696908	TRUE
Lpcat3	lysophosphatidylcholine acyltransferase 3	Lpcat3	11.91	12.04	Lpcat3	10.47	10.84	Lpcat3	11.975	0.88977	Lpcat3	18.3	19.22	19.38	17.28	17.69	Lpcat3	14.35	15.23	14.37	14.29	16.52	Lpcat3	18.374	14.952	18.374	0.814767	0.0152854	TRUE	Lpcat3	16.59	16.4	15.43	19.38	18.35	Lpcat3	18.19	14.28	13.38	13.91	17.72	Lpcat3	17.23	14.8225	17.23	0.861079	0.196876	TRUE
Lrrc55	leucine rich repeat containing 55	Lrrc55	12.53	16.33	Lrrc55	10.66	10.82	Lrrc55	14.43	0.744283	Lrrc55	10.55	9.22	13.68	10.85	12.86	Lrrc55	7.3	8.13	8.74	7.3	7.89	Lrrc55	11.432	7.872	11.432	0.691294	0.0152854	TRUE	Lrrc55	10.51	19.43	10.52	12.51	15.77	Lrrc55	9.31	11.42	10.78	10.98	12	Lrrc55	13.748	11.295	13.748	0.822863	0.381319	TRUE
Ncoa7	nuclear receptor coactivator 7	Ncoa7	52.74	57.86	Ncoa7	69.02	69.5	Ncoa7	69.26	1.25244	Ncoa7	38.66	37.81	38.58	38.14	39.39	Ncoa7	42.05	45.45	49.17	48.11	43.35	Ncoa7	38.516	45.626	45.626	1.18412	0.0152854	TRUE	Ncoa7	43.3	44.18	41.71	37.56	40.45	Ncoa7	33.57	44.72	50.13	49.69	49.15	Ncoa7	41.44	48.4225	48.4225	1.16809	0.0529122	TRUE
Tmem167b	transmembrane protein 167B	Tmem167b	41.7	42.52	Tmem167b	55.29	65.62	Tmem167b	60.455	1.43564	Tmem167b	34.32	32.82	33.44	38.08	36.74	Tmem167b	42.09	41.72	47	42.68	43.13	Tmem167b	35.08	43.324	43.324	1.23434	0.0152854	TRUE	Tmem167b	37.78	34.2	33.81	34.1	36.53	Tmem167b	42.57	42.28	46.82	43.69	45.76	Tmem167b	35.284	44.6375	44.6375	1.26434	0.0188209	TRUE
Hectd4	HECT domain E3 ubiquitin protein ligase 4	Hectd4	55.82	51.2	Hectd4	57.02	63.34	Hectd4	60.18	1.12465	Hectd4	109.41	114.2	116.54	104.82	103.44	Hectd4	134.67	118.38	122.85	134.02	125.32	Hectd4	109.682	127.048	127.048	1.15819	0.0153049	TRUE	Hectd4	132.52	133.18	123.94	122.74	134.89	Hectd4	127.23	138.1	135.27	138.35	138.25	Hectd4	129.454	137.493	137.493	1.06205	0.319415	TRUE
Mmd	monocyte to macrophage differentiation-associated	Mmd	146.51	164.3	Mmd	138.15	127.47	Mmd	155.405	0.854606	Mmd	100.42	95.37	96.33	99.8	97.54	Mmd	89.52	89.93	90.41	88.57	86.73	Mmd	97.892	89.032	97.892	0.909584	0.015391	TRUE	Mmd	93.75	76.03	93.29	84.81	94.7	Mmd	90.21	87.97	93.79	92.05	88.23	Mmd	88.516	90.51	90.51	1.0225	0.789151	TRUE
Grin2c	glutamate ionotropic receptor NMDA type subunit 2C	Grin2c	14.46	16.4	Grin2c	14.2	13.67	Grin2c	15.43	0.903111	Grin2c	20.07	23.19	21.77	18.92	19.99	Grin2c	18.67	15.48	15.28	18.63	15.77	Grin2c	20.788	16.766	20.788	0.807449	0.0154648	TRUE	Grin2c	20.86	18.32	20.31	25.87	27.54	Grin2c	28.64	18.95	16.7	16.57	25.87	Grin2c	22.58	19.5225	22.58	0.86519	0.394544	TRUE
Mical3	microtubule associated monooxygenase, calponin and LIM domain containing 3	Mical3	15.12	13.3	Mical3	11.84	14.85	Mical3	14.21	0.939127	Mical3	16.32	16.56	16.11	14.91	15.21	Mical3	20.59	17.97	18.24	19.41	18.79	Mical3	15.822	19	19	1.1996	0.0154648	TRUE	Mical3	19.97	22.89	17.85	21.15	21.87	Mical3	17.69	21.91	20.01	20.49	23.03	Mical3	20.746	21.36	21.36	1.02945	0.895191	TRUE
Fn3k	fructosamine 3 kinase	Fn3k	22.3	20.26	Fn3k	33.67	33.19	Fn3k	33.43	1.57096	Fn3k	17.58	15.73	18.3	16.93	16.55	Fn3k	20.46	23.05	25.65	29.97	20.66	Fn3k	17.018	23.958	23.958	1.40542	0.0155336	TRUE	Fn3k	20.55	16.69	19.34	17.31	15.89	Fn3k	15.68	19.42	19.77	23.76	20.45	Fn3k	17.956	20.85	20.85	1.16028	0.215109	TRUE
Ubr2	ubiquitin protein ligase E3 component n-recognin 2	Ubr2	21.84	23.54	Ubr2	24.73	29.02	Ubr2	26.875	1.18444	Ubr2	27.33	25.96	27.71	27.58	26.34	Ubr2	30.9	30.04	32.93	34.92	29.36	Ubr2	26.984	31.63	31.63	1.17154	0.0155344	TRUE	Ubr2	28.54	30.47	27.19	27.17	27.75	Ubr2	31.49	29.51	30.99	33.92	31.13	Ubr2	28.224	31.3875	31.3875	1.11169	0.148954	TRUE
Mapk1ip1l	mitogen-activated protein kinase 1 interacting protein 1-like	Mapk1ip1l	6.91	7.57	Mapk1ip1l	7.6	8.53	Mapk1ip1l	8.065	1.11395	Mapk1ip1l	8.1	7.25	7.57	7.54	7.6	Mapk1ip1l	8.8	8.72	8.59	9.21	8.86	Mapk1ip1l	7.612	8.836	8.836	1.15871	0.0156107	TRUE	Mapk1ip1l	7.01	7.47	7.47	7.06	7.39	Mapk1ip1l	7.79	8.29	7.72	8.51	7.85	Mapk1ip1l	7.28	8.0925	8.0925	1.11009	0.267187	TRUE
Tmem252	transmembrane protein 252	Tmem252	0.78	0.52	Tmem252	1.21	1.56	Tmem252	1.385	2.13077	Tmem252	0.87	0.91	1.06	0.63	1.24	Tmem252	2.08	1.94	1.49	1.41	2.56	Tmem252	0.942	1.896	1.896	1.91555	0.0156918	TRUE	Tmem252	1.19	2.07	0.77	0.96	1.55	Tmem252	4.69	1.88	0.96	1.28	1.82	Tmem252	1.308	1.485	1.485	1.12571	0.72708	TRUE
Klhl18	kelch-like family member 18	Klhl18	13.12	14.2	Klhl18	16.88	15.68	Klhl18	16.28	1.1918	Klhl18	11.06	9.99	9.78	10.62	10.75	Klhl18	11.73	12.34	12.15	13.33	11.74	Klhl18	10.44	12.258	12.258	1.17249	0.0156978	TRUE	Klhl18	16.12	16.52	14.51	14.17	15.1	Klhl18	16.21	15.81	15.04	17.2	18.15	Klhl18	15.284	16.55	16.55	1.08229	0.323634	TRUE
Btrc	beta-transducin repeat containing E3 ubiquitin protein ligase	Btrc	36.42	41.5	Btrc	50.18	43.6	Btrc	46.89	1.20354	Btrc	41.62	38.64	41.19	41.01	38.26	Btrc	45.11	46.84	46.02	47.39	45.37	Btrc	40.144	46.146	46.146	1.14914	0.0157046	TRUE	Btrc	46.56	46.85	44.28	42.96	42.19	Btrc	40.89	47.61	50.5	52.1	55.5	Btrc	44.568	51.4275	51.4275	1.15357	0.0374029	TRUE
Kcna4	potassium voltage-gated channel subfamily A member 4	Kcna4	9.24	10.2	Kcna4	8.11	7.06	Kcna4	9.72	0.78035	Kcna4	11.16	11.1	11.86	12.04	14.02	Kcna4	9.06	9.9	9.74	9.49	9.89	Kcna4	12.036	9.616	12.036	0.800593	0.0159687	TRUE	Kcna4	10.96	10.64	10.8	9.94	9.33	Kcna4	5.48	8.12	8.7	7.99	8.81	Kcna4	10.334	8.405	10.334	0.815124	0.0481743	TRUE
Ano10	anoctamin 10	Ano10	9.2	8.76	Ano10	8.66	7.95	Ano10	8.98	0.924833	Ano10	12.33	12.3	11.15	12.17	12.19	Ano10	9.86	9.68	10.33	10.28	11.13	Ano10	12.028	10.256	12.028	0.853892	0.0159944	TRUE	Ano10	13.32	17.58	13.61	15.26	13.97	Ano10	12.61	12.62	12.45	12.42	13.81	Ano10	14.748	12.825	14.748	0.870488	0.193659	TRUE
Fosl1	FOS like 1, AP-1 transcription factor subunit	Fosl1	3.38	2.59	Fosl1	3.71	3.56	Fosl1	3.635	1.21776	Fosl1	4.18	4.73	3.81	3.48	3.86	Fosl1	7.55	8.49	6.2	5.38	10.52	Fosl1	4.012	7.628	7.628	1.87938	0.0159944	TRUE	Fosl1	3.22	3.33	2.53	2.78	2.96	Fosl1	3.82	3.65	3.32	2.81	2.78	Fosl1	2.964	3.14	3.14	1.05744	0.698508	TRUE
Zadh2	zinc binding alcohol dehydrogenase, domain containing 2	Zadh2	5.77	6.76	Zadh2	5.26	4.31	Zadh2	6.265	0.763767	Zadh2	4.31	4.27	4.55	4.62	4.71	Zadh2	3.42	3.39	3.62	3.7	3.88	Zadh2	4.492	3.602	4.492	0.806185	0.0160069	TRUE	Zadh2	5.75	5.53	5.54	5.83	5.77	Zadh2	4.94	4.05	4.14	4.4	4.53	Zadh2	5.684	4.28	5.684	0.757261	0.00840344	TRUE
Aplnr	apelin receptor	Aplnr	0.27	0.3	Aplnr	0.17	0.06	Aplnr	0.285	0.403509	Aplnr	0.82	0.4	0.93	0.93	0.99	Aplnr	0.17	0.4	0.32	0.23	0.19	Aplnr	0.814	0.262	0.814	0.396061	0.0160264	FALSE	Aplnr	2.39	3.89	0.83	2.96	2.52	Aplnr	1.18	1.81	1.03	1.26	1.72	Aplnr	2.518	1.455	2.518	0.593965	0.335628	TRUE
Igdcc4	immunoglobulin superfamily, DCC subclass, member 4	Igdcc4	27.74	30.83	Igdcc4	29.95	29.08	Igdcc4	29.515	1.00785	Igdcc4	50.2	47.94	48.86	44.97	44.99	Igdcc4	45.31	39.44	37.33	42.55	38.32	Igdcc4	47.392	40.59	47.392	0.856776	0.0160264	TRUE	Igdcc4	42.91	40.96	40.19	44.81	50.58	Igdcc4	51.1	39.03	32.84	38.21	50.95	Igdcc4	43.89	40.2575	43.89	0.917424	0.415009	TRUE
Loxl2	lysyl oxidase-like 2	Loxl2	0.79	0.32	Loxl2	0.98	0.67	Loxl2	0.825	1.48649	Loxl2	0.39	0.37	0.29	0.42	0.38	Loxl2	0.58	0.74	0.52	0.65	0.69	Loxl2	0.37	0.636	0.636	1.56596	0.0160264	TRUE	Loxl2	1.04	1.69	0.46	1.14	0.78	Loxl2	1.75	1.25	0.78	0.76	1.1	Loxl2	1.022	0.9725	1.022	0.955882	0.9966	TRUE
Ano6	anoctamin 6	Ano6	3.61	4.11	Ano6	5.45	6.16	Ano6	5.805	1.50389	Ano6	8.8	8.18	8.96	8.08	8.44	Ano6	9.85	10.92	10.13	10.09	10.09	Ano6	8.492	10.216	10.216	1.20065	0.0160579	TRUE	Ano6	10.55	13.54	9.78	11.29	10.59	Ano6	16.37	11.38	11.37	12.21	12.66	Ano6	11.15	11.905	11.905	1.06711	0.579216	TRUE
Pamr1	peptidase domain containing associated with muscle regeneration 1	Pamr1	18.4	17.7	Pamr1	16.02	13.09	Pamr1	18.05	0.806371	Pamr1	17.82	15.49	12.84	14.01	17.85	Pamr1	11.45	11.82	11.77	11.96	9.9	Pamr1	15.602	11.38	15.602	0.731117	0.0160579	TRUE	Pamr1	22.02	21.99	21.25	21.41	23.32	Pamr1	20.67	17.83	14.43	16.4	20.54	Pamr1	21.998	17.3	21.998	0.787402	0.0371227	TRUE
LOC102548661	uncharacterized LOC102548661	LOC102548661	0.71	0.86	LOC102548661	0.5	0.53	LOC102548661	0.785	0.656051	LOC102548661	0.29	0.36	0.35	0.32	0.45	LOC102548661	0.2	0.1	0.12	0.18	0.19	LOC102548661	0.354	0.158	0.354	0.568282	0.0163513	FALSE	LOC102548661	0.36	0.57	0.43	0.53	0.64	LOC102548661	0.64	0.14	0.27	0.46	0.41	LOC102548661	0.506	0.32	0.506	0.693069	0.305302	TRUE
Als2	alsin Rho guanine nucleotide exchange factor	Als2	12.69	13.61	Als2	15.33	15.76	Als2	15.545	1.18213	Als2	18.22	18.48	19.32	18.46	19.21	Als2	21.58	21.82	24.67	23.52	20.79	Als2	18.738	22.476	22.476	1.19843	0.0164169	TRUE	Als2	16.22	17.83	15.89	14.99	17.05	Als2	20.88	17.42	18.24	19.45	20.68	Als2	16.396	18.9475	18.9475	1.15467	0.0493762	TRUE
Fam167a	family with sequence similarity 167, member A	Fam167a	0	0	Fam167a	0.13	0.03	Fam167a	0.08	1	Fam167a	0.09	0.11	0.07	0.18	0.18	Fam167a	0.4	0.61	0.56	0.27	0.61	Fam167a	0.126	0.49	0.49	2.61062	0.0164169	TRUE	Fam167a	0.44	0.33	0.12	0.26	0.16	Fam167a	0.46	0.71	0.9	0.89	0.83	Fam167a	0.262	0.8325	0.8325	2.57597	0.00540328	TRUE
Impdh2	inosine monophosphate dehydrogenase 2	Impdh2	20.99	19.64	Impdh2	29.96	25.67	Impdh2	27.815	1.36919	Impdh2	24.7	23.27	23.98	24.54	24.49	Impdh2	26.02	28.39	28.06	29.46	28.54	Impdh2	24.196	28.094	28.094	1.16044	0.0164169	TRUE	Impdh2	25.07	27.02	24.63	25.17	24.38	Impdh2	30.62	28.54	32.49	30.76	30.67	Impdh2	25.254	30.615	30.615	1.21145	0.0239164	TRUE
Maob	monoamine oxidase B	Maob	51.72	55.31	Maob	50.29	39.78	Maob	53.515	0.84154	Maob	43.7	38.2	39.76	45.35	46.8	Maob	35.44	37.33	34.06	36.72	34.36	Maob	42.762	35.582	42.762	0.832486	0.0164169	TRUE	Maob	33.91	32	37.15	38.08	38.03	Maob	51.36	33.89	25.5	32.13	40.02	Maob	35.834	32.885	35.834	0.917933	0.506458	TRUE
Slc9a3r2	SLC9A3 regulator 2	Slc9a3r2	6.14	5.76	Slc9a3r2	4.24	4.7	Slc9a3r2	5.95	0.751261	Slc9a3r2	10.12	10.78	9.26	9.49	9.33	Slc9a3r2	8.92	7.02	7.07	8.84	7.46	Slc9a3r2	9.796	7.862	9.796	0.804568	0.0164169	TRUE	Slc9a3r2	8.9	10.7	6.72	8.73	9.68	Slc9a3r2	11.18	7.15	6.06	6.97	6.8	Slc9a3r2	8.946	6.745	8.946	0.756688	0.060608	TRUE
Tmod2	tropomodulin 2	Tmod2	49.9	45.97	Tmod2	53.22	61.49	Tmod2	57.355	1.19652	Tmod2	33.12	33.58	30.34	33.74	33.45	Tmod2	38.29	41.34	41.81	38.34	37.92	Tmod2	32.846	39.54	39.54	1.20318	0.0164169	TRUE	Tmod2						Tmod2						Tmod2	33.32	34.18	34.18	1.02573	0.988631	TRUE
Arrb1	arrestin, beta 1	Arrb1	165.47	180.02	Arrb1	225.78	209.12	Arrb1	217.45	1.25879	Arrb1	149.05	142.13	148.89	135.15	157.04	Arrb1	175.88	166.44	177.78	183.39	150.34	Arrb1	146.452	170.766	170.766	1.16591	0.0165538	TRUE	Arrb1	177.14	190.26	168.96	156.58	189.94	Arrb1	215.55	210.97	180.84	207.74	234.95	Arrb1	176.576	208.625	208.625	1.1814	0.105441	TRUE
Lor	loricrin	Lor	1.32	1.6	Lor	0.45	0.51	Lor	1.46	0.328767	Lor	1.44	1.7	1.34	1.31	1.43	Lor	1.09	0.93	0.68	0.75	1.08	Lor	1.444	0.906	1.444	0.651554	0.0165538	TRUE	Lor	1.63	1.58	1.33	1.28	1.23	Lor	0.68	0.86	0.86	0.7	0.96	Lor	1.41	0.845	1.41	0.625828	0.0281345	TRUE
Rimklb	ribosomal modification protein rimK-like family member B	Rimklb	21.25	23	Rimklb	19.47	16.15	Rimklb	22.125	0.804972	Rimklb	15.08	13.51	12.87	14.52	14.89	Rimklb	11.1	12.44	11.97	12.67	11.15	Rimklb	14.174	11.866	14.174	0.838307	0.0167473	TRUE	Rimklb	16.24	16.21	16.04	17.36	16.96	Rimklb	15.14	13.58	12.43	14.72	17	Rimklb	16.562	14.4325	16.562	0.872194	0.088993	TRUE
Snx27	sorting nexin family member 27	Snx27	51.94	59.39	Snx27	68.43	66.79	Snx27	67.61	1.21459	Snx27	59.36	55.61	56.83	57.85	57.63	Snx27	65.65	66.51	67.79	67.39	61.61	Snx27	57.456	65.79	65.79	1.1448	0.0167711	TRUE	Snx27	68.86	71.49	63.01	63.87	67.95	Snx27	82.05	74.63	73.91	81.38	86.61	Snx27	67.036	79.1325	79.1325	1.18018	0.0142853	TRUE
Nav2	neuron navigator 2	Nav2	15.16	17.81	Nav2	13.45	13.97	Nav2	16.485	0.831665	Nav2	21.02	20.56	22.08	22.13	21.31	Nav2	27.23	24.9	23.88	25.93	26.91	Nav2	21.42	25.77	25.77	1.20214	0.0168743	TRUE	Nav2	23.78	24.81	21.88	26.62	25.66	Nav2	27.55	22.52	22.1	21.95	26.33	Nav2	24.55	23.225	24.55	0.946247	0.377122	TRUE
S100a16	S100 calcium binding protein A16	S100a16	41.34	51.78	S100a16	48.4	37.32	S100a16	46.56	0.920533	S100a16	59.88	52.1	62.21	69.44	59	S100a16	46.25	47.79	45.84	50.85	46.87	S100a16	60.526	47.52	60.526	0.785472	0.0168743	TRUE	S100a16	62.72	53.04	62.01	68.32	64.88	S100a16	85.49	55.99	49.86	51.94	63.94	S100a16	62.194	55.4325	62.194	0.891458	0.289575	TRUE
Gamt	guanidinoacetate N-methyltransferase	Gamt	13.39	15.62	Gamt	11.25	12.35	Gamt	14.505	0.813513	Gamt	14.26	17.39	13.93	13.72	15.9	Gamt	10.9	12.18	11.57	11.26	11.64	Gamt	15.04	11.51	15.04	0.766843	0.0169559	TRUE	Gamt	15.73	13.24	14.1	18.58	16.77	Gamt	15.55	15.55	12.95	12.23	14.14	Gamt	15.684	13.7175	15.684	0.875412	0.380786	TRUE
Clcf1	cardiotrophin-like cytokine factor 1	Clcf1	0.01	0.06	Clcf1	0.01	0.01	Clcf1	0.035	0.285714	Clcf1	0.59	0.3	0.57	0.72	0.64	Clcf1	1.33	2.43	1.78	1.21	3.6	Clcf1	0.564	2.07	2.07	3.26807	0.0170248	TRUE	Clcf1	0.31	0.9	0.33	0.45	0.46	Clcf1	0.92	0.1	0.43	0.41	0.12	Clcf1	0.49	0.265	0.49	0.618644	0.390044	FALSE
Disp1	dispatched RND transporter family member 1	Disp1	1.26	1.55	Disp1	1.63	1.35	Disp1	1.49	1.0605	Disp1	1.81	2.15	2.06	2.07	2.19	Disp1	2.55	2.44	2.48	2.85	2.52	Disp1	2.056	2.568	2.568	1.23748	0.0170248	TRUE	Disp1	3.39	3.29	2.99	3.33	3.74	Disp1	3.34	3.75	3.4	3.89	3.99	Disp1	3.348	3.7575	3.7575	1.11876	0.201535	TRUE
Rhobtb1	Rho-related BTB domain containing 1	Rhobtb1	3.49	3.85	Rhobtb1	2.56	2.96	Rhobtb1	3.67	0.752044	Rhobtb1	2.37	2.66	2.42	2.29	2.66	Rhobtb1	1.82	1.92	1.75	2.05	2.08	Rhobtb1	2.48	1.924	2.48	0.784496	0.0170248	TRUE	Rhobtb1	2.72	3.17	2.75	2.83	3.08	Rhobtb1	3.49	2.25	2.39	2.84	3.46	Rhobtb1	2.91	2.735	2.91	0.94186	0.704719	TRUE
Cyb5r3	cytochrome b5 reductase 3	Cyb5r3	27.17	27.01	Cyb5r3	33.37	25.74	Cyb5r3	29.555	1.09099	Cyb5r3	41.69	38.26	41.51	42.91	45.61	Cyb5r3	37.12	36.71	36.49	35.5	34.95	Cyb5r3	41.996	36.154	41.996	0.861222	0.0170259	TRUE	Cyb5r3	46.49	43.57	44.02	46.23	48.19	Cyb5r3	48.47	41.43	37.19	41.79	45.28	Cyb5r3	45.7	41.4225	45.7	0.906605	0.157529	TRUE
Flt4	fms-related tyrosine kinase 4	Flt4	0.03	0.05	Flt4	0.14	0.29	Flt4	0.215	5.375	Flt4	0.41	0.49	0.47	0.35	0.37	Flt4	0.82	0.57	0.6	0.7	0.74	Flt4	0.418	0.686	0.686	1.51737	0.0170259	TRUE	Flt4	0.57	0.76	0.47	0.59	0.62	Flt4	0.88	0.69	0.82	0.64	1.09	Flt4	0.602	0.81	0.81	1.2963	0.170506	TRUE
Ptn	pleiotrophin	Ptn	404.18	471.19	Ptn	348.64	316.03	Ptn	437.685	0.759302	Ptn	221.95	190.48	170.32	211.71	219.14	Ptn	142.99	156.34	156.38	172.29	164.11	Ptn	202.72	158.422	202.72	0.78159	0.0170259	TRUE	Ptn						Ptn						Ptn	268.528	211.225	268.528	0.786683	0.0104258	TRUE
Adgrb3	adhesion G protein-coupled receptor B3	Adgrb3	39.08	42.5	Adgrb3	42.08	34.82	Adgrb3	40.79	0.942633	Adgrb3	39.41	41.57	39.89	40.88	41.24	Adgrb3	33.47	36.45	36.66	37.45	37.21	Adgrb3	40.598	36.248	40.598	0.893115	0.0171296	TRUE	Adgrb3	49.44	44.44	46.63	41.78	45.4	Adgrb3	32.25	37.76	40.21	41.36	45.07	Adgrb3	45.538	41.1	45.538	0.902756	0.0979991	TRUE
Mlip	muscular LMNA-interacting protein	Mlip	10.51	12.92	Mlip	10.76	7.96	Mlip	11.715	0.798976	Mlip	4.14	4.04	3.75	4.13	5.17	Mlip	2.59	3.41	3.13	3.3	2.97	Mlip	4.246	3.08	4.246	0.731707	0.0171296	TRUE	Mlip	8.15	6.33	8.2	6.31	6.58	Mlip	4.27	5.45	4.69	5	4.33	Mlip	7.114	4.8675	7.114	0.688592	0.0526114	TRUE
Slc44a5	solute carrier family 44, member 5	Slc44a5	1.12	1.23	Slc44a5	2.16	1.53	Slc44a5	1.845	1.57021	Slc44a5	2.21	2.11	2.32	2.31	1.89	Slc44a5	3.16	3.5	3.27	2.8	4.26	Slc44a5	2.168	3.398	3.398	1.54233	0.0171741	TRUE	Slc44a5	1.14	1.32	1.29	1.49	1.48	Slc44a5	1.39	1.43	1.67	1.84	2.32	Slc44a5	1.344	1.815	1.815	1.32618	0.0517466	TRUE
Smoc2	SPARC related modular calcium binding 2	Smoc2	0.22	0.29	Smoc2	0.04	0.11	Smoc2	0.255	0.294118	Smoc2	0.36	0.51	0.44	0.33	0.43	Smoc2	0.18	0.19	0.19	0.19	0.11	Smoc2	0.414	0.172	0.414	0.529183	0.0172087	FALSE	Smoc2	0.11	0.05	0.19	0.14	0.01	Smoc2	0.22	0.07	0.09	0.08	0.02	Smoc2	0.1	0.065	0.1	0.825	0.952402	FALSE
Map3k14	mitogen-activated protein kinase kinase kinase 14	Map3k14	2.47	2.11	Map3k14	2.71	2.57	Map3k14	2.64	1.15284	Map3k14	1.93	2.26	2.44	1.92	1.97	Map3k14	2.95	2.46	2.58	3.05	2.85	Map3k14	2.104	2.778	2.778	1.30581	0.0172132	TRUE	Map3k14	3.82	3.32	3.46	3.43	3.51	Map3k14	3.96	4.06	3.84	4.38	4.15	Map3k14	3.508	4.1075	4.1075	1.16616	0.115576	TRUE
Ogfod1	2-oxoglutarate and iron-dependent oxygenase domain containing 1	Ogfod1	33.24	27.81	Ogfod1	38.82	43.93	Ogfod1	41.375	1.35545	Ogfod1	31.89	30.12	30.83	30.63	30.9	Ogfod1	34.43	38.01	40.01	35.4	35.25	Ogfod1	30.874	36.62	36.62	1.18551	0.0172132	TRUE	Ogfod1	34.89	41.23	33.59	31.95	31.62	Ogfod1	22.72	38.01	41.18	39.78	39.72	Ogfod1	34.656	39.6725	39.6725	1.14433	0.209667	TRUE
Aif1l	allograft inflammatory factor 1-like	Aif1l	1.99	2.41	Aif1l	1.11	1.15	Aif1l	2.2	0.513636	Aif1l	4.49	3.64	3.89	5.52	4.28	Aif1l	2.15	3.37	2.61	2.67	2.4	Aif1l	4.364	2.64	4.364	0.613799	0.0172779	TRUE	Aif1l	3.12	3.81	2.91	4.05	2.88	Aif1l	2.08	1.74	1.45	1.61	2.38	Aif1l	3.354	1.795	3.354	0.548639	0.0126714	TRUE
Cntfr	ciliary neurotrophic factor receptor	Cntfr	10.91	10.24	Cntfr	13.9	15.93	Cntfr	14.915	1.4104	Cntfr	23.36	25.33	23.8	22.19	23.03	Cntfr	36.37	28.42	28.84	35.41	27.38	Cntfr	23.542	31.284	31.284	1.32747	0.0172779	TRUE	Cntfr	24.67	20.79	22.29	23.65	25.52	Cntfr	38.8	30.49	28.99	32.6	31.61	Cntfr	23.384	30.9225	30.9225	1.32101	0.00993152	TRUE
Frmd8	FERM domain containing 8	Frmd8	3.13	3.31	Frmd8	3.74	3.75	Frmd8	3.745	1.16304	Frmd8	4.52	5.3	5.18	4.53	4.52	Frmd8	6.07	6.15	5.71	5.8	6.72	Frmd8	4.81	6.09	6.09	1.26069	0.0172779	TRUE	Frmd8	5.03	4.7	4.75	5.86	5.52	Frmd8	6.99	7.01	6.69	6.45	5.62	Frmd8	5.172	6.4425	6.4425	1.24099	0.0591596	TRUE
Zfp110	zinc finger protein 110	Zfp110	15.13	17.58	Zfp110	21.24	20.28	Zfp110	20.76	1.26934	Zfp110	13.52	12.18	12.08	13.34	13.35	Zfp110	15.48	17.48	16.63	14.96	14.52	Zfp110	12.894	15.814	15.814	1.22472	0.0172779	TRUE	Zfp110	13.5	15.73	13.68	13.66	14.98	Zfp110	19.73	16.8	15.14	15.89	18.26	Zfp110	14.31	16.5225	16.5225	1.15354	0.0989839	TRUE
Acin1	apoptotic chromatin condensation inducer 1	Acin1	37.53	40.51	Acin1	44.86	43.85	Acin1	44.355	1.13672	Acin1	41.19	39.11	41.32	38.35	38.51	Acin1	48.2	44.83	44.48	50.78	42.61	Acin1	39.696	46.18	46.18	1.16293	0.0174242	TRUE	Acin1	49.92	51.14	43.87	46.22	50.84	Acin1	58.57	51.87	50.51	57.04	58.4	Acin1	48.398	54.455	54.455	1.12489	0.0833991	TRUE
Calm2	calmodulin 2	Calm2	934.36	1268.42	Calm2	936.85	636.28	Calm2	1101.39	0.714157	Calm2	763.32	709.84	749.75	831.74	784.4	Calm2	628.49	656.01	662.79	674.62	636.01	Calm2	767.81	651.584	767.81	0.848646	0.0174514	TRUE	Calm2	736.52	579.83	774.87	696.04	645.28	Calm2	834.28	598.55	653.38	667.69	579.61	Calm2	686.508	624.808	686.508	0.910137	0.350829	TRUE
Gpam	glycerol-3-phosphate acyltransferase, mitochondrial	Gpam	43.02	44.89	Gpam	33.99	30.42	Gpam	43.955	0.732681	Gpam	40.54	39.92	41.57	43.04	43.32	Gpam	35.35	38.93	37.32	35.21	34.32	Gpam	41.678	36.226	41.678	0.869501	0.0178445	TRUE	Gpam	34.07	36.67	33.89	35.96	45.05	Gpam	50.01	35.52	31.67	31.86	37.37	Gpam	37.128	34.105	37.128	0.918798	0.411105	TRUE
Sdc4	syndecan 4	Sdc4	20.54	19.7	Sdc4	22	15.95	Sdc4	20.12	0.943091	Sdc4	33.87	30.89	32.03	36.28	37.45	Sdc4	44.92	49.06	41.54	38.42	49.97	Sdc4	34.104	44.782	44.782	1.31219	0.0179736	TRUE	Sdc4	33.2	34.71	33.28	33.86	38.11	Sdc4	55.25	37.24	31.59	34.25	42.48	Sdc4	34.632	36.39	36.39	1.05062	0.780978	TRUE
Sgpp2	sphingosine-1-phosphate phosphatase 2	Sgpp2	5.94	8.88	Sgpp2	11.96	13.47	Sgpp2	12.715	1.71592	Sgpp2	15.87	17.57	23.59	18.49	18.31	Sgpp2	24.11	24.73	25.38	27.9	23.73	Sgpp2	18.766	25.17	25.17	1.33945	0.0179843	TRUE	Sgpp2	4.18	7.25	4.88	4.75	5.51	Sgpp2	5.3	6.35	6.78	7.21	6.57	Sgpp2	5.314	6.7275	6.7275	1.26108	0.174032	TRUE
Lrrc49	leucine rich repeat containing 49	Lrrc49	50.25	47.06	Lrrc49	46.01	40.77	Lrrc49	48.655	0.891789	Lrrc49	33.89	31.41	32.15	32.06	33.26	Lrrc49	27.79	29.62	29.8	29.58	28.15	Lrrc49	32.554	28.988	32.554	0.890794	0.0182409	TRUE	Lrrc49	41.71	41.71	40.83	37.24	35.44	Lrrc49	32.12	37.04	34.96	36.44	34.19	Lrrc49	39.386	35.6575	39.386	0.905574	0.158683	TRUE
Alg10	ALG10, alpha-1,2-glucosyltransferase	Alg10	14.16	11.82	Alg10	17.69	22.82	Alg10	20.255	1.55928	Alg10	9.69	11.26	9.23	11.23	10.61	Alg10	12.64	14.27	14.7	12.13	13.34	Alg10	10.404	13.416	13.416	1.28675	0.0183523	TRUE	Alg10	8.86	8.76	9.67	11.55	9.3	Alg10	10.03	14.43	14.84	12.34	10.92	Alg10	9.628	13.1325	13.1325	1.36025	0.050495	TRUE
Sult1a1	sulfotransferase family 1A member 1	Sult1a1	11.01	10.87	Sult1a1	18.37	23.16	Sult1a1	20.765	1.89808	Sult1a1	6.71	8.86	6.96	6.27	11.79	Sult1a1	23.82	14.96	19.7	20.34	10.05	Sult1a1	8.118	17.774	17.774	2.17498	0.0184216	TRUE	Sult1a1	11.1	18.72	10.45	13.37	11.88	Sult1a1	65.12	26.58	24.92	33.61	21.6	Sult1a1	13.104	26.6775	26.6775	2.02798	0.0122547	TRUE
LOC108350351	uncharacterized LOC108350351	LOC108350351			LOC108350351			LOC108350351	0.04	1.33333	LOC108350351	1.33	0.69	0.6	0.42	0.77	LOC108350351	2.29	1.73	1.68	1.44	1.64	LOC108350351	0.762	1.756	1.756	2.15313	0.0184358	TRUE	LOC108350351						LOC108350351						LOC108350351
Rdh13	retinol dehydrogenase 13 (all-trans/9-cis)	Rdh13	8.69	8.6	Rdh13	11.85	10.94	Rdh13	11.395	1.3181	Rdh13	6.69	6.43	6.93	6.46	6.19	Rdh13	8.47	9.37	7.92	8.09	7.38	Rdh13	6.54	8.246	8.246	1.25693	0.0184358	TRUE	Rdh13	6.91	7.15	6.99	5.77	6.8	Rdh13	7.03	9.13	7.36	7.56	7.75	Rdh13	6.724	7.95	7.95	1.17966	0.19045	TRUE
LOC102553429	uncharacterized LOC102553429	LOC102553429	0.3	0.32	LOC102553429	0.37	0.32	LOC102553429	0.345	1.1129	LOC102553429	0.38	0.28	0.28	0.46	0.32	LOC102553429	0.54	0.56	0.59	0.73	0.51	LOC102553429	0.344	0.586	0.586	1.54505	0.0185464	TRUE	LOC102553429	0.35	0.39	0.35	0.37	0.5	LOC102553429	0.55	0.56	0.28	0.5	0.51	LOC102553429	0.392	0.4625	0.4625	1.14329	0.47342	TRUE
Bcl6	B-cell CLL/lymphoma 6	Bcl6	8.18	6.37	Bcl6	8.3	8.62	Bcl6	8.46	1.16289	Bcl6	20.32	22.87	17.9	20.25	22.48	Bcl6	24.09	26.35	26.01	24.82	27.35	Bcl6	20.764	25.724	25.724	1.23773	0.0186016	TRUE	Bcl6	12.21	16.8	11.28	11.9	13.6	Bcl6	18.28	18.52	18.58	18.25	15.65	Bcl6	13.158	17.75	17.75	1.34636	0.0590191	TRUE
RT1-T24-4	RT1 class I, locus T24, gene 4	RT1-T24-4	1.76	1.06	RT1-T24-4	0.33	0.23	RT1-T24-4	1.41	0.198582	RT1-T24-4	1.6	1.58	0.79	2.16	2.44	RT1-T24-4	0.89	0.32	0.37	0.51	0.77	RT1-T24-4	1.714	0.572	1.714	0.370452	0.0186016	TRUE	RT1-T24-4	1.94	1.82	1.23	2.1	2.79	RT1-T24-4	2.4	0.35	0.22	0.83	1.37	RT1-T24-4	1.976	0.6925	1.976	0.381744	0.050495	TRUE
Gnpda1	glucosamine-6-phosphate deaminase 1	Gnpda1	12.81	14.69	Gnpda1	17.63	14.92	Gnpda1	16.275	1.18364	Gnpda1	12.68	12.11	12.54	12.84	13.21	Gnpda1	14.44	14.35	16.02	15.82	14.35	Gnpda1	12.676	14.996	14.996	1.18159	0.0186614	TRUE	Gnpda1	12.17	10.9	11.76	10.45	10.88	Gnpda1	15.14	13.42	13.79	13.73	12.95	Gnpda1	11.232	13.4725	13.4725	1.19771	0.0657442	TRUE
Ss18	SS18, nBAF chromatin remodeling complex subunit	Ss18	17.06	16.62	Ss18	19.34	20.5	Ss18	19.92	1.1829	Ss18	22.24	20.73	20.84	20.58	19.49	Ss18	24.48	24.17	23.58	24.33	23.35	Ss18	20.776	23.982	23.982	1.15357	0.0186614	TRUE	Ss18	16.57	17.49	15.32	17.53	17.27	Ss18	22.46	18.9	17.85	18.52	19.82	Ss18	16.836	18.7725	18.7725	1.11434	0.150694	TRUE
Capn10	calpain 10	Capn10	8.9	9.31	Capn10	12.46	10.46	Capn10	11.46	1.25865	Capn10	11.3	9.74	11.85	9.88	11.24	Capn10	15.33	13	13.51	13.37	12.76	Capn10	10.802	13.594	13.594	1.2561	0.0189589	TRUE	Capn10	12.42	10.06	12.58	12.8	12.57	Capn10	19.8	15.15	14.23	14.66	16.47	Capn10	12.086	15.1275	15.1275	1.24959	0.0481112	TRUE
Slk	STE20-like kinase	Slk	60.61	62.74	Slk	83.85	80.18	Slk	82.015	1.32979	Slk	33.15	32.43	33.62	34.07	34.12	Slk	36.72	38.95	40.2	38.78	38.32	Slk	33.478	38.594	38.594	1.15236	0.0191238	TRUE	Slk	41.15	40.33	45.79	37.92	40.02	Slk	44.64	47.06	47.53	46.94	47.76	Slk	41.042	47.3225	47.3225	1.15265	0.141516	TRUE
Hsp90b1	heat shock protein 90 beta family member 1	Hsp90b1	215.55	206.12	Hsp90b1	280.34	308.72	Hsp90b1	294.53	1.39697	Hsp90b1	204.02	193.82	195.6	205.56	189.52	Hsp90b1	230.4	232.11	286.48	292.36	222.13	Hsp90b1	197.704	252.696	252.696	1.27801	0.0192314	TRUE	Hsp90b1	208.06	210.07	203.56	205.1	196.48	Hsp90b1	215.5	218.26	288.02	303.66	225.1	Hsp90b1	204.654	258.76	258.76	1.26425	0.088993	TRUE
Mdm1	Mdm1 nuclear protein	Mdm1	8.27	8.18	Mdm1	9.52	9.29	Mdm1	9.405	1.14347	Mdm1	8.78	8.23	7.85	8.49	8.29	Mdm1	10.1	9.82	10.49	10.42	8.91	Mdm1	8.328	9.948	9.948	1.19222	0.0192314	TRUE	Mdm1	7.49	6.75	7.66	7.75	7.24	Mdm1	7.63	8.56	7.64	8.78	8.61	Mdm1	7.378	8.3975	8.3975	1.13633	0.137096	TRUE
Nwd1	NACHT and WD repeat domain containing 1	Nwd1	15.17	12.86	Nwd1	24.58	24.28	Nwd1	24.43	1.74313	Nwd1	26.15	22.84	22.16	17.52	23.89	Nwd1	39.96	34.62	30.57	36.26	25.46	Nwd1	22.512	33.374	33.374	1.48036	0.0192314	TRUE	Nwd1	31.94	33.4	27.5	27.88	38.78	Nwd1	63.12	51.94	41.38	48.69	50.5	Nwd1	31.9	48.1275	48.1275	1.50711	0.0108926	TRUE
Enpep	glutamyl aminopeptidase	Enpep	0.89	1	Enpep	1.23	1.36	Enpep	1.295	1.37037	Enpep	0.92	0.72	0.67	0.88	1.49	Enpep	1.66	1.37	1.44	1.51	1.44	Enpep	0.936	1.484	1.484	1.52896	0.0192431	TRUE	Enpep	0.86	1.92	1.04	1.69	1.21	Enpep	3.49	1.8	1.57	1.55	1.51	Enpep	1.344	1.6075	1.6075	1.18248	0.423363	TRUE
Phyhipl	phytanoyl-CoA 2-hydroxylase interacting protein-like	Phyhipl	60.82	67.46	Phyhipl	54.18	45.55	Phyhipl	64.14	0.77744	Phyhipl	58.24	57.39	54.13	58.95	65.64	Phyhipl	45.2	51.62	49.3	52.9	49.85	Phyhipl	58.87	49.774	58.87	0.845752	0.0192431	TRUE	Phyhipl	85.84	93.5	86.14	86.77	88.15	Phyhipl	79.46	82.43	84.8	80.8	72.33	Phyhipl	88.08	80.09	88.08	0.90939	0.136353	TRUE
Psen1	presenilin 1	Psen1	34.09	38.31	Psen1	42.56	44.71	Psen1	43.635	1.20539	Psen1	29.04	28.53	30.85	29.43	29.42	Psen1	32.19	33.49	34.57	35.2	32.5	Psen1	29.454	33.59	33.59	1.13995	0.0192431	TRUE	Psen1	38.08	38.49	35.7	34.04	35.35	Psen1	38.11	40.18	37.82	39	39.81	Psen1	36.332	39.2025	39.2025	1.07879	0.314363	TRUE
Arid1a	AT-rich interaction domain 1A	Arid1a	20.24	21.68	Arid1a	23.18	22.5	Arid1a	22.84	1.08969	Arid1a	43.74	44.11	44.18	42.56	43.91	Arid1a	51.52	50.29	47.17	50.08	47.93	Arid1a	43.7	49.398	49.398	1.13009	0.0192746	TRUE	Arid1a	59.8	61.67	52.73	56.35	61.31	Arid1a	56.75	61.95	59.97	58.59	63.44	Arid1a	58.372	60.9875	60.9875	1.04473	0.598275	TRUE
Ccnk	cyclin K	Ccnk	7.62	7.19	Ccnk	8.85	8.3	Ccnk	8.575	1.158	Ccnk	12.31	11.85	12.35	11.98	12.37	Ccnk	14.02	13.48	13.55	14.51	13.68	Ccnk	12.172	13.848	13.848	1.13657	0.0192746	TRUE	Ccnk	14.16	13.74	12.89	13.34	13.64	Ccnk	13.93	15.05	16.48	16.43	15.09	Ccnk	13.554	15.7625	15.7625	1.16175	0.0517466	TRUE
Krt222	keratin 222	Krt222	23.95	20.62	Krt222	18.58	19.14	Krt222	22.285	0.846309	Krt222	16.04	15.86	15.14	14.92	15.01	Krt222	13.59	13.55	11.83	13.39	12.89	Krt222	15.394	13.05	15.394	0.848716	0.0192746	TRUE	Krt222	13.05	16.26	12.2	10.44	11.89	Krt222	7.91	11.29	10.67	11.43	10.93	Krt222	12.768	11.08	12.768	0.868822	0.381375	TRUE
Samd8	sterile alpha motif domain containing 8	Samd8	72.55	83.12	Samd8	103.93	91.8	Samd8	97.865	1.25734	Samd8	65.77	62.69	63.12	63.86	60.67	Samd8	68.87	75.85	73.87	73.09	71.64	Samd8	63.222	72.664	72.664	1.14911	0.0192746	TRUE	Samd8	68.95	67.61	65.76	62.44	64.03	Samd8	65.95	74.89	75.24	73.96	82.63	Samd8	65.758	76.68	76.68	1.16584	0.0204548	TRUE
Arc	activity-regulated cytoskeleton-associated protein	Arc	15.98	4.5	Arc	5.39	9.25	Arc	10.24	0.714844	Arc	19.57	21.82	11.85	16.64	16.56	Arc	12.27	10.19	8.42	11.28	6.8	Arc	17.288	9.792	17.288	0.568898	0.0194184	TRUE	Arc	13.28	10.38	5.07	9.22	10.84	Arc	10.65	8.29	10.87	6.65	3.86	Arc	9.758	7.4175	9.758	0.762579	0.462005	TRUE
Ralb	RALB Ras like proto-oncogene B	Ralb	12.29	12.29	Ralb	8.87	9.87	Ralb	12.29	0.762408	Ralb	8.9	10.4	9.39	7.85	8	Ralb	7.56	6.33	5.85	6.46	5.87	Ralb	8.908	6.414	8.908	0.723135	0.0194184	TRUE	Ralb	7.04	7.27	6.58	8.41	7.42	Ralb	8.36	6.21	6.17	5.67	5.84	Ralb	7.344	5.9725	7.344	0.815758	0.0643404	TRUE
RGD1562114	RGD1562114	RGD1562114	5.24	6.25	RGD1562114	8.12	8.91	RGD1562114	8.515	1.48216	RGD1562114	4.75	5.39	5.3	6.11	4.48	RGD1562114	8.22	6.58	7.23	8.73	7.11	RGD1562114	5.206	7.574	7.574	1.44629	0.0194184	TRUE	RGD1562114	6.8	4.9	6.89	6.48	6.45	RGD1562114	9.28	8.23	8.79	8.43	6.11	RGD1562114	6.304	7.89	7.89	1.24766	0.216989	TRUE
Plekhf1	pleckstrin homology and FYVE domain containing 1	Plekhf1	1.08	0.78	Plekhf1	1.28	0.95	Plekhf1	1.115	1.19892	Plekhf1	1.44	2.52	1.86	1.37	2.05	Plekhf1	3.8	3.22	2.27	3.2	4.11	Plekhf1	1.848	3.32	3.32	1.75565	0.0194379	TRUE	Plekhf1	0.92	1.53	0.92	1.46	2.38	Plekhf1	2.27	2.84	2.32	2.14	2.36	Plekhf1	1.442	2.415	2.415	1.631	0.060608	TRUE
Rasl12	RAS-like, family 12	Rasl12	1.23	1.17	Rasl12	0.95	0.59	Rasl12	1.2	0.641667	Rasl12	1.57	1.41	1.52	1.88	1.69	Rasl12	0.83	1.27	0.9	0.97	1.01	Rasl12	1.614	0.996	1.614	0.63944	0.0194379	TRUE	Rasl12	1.97	1.89	1.19	2.03	1.71	Rasl12	1.48	1.46	1.11	1.1	1.23	Rasl12	1.758	1.225	1.758	0.713132	0.137118	TRUE
Ippk	inositol-pentakisphosphate 2-kinase	Ippk	7.1	6.99	Ippk	9.02	7.04	Ippk	8.03	1.13982	Ippk	10.73	10.89	10.4	10.46	9.69	Ippk	12.17	12.64	12.45	11.87	11.98	Ippk	10.434	12.222	12.222	1.16974	0.0194524	TRUE	Ippk	8.49	7.38	7.16	7.87	7.01	Ippk	8.49	8.64	8.15	9.27	7.44	Ippk	7.582	8.375	8.375	1.10323	0.369383	TRUE
Rorb	RAR-related orphan receptor B	Rorb	57.04	56.32	Rorb	61.06	59.57	Rorb	60.315	1.06413	Rorb	20.06	17.56	15.88	17.59	18.91	Rorb	16.36	15.48	13.4	15.52	13.47	Rorb	18	14.846	18	0.825746	0.0194524	TRUE	Rorb	25.46	23.35	21.89	23.89	29.81	Rorb	31.39	21.57	18.91	19.88	25.51	Rorb	24.88	21.4675	24.88	0.863391	0.170506	TRUE
Supt6h	SPT6 homolog, histone chaperone	Supt6h	44.09	41.46	Supt6h	48.76	51.78	Supt6h	50.27	1.17522	Supt6h	91.78	95.09	101.11	92.23	91.98	Supt6h	104	109.57	111.59	109.5	103.8	Supt6h	94.438	107.692	107.692	1.1402	0.0194524	TRUE	Supt6h						Supt6h						Supt6h	83.374	90.4175	90.4175	1.08438	0.370813	TRUE
Slc2a9	solute carrier family 2 member 9	Slc2a9	0.03	0.06	Slc2a9	0.01	0.02	Slc2a9	0.045	0.333333	Slc2a9	1.87	2.9	1.52	2.09	2.37	Slc2a9	2.93	3.58	3.05	3.98	3.01	Slc2a9	2.15	3.31	3.31	1.51556	0.0195978	TRUE	Slc2a9	0.16	0.11	0.13	0.24	0.1	Slc2a9	0.19	0.09	0.14	0.36	0.36	Slc2a9	0.148	0.2375	0.2375	1.36089	0.375383	FALSE
Pragmin	pragma of Rnd2	Pragmin	5.78	5.21	Pragmin	4.64	4.95	Pragmin	5.495	0.872611	Pragmin	10.92	15.24	13.93	10.87	10.08	Pragmin	18.17	17.69	15.12	18.25	18.34	Pragmin	12.208	17.514	17.514	1.4311	0.0197375	TRUE	Pragmin	14.04	11.84	12.74	13.17	11.59	Pragmin	8.43	13.02	12.95	11.7	10.55	Pragmin	12.676	12.055	12.676	0.951393	0.681027	TRUE
Adgre5	adhesion G protein-coupled receptor E5	Adgre5	1.33	1.33	Adgre5	1.04	0.79	Adgre5	1.33	0.68797	Adgre5	3.09	3.35	2.84	3.59	3.77	Adgre5	2.19	2.31	2.29	2.64	2.75	Adgre5	3.328	2.436	3.328	0.73979	0.0197468	TRUE	Adgre5	3.65	4.34	3.71	4.03	3.94	Adgre5	4.88	2.57	2.01	2.8	2.75	Adgre5	3.934	2.5325	3.934	0.652578	0.0112739	TRUE
Mta3	metastasis associated 1 family, member 3	Mta3	29.46	31.44	Mta3	32.27	34.02	Mta3	33.145	1.08851	Mta3	26.99	27.22	27.5	25.54	28.24	Mta3	31.55	29.3	30.64	32.68	29.61	Mta3	27.098	30.756	30.756	1.1345	0.0197468	TRUE	Mta3	32.4	34.66	31.61	30.26	33.09	Mta3	32.48	33.56	34.3	34.38	40.25	Mta3	32.404	35.6225	35.6225	1.09902	0.148954	TRUE
Ywhaq	tyrosine 3-monooxygenase/tryptophan 5-monooxygenase activation protein, theta	Ywhaq	282.95	317.36	Ywhaq	256.08	244.59	Ywhaq	300.155	0.834019	Ywhaq	243.61	279.73	233.72	252.07	241.56	Ywhaq	202.3	219.73	209.9	218.74	215.89	Ywhaq	250.138	213.312	250.138	0.852836	0.0197468	TRUE	Ywhaq						Ywhaq						Ywhaq	242.76	237.387	242.76	0.977878	0.868715	TRUE
Acss1	acyl-CoA synthetase short-chain family member 1	Acss1	13.41	15.28	Acss1	10.12	7.94	Acss1	14.345	0.629488	Acss1	15.22	12.81	13.89	13.19	18.25	Acss1	10.91	10.02	10.78	12.75	8.53	Acss1	14.672	10.598	14.672	0.724208	0.0197914	TRUE	Acss1	21.16	19.23	19	18.93	24.61	Acss1	18.27	15.03	11.8	16.47	20	Acss1	20.586	15.825	20.586	0.769844	0.072506	TRUE
Stbd1	starch binding domain 1	Stbd1	2.47	2.32	Stbd1	1.52	1.53	Stbd1	2.395	0.636743	Stbd1	1.49	1.34	1.4	1.52	1.52	Stbd1	0.74	1.02	0.91	1.08	0.77	Stbd1	1.454	0.904	1.454	0.646075	0.0198526	TRUE	Stbd1	1.66	1.22	1.12	1.7	1.72	Stbd1	1.89	1.11	1.58	1.12	1.32	Stbd1	1.484	1.2825	1.484	0.87279	0.758235	TRUE
Xpr1	xenotropic and polytropic retrovirus receptor 1	Xpr1	23.88	19.24	Xpr1	25.22	28.09	Xpr1	26.655	1.23632	Xpr1	23.29	25.21	25.8	23.02	25.68	Xpr1	29.64	30.61	30.9	26.88	32.41	Xpr1	24.6	30.088	30.088	1.22219	0.0199049	TRUE	Xpr1	25.39	32.41	24.36	26.05	25.32	Xpr1	20.78	30.59	27.44	25.19	25.31	Xpr1	26.706	27.1325	27.1325	1.01591	0.982458	TRUE
Spata6	spermatogenesis associated 6	Spata6	2.09	2.69	Spata6	2.13	2.33	Spata6	2.39	0.933054	Spata6	2.81	2.65	2.56	3.15	2.69	Spata6	1.83	1.88	2.12	2.25	1.92	Spata6	2.772	2	2.772	0.731198	0.0200321	TRUE	Spata6	3.65	3.73	3.93	4.7	3.64	Spata6	4.4	3.05	3.15	3.28	3.51	Spata6	3.93	3.2475	3.93	0.830645	0.204345	TRUE
Syde2	synapse defective Rho GTPase homolog 2	Syde2	3.15	4.21	Syde2	4.79	5.52	Syde2	5.155	1.40082	Syde2	4.75	4.76	5.79	6.14	5.28	Syde2	6.23	8.31	7.41	8.05	6.92	Syde2	5.344	7.384	7.384	1.37472	0.0200321	TRUE	Syde2	3.88	6.52	5.23	5.92	4.56	Syde2	8.19	7.07	7.29	8.11	10.68	Syde2	5.222	8.2875	8.2875	1.57601	0.0332823	TRUE
Zdhhc18	zinc finger, DHHC-type containing 18	Zdhhc18	6.68	6.96	Zdhhc18	6.86	6.8	Zdhhc18	6.83	1.00147	Zdhhc18	10.17	9.52	10.39	9.24	10.14	Zdhhc18	11.59	12.57	11.21	11.25	12.16	Zdhhc18	9.892	11.756	11.756	1.18655	0.0200321	TRUE	Zdhhc18	11.38	10.05	12.46	11.23	12.03	Zdhhc18	14.28	11.43	11.7	11.87	12.09	Zdhhc18	11.43	11.7725	11.7725	1.02971	0.742145	TRUE
Sorbs1	sorbin and SH3 domain containing 1	Sorbs1	41.07	46.47	Sorbs1	44.37	44.42	Sorbs1	44.395	1.01428	Sorbs1	63.14	59.02	60.07	57.52	69.1	Sorbs1	74.35	74.82	72.1	74.12	72.53	Sorbs1	61.77	73.584	73.584	1.19095	0.0201761	TRUE	Sorbs1	62.19	74.63	57.22	61.78	66.41	Sorbs1	90.84	72.07	69.82	72.61	80.59	Sorbs1	64.446	73.7725	73.7725	1.14449	0.0919561	TRUE
Piezo2	piezo-type mechanosensitive ion channel component 2	Piezo2	0.63	0.64	Piezo2	0.75	0.55	Piezo2	0.65	1.02362	Piezo2	5.5	6.86	7.74	5.5	6.61	Piezo2	10.06	8.1	7.93	9.12	9.8	Piezo2	6.442	9.002	9.002	1.39132	0.0202789	TRUE	Piezo2	1.84	1.61	2.2	2.2	2.01	Piezo2	1.54	1.59	2.33	2.57	2.92	Piezo2	1.972	2.3525	2.3525	1.18364	0.308726	TRUE
Uri1	URI1, prefoldin-like chaperone	Uri1	22.81	20.93	Uri1	19.48	17.54	Uri1	21.87	0.846365	Uri1	12.43	12.02	12.8	13.15	12.78	Uri1	10.77	11.17	10.13	10.96	11.51	Uri1	12.636	10.908	12.636	0.864322	0.0202789	TRUE	Uri1	15.76	15.56	15.14	15.51	15.12	Uri1	14.44	12.77	12.94	11.9	13.68	Uri1	15.418	12.8225	15.418	0.832743	0.0167007	TRUE
Baz1a	bromodomain adjacent to zinc finger domain, 1A	Baz1a	1.34	1.32	Baz1a	1.25	1.24	Baz1a	1.33	0.93609	Baz1a	1.56	1.03	0.88	1.12	1.5	Baz1a	2.31	2.53	2.17	1.61	2.52	Baz1a	1.218	2.228	2.228	1.76631	0.0202926	TRUE	Baz1a	1.5	1.39	1.05	1.25	1.36	Baz1a	2.11	1.2	1.46	1.05	1.24	Baz1a	1.31	1.2375	1.31	0.948582	0.918829	TRUE
Fhl2	four and a half LIM domains 2	Fhl2	9.9	9.09	Fhl2	5.82	5.88	Fhl2	9.495	0.616114	Fhl2	3.49	4.97	3.17	4.05	4.07	Fhl2	2.77	2.62	2.63	2.56	3.15	Fhl2	3.95	2.746	3.95	0.702716	0.0204806	TRUE	Fhl2	3.02	2.79	2.87	3.54	3.87	Fhl2	3.37	2.72	3.53	2.42	2.12	Fhl2	3.218	2.6975	3.218	0.843128	0.425005	TRUE
Cdh5	cadherin 5	Cdh5	1.32	1.42	Cdh5	1.57	1.81	Cdh5	1.69	1.23358	Cdh5	5.13	4.48	3.79	4.87	5.43	Cdh5	3.17	3.16	3.6	3.2	3.83	Cdh5	4.74	3.392	4.74	0.721488	0.0209722	TRUE	Cdh5	6.58	8.72	7.04	9.24	6.98	Cdh5	12.42	5.58	4.98	5.78	5.34	Cdh5	7.712	5.42	7.712	0.706605	0.0397199	TRUE
Hivep2	human immunodeficiency virus type I enhancer binding protein 2	Hivep2	80.72	84.89	Hivep2	66.13	65.06	Hivep2	82.805	0.792162	Hivep2	96.49	96.56	89.47	94.52	95.58	Hivep2	87.43	83.79	85.82	83.03	82.05	Hivep2	94.524	84.424	94.524	0.893262	0.0209722	TRUE	Hivep2	89.23	89.12	87.28	78.25	87.27	Hivep2	69.72	74.75	78.88	76.93	71.48	Hivep2	86.23	75.51	86.23	0.875825	0.100563	TRUE
Kpna4	karyopherin subunit alpha 4	Kpna4	53.56	52.39	Kpna4	73.3	81.18	Kpna4	77.24	1.45805	Kpna4	50.17	50.4	51.13	54.98	48.14	Kpna4	55.2	65.63	64.91	58.53	64.49	Kpna4	50.964	61.752	61.752	1.21126	0.0210467	TRUE	Kpna4	45.96	46.35	47.09	42.71	42.59	Kpna4	43.69	56.52	61.74	57.55	52.71	Kpna4	44.94	57.13	57.13	1.27065	0.0142853	TRUE
RGD1308706	similar to RIKEN cDNA 4921524J17	RGD1308706	23.65	21.37	RGD1308706	34.15	34.33	RGD1308706	34.24	1.5211	RGD1308706	14.5	13.86	14.09	12.65	14.84	RGD1308706	15.74	15.85	16.71	16.77	17.15	RGD1308706	13.988	16.444	16.444	1.17433	0.0211372	TRUE	RGD1308706	12.21	13.42	11.34	11.88	12.75	RGD1308706	16.3	15.81	15.74	15.58	15.35	RGD1308706	12.32	15.62	15.62	1.2657	0.0183399	TRUE
Etnppl	ethanolamine-phosphate phospho-lyase	Etnppl	5.94	5.3	Etnppl	11.8	9.91	Etnppl	10.855	1.93149	Etnppl	5.28	4.77	3.92	3.63	3.91	Etnppl	8.37	7.71	6.86	7.01	4.71	Etnppl	4.302	6.932	6.932	1.59746	0.0212219	TRUE	Etnppl	11.24	11.56	8.3	8.08	10.69	Etnppl	24.17	16.81	13.56	15.09	18.67	Etnppl	9.974	16.0325	16.0325	1.6014	0.0122547	TRUE
Klra1	killer cell lectin-like receptor, subfamily A, member 1	Klra1	1.28	1.1	Klra1	0.76	0.29	Klra1	1.19	0.441176	Klra1	1.19	0.93	0.82	0.55	1.63	Klra1	0.23	0.51	0.21	0.27	0.32	Klra1	1.024	0.308	1.024	0.362989	0.0212886	TRUE	Klra1	1.88	1.48	1.16	1.38	2.48	Klra1	1.18	0.92	0.19	0.5	0.76	Klra1	1.676	0.5925	1.676	0.389921	0.04136	TRUE
Tnip2	TNFAIP3 interacting protein 2	Tnip2	3.26	3.65	Tnip2	3.09	2.75	Tnip2	3.455	0.845152	Tnip2	2.11	2.36	1.65	2.21	2.09	Tnip2	3.05	3.44	2.67	2.64	3.89	Tnip2	2.084	3.138	3.138	1.4826	0.0212886	TRUE	Tnip2	3.29	2.71	2.76	2.74	3.59	Tnip2	3.86	2.68	2.68	2.64	2.99	Tnip2	3.018	2.7475	3.018	0.913246	0.773544	TRUE
Ephx2	epoxide hydrolase 2	Ephx2	7.38	9.65	Ephx2	0.45	3.4	Ephx2	8.515	0.226072	Ephx2	8.81	8.42	9.29	8.47	10.04	Ephx2	4.16	0.46	3.47	4.21	2.92	Ephx2	9.006	3.044	9.006	0.345267	0.0213456	TRUE	Ephx2	11.27	9.91	12.33	12.82	14.08	Ephx2	8.71	0.45	5.09	5.7	6.93	Ephx2	12.082	4.5425	12.082	0.381095	0.0823961	TRUE
Dopey2	dopey family member 2	Dopey2	17.52	17.22	Dopey2	17.14	18.39	Dopey2	17.765	1.02274	Dopey2	29.7	29.69	32.82	29.49	28.11	Dopey2	37.05	35.29	35.9	41.36	31.88	Dopey2	29.962	36.296	36.296	1.2107	0.0214087	TRUE	Dopey2						Dopey2						Dopey2	23.618	26.5525	26.5525	1.12372	0.172516	TRUE
LOC102547955	uncharacterized LOC102547955	LOC102547955	2.58	2.85	LOC102547955	2.82	2.49	LOC102547955	2.715	0.977901	LOC102547955	3.05	2.96	2.62	2.79	3.03	LOC102547955	3.33	3.66	3.19	3.84	3.54	LOC102547955	2.89	3.512	3.512	1.20803	0.0214087	TRUE	LOC102547955	2.76	2.45	2.57	2.5	2.41	LOC102547955	2.88	2.5	2.36	3.09	3.27	LOC102547955	2.538	2.805	2.805	1.10121	0.399138	TRUE
Flrt2	fibronectin leucine rich transmembrane protein 2	Flrt2	41.94	50.62	Flrt2	49.62	42.63	Flrt2	46.28	0.996651	Flrt2	24.95	22.39	22.68	24.39	22.57	Flrt2	18.42	21.49	20.66	21.41	18.95	Flrt2	23.396	20.186	23.396	0.863381	0.0214757	TRUE	Flrt2	30.02	34.84	27.3	30.06	31.37	Flrt2	25.98	30.56	25.84	28.41	27.53	Flrt2	30.718	28.085	30.718	0.914563	0.258306	TRUE
Golt1b	golgi transport 1B	Golt1b	30.96	29.39	Golt1b	31.95	33.04	Golt1b	32.495	1.07688	Golt1b	17.75	19.24	18.54	16.95	17.4	Golt1b	21.06	22.45	20.63	21.23	21.47	Golt1b	17.976	21.368	21.368	1.18765	0.0214757	TRUE	Golt1b	19	22.59	18.9	20.69	19.49	Golt1b	18.65	22.89	25.3	22.49	20.02	Golt1b	20.134	22.675	22.675	1.12558	0.272002	TRUE
Padi2	peptidyl arginine deiminase 2	Padi2	7.55	8.71	Padi2	7.79	6.35	Padi2	8.13	0.869619	Padi2	23.26	17.81	19.36	23.02	20.06	Padi2	13.77	17.26	16.41	16.57	16.36	Padi2	20.702	16.074	20.702	0.777521	0.0214757	TRUE	Padi2	19.2	20.65	13.99	21.61	19.65	Padi2	13.69	14.73	14.2	15.3	20.42	Padi2	19.02	16.1625	19.02	0.850549	0.243709	TRUE
Relt	RELT tumor necrosis factor receptor	Relt	0.76	0.71	Relt	0.77	0.87	Relt	0.82	1.11565	Relt	0.98	0.81	0.74	0.84	0.77	Relt	1.18	1.17	1.21	1.06	1.25	Relt	0.828	1.174	1.174	1.37284	0.0214757	TRUE	Relt	1.03	0.94	0.78	1.02	0.81	Relt	0.84	0.98	1.15	0.99	1.38	Relt	0.916	1.125	1.125	1.20571	0.167532	TRUE
Slco1a2	solute carrier organic anion transporter family, member 1A2	Slco1a2	33.62	41.32	Slco1a2	27.06	24.6	Slco1a2	37.47	0.689351	Slco1a2	21.48	16.86	16.55	20.04	21.59	Slco1a2	16.84	14.45	13.75	14.87	14.97	Slco1a2	19.304	14.976	19.304	0.776953	0.0214757	TRUE	Slco1a2	23.67	26.09	22.06	23.78	26.08	Slco1a2	40.21	21.2	16.61	16.65	25.72	Slco1a2	24.336	20.045	24.336	0.824398	0.150496	TRUE
Zzz3	zinc finger, ZZ-type containing 3	Zzz3	21.96	25.19	Zzz3	30.03	27.28	Zzz3	28.655	1.21548	Zzz3	21.57	19.42	20.04	20.48	21.3	Zzz3	23.85	23.59	24.48	23.57	23.65	Zzz3	20.562	23.828	23.828	1.15807	0.021576	TRUE	Zzz3	22.18	20.73	20.23	19.71	21.57	Zzz3	25.31	21.61	22.46	23.65	27.45	Zzz3	20.884	23.7925	23.7925	1.13861	0.0977056	TRUE
LOC100912642	cytochrome P450 2J3-like	LOC100912642	1.22	0.76	LOC100912642	1.16	0.29	LOC100912642	0.99	0.732323	LOC100912642	2.06	1.51	1.02	2.03	1.93	LOC100912642	0.4	1.18	0.78	0.51	0.25	LOC100912642	1.71	0.624	1.71	0.4	0.0216155	TRUE	LOC100912642	1.45	0.82	0.59	1.58	1.37	LOC100912642	1.1	1.36	0.45	0.64	0.5	LOC100912642	1.162	0.7375	1.162	0.663629	0.363381	TRUE
Slfnl1	schlafen-like 1	Slfnl1	1.89	1.82	Slfnl1	1.98	2.38	Slfnl1	2.18	1.1752	Slfnl1	1.89	1.57	1.38	1.59	1.54	Slfnl1	2.34	2.05	2.22	2.34	1.8	Slfnl1	1.594	2.15	2.15	1.32822	0.0218348	TRUE	Slfnl1	2.02	1.61	1.55	1.68	1.7	Slfnl1	1.97	2.3	2.04	1.95	1.71	Slfnl1	1.712	2	2	1.15894	0.305396	TRUE
Opalin	oligodendrocytic myelin paranodal and inner loop protein	Opalin	34.47	30.23	Opalin	19.4	18.85	Opalin	32.35	0.59119	Opalin	76.68	63	53.94	102.93	66.47	Opalin	30.03	54	39.88	32.36	47.45	Opalin	72.604	40.744	72.604	0.561785	0.0220541	TRUE	Opalin	34.12	45.05	29.78	47.09	32.55	Opalin	21.69	26.89	20.49	17.77	27.78	Opalin	37.718	23.2325	37.718	0.616968	0.0389296	TRUE
Bbs1	Bardet-Biedl syndrome 1	Bbs1	8.01	8.88	Bbs1	13.45	9.38	Bbs1	11.415	1.35169	Bbs1	11.02	9.92	10.52	9.41	10.93	Bbs1	12.96	13.67	11.46	13.67	11.43	Bbs1	10.36	12.638	12.638	1.21778	0.0221513	TRUE	Bbs1	17.11	17.53	16.25	15.41	16.98	Bbs1	20.72	21.85	17.7	19.06	22.14	Bbs1	16.656	20.1875	20.1875	1.21076	0.0644197	TRUE
Mybph	myosin binding protein H	Mybph	15.11	16.57	Mybph	17.57	16.36	Mybph	16.965	1.07102	Mybph	29.07	30.08	32.26	28.55	29.23	Mybph	34.78	33.79	35.75	34.79	33.43	Mybph	29.838	34.508	34.508	1.15599	0.0221513	TRUE	Mybph	12.69	12.25	11.25	10.03	13.72	Mybph	18.97	13.94	14.36	14.52	14.49	Mybph	11.988	14.3275	14.3275	1.19354	0.109003	TRUE
Mylip	myosin regulatory light chain interacting protein	Mylip	5.9	6.37	Mylip	4.7	4.82	Mylip	6.135	0.775876	Mylip	10.36	10.64	8.1	11.1	9.52	Mylip	7.29	8.34	7.68	7.43	7.37	Mylip	9.944	7.622	9.944	0.768817	0.0221513	TRUE	Mylip	6.32	7.51	6.14	6.65	7.1	Mylip	6.52	4.96	5.81	5.41	5.8	Mylip	6.744	5.495	6.744	0.817504	0.0765109	TRUE
Ralgps2	Ral GEF with PH domain and SH3 binding motif 2	Ralgps2	11.49	10.13	Ralgps2	9.91	11.57	Ralgps2	10.81	0.993525	Ralgps2	12.7	13.07	13.43	11.64	11.24	Ralgps2	15.83	16.57	14.29	14.59	15.21	Ralgps2	12.416	15.298	15.298	1.23027	0.0221513	TRUE	Ralgps2	9.23	9.08	9.32	8.69	8.02	Ralgps2	7.77	11.38	11.15	11.52	9.83	Ralgps2	8.868	10.97	10.97	1.23439	0.0687986	TRUE
RGD1566083	similar to hypothetical protein MGC24047	RGD1566083	9.35	6.67	RGD1566083	3.32	2.34	RGD1566083	8.01	0.353308	RGD1566083	7.81	7.38	5.51	5.93	8.49	RGD1566083	5.92	3.46	3.45	3.93	3.23	RGD1566083	7.024	3.998	7.024	0.575239	0.0221513	TRUE	RGD1566083	7.6	9.41	7.33	6.8	7.98	RGD1566083	12.91	5	4.63	3.85	3.81	RGD1566083	7.824	4.3225	7.824	0.558115	0.0182698	TRUE
Myc	myelocytomatosis oncogene	Myc	0.67	0.7	Myc	0.64	0.48	Myc	0.685	0.817518	Myc	1.94	2.53	1.82	2.19	2.06	Myc	5.13	5.35	3.34	2.91	6.52	Myc	2.108	4.65	4.65	2.15127	0.0221665	TRUE	Myc	1.07	1.57	1.12	1.29	1.4	Myc	1.99	1.38	1.54	1.59	1.65	Myc	1.29	1.54	1.54	1.17986	0.211222	TRUE
Nkain4	Na /K transporting ATPase interacting 4	Nkain4	9.49	10.75	Nkain4	9.77	8.49	Nkain4	10.12	0.902174	Nkain4	10.9	9.61	10.81	9.79	10	Nkain4	9.48	7.39	6.58	8.01	7.42	Nkain4	10.222	7.776	10.222	0.76303	0.0221665	TRUE	Nkain4	14.41	10.2	14.5	14.65	15.83	Nkain4	17.92	12.69	10.62	11.29	15.19	Nkain4	13.918	12.4475	13.918	0.895099	0.592284	TRUE
LOC681410	hypothetical protein LOC681410	LOC681410	25.36	30.71	LOC681410	27.75	20.01	LOC681410	28.035	0.851792	LOC681410	49.23	47.47	44.54	48.38	49.21	LOC681410	40.39	44.17	41.55	41.55	43.97	LOC681410	47.766	42.326	47.766	0.886349	0.0221766	TRUE	LOC681410	47.31	46.68	48.69	50.2	45.58	LOC681410	48.41	44.53	46.31	43.91	48.46	LOC681410	47.692	45.8025	47.692	0.960464	0.497299	TRUE
Slc14a1	solute carrier family 14 (urea transporter), member 1	Slc14a1	10.95	13.29	Slc14a1	16.12	12.2	Slc14a1	14.16	1.16832	Slc14a1	17.15	13.51	16.03	16.62	16.5	Slc14a1	20.33	24.44	22.21	18.99	25.32	Slc14a1	15.962	22.258	22.258	1.39198	0.0224756	TRUE	Slc14a1	17.27	17.73	15.76	19	19.73	Slc14a1	32.2	20.39	20.18	17.15	26.79	Slc14a1	17.898	21.1275	21.1275	1.17944	0.292548	TRUE
Ccnd1	cyclin D1	Ccnd1	9.25	9.82	Ccnd1	4.81	4.47	Ccnd1	9.535	0.486628	Ccnd1	9.71	8.02	8.32	10.24	8.41	Ccnd1	6.03	7.41	6.22	6.44	7.74	Ccnd1	8.94	6.768	8.94	0.759735	0.0230088	TRUE	Ccnd1	14.66	14.61	13.23	15.11	16.11	Ccnd1	15.73	9.81	11.28	11.01	13.56	Ccnd1	14.744	11.415	14.744	0.775734	0.0121613	TRUE
Dhx33	DEAH-box helicase 33	Dhx33	6.5	6.12	Dhx33	8.61	8.07	Dhx33	8.34	1.32171	Dhx33	6.63	7.42	6.95	6.87	6.94	Dhx33	8.24	8.55	8.48	7.85	8.11	Dhx33	6.962	8.246	8.246	1.18182	0.0230088	TRUE	Dhx33	7.15	7.03	6.75	6.74	7.35	Dhx33	6.8	7.99	8.06	7.92	8.78	Dhx33	7.004	8.1875	8.1875	1.1666	0.0601212	TRUE
Fbxo9	f-box protein 9	Fbxo9	45.27	52.01	Fbxo9	43.31	34	Fbxo9	48.64	0.794716	Fbxo9	36.3	36.79	33.92	37.63	38.53	Fbxo9	34.39	31.47	32.5	31.81	31.1	Fbxo9	36.634	32.254	36.634	0.880764	0.0230088	TRUE	Fbxo9	34.76	32.81	35.1	35.02	35.92	Fbxo9	37.49	32.31	33.4	34	32.92	Fbxo9	34.722	33.1575	34.722	0.955072	0.397661	TRUE
Klhl23	kelch-like family member 23	Klhl23	50.74	54.75	Klhl23	54.09	48.89	Klhl23	52.745	0.976206	Klhl23	21.73	20.68	20.88	20.06	21.9	Klhl23	18.92	19.81	18.64	18.06	17.12	Klhl23	21.05	18.51	21.05	0.879905	0.0230088	TRUE	Klhl23	38.97	39.95	37.96	32.49	33.6	Klhl23	28.26	27.6	27.34	29.24	28.83	Klhl23	36.594	28.2525	36.594	0.772674	0.0118161	TRUE
LOC103694180	uncharacterized LOC103694180	LOC103694180			LOC103694180			LOC103694180	0	1	LOC103694180	0	0	0	0	0	LOC103694180	0	0	0	0	0	LOC103694180	0	0	0	1	0.0230088	#NUM!	LOC103694180	0	0	0	0	0	LOC103694180	0.01	0.01	0	0	0	LOC103694180	0	0.0025	0.0025	1.025	0.058004	FALSE
Mtch2	mitochondrial carrier 2	Mtch2	59.96	63.05	Mtch2	53.75	42.73	Mtch2	61.505	0.784326	Mtch2	42.1	43.07	45.74	43.86	45.23	Mtch2	38.17	40.33	37.36	37.94	40.66	Mtch2	44	38.892	44	0.884172	0.0230088	TRUE	Mtch2	41.01	39.51	38.85	40.23	40.95	Mtch2	39.82	39.65	37.66	36.33	36.74	Mtch2	40.11	37.595	40.11	0.937453	0.193659	TRUE
Nrarp	Notch-regulated ankyrin repeat protein	Nrarp	2.51	3.32	Nrarp	1.75	1.87	Nrarp	2.915	0.620926	Nrarp	3.23	4.57	3.58	3.31	3.33	Nrarp	2.89	2.13	1.9	1.81	2.68	Nrarp	3.604	2.282	3.604	0.643089	0.0230088	TRUE	Nrarp	3.81	3.48	3.7	5.02	5.01	Nrarp	4.46	2.81	3.3	2.06	4.27	Nrarp	4.204	3.11	4.204	0.745818	0.217732	TRUE
Sgpp1	sphingosine-1-phosphate phosphatase 1	Sgpp1	14.99	15.89	Sgpp1	20.3	20.56	Sgpp1	20.43	1.32319	Sgpp1	14.43	13.51	12.24	13.7	12.06	Sgpp1	15.55	15.24	17.22	17.12	15.05	Sgpp1	13.188	16.036	16.036	1.21433	0.0230088	TRUE	Sgpp1	14.3	15.38	14.23	12.88	12.75	Sgpp1	15.13	16.08	16.31	16.48	17.9	Sgpp1	13.908	16.6925	16.6925	1.19878	0.0616098	TRUE
Tmem82	transmembrane protein 82	Tmem82	0.01	0.11	Tmem82	0.18	0.01	Tmem82	0.095	1.58333	Tmem82	0.19	0.22	0.15	0.01	0.18	Tmem82	0.75	0.42	0.35	0.51	0.38	Tmem82	0.15	0.482	0.482	2.328	0.0230088	TRUE	Tmem82	0.25	0.27	0.28	0.19	0.32	Tmem82	2.44	0.68	0.79	0.6	0.82	Tmem82	0.262	0.7225	0.7225	2.2721	0.00574297	TRUE
Adgrg3	adhesion G protein-coupled receptor G3	Adgrg3			Adgrg3			Adgrg3	0	1	Adgrg3	0	0	0	0	0	Adgrg3	0.14	0.09	0	0.01	0.08	Adgrg3	0	0.064	0.064	1.64	0.0230284	FALSE	Adgrg3	0	0	0	0	0	Adgrg3	0.15	0.01	0	0.01	0	Adgrg3	0	0.005	0.005	1.05	0.640336	FALSE
Cd300a	Cd300a molecule	Cd300a	1.16	0.76	Cd300a	1.13	1.09	Cd300a	1.11	1.15625	Cd300a	0.42	0.67	0.31	0.52	0.82	Cd300a	1.14	1.16	0.96	0.81	1.11	Cd300a	0.548	1.036	1.036	1.75309	0.0230332	TRUE	Cd300a	0.96	1	0.82	0.65	1.02	Cd300a	2.32	1.87	1.21	1.15	1.59	Cd300a	0.89	1.455	1.455	1.57071	0.0900657	TRUE
LOC102555911	uncharacterized LOC102555911	LOC102555911	16.62	19.53	LOC102555911	15.84	11.84	LOC102555911	18.075	0.765698	LOC102555911	9.42	7.93	8.61	8.77	10.12	LOC102555911	8.13	6.42	6.19	6.5	7.41	LOC102555911	8.97	6.93	8.97	0.775083	0.023054	TRUE	LOC102555911	20.79	17.53	19.15	19.7	20.31	LOC102555911	15.94	14.85	11.82	14.14	19.47	LOC102555911	19.496	15.07	19.496	0.774138	0.0574418	TRUE
Rgs12	regulator of G-protein signaling 12	Rgs12	15.27	15.64	Rgs12	14.17	12.66	Rgs12	15.455	0.868004	Rgs12	11.64	13.77	11.41	11.17	12.6	Rgs12	8.97	10.09	10.18	10.8	9.68	Rgs12	12.118	9.944	12.118	0.822066	0.023054	TRUE	Rgs12	24.34	15.71	23.26	21	23.17	Rgs12	21.87	19.73	22.16	20.59	23.02	Rgs12	21.496	21.375	21.496	0.994397	0.985846	TRUE
Asrgl1	asparaginase like 1	Asrgl1	121.98	102.51	Asrgl1	114.48	107.66	Asrgl1	112.245	0.989532	Asrgl1	104.24	93.61	97.8	91.97	96.4	Asrgl1	87.35	74.68	80.77	88.33	81.84	Asrgl1	96.804	82.594	96.804	0.85336	0.0230906	TRUE	Asrgl1	114.67	111.83	121.79	119.45	137.78	Asrgl1	122.23	91.63	90.79	100.21	123.76	Asrgl1	121.104	101.597	121.104	0.839061	0.149645	TRUE
Hadh	hydroxyacyl-CoA dehydrogenase	Hadh	11.53	14.47	Hadh	13.42	11.71	Hadh	13	0.966538	Hadh	12.15	11.97	12.37	11.94	12.27	Hadh	9.62	10.26	10.28	10.68	10.19	Hadh	12.14	10.206	12.14	0.841993	0.0233817	TRUE	Hadh	12.26	12.11	12.4	15.14	16.82	Hadh	17.16	12.64	12.47	12.42	14.38	Hadh	13.746	12.9775	13.746	0.944497	0.804001	TRUE
Nr1d2	nuclear receptor subfamily 1, group D, member 2	Nr1d2	43.14	40.7	Nr1d2	47.47	37.53	Nr1d2	42.5	1.01384	Nr1d2	27.23	23.95	22.52	25.52	29.25	Nr1d2	21.32	22	21	21.39	21.59	Nr1d2	25.694	21.46	25.694	0.835853	0.0235249	TRUE	Nr1d2	34.77	38.08	29.27	30.49	33.48	Nr1d2	25.86	25.46	21.8	25.55	31.49	Nr1d2	33.218	26.075	33.218	0.785611	0.0304315	TRUE
Zfp148	zinc finger protein 148	Zfp148	67.94	69.77	Zfp148	78.97	75.65	Zfp148	77.31	1.12279	Zfp148	39.94	42.09	39.05	38.81	39.49	Zfp148	43.52	46.44	46.87	46.42	44.72	Zfp148	39.876	45.594	45.594	1.14304	0.0235988	TRUE	Zfp148	37.42	37.07	36.34	34.61	35.97	Zfp148	37.74	41.81	39.78	40.43	39.91	Zfp148	36.282	40.4825	40.4825	1.11546	0.164856	TRUE
Tusc3	tumor suppressor candidate 3	Tusc3	138.07	154.26	Tusc3	130.95	113.6	Tusc3	146.165	0.836555	Tusc3	95.2	101.07	97.36	103.16	106.89	Tusc3	82.23	84.05	91.85	89.88	91.34	Tusc3	100.736	87.87	100.736	0.872407	0.0236528	TRUE	Tusc3	124.55	115.28	130.58	133.15	121.17	Tusc3	98.21	109.01	128.67	120.78	121.88	Tusc3	124.946	120.085	124.946	0.961126	0.542718	TRUE
Cd14	CD14 molecule	Cd14	0.15	0.22	Cd14	0.37	0.28	Cd14	0.325	1.75676	Cd14	0.28	0.14	0.27	0.22	0.32	Cd14	0.57	1.72	0.78	0.64	1.63	Cd14	0.246	1.068	1.068	3.37572	0.0239865	TRUE	Cd14	0.41	0.37	0.35	0.53	0.33	Cd14	0.63	0.74	0.56	0.86	0.46	Cd14	0.398	0.655	0.655	1.51606	0.121727	TRUE
Dnajc8	DnaJ heat shock protein family (Hsp40) member C8	Dnajc8	102.16	101.79	Dnajc8	91.45	84.67	Dnajc8	101.975	0.863545	Dnajc8	77.98	69.25	69.45	76.64	75.95	Dnajc8	60.18	65.83	65.47	66.74	63.96	Dnajc8	73.854	64.436	73.854	0.872651	0.0239865	TRUE	Dnajc8	74.71	77.91	72.69	69.22	71.96	Dnajc8	77.31	62.86	60.18	64.5	70.54	Dnajc8	73.298	64.52	73.298	0.880405	0.0798821	TRUE
Fdps	farnesyl diphosphate synthase	Fdps	93.07	101.31	Fdps	94.15	74.55	Fdps	97.19	0.867888	Fdps	85.61	79.01	83.04	90.55	91.58	Fdps	74.27	73.7	78.77	75.5	70.9	Fdps	85.958	74.628	85.958	0.868345	0.0239865	TRUE	Fdps	91.28	103.42	98.03	90.93	94.41	Fdps	108.5	87.05	94.45	90.29	86.39	Fdps	95.614	89.545	95.614	0.936592	0.256785	TRUE
Ints2	integrator complex subunit 2	Ints2	13.93	15.53	Ints2	17.39	15.99	Ints2	16.69	1.13306	Ints2	13.39	11.81	11.55	11.49	13.02	Ints2	13.89	14.35	14.4	15.95	13.48	Ints2	12.252	14.414	14.414	1.17503	0.0239865	TRUE	Ints2	13.27	11.7	12.83	11.65	11.85	Ints2	13.87	13.23	14.55	14.93	15.54	Ints2	12.26	14.5625	14.5625	1.18629	0.060608	TRUE
Pou2f1	POU class 2 homeobox 1	Pou2f1	13.08	15.06	Pou2f1	11.59	10.57	Pou2f1	14.07	0.787491	Pou2f1	11.46	10.5	9.78	11.13	11.86	Pou2f1	9.27	9.38	8.89	10.21	8.56	Pou2f1	10.946	9.262	10.946	0.847547	0.0239865	TRUE	Pou2f1	12.19	13.14	12.75	12.52	14.3	Pou2f1	12.48	10.59	9.01	11.35	13.68	Pou2f1	12.98	11.1575	12.98	0.860665	0.137317	TRUE
Zmynd19	zinc finger, MYND-type containing 19	Zmynd19	7.82	8.15	Zmynd19	9.65	8.82	Zmynd19	9.235	1.15654	Zmynd19	6.48	6.66	6.13	5.4	6.56	Zmynd19	7.08	7.43	7.68	7.86	7.69	Zmynd19	6.246	7.548	7.548	1.20517	0.0239865	TRUE	Zmynd19	7.81	6.58	7.07	6.85	6.07	Zmynd19	7.32	7.52	8.46	7.74	8.09	Zmynd19	6.876	7.9525	7.9525	1.15431	0.193425	TRUE
Gabrb2	gamma-aminobutyric acid type A receptor beta 2 subunit	Gabrb2	195.19	218.23	Gabrb2	180.5	198.07	Gabrb2	206.71	0.915703	Gabrb2	71.27	70.75	68.66	69.46	70.17	Gabrb2	56.62	62.85	61.83	69.09	61.85	Gabrb2	70.062	62.448	70.062	0.89148	0.0240949	TRUE	Gabrb2	113.77	140.64	113	100.27	98.3	Gabrb2	65.36	107.31	108.88	104.58	93.89	Gabrb2	113.196	103.665	113.196	0.915875	0.499283	TRUE
Abl1	ABL proto-oncogene 1, non-receptor tyrosine kinase	Abl1	2.64	2.34	Abl1	2.56	3.35	Abl1	2.955	1.18675	Abl1	2.76	2.99	2.42	2.79	3.01	Abl1	3.35	3.4	3.37	3.44	3.35	Abl1	2.794	3.382	3.382	1.20318	0.0241341	TRUE	Abl1	3.49	4.2	2.95	3.03	3.59	Abl1	2.82	3.9	3.24	3.66	4.11	Abl1	3.452	3.7275	3.7275	1.07756	0.601959	TRUE
LOC100909907	uncharacterized LOC100909907	LOC100909907	1.76	1.33	LOC100909907	0.82	0.89	LOC100909907	1.545	0.553398	LOC100909907	1.17	0.89	0.87	0.84	0.91	LOC100909907	0.44	0.55	0.55	0.55	0.39	LOC100909907	0.936	0.496	0.936	0.57529	0.0241341	TRUE	LOC100909907	1.11	1.26	1.09	1.01	1.38	LOC100909907	1.42	0.3	0.8	0.77	1.18	LOC100909907	1.17	0.7625	1.17	0.679134	0.285409	TRUE
LOC100125362	hypothetical protein LOC100125362	LOC100125362	124.78	131.08	LOC100125362	121.48	111.18	LOC100125362	127.93	0.909325	LOC100125362	76.71	81.99	75.39	80.37	73.85	LOC100125362	61.34	72.92	64.21	67.87	67.55	LOC100125362	77.662	66.778	77.662	0.860034	0.0241417	TRUE	LOC100125362	64.63	59.26	58.32	57.6	56.83	LOC100125362	38.93	51.27	55.24	53.71	50.93	LOC100125362	59.328	52.7875	59.328	0.889942	0.097528	TRUE
C12H7orf61	chromosome 12 open reading frame, human C7orf61	C12H7orf61	0.01	0.01	C12H7orf61	0.09	0.03	C12H7orf61	0.06	6	C12H7orf61	0.06	0.12	0.05	0.12	0.05	C12H7orf61	0.21	0.43	0.26	0.31	0.19	C12H7orf61	0.08	0.28	0.28	2.11111	0.0243086	FALSE	C12H7orf61	0.22	0.07	0.11	0.07	0.25	C12H7orf61	0.17	0.01	0.12	0.18	0.23	C12H7orf61	0.144	0.135	0.144	0.963115	0.993357	FALSE
Rxra	retinoid X receptor alpha	Rxra	5.56	5.6	Rxra	6.48	8.17	Rxra	7.325	1.31272	Rxra	11.01	9.36	10.24	8.91	8.7	Rxra	14.2	11.66	11.96	14.47	11.14	Rxra	9.644	12.686	12.686	1.31219	0.0243086	TRUE	Rxra	12.45	11.87	12.13	11.79	13.77	Rxra	16.71	16.68	15.07	17.96	16.6	Rxra	12.402	16.5775	16.5775	1.33399	0.0144824	TRUE
Dstyk	dual serine/threonine and tyrosine protein kinase	Dstyk	26.67	29.78	Dstyk	37	30.51	Dstyk	33.755	1.19593	Dstyk	29.45	27.26	26.36	28.89	29.26	Dstyk	31.13	34.22	32.37	34.88	30.54	Dstyk	28.244	32.628	32.628	1.15467	0.0244229	TRUE	Dstyk						Dstyk						Dstyk	30.396	33.3175	33.3175	1.0958	0.301979	TRUE
Oprl1	opioid related nociceptin receptor 1	Oprl1	8.37	9.29	Oprl1	14.49	12.36	Oprl1	13.425	1.52039	Oprl1	10.47	9.22	8.07	9.91	10.45	Oprl1	11.85	11.19	12.43	11.89	11.42	Oprl1	9.624	11.756	11.756	1.21925	0.0244229	TRUE	Oprl1	15.19	16.44	13	12.73	14.13	Oprl1	10.9	18.77	17.64	18.12	19.4	Oprl1	14.298	18.4825	18.4825	1.29063	0.017698	TRUE
LOC102555825	uncharacterized LOC102555825	LOC102555825	4.95	5.4	LOC102555825	2.27	2.25	LOC102555825	5.175	0.436715	LOC102555825	2.83	4.6	4.07	3.3	3.65	LOC102555825	2.54	2.32	1.84	2.9	1.93	LOC102555825	3.69	2.306	3.69	0.634828	0.0246769	TRUE	LOC102555825	4.53	5.6	5.33	4.92	4.97	LOC102555825	2.56	2.33	1.94	2.56	2.95	LOC102555825	5.07	2.445	5.07	0.492263	0.000896495	TRUE
Sytl2	synaptotagmin-like 2	Sytl2	45.99	49.19	Sytl2	40.49	37.79	Sytl2	47.59	0.822442	Sytl2	24.13	23.86	23.5	25.02	23.48	Sytl2	20.57	21.72	22.42	20.45	21.13	Sytl2	23.998	21.258	23.998	0.886298	0.0246769	TRUE	Sytl2	25.53	28.94	24.99	23.07	26.81	Sytl2	23.74	22.02	20.52	20.14	22.33	Sytl2	25.868	21.2525	25.868	0.822262	0.025234	TRUE
St3gal3	ST3 beta-galactoside alpha-2,3-sialyltransferase 3	St3gal3	6.82	8.58	St3gal3	9.23	8.63	St3gal3	8.93	1.15974	St3gal3	10.27	9.54	10.53	9.77	10.1	St3gal3	13.03	10.78	12.19	12.78	11.17	St3gal3	10.042	11.99	11.99	1.19207	0.0249136	TRUE	St3gal3	9.66	8.77	8.9	8.96	9.47	St3gal3	12.48	9.44	9.73	11.9	11.6	St3gal3	9.152	10.6675	10.6675	1.1638	0.086553	TRUE
Rpl13	ribosomal protein L13	Rpl13	6.91	8.98	Rpl13	6.11	6.08	Rpl13	7.945	0.767149	Rpl13	9.06	10.88	9.71	9.46	8.28	Rpl13	6.55	6.89	6.28	6.41	6.99	Rpl13	9.478	6.624	9.478	0.702025	0.0251692	TRUE	Rpl13	10.31	6.26	11	10.11	10.61	Rpl13	16.27	8.43	9.71	7.76	9.84	Rpl13	9.658	8.935	9.658	0.925907	0.986216	TRUE
LOC100365773	pink-eyed dilution-like	LOC100365773	0	0	LOC100365773	0	0.01	LOC100365773	0.005	1	LOC100365773	0.1	0.08	0.06	0.13	0.11	LOC100365773	0.01	0.02	0	0	0.01	LOC100365773	0.096	0.008	0.096	0.55102	0.0252943	FALSE	LOC100365773	0.01	0	0.01	0.01	0.01	LOC100365773	0.01	0.01	0.01	0.01	0.01	LOC100365773	0.008	0.01	0.01	1.01852	0.879067	FALSE
Proca1	protein interacting with cyclin A1	Proca1	2.02	2.81	Proca1	3.19	2.9	Proca1	3.045	1.26087	Proca1	8.44	6.87	8.44	7.84	7.81	Proca1	9.66	10.36	10.08	10.37	8.84	Proca1	7.88	9.862	9.862	1.24837	0.0252943	TRUE	Proca1	6.06	4.4	4.96	4.72	4.79	Proca1	5.67	5.34	6.58	7.06	6.29	Proca1	4.986	6.3175	6.3175	1.2618	0.119899	TRUE
Smim14	small integral membrane protein 14	Smim14	43.41	52.24	Smim14	46.11	37.57	Smim14	47.825	0.874856	Smim14	35.95	35.71	35.86	37.84	38.87	Smim14	32.75	33.86	33.05	34.26	33.77	Smim14	36.846	33.538	36.846	0.910464	0.0252943	TRUE	Smim14	37.82	40.42	36.45	37.4	38.99	Smim14	37.98	33.27	34.47	35.98	41.26	Smim14	38.216	36.245	38.216	0.948559	0.246645	TRUE
Tubb6	tubulin, beta 6 class V	Tubb6	1.07	1.28	Tubb6	0.7	1	Tubb6	1.175	0.723404	Tubb6	1.79	1.95	1.19	1.53	1.48	Tubb6	2.2	3.55	3.01	2.28	4.46	Tubb6	1.588	3.1	3.1	1.89573	0.0253114	TRUE	Tubb6	1.87	2.22	1.76	3.25	1.6	Tubb6	3.48	2.46	2.85	2.44	1.64	Tubb6	2.14	2.3475	2.3475	1.09263	0.696789	TRUE
Wipf2	WAS/WASL interacting protein family, member 2	Wipf2	9.78	8.52	Wipf2	10.72	13.36	Wipf2	12.04	1.31585	Wipf2	17.5	19.04	19.6	17.27	15.87	Wipf2	21.06	22.39	21.05	21.15	21.48	Wipf2	17.856	21.426	21.426	1.19882	0.0253728	TRUE	Wipf2	16.64	18.33	15.31	15.99	15.86	Wipf2	12.55	19	17.34	17.87	17.67	Wipf2	16.426	17.97	17.97	1.09343	0.303122	TRUE
Kcnj8	potassium voltage-gated channel subfamily J member 8	Kcnj8	1.82	1.66	Kcnj8	2.24	3.25	Kcnj8	2.745	1.57759	Kcnj8	1.19	1.95	1.57	1.36	1.93	Kcnj8	2.66	2.38	2.13	2.24	2.59	Kcnj8	1.6	2.4	2.4	1.47059	0.0255691	TRUE	Kcnj8	1.91	1.76	1.54	1.87	1.91	Kcnj8	4.74	2.75	2.89	2.26	2.47	Kcnj8	1.798	2.5925	2.5925	1.4186	0.0328496	TRUE
Trim65	tripartite motif-containing 65	Trim65	2.62	2.78	Trim65	3.2	2.86	Trim65	3.03	1.12222	Trim65	2.38	2.77	2.46	2.59	2.8	Trim65	3.1	3.19	3.61	3.15	3.36	Trim65	2.6	3.282	3.282	1.25259	0.0255695	TRUE	Trim65	2.66	3.36	3.24	3.34	3.78	Trim65	4.73	3.64	3.27	3.3	3.65	Trim65	3.276	3.465	3.465	1.05598	0.557426	TRUE
Sik3	SIK family kinase 3	Sik3	22.11	23.5	Sik3	27.1	25.58	Sik3	26.34	1.15501	Sik3	43.54	44.34	43.59	48.27	45.82	Sik3	51.56	53.78	51.48	53.27	49.34	Sik3	45.112	51.886	51.886	1.14983	0.0256397	TRUE	Sik3	45.85	55.78	41.14	46.4	44.76	Sik3	48.33	49.75	50.88	51.59	54.33	Sik3	46.786	51.6375	51.6375	1.10347	0.293589	TRUE
Ccdc71l	coiled-coil domain containing 71-like	Ccdc71l	10.44	14.63	Ccdc71l	16.35	15.17	Ccdc71l	15.76	1.25728	Ccdc71l	13.92	12.91	15.84	12.46	13.64	Ccdc71l	15.57	17.63	16.64	17.7	18.42	Ccdc71l	13.754	17.192	17.192	1.24816	0.0256426	TRUE	Ccdc71l	7.82	5.9	7.7	6.96	7.74	Ccdc71l	8.16	8.37	9.19	9.66	10.91	Ccdc71l	7.224	9.5325	9.5325	1.3152	0.0446827	TRUE
Rrp8	ribosomal RNA processing 8, methyltransferase, homolog (yeast)	Rrp8	4.85	3.9	Rrp8	7.02	8.31	Rrp8	7.665	1.752	Rrp8	5.15	5.21	3.63	4.94	4.93	Rrp8	5.65	6.95	6.11	6.46	5.92	Rrp8	4.772	6.218	6.218	1.2968	0.0256426	TRUE	Rrp8	4.45	4.09	3.59	3.65	4.31	Rrp8	5.69	5.64	6.16	5.62	4.8	Rrp8	4.018	5.555	5.555	1.37324	0.0347803	TRUE
Zic5	Zic family member 5	Zic5	2.08	2.19	Zic5	1.46	1.88	Zic5	2.135	0.782201	Zic5	2.02	1.91	1.75	1.97	2.28	Zic5	1.61	1.57	1.41	1.48	1.23	Zic5	1.986	1.46	1.986	0.747843	0.0256426	TRUE	Zic5	2.95	3.26	2.36	3.78	3.36	Zic5	3.01	2.74	2.17	2.73	3.53	Zic5	3.142	2.7925	3.142	0.892196	0.517381	TRUE
Socs3	suppressor of cytokine signaling 3	Socs3	0.28	0.09	Socs3	0.14	0.25	Socs3	0.195	1.05405	Socs3	0.37	0.31	0.32	0.23	0.19	Socs3	4.29	5.53	1.88	1.26	7.9	Socs3	0.284	4.172	4.172	11.125	0.0259132	TRUE	Socs3	0.86	0.97	0.52	0.77	0.57	Socs3	1.66	0.95	0.89	0.72	0.73	Socs3	0.738	0.8225	0.8225	1.10084	0.635967	TRUE
Gorasp1	golgi reassembly stacking protein 1	Gorasp1	14.53	15.68	Gorasp1	16.8	16.78	Gorasp1	16.79	1.11155	Gorasp1	14.3	16.74	15.22	14.25	13.5	Gorasp1	19.27	16.74	17.26	18.67	17.73	Gorasp1	14.802	17.934	17.934	1.21017	0.0259788	TRUE	Gorasp1	18.01	16.91	16.29	18.75	17.12	Gorasp1	21.86	21.36	20.66	21.13	20.19	Gorasp1	17.416	20.835	20.835	1.19519	0.0245498	TRUE
Ocln	occludin	Ocln	4.84	4.66	Ocln	3.59	2.78	Ocln	4.75	0.670526	Ocln	4.17	3.69	2.79	3.79	5.3	Ocln	2.67	2.74	2.27	2.77	2.37	Ocln	3.948	2.564	3.948	0.658103	0.0259788	TRUE	Ocln	4.78	5.29	3.59	4.48	5.97	Ocln	6.35	3.76	2.59	3.48	4.21	Ocln	4.822	3.51	4.822	0.733442	0.0996084	TRUE
Fscn2	fascin actin-bundling protein 2, retinal	Fscn2	0.27	0.48	Fscn2	0.54	0.45	Fscn2	0.495	1.32	Fscn2	0.89	0.69	1.06	0.68	0.64	Fscn2	1.21	1.36	1.05	1.18	1.29	Fscn2	0.792	1.218	1.218	1.47758	0.0261503	TRUE	Fscn2	0.8	0.54	0.7	0.94	0.76	Fscn2	0.71	0.96	0.58	1.11	1.01	Fscn2	0.748	0.915	0.915	1.19693	0.400102	TRUE
Pdap1	PDGFA associated protein 1	Pdap1	186.09	199.07	Pdap1	171.2	171.71	Pdap1	192.58	0.890305	Pdap1	143.4	138.48	148.35	144.78	142.2	Pdap1	127.28	130.63	126.62	134.75	128.7	Pdap1	143.442	129.596	143.442	0.90354	0.0261752	TRUE	Pdap1	142.1	134.25	139.22	143.21	138.41	Pdap1	147.84	128.85	141.63	139.57	130.08	Pdap1	139.438	135.032	139.438	0.968428	0.547254	TRUE
Spag1	sperm associated antigen 1	Spag1	1.9	2.03	Spag1	3.09	2.48	Spag1	2.785	1.4173	Spag1	1.7	1.93	1.41	1.9	1.94	Spag1	2.22	2.02	2.41	2.44	2.32	Spag1	1.776	2.282	2.282	1.26972	0.0261752	TRUE	Spag1	2.19	2.58	1.82	1.93	2.05	Spag1	2.64	2.01	1.95	2.65	3.14	Spag1	2.114	2.4375	2.4375	1.14612	0.386799	TRUE
Shf	Src homology 2 domain containing F	Shf	7.38	8.48	Shf	9.06	7.33	Shf	8.195	1.03342	Shf	11.5	11.82	11.94	9.71	9.9	Shf	9.9	7.63	6.8	7.31	7.8	Shf	10.974	7.888	10.974	0.721329	0.0263805	TRUE	Shf	7.4	5.55	5.48	6.96	6.42	Shf	5.97	4.82	5.72	5.08	5.29	Shf	6.362	5.2275	6.362	0.824435	0.292548	TRUE
Fermt3	fermitin family member 3	Fermt3	1.14	1.21	Fermt3	1.02	1.23	Fermt3	1.175	0.957447	Fermt3	1.36	1.52	1.39	1.3	1.42	Fermt3	1.93	1.67	1.57	1.96	1.81	Fermt3	1.398	1.788	1.788	1.26035	0.0264326	TRUE	Fermt3	2.2	1.78	1.96	2.2	2.53	Fermt3	3.2	2.48	2.01	2.27	2.69	Fermt3	2.134	2.3625	2.3625	1.10228	0.377766	TRUE
Gimap5	GTPase, IMAP family member 5	Gimap5	0.68	0.66	Gimap5	0.25	0.3	Gimap5	0.67	0.410448	Gimap5	0.47	0.52	0.35	0.45	0.31	Gimap5	0.28	0.16	0.22	0.26	0.16	Gimap5	0.42	0.216	0.42	0.607692	0.0265752	FALSE	Gimap5	0.58	0.75	0.42	0.74	0.5	Gimap5	0.74	0.22	0.24	0.37	0.31	Gimap5	0.598	0.285	0.598	0.551576	0.0492298	FALSE
Slc25a19	solute carrier family 25 member 19	Slc25a19	9.25	10.44	Slc25a19	14.09	14.05	Slc25a19	14.07	1.42915	Slc25a19	9.61	7.88	7.94	9.06	9.93	Slc25a19	10.23	11.67	10.81	11.13	10.78	Slc25a19	8.884	10.924	10.924	1.22707	0.0265752	TRUE	Slc25a19	9.55	8.89	8.92	8.44	8.63	Slc25a19	10.83	9.77	10.73	11.01	10.65	Slc25a19	8.886	10.54	10.54	1.18406	0.0841861	TRUE
Rab22a	RAB22A, member RAS oncogene family	Rab22a	15.61	17.13	Rab22a	17.73	19.85	Rab22a	18.79	1.14783	Rab22a	15.2	14.31	15.03	14.64	14.84	Rab22a	17.43	16.73	15.92	17.82	16.83	Rab22a	14.804	16.946	16.946	1.14372	0.0266565	TRUE	Rab22a	17.25	17.73	15.91	17.08	18.32	Rab22a	23.61	19.43	19.83	20.32	24.66	Rab22a	17.258	21.06	21.06	1.21903	0.0195008	TRUE
Trit1	tRNA isopentenyltransferase 1	Trit1	9.25	9.38	Trit1	10.87	10.35	Trit1	10.61	1.13902	Trit1	8.26	8.08	8.12	7.8	8.15	Trit1	9.09	9.35	10.01	10.36	8.61	Trit1	8.082	9.484	9.484	1.17135	0.0268191	TRUE	Trit1	9.47	8.51	8.82	7.99	8.57	Trit1	10.3	9.13	9.18	9.67	10.47	Trit1	8.672	9.6125	9.6125	1.10722	0.256259	TRUE
Gbp4	guanylate binding protein 4	Gbp4	0.01	0.08	Gbp4	0	0.01	Gbp4	0.045	0.111111	Gbp4	0.06	0	0.01	0.04	0.01	Gbp4	0.01	0	0	0	0.01	Gbp4	0.024	0.004	0.024	0.83871	0.0268332	FALSE	Gbp4	0.06	0.06	0.03	0.01	0.01	Gbp4	0.01	0.01	0.01	0.01	0.01	Gbp4	0.034	0.01	0.034	0.820896	0.0616834	FALSE
Tmem200a	transmembrane protein 200A	Tmem200a	7.88	8.59	Tmem200a	6.3	5.79	Tmem200a	8.235	0.734062	Tmem200a	6.98	8.28	6.07	6.96	6.95	Tmem200a	5.29	5.99	5.14	6.08	4.88	Tmem200a	7.048	5.476	7.048	0.780078	0.0268332	TRUE	Tmem200a	7.25	6.61	7.81	6.65	6.54	Tmem200a	5.22	5.52	6.24	6.66	6.38	Tmem200a	6.972	6.2	6.972	0.890837	0.321201	TRUE
Erlin2	ER lipid raft associated 2	Erlin2	17.52	18.58	Erlin2	17.84	16.33	Erlin2	18.05	0.946537	Erlin2	17.18	15.37	15.29	17.06	17.17	Erlin2	14.15	13.5	15.27	14.93	14.24	Erlin2	16.414	14.418	16.414	0.879133	0.0273637	TRUE	Erlin2	21.71	23.51	19.42	21.43	22.47	Erlin2	20.8	17.61	17.73	20.19	22.79	Erlin2	21.708	19.58	21.708	0.902421	0.101635	TRUE
Mcm5	minichromosome maintenance complex component 5	Mcm5	0.13	0.08	Mcm5	0	0	Mcm5	0.105	0	Mcm5	0.38	0.34	0.36	0.33	0.13	Mcm5	0.05	0.02	0.02	0.07	0.18	Mcm5	0.308	0.068	0.308	0.411765	0.0273637	FALSE	Mcm5	0.28	0.48	0.25	0.45	0.34	Mcm5	0.31	0.24	0.09	0.13	0.39	Mcm5	0.36	0.2125	0.36	0.679348	0.265678	FALSE
Tspan3	tetraspanin 3	Tspan3	171.36	181.44	Tspan3	173.66	141.53	Tspan3	176.4	0.893396	Tspan3	158.33	162.09	153.7	156.53	160.43	Tspan3	140.01	147.63	141.53	146.26	135.85	Tspan3	158.216	142.256	158.216	0.899189	0.0273637	TRUE	Tspan3	155.72	158.14	152.82	156.04	149.45	Tspan3	162.99	150.64	136.38	151.58	146.23	Tspan3	154.434	146.208	154.434	0.946766	0.3272	TRUE
Spen	spen family transcriptional repressor	Spen	12.47	10.26	Spen	12.03	14.31	Spen	13.17	1.15882	Spen	24.09	24.78	23.95	20.92	21.53	Spen	27.33	28.16	25.95	27.65	26.58	Spen	23.054	27.134	27.134	1.17621	0.0273817	TRUE	Spen	27.48	28.08	24.3	27.39	27.51	Spen	26.12	32.53	31.25	29.83	29.25	Spen	26.952	30.715	30.715	1.1391	0.205712	TRUE
Ush2a	usherin	Ush2a	0.97	0.77	Ush2a	0.58	0.66	Ush2a	0.87	0.712644	Ush2a	4.68	5.87	4.35	5.13	3.61	Ush2a	2.96	1.59	2.69	1.73	3.94	Ush2a	4.728	2.582	4.728	0.55551	0.0274143	TRUE	Ush2a	4.6	5.7	7.18	6.77	4.14	Ush2a	4.38	0.72	2.53	1.06	7.77	Ush2a	5.678	3.02	5.678	0.539979	0.129249	TRUE
Nsdhl	NAD(P) dependent steroid dehydrogenase-like	Nsdhl	15.7	16.71	Nsdhl	15.78	13.92	Nsdhl	16.205	0.916384	Nsdhl	17.17	15.6	15.43	17.07	16.48	Nsdhl	13.65	14.63	14.5	14.35	13.1	Nsdhl	16.35	14.046	16.35	0.859939	0.027638	TRUE	Nsdhl	13.53	15.01	15.18	13.85	15.86	Nsdhl	13.54	13.24	12.67	12.79	12.93	Nsdhl	14.686	12.9075	14.686	0.879717	0.118788	TRUE
Timm8a1	translocase of inner mitochondrial membrane 8 homolog A1 (yeast)	Timm8a1	23.62	27.08	Timm8a1	30.13	27.52	Timm8a1	28.825	1.13708	Timm8a1	19.33	19.44	17.48	16.04	19.8	Timm8a1	25.46	22.27	22.02	22.81	20.69	Timm8a1	18.418	22.65	22.65	1.22853	0.027638	TRUE	Timm8a1	16.3	16.84	14.38	13.73	18.73	Timm8a1	27.85	19.11	18.55	20.97	22.47	Timm8a1	15.996	20.275	20.275	1.26584	0.0807032	TRUE
Chd2	chromodomain helicase DNA binding protein 2	Chd2	46.75	48.82	Chd2	54.23	54.83	Chd2	54.53	1.14115	Chd2	45.21	38.4	39.31	42.58	44.68	Chd2	48.61	49.29	52.48	53.1	46.38	Chd2	42.036	49.972	49.972	1.18834	0.0276634	TRUE	Chd2	52.89	54.29	47.97	49.02	50.14	Chd2	64.55	55.17	53.62	57.46	62.61	Chd2	50.862	57.215	57.215	1.12466	0.0593873	TRUE
Insig1	insulin induced gene 1	Insig1	39.28	48.38	Insig1	29.73	27.62	Insig1	43.83	0.654232	Insig1	29.61	29.52	31.66	34.26	36.61	Insig1	27.46	27.02	26.33	24.55	28	Insig1	32.332	26.672	32.332	0.825481	0.0277354	TRUE	Insig1	29.93	38.13	37.07	35.12	38.2	Insig1	25.72	23.75	27.5	25.62	27.53	Insig1	35.69	26.1	35.69	0.732048	0.015685	TRUE
Fgf13	fibroblast growth factor 13	Fgf13	86.54	95.42	Fgf13	82.75	77.33	Fgf13	90.98	0.879754	Fgf13	115.11	116.73	131.77	116.54	116.16	Fgf13	107.84	100.34	103.22	104.33	109.64	Fgf13	119.262	105.074	119.262	0.881135	0.0277734	TRUE	Fgf13	84.89	64.77	86.27	78.32	82.15	Fgf13	81.34	73.26	72.55	81.39	76.6	Fgf13	79.28	75.95	79.28	0.95805	0.73438	TRUE
Adamts12	ADAM metallopeptidase with thrombospondin type 1 motif, 12	Adamts12	1.22	1.79	Adamts12	0.84	1.1	Adamts12	1.505	0.644518	Adamts12	1.03	1.09	1.08	1.49	1.73	Adamts12	0.65	0.73	0.94	0.73	0.61	Adamts12	1.284	0.732	1.284	0.601156	0.0282604	TRUE	Adamts12	1.86	2.4	1.84	2.42	1.93	Adamts12	3.27	1.26	1.04	1.72	1.95	Adamts12	2.09	1.4925	2.09	0.727169	0.112595	TRUE
Arg1	arginase 1	Arg1	2.29	1.79	Arg1	1.97	2.68	Arg1	2.325	1.13971	Arg1	5.92	6.63	8.54	6.81	6.78	Arg1	8.82	8.8	8.44	8.86	10.12	Arg1	6.936	9.008	9.008	1.29449	0.0282604	TRUE	Arg1	5.72	5.03	5.41	5.61	5.24	Arg1	4.96	5.14	6.55	7.59	6.72	Arg1	5.402	6.5	6.5	1.19956	0.161436	TRUE
Arhgap21	Rho GTPase activating protein 21	Arhgap21	92.31	90.92	Arhgap21	93.55	114.35	Arhgap21	103.95	1.13464	Arhgap21	124.38	134.66	134.45	124.25	120.96	Arhgap21	149.56	136.48	152.58	162.32	136.92	Arhgap21	127.74	147.572	147.572	1.15513	0.0282604	TRUE	Arhgap21	103.62	97.91	106.31	103.12	103.42	Arhgap21	121.49	113.76	124.5	140.3	127.91	Arhgap21	102.876	126.618	126.618	1.23055	0.0182698	TRUE
Bnip3l	BCL2/adenovirus E1B interacting protein 3-like	Bnip3l	73.57	85.7	Bnip3l	67.59	65.12	Bnip3l	79.635	0.833239	Bnip3l	46.11	46.63	48.97	44.88	44.28	Bnip3l	41.09	40.47	41.08	44.32	42.75	Bnip3l	46.174	41.942	46.174	0.908545	0.0282604	TRUE	Bnip3l	52.09	47.94	51.04	50.37	49.69	Bnip3l	44.93	43.06	48.16	48.33	50.26	Bnip3l	50.226	47.4525	50.226	0.944889	0.29351	TRUE
Car2	carbonic anhydrase 2	Car2	80.27	93.8	Car2	60.61	51.32	Car2	87.035	0.643017	Car2	137.35	125.99	131.43	178.22	146.77	Car2	87.01	117.01	112.73	97.67	118.32	Car2	143.952	106.548	143.952	0.740344	0.0282604	TRUE	Car2	82.33	99.76	85.78	101.6	98.04	Car2	83.07	69.79	60.34	62.76	79.18	Car2	93.502	68.0175	93.502	0.727736	0.0182698	TRUE
Gabrg2	gamma-aminobutyric acid type A receptor gamma 2 subunit	Gabrg2	126.36	139.51	Gabrg2	122.63	106.82	Gabrg2	132.935	0.863016	Gabrg2	75.61	77.53	82.73	82.92	75	Gabrg2	61.98	68.83	74.18	71.35	69.98	Gabrg2	78.758	69.264	78.758	0.879606	0.0282604	TRUE	Gabrg2	84.84	96.33	75.59	73.48	77.3	Gabrg2	50.02	68.96	74.21	75.88	73.94	Gabrg2	81.508	73.2475	81.508	0.898778	0.212861	TRUE
Hk2	hexokinase 2	Hk2	2.4	2.36	Hk2	2.41	2.33	Hk2	2.38	0.995798	Hk2	3.94	3.11	3.46	3.09	2.51	Hk2	5.13	5.93	4.3	4.24	6.69	Hk2	3.222	5.258	5.258	1.61288	0.0282604	TRUE	Hk2	4.97	4.96	4.31	5.22	4.99	Hk2	6.74	4.89	4.27	4.46	6.03	Hk2	4.89	4.9125	4.9125	1.00451	0.988548	TRUE
Lif	leukemia inhibitory factor	Lif	0.14	0.03	Lif	0.01	0.01	Lif	0.085	0.117647	Lif	0.18	0.09	0.18	0.17	0.21	Lif	4.03	5.99	2.36	1.02	7.66	Lif	0.166	4.212	4.212	16.2105	0.0282604	TRUE	Lif	0.12	0.09	0.06	0.08	0.1	Lif	1.02	0.26	0.43	0.23	0.12	Lif	0.09	0.26	0.26	1.89474	0.101635	FALSE
LOC102551693	uncharacterized LOC102551693	LOC102551693	1	3.51	LOC102551693	3.15	4.58	LOC102551693	3.865	1.71397	LOC102551693	1.98	0.8	1.36	0.68	0.88	LOC102551693	1.61	1.87	2.79	3.08	3.04	LOC102551693	1.14	2.478	2.478	2.07903	0.0282604	TRUE	LOC102551693	1.76	0.78	2.43	0.66	0.72	LOC102551693	2.23	2.09	3.13	3.43	4.01	LOC102551693	1.27	3.165	3.165	2.38321	0.0384065	TRUE
Mapk3	mitogen activated protein kinase 3	Mapk3	61.2	56.86	Mapk3	59.73	63.28	Mapk3	61.505	1.04193	Mapk3	82.42	85.35	94.17	83.22	85.77	Mapk3	78.1	71.69	70.84	75.23	77.92	Mapk3	86.186	74.756	86.186	0.867534	0.0282604	TRUE	Mapk3	121.64	92.24	124.57	120.36	115.1	Mapk3	131.31	107.1	110.47	115.19	111.18	Mapk3	114.782	110.985	114.782	0.966949	0.802192	TRUE
Mthfr	methylenetetrahydrofolate reductase (NAD(P)H)	Mthfr	7.3	8.08	Mthfr	9.59	10.17	Mthfr	9.88	1.28479	Mthfr	8.12	7.25	7.71	6.88	7.14	Mthfr	9.86	8.63	9.55	10.42	7.7	Mthfr	7.42	9.232	9.232	1.24096	0.0282604	TRUE	Mthfr	11.42	10.21	8.86	9.65	11.34	Mthfr	12.91	11.95	10.72	11.54	12.31	Mthfr	10.296	11.63	11.63	1.12832	0.219678	TRUE
Qdpr	quinoid dihydropteridine reductase	Qdpr	83.48	104.63	Qdpr	56.9	53.42	Qdpr	94.055	0.586465	Qdpr	147.47	159.99	144.47	184.78	131.52	Qdpr	93.03	135.72	109	106.55	120.33	Qdpr	153.646	112.926	153.646	0.735148	0.0282604	TRUE	Qdpr	86.85	104.63	94.77	116.11	87.7	Qdpr	61.04	69.53	67.43	63.61	67.7	Qdpr	98.012	67.0675	98.012	0.6846	0.00840344	TRUE
Slc16a3	solute carrier family 16 member 3	Slc16a3	0.31	0.18	Slc16a3	0.38	0.37	Slc16a3	0.375	1.53061	Slc16a3	0.13	0.28	0.09	0.11	0.11	Slc16a3	0.34	0.56	0.23	0.44	0.55	Slc16a3	0.144	0.424	0.424	2.14754	0.0282604	TRUE	Slc16a3	0.5	0.42	0.36	0.49	0.51	Slc16a3	0.64	0.51	0.75	0.48	0.62	Slc16a3	0.456	0.59	0.59	1.24101	0.245441	TRUE
Wdr19	WD repeat domain 19	Wdr19	16.03	15.39	Wdr19	18.2	18.55	Wdr19	18.375	1.16964	Wdr19	10.97	10.05	9.98	10.46	10.24	Wdr19	11.57	12.3	12.6	12.87	11.06	Wdr19	10.34	12.08	12.08	1.16667	0.0282604	TRUE	Wdr19	15.32	15.16	14.6	13.41	13.9	Wdr19	12.62	15.91	14.16	15.85	16.08	Wdr19	14.478	15.5	15.5	1.07011	0.50692	TRUE
Siah1	siah E3 ubiquitin protein ligase 1	Siah1	17.69	17.85	Siah1	21.1	16.68	Siah1	18.89	1.06303	Siah1	14.37	16.13	14.67	14.9	15.67	Siah1	17.96	17.39	16.71	17.41	18.61	Siah1	15.148	17.616	17.616	1.16186	0.0282829	TRUE	Siah1	14.06	12.53	13.98	12.93	13.21	Siah1	20.54	15.2	15.08	15.07	14.87	Siah1	13.342	15.055	15.055	1.12744	0.136138	TRUE
Mfhas1	malignant fibrous histiocytoma amplified sequence 1	Mfhas1	15.36	17	Mfhas1	20.81	18.67	Mfhas1	19.74	1.22002	Mfhas1	20.54	19.94	18.98	16.27	20.51	Mfhas1	23.59	23.51	22.78	23.56	21.96	Mfhas1	19.248	23.08	23.08	1.19806	0.0283903	TRUE	Mfhas1	23.56	22.99	20.15	19.27	24.89	Mfhas1	28.35	24.25	23.85	25.2	27.27	Mfhas1	22.172	25.1425	25.1425	1.13337	0.171356	TRUE
Irf2	interferon regulatory factor 2	Irf2	9.4	8.32	Irf2	10.16	10.13	Irf2	10.145	1.14503	Irf2	10.89	10.08	10.69	9.66	10.04	Irf2	12.66	12.71	11.7	11.29	12.18	Irf2	10.272	12.108	12.108	1.17702	0.0284338	TRUE	Irf2	11.1	12.63	10.65	11.46	11.18	Irf2	12.73	12.56	11.5	11.43	11.55	Irf2	11.404	11.76	11.76	1.03095	0.803916	TRUE
Tlr13	toll-like receptor 13	Tlr13	1.04	0.98	Tlr13	1.64	1.2	Tlr13	1.42	1.40594	Tlr13	0.72	0.53	0.42	0.5	0.83	Tlr13	0.97	0.87	0.91	0.8	1.07	Tlr13	0.6	0.924	0.924	1.46286	0.0284878	TRUE	Tlr13	0.88	0.96	0.61	0.69	1.14	Tlr13	2.39	1.24	1.07	1.19	1.48	Tlr13	0.856	1.245	1.245	1.4069	0.0702363	TRUE
LOC102550524	uncharacterized LOC102550524	LOC102550524	0.19	0.31	LOC102550524	0	0	LOC102550524	0.25	0	LOC102550524	0.04	0	0.01	0	0.03	LOC102550524	0	0	0	0	0	LOC102550524	0.016	0	0.016	0.862069	0.0285461	FALSE	LOC102550524	0.09	0.02	0.02	0.03	0.07	LOC102550524	0.01	0.01	0	0	0	LOC102550524	0.046	0.0025	0.046	0.702055	0.0597864	FALSE
Mat2a	methionine adenosyltransferase 2A	Mat2a	85.43	81.56	Mat2a	94	87.2	Mat2a	90.6	1.08509	Mat2a	81.02	74.86	72.77	82.22	90.57	Mat2a	92.98	106.53	100.37	89.97	105.39	Mat2a	80.288	99.048	99.048	1.23337	0.0287342	TRUE	Mat2a	85.45	90.67	79.57	85.1	84.16	Mat2a	119	101.64	101.5	99.34	99.47	Mat2a	84.99	100.487	100.487	1.18213	0.0183399	TRUE
Anxa5	annexin A5	Anxa5	46.8	51.18	Anxa5	45.86	44.06	Anxa5	48.99	0.917738	Anxa5	34.37	31.43	34.27	33.78	35.14	Anxa5	29.88	29.38	29.8	29.19	26.08	Anxa5	33.798	28.866	33.798	0.854505	0.0287927	TRUE	Anxa5	37.75	39.32	39.7	41.53	37.27	Anxa5	52.33	33.74	30.87	30.21	32.42	Anxa5	39.114	31.81	39.114	0.81374	0.0137376	TRUE
Spag5	sperm associated antigen 5	Spag5	4.83	5.95	Spag5	7.99	7.43	Spag5	7.71	1.43043	Spag5	4.11	3.51	4.12	3.59	4.31	Spag5	4.58	4.85	5.05	5.39	4.4	Spag5	3.928	4.854	4.854	1.22989	0.0287927	TRUE	Spag5	4.62	4.93	3.61	3.96	4.86	Spag5	6.68	5.46	4.92	5.77	6.5	Spag5	4.396	5.6625	5.6625	1.28169	0.0513259	TRUE
Ccl3	C-C motif chemokine ligand 3	Ccl3			Ccl3			Ccl3	0.255	10.2	Ccl3						Ccl3						Ccl3	0.028	1.988	1.988	16.3125	0.0289356	TRUE	Ccl3	0.03	0.04	0.54	0.03	0.24	Ccl3	0.86	0.41	0.79	0.1	0.39	Ccl3	0.176	0.4225	0.4225	1.89312	0.257786	TRUE
Fam81a	family with sequence similarity 81, member A	Fam81a	95.98	111.73	Fam81a	85.52	75.89	Fam81a	103.855	0.777093	Fam81a	45.09	39.62	39.79	42.25	46.19	Fam81a	39.58	34.13	34.27	36.64	36.56	Fam81a	42.588	36.236	42.588	0.851199	0.0289533	TRUE	Fam81a	65.2	50.53	67.88	57.46	59.2	Fam81a	64.2	45.71	49.01	51.53	51.07	Fam81a	60.054	49.33	60.054	0.821724	0.0719189	TRUE
Gm2a	GM2 ganglioside activator	Gm2a	28.8	28.33	Gm2a	26.37	24.33	Gm2a	28.565	0.88745	Gm2a	29.27	34.27	30.72	30.75	34.41	Gm2a	26.07	27.69	26.63	28.12	27.96	Gm2a	31.884	27.294	31.884	0.856491	0.0289533	TRUE	Gm2a	30.33	35.67	29.93	33.26	35.57	Gm2a	34.98	31.48	25.36	28.26	34.31	Gm2a	32.952	29.8525	32.952	0.906224	0.339992	TRUE
Kcnq2	potassium voltage-gated channel subfamily Q member 2	Kcnq2	146.38	156.07	Kcnq2	186.79	187.8	Kcnq2	187.295	1.23852	Kcnq2	241.69	251.18	281.06	233.04	213.48	Kcnq2	297.79	277.67	284.78	294.79	272.33	Kcnq2	244.09	285.472	285.472	1.16947	0.0289533	TRUE	Kcnq2	193.18	186.46	183.68	176.17	185.08	Kcnq2	178.87	219.03	225.55	239.83	247.56	Kcnq2	184.914	232.993	232.993	1.25986	0.000896495	TRUE
Scn5a	sodium voltage-gated channel alpha subunit 5	Scn5a	0.28	0.24	Scn5a	0.35	0.13	Scn5a	0.26	0.923077	Scn5a	0.32	0.21	0.15	0.22	0.36	Scn5a	0.1	0.05	0.04	0.13	0.1	Scn5a	0.252	0.084	0.252	0.522727	0.0289533	FALSE	Scn5a	15.78	22.47	11.42	16.92	15.38	Scn5a	7.18	14.56	13.42	10.65	14.22	Scn5a	16.394	13.2125	16.394	0.807112	0.285368	TRUE
Fjx1	four jointed box 1	Fjx1	15.07	18.1	Fjx1	10.4	12.24	Fjx1	16.585	0.682544	Fjx1	13.24	22.42	15.41	13	13.84	Fjx1	11.24	9.2	7.9	10.12	10.95	Fjx1	15.582	9.882	15.582	0.636526	0.0289814	TRUE	Fjx1	12.72	11.81	14.64	18	17.8	Fjx1	13.44	11.65	13.54	9.48	14.79	Fjx1	14.994	12.365	14.994	0.825825	0.37201	TRUE
Megf11	multiple EGF-like-domains 11	Megf11	30.25	37.74	Megf11	28.68	22.49	Megf11	33.995	0.752611	Megf11	32.87	33	32.86	31.79	31.19	Megf11	28.55	29.41	27.18	32.51	27.9	Megf11	32.342	29.11	32.342	0.900376	0.0289814	TRUE	Megf11	32.08	35.7	30.73	31.02	33.04	Megf11	24.19	28.23	27.92	30.53	35.73	Megf11	32.514	30.6025	32.514	0.94139	0.289948	TRUE
Cry2	cryptochrome circadian clock 2	Cry2	32.44	37.48	Cry2	31.63	27.92	Cry2	34.96	0.851688	Cry2	35.17	37.75	38.08	36.2	37.78	Cry2	34.87	33.34	29.3	29.8	31.64	Cry2	36.996	31.79	36.996	0.859661	0.028985	TRUE	Cry2	39.56	39.51	37.15	34.91	40.86	Cry2	47.36	34.24	35.37	34.76	33.52	Cry2	38.398	34.4725	38.398	0.898034	0.118225	TRUE
Eny2	ENY2, transcription and export complex 2 subunit	Eny2	50.55	53.25	Eny2	50.87	43.18	Eny2	51.9	0.906069	Eny2	34.33	30.05	31.28	34.04	34.74	Eny2	27.31	30.98	27.76	27.75	28.94	Eny2	32.888	28.548	32.888	0.868437	0.028985	TRUE	Eny2	36.42	35.32	35.36	35.32	34.28	Eny2	30.79	31.5	28.1	29.73	34.58	Eny2	35.34	30.9775	35.34	0.876905	0.0684036	TRUE
Thbs1	thrombospondin 1	Thbs1	0.26	0.39	Thbs1	0.31	0.21	Thbs1	0.325	0.8	Thbs1	1.04	1.2	1.23	1.31	1.39	Thbs1	0.61	0.79	1.03	0.74	0.8	Thbs1	1.234	0.794	1.234	0.670165	0.0290766	TRUE	Thbs1	3.04	4.78	2.14	2.67	2.9	Thbs1	1.26	2.58	2.76	2.48	2.21	Thbs1	3.106	2.5075	3.106	0.813319	0.503019	TRUE
Phf8	PHD finger protein 8	Phf8	13.44	14.09	Phf8	18.27	17.07	Phf8	17.67	1.28369	Phf8	16.31	14.79	14.39	14.64	16.61	Phf8	17.35	18.68	19.15	20.62	16.18	Phf8	15.348	18.396	18.396	1.19731	0.029097	TRUE	Phf8	18.01	18.87	15.29	15.3	17.05	Phf8	19.53	19.69	18.9	20.65	21.62	Phf8	16.904	20.215	20.215	1.19472	0.0387825	TRUE
Zfp469	zinc finger protein 469	Zfp469	0.07	0.05	Zfp469	0.28	0.29	Zfp469	0.285	4.75	Zfp469	0.65	0.86	0.48	0.36	0.7	Zfp469	1.03	0.89	0.96	1.15	0.97	Zfp469	0.61	1	1	1.5493	0.029097	TRUE	Zfp469	0.17	0.43	0.23	0.12	0.58	Zfp469	0.41	0.78	0.53	0.8	0.77	Zfp469	0.306	0.72	0.72	2.0197	0.0420364	TRUE
LOC108349918	uncharacterized LOC108349918	LOC108349918	0	0	LOC108349918	0	0	LOC108349918	0	1	LOC108349918						LOC108349918						LOC108349918	0	0	0	1	0.0292142	#NUM!	LOC108349918	0	0	0	0	0	LOC108349918	0.01	0.01	0	0	0	LOC108349918
Cdk17	cyclin-dependent kinase 17	Cdk17	51.95	64.66	Cdk17	49.15	39.53	Cdk17	58.305	0.760484	Cdk17	49.28	49.97	47.79	47.96	48.14	Cdk17	42.19	44.89	45.28	46.76	43.06	Cdk17	48.628	44.436	48.628	0.913971	0.0292982	TRUE	Cdk17	59.09	61.38	57.04	54.12	57.13	Cdk17	46.46	50.66	52.25	57.42	55.96	Cdk17	57.752	54.0725	57.752	0.936398	0.202826	TRUE
Ildr2	immunoglobulin-like domain containing receptor 2	Ildr2	31.18	33.47	Ildr2	26.3	26.1	Ildr2	32.325	0.810518	Ildr2	32.52	32.13	32.18	29.46	31.14	Ildr2	28.99	29.01	27.64	27.04	27.76	Ildr2	31.486	28.088	31.486	0.892421	0.0292982	TRUE	Ildr2	40.15	39.08	37.81	35.4	38.4	Ildr2	30.67	35.68	34.8	38.77	36.81	Ildr2	38.168	36.515	38.168	0.956805	0.382361	TRUE
Nr4a1	nuclear receptor subfamily 4, group A, member 1	Nr4a1	10.84	6.8	Nr4a1	6.25	6.63	Nr4a1	8.82	0.730159	Nr4a1	9.09	9.89	6.17	8.6	8.31	Nr4a1	7.29	5.28	4.48	6.01	5.72	Nr4a1	8.412	5.756	8.412	0.68797	0.0292982	TRUE	Nr4a1	8.49	6.71	4.99	7.79	8.84	Nr4a1	9.36	6.64	6.69	6.13	4.15	Nr4a1	7.364	5.9025	7.364	0.804193	0.372775	TRUE
Vsir	V-set immunoregulatory receptor	Vsir	11.27	12.5	Vsir	10.79	10.55	Vsir	11.885	0.89777	Vsir	13.4	12.14	12.26	12.4	12.83	Vsir	11.24	9.53	10.76	12.23	10.92	Vsir	12.606	10.936	12.606	0.868566	0.0292982	TRUE	Vsir	18.05	17.58	14.77	17.35	19.68	Vsir	24.82	15.06	14.25	15.16	21.34	Vsir	17.486	16.4525	17.486	0.941232	0.511517	TRUE
Adgrg1	adhesion G protein-coupled receptor G1	Adgrg1	22.62	24.32	Adgrg1	26.33	19.86	Adgrg1	23.47	0.984022	Adgrg1	52.69	45.59	51.94	51.68	52.73	Adgrg1	46.01	43.91	42.36	47.37	43.98	Adgrg1	50.926	44.726	50.926	0.878493	0.0294204	TRUE	Adgrg1	77.77	72.14	68.28	76.99	82.26	Adgrg1	74	64.99	60.55	68.76	87.3	Adgrg1	75.488	70.4	75.488	0.932688	0.390432	TRUE
Gimap7	GTPase, IMAP family member 7	Gimap7	0.72	0.95	Gimap7	0.19	0.16	Gimap7	0.835	0.209581	Gimap7	0.78	0.4	0.46	0.69	0.74	Gimap7	0.12	0.07	0.31	0.29	0.02	Gimap7	0.614	0.162	0.614	0.366947	0.0294204	FALSE	Gimap7	0.74	0.82	0.54	0.67	0.57	Gimap7	0.68	0.23	0.37	0.33	0.33	Gimap7	0.668	0.315	0.668	0.540365	0.0768775	TRUE
Zfand2a	zinc finger AN1-type containing 2A	Zfand2a	13.45	13.69	Zfand2a	17	14.17	Zfand2a	15.585	1.14849	Zfand2a	12.11	11.24	11.69	11.36	13.55	Zfand2a	13.75	14.53	14.65	13.3	14.91	Zfand2a	11.99	14.228	14.228	1.18511	0.029476	TRUE	Zfand2a	12.54	12.46	11.53	11.81	12.04	Zfand2a	17.46	14.77	14.88	14.44	13.89	Zfand2a	12.076	14.495	14.495	1.19867	0.0204548	TRUE
Anlnl1	anillin, actin binding protein-like 1	Anlnl1	0.28	0.29	Anlnl1	0.33	0.32	Anlnl1	0.325	1.14035	Anlnl1	1.8	2.12	2.51	2.2	2.11	Anlnl1	2.52	3.4	3.03	2.98	2.73	Anlnl1	2.148	2.932	2.932	1.34875	0.0295969	TRUE	Anlnl1	0.26	0.75	0.41	0.77	0.32	Anlnl1	0.81	0.84	0.77	1.07	0.92	Anlnl1	0.502	0.9	0.9	1.66113	0.0752397	TRUE
Arhgef2	Rho/Rac guanine nucleotide exchange factor 2	Arhgef2	31.12	37.21	Arhgef2	24.13	21.45	Arhgef2	34.165	0.667057	Arhgef2	48.29	46.31	49.43	46.87	48.87	Arhgef2	43.82	44.54	44.21	44.22	39.29	Arhgef2	47.954	43.216	47.954	0.901403	0.0295969	TRUE	Arhgef2	44.22	43.14	40.57	40.61	41.03	Arhgef2	35.83	31.45	28.9	32.02	32.88	Arhgef2	41.914	31.3125	41.914	0.747667	0.000896495	TRUE
C3ar1	complement component 3a receptor 1	C3ar1	0.66	0.64	C3ar1	1.05	0.83	C3ar1	0.94	1.44615	C3ar1	0.96	0.79	0.87	1.01	0.75	C3ar1	1.15	1.44	1.08	1.22	1.25	C3ar1	0.876	1.228	1.228	1.36066	0.0295969	TRUE	C3ar1	1.25	1.26	0.88	1.09	1.28	C3ar1	2.05	1.26	1.31	1.4	1.55	C3ar1	1.152	1.38	1.38	1.18211	0.190523	TRUE
Cobll1	cordon-bleu WH2 repeat protein-like 1	Cobll1	1.89	1.69	Cobll1	1.2	1.39	Cobll1	1.79	0.723464	Cobll1	4.29	4.53	3.54	5.62	4.76	Cobll1	3.38	2.98	3.64	3.14	3.19	Cobll1	4.548	3.266	4.548	0.724182	0.0295969	TRUE	Cobll1	4.7	5.39	3.77	5.13	5.3	Cobll1	5.89	3.23	3.35	3.47	4.71	Cobll1	4.858	3.69	4.858	0.764421	0.0600858	TRUE
Cyp4f1	cytochrome P450, family 4, subfamily f, polypeptide 1	Cyp4f1	1.68	1.37	Cyp4f1	1.45	1.35	Cyp4f1	1.525	0.918033	Cyp4f1	2.63	2.76	2.63	2.04	2.46	Cyp4f1	1.97	1.75	1.62	1.51	1.67	Cyp4f1	2.504	1.704	2.504	0.69278	0.0295969	TRUE	Cyp4f1	3.26	2.49	2.89	2.95	3.12	Cyp4f1	3.5	3.68	2.28	3.12	3.52	Cyp4f1	2.942	3.15	3.15	1.06838	0.724137	TRUE
Hdac2	histone deacetylase 2	Hdac2	47.61	50.48	Hdac2	48.13	44.06	Hdac2	49.045	0.939851	Hdac2	45.12	42.3	42.53	42.85	44.18	Hdac2	40.43	39.82	40.05	38.83	37.66	Hdac2	43.396	39.358	43.396	0.907164	0.0295969	TRUE	Hdac2	45.68	43.09	46.14	41.69	41.45	Hdac2	44.02	39.6	41.82	42.16	44	Hdac2	43.61	41.895	43.61	0.960764	0.517565	TRUE
Kdr	kinase insert domain receptor	Kdr	1.27	1.87	Kdr	1.09	1.25	Kdr	1.57	0.745223	Kdr	4.34	3.29	4.04	4.68	4.53	Kdr	2.75	2.65	2.86	3.18	3.57	Kdr	4.176	3.002	4.176	0.725444	0.0295969	TRUE	Kdr	6	6.99	7.45	8.67	5.8	Kdr	12.21	5.68	5.7	6.42	6.58	Kdr	6.982	6.095	6.982	0.874753	0.448391	TRUE
Ngfr	nerve growth factor receptor	Ngfr	0	0	Ngfr	0	0	Ngfr	0	1	Ngfr	0.15	0.25	0.11	0.26	0.14	Ngfr	0.06	0.04	0.06	0.03	0.07	Ngfr	0.182	0.052	0.182	0.539007	0.0295969	FALSE	Ngfr	0.26	1.37	0.26	0.72	0.4	Ngfr	0.16	0.44	0.47	0.2	0.26	Ngfr	0.602	0.3425	0.602	0.630342	0.557451	TRUE
Prkaa2	protein kinase AMP-activated catalytic subunit alpha 2	Prkaa2	36.42	39.52	Prkaa2	45.19	45.28	Prkaa2	45.235	1.19134	Prkaa2	20.25	20.54	21	20.12	20.46	Prkaa2	22.18	24.44	26.38	24.85	22.57	Prkaa2	20.474	24.084	24.084	1.17546	0.0295969	TRUE	Prkaa2	19.66	20.32	19.44	17.23	17.49	Prkaa2	17.78	22.46	22.6	22.32	18.04	Prkaa2	18.828	21.355	21.355	1.13351	0.428216	TRUE
Tfrc	transferrin receptor	Tfrc	60.02	88.81	Tfrc	52.24	46.76	Tfrc	74.415	0.665188	Tfrc	48.4	43.82	52.17	54.7	51.25	Tfrc	43.48	39.5	39.26	32.67	40.73	Tfrc	50.068	39.128	50.068	0.781933	0.0295969	TRUE	Tfrc	49.03	45.2	50.65	49.83	46.72	Tfrc	45.06	31	32.35	26.15	39.65	Tfrc	48.286	32.2875	48.286	0.669357	0.00857983	TRUE
Traf2	Tnf receptor-associated factor 2	Traf2	3.4	3.9	Traf2	4.66	3.74	Traf2	4.2	1.15068	Traf2	5.28	5.17	5.53	5.31	4.96	Traf2	6.19	6.23	6.74	6.01	6.22	Traf2	5.25	6.278	6.278	1.19215	0.0295969	TRUE	Traf2	4.7	4.77	4.54	4.1	4.65	Traf2	5.98	5.47	4.43	4.85	5.59	Traf2	4.552	5.085	5.085	1.11457	0.352064	TRUE
Yap1	yes-associated protein 1	Yap1	7.9	8.51	Yap1	8.42	7.82	Yap1	8.205	0.98964	Yap1	10.62	9.7	9.17	10.36	10.81	Yap1	11.61	11.64	12.35	12.4	11.38	Yap1	10.132	11.876	11.876	1.17045	0.0295969	TRUE	Yap1	13.24	16.36	10.52	13.07	13.33	Yap1	21.63	12.47	12.23	14.96	17.24	Yap1	13.304	14.225	14.225	1.06871	0.720365	TRUE
Zap70	zeta-chain (TCR) associated protein kinase 70	Zap70	0.05	0.1	Zap70	0.16	0.42	Zap70	0.29	3.86667	Zap70	0.27	0.25	0.13	0.32	0.11	Zap70	0.4	0.41	0.5	0.82	0.42	Zap70	0.216	0.51	0.51	1.93038	0.0295969	TRUE	Zap70	0.16	0.15	0.2	0.22	0.08	Zap70	0.25	0.27	0.83	0.84	0.24	Zap70	0.162	0.545	0.545	2.46183	0.0783944	TRUE
Slc52a3	solute carrier family 52 member 3	Slc52a3	0.48	0.4	Slc52a3	0.31	0.25	Slc52a3	0.44	0.636364	Slc52a3	0.72	0.86	0.75	0.84	0.77	Slc52a3	0.62	0.44	0.55	0.58	0.56	Slc52a3	0.788	0.55	0.788	0.731982	0.0296411	TRUE	Slc52a3	1.25	1.06	0.98	1.27	1.11	Slc52a3	1.72	0.81	0.72	0.87	0.85	Slc52a3	1.134	0.8125	1.134	0.739465	0.0916908	TRUE
Serpinh1	serpin family H member 1	Serpinh1	17.98	17.76	Serpinh1	18.97	26.02	Serpinh1	22.495	1.25881	Serpinh1	29.28	27.54	26.99	26.77	26.86	Serpinh1	30.89	30.44	38.14	41.7	36.34	Serpinh1	27.488	35.502	35.502	1.29049	0.029678	TRUE	Serpinh1	34.36	37.7	27.69	40.93	36.92	Serpinh1	57.38	38.9	48.08	51.61	42.14	Serpinh1	35.52	45.1825	45.1825	1.27127	0.118663	TRUE
Slc35d2	solute carrier family 35 member D2	Slc35d2	1.01	1.43	Slc35d2	0.74	0.54	Slc35d2	1.22	0.52459	Slc35d2	1.47	1.83	1.9	2.72	1.82	Slc35d2	0.85	0.99	1.1	1	1.45	Slc35d2	1.948	1.078	1.948	0.575195	0.0300494	TRUE	Slc35d2	0.92	1.08	0.9	1.41	1.07	Slc35d2	1.04	0.83	0.69	0.6	0.69	Slc35d2	1.076	0.7025	1.076	0.682398	0.135514	TRUE
Sri	sorcin	Sri	48.14	51.11	Sri	47.73	46.22	Sri	49.625	0.946599	Sri	50.4	50.14	54.12	50.49	49.21	Sri	45.78	45.22	43.28	44.42	46.84	Sri	50.872	45.108	50.872	0.886918	0.0302342	TRUE	Sri	44.65	43.88	44.95	43.73	44.05	Sri	43.57	37.75	38.08	39.82	41.04	Sri	44.252	39.1725	44.252	0.885473	0.0298733	TRUE
Kdm3a	lysine demethylase 3A	Kdm3a	20.76	20.04	Kdm3a	24.44	22.14	Kdm3a	23.29	1.14167	Kdm3a	15.95	15.14	13.61	15.2	15.89	Kdm3a	18.27	17.9	18.27	18.79	15.96	Kdm3a	15.158	17.838	17.838	1.17565	0.0303043	TRUE	Kdm3a	18.8	19.52	17.75	17.34	19.36	Kdm3a	21.8	19.88	19.12	21.05	20.84	Kdm3a	18.554	20.2225	20.2225	1.08944	0.201535	TRUE
Peli2	pellino E3 ubiquitin protein ligase family member 2	Peli2	4.7	5.04	Peli2	3.69	3.73	Peli2	4.87	0.761807	Peli2	6.22	5.96	6.16	5.22	5.9	Peli2	5.39	4.46	4.63	4.42	4.96	Peli2	5.892	4.772	5.892	0.813084	0.0303043	TRUE	Peli2	6.88	8.42	6.63	6.85	7.74	Peli2	7.79	5.18	5.54	5.19	6.94	Peli2	7.304	5.7125	7.304	0.785049	0.0387825	TRUE
Idh1	isocitrate dehydrogenase (NADP( )) 1, cytosolic	Idh1	30.04	34.16	Idh1	28.66	23.91	Idh1	32.1	0.818847	Idh1	26.02	24.9	24.9	25.42	29.77	Idh1	18.14	21.4	22.63	22.5	22.19	Idh1	26.202	21.372	26.202	0.816364	0.0304466	TRUE	Idh1	24.77	29.21	25.05	24.89	28.88	Idh1	25.26	22.8	21.98	25.63	26.39	Idh1	26.56	24.2	26.56	0.911478	0.347936	TRUE
LOC102556967	zinc finger protein 484-like	LOC102556967	7.94	8.96	LOC102556967	7.16	5.71	LOC102556967	8.45	0.761538	LOC102556967	6.21	5.6	6.11	6.07	6.66	LOC102556967	5.38	5.17	5.12	5.43	5.23	LOC102556967	6.13	5.266	6.13	0.861316	0.0304466	TRUE	LOC102556967	5.64	6.32	5.11	5.55	5.94	LOC102556967	5.62	4.89	4.57	5.27	6.43	LOC102556967	5.712	5.29	5.712	0.927392	0.373711	TRUE
Tmco4	transmembrane and coiled-coil domains 4	Tmco4	0.49	0.63	Tmco4	0.78	0.82	Tmco4	0.8	1.42857	Tmco4	0.73	0.63	0.88	0.62	0.67	Tmco4	1.21	0.81	0.99	1.53	1.05	Tmco4	0.706	1.118	1.118	1.51117	0.0304466	TRUE	Tmco4	0.63	0.6	0.59	0.75	0.79	Tmco4	3.48	1.85	1.76	2.17	1.61	Tmco4	0.672	1.8475	1.8475	2.52267	0.000798509	TRUE
Nedd4l	neural precursor cell expressed, developmentally down-regulated 4-like, E3 ubiquitin protein ligase	Nedd4l	31.53	32.34	Nedd4l	38.28	40.54	Nedd4l	39.41	1.23407	Nedd4l	35.7	39.49	37.2	34.76	38.33	Nedd4l	41.35	43.46	44.74	43.98	41.81	Nedd4l	37.096	43.068	43.068	1.16055	0.0304481	TRUE	Nedd4l						Nedd4l						Nedd4l	36.634	40.975	40.975	1.11817	0.311909	TRUE
Bmf	Bcl2 modifying factor	Bmf	1.7	2	Bmf	1.07	1.03	Bmf	1.85	0.567568	Bmf	2.53	2.27	2.5	2.84	2.66	Bmf	1.78	1.92	1.91	1.85	2.2	Bmf	2.56	1.932	2.56	0.76391	0.0305783	TRUE	Bmf	3.09	3.22	2.92	3.48	3.47	Bmf	3.19	1.44	1.86	2.15	2.85	Bmf	3.236	2.075	3.236	0.651978	0.0183399	TRUE
Rapgef3	Rap guanine nucleotide exchange factor 3	Rapgef3	9.05	9.27	Rapgef3	10.88	9.61	Rapgef3	10.245	1.11845	Rapgef3	12.29	12.6	11.12	10.39	12.12	Rapgef3	15.97	14.14	13.09	15.51	13.21	Rapgef3	11.704	14.384	14.384	1.22704	0.0306484	TRUE	Rapgef3	14.65	17.55	12.64	14.21	19.46	Rapgef3	24.81	17.61	16.43	18.22	22.38	Rapgef3	15.702	18.66	18.66	1.18719	0.229701	TRUE
Dbi	diazepam binding inhibitor, acyl-CoA binding protein	Dbi	241.28	296.46	Dbi	275.89	216.85	Dbi	268.87	0.916316	Dbi	406.48	317.12	348.64	389.24	412.63	Dbi	304.29	288.35	298.56	334.1	287.63	Dbi	374.822	302.586	374.822	0.807331	0.0307143	TRUE	Dbi	434.56	434.85	426.6	437.6	463.87	Dbi	487.08	362.8	338.19	402.4	552.9	Dbi	439.496	414.072	439.496	0.942166	0.625703	TRUE
Agap1	ArfGAP with GTPase domain, ankyrin repeat and PH domain 1	Agap1	44	47.65	Agap1	52.52	51.02	Agap1	51.77	1.12973	Agap1	71.67	66.71	68.75	70.46	71.31	Agap1	97.08	81.29	83.63	80.41	78.35	Agap1	69.78	84.152	84.152	1.20567	0.0307196	TRUE	Agap1	97.65	109.22	94.96	96.68	105.9	Agap1	134.62	102.76	100.43	105.08	121.12	Agap1	100.882	107.347	107.347	1.06403	0.342666	TRUE
Rnf10	RING finger protein 10	Rnf10	47.97	52.95	Rnf10	56.43	57.95	Rnf10	57.19	1.13337	Rnf10	69.1	64.74	65.15	65.56	69.94	Rnf10	83.89	72.55	78.14	75.55	74.2	Rnf10	66.898	76.866	76.866	1.14878	0.0307196	TRUE	Rnf10	67.85	59.05	64.02	65.33	68.82	Rnf10	105.54	77.99	78.77	77.17	82.07	Rnf10	65.014	79	79	1.21479	0.0171123	TRUE
Gpc4	glypican 4	Gpc4	4.37	4.6	Gpc4	2.97	2.71	Gpc4	4.485	0.633222	Gpc4	13.23	15.37	15.66	12.9	14.52	Gpc4	11.63	11.58	10.33	11.01	12.88	Gpc4	14.336	11.486	14.336	0.802577	0.0308443	TRUE	Gpc4	11.46	8.02	13.35	11.23	10.06	Gpc4	11.59	8.31	9.9	9.33	9.67	Gpc4	10.824	9.3025	10.824	0.86072	0.504689	TRUE
Clcn7	chloride voltage-gated channel 7	Clcn7	10.72	13.4	Clcn7	14.06	12.48	Clcn7	13.27	1.10033	Clcn7	17.89	20.35	20.63	17.74	18.92	Clcn7	22.03	21.59	22.26	22.7	23.42	Clcn7	19.106	22.4	22.4	1.17151	0.0310374	TRUE	Clcn7	20.83	20.02	19.28	19.71	19.41	Clcn7	21.47	23.16	23.69	22.41	23.85	Clcn7	19.85	23.2775	23.2775	1.1718	0.0412122	TRUE
Nab2	Ngfi-A binding protein 2	Nab2	8.37	7.24	Nab2	5.27	5.6	Nab2	7.805	0.696348	Nab2	10.36	11.96	11.35	10.09	10.56	Nab2	9.56	9	9.37	9.33	8.71	Nab2	10.864	9.194	10.864	0.847683	0.0310374	TRUE	Nab2	11.8	10.9	9.19	9.95	10.22	Nab2	9.82	8.39	10.07	9.77	8.49	Nab2	10.412	9.18	10.412	0.882801	0.240214	TRUE
Nab1	Ngfi-A binding protein 1	Nab1	18.17	20.43	Nab1	14.68	12.83	Nab1	19.3	0.712694	Nab1	13.12	13.58	12.26	13.59	12.62	Nab1	11.41	11.41	9.84	11.38	11.91	Nab1	13.034	11.19	13.034	0.859601	0.0313484	TRUE	Nab1	12.57	15.52	12.37	14.03	14.47	Nab1	14.33	10.48	11.18	11.19	13.66	Nab1	13.792	11.6275	13.792	0.844191	0.0624146	TRUE
Lamc3	laminin subunit gamma 3	Lamc3	0.64	0.84	Lamc3	0.43	0.67	Lamc3	0.74	0.743243	Lamc3	3.34	2.74	3.5	2.95	2.97	Lamc3	1.66	1.29	3.14	1.75	1.23	Lamc3	3.1	1.814	3.1	0.598125	0.0313518	TRUE	Lamc3	4.1	6.55	4.51	5.29	5.09	Lamc3	4.33	2.49	2.91	2.43	2.85	Lamc3	5.108	2.67	5.108	0.531874	0.00703557	TRUE
Cd101	CD101 molecule	Cd101	0.47	0.43	Cd101	0.98	0.71	Cd101	0.845	1.87778	Cd101	0.58	0.3	0.25	0.37	0.58	Cd101	0.81	0.92	0.51	1.05	0.66	Cd101	0.416	0.79	0.79	1.72481	0.0313798	TRUE	Cd101	0.84	0.55	0.34	0.55	1.01	Cd101	1.31	1.5	0.62	1.32	1.03	Cd101	0.658	1.1175	1.1175	1.6062	0.174291	TRUE
Leprot	leptin receptor overlapping transcript	Leprot	19.8	20.36	Leprot	17.92	14.75	Leprot	20.08	0.813496	Leprot	21.41	19.77	19.66	22.97	23.38	Leprot	16.41	18.43	18.13	18.2	18.69	Leprot	21.438	17.972	21.438	0.839075	0.0313798	TRUE	Leprot	21.31	22.61	21.59	23.22	22.28	Leprot	23.72	18.13	17.24	18.01	21.07	Leprot	22.202	18.6125	22.202	0.83905	0.0412122	TRUE
Snapin	SNAP-associated protein	Snapin	49.23	58.87	Snapin	46.09	43.81	Snapin	54.05	0.831637	Snapin	35.58	38.71	35.03	39.37	36.53	Snapin	32.55	33.52	32.15	32.97	31.39	Snapin	37.044	32.516	37.044	0.878096	0.0313798	TRUE	Snapin	38.69	37.43	39.47	42.49	42.21	Snapin	47.23	38.73	38.26	38.28	39.15	Snapin	40.058	38.605	40.058	0.963818	0.57483	TRUE
Tbx19	T-box 19	Tbx19	1.91	2	Tbx19	2.34	3.39	Tbx19	2.865	1.46547	Tbx19	1.99	1.54	1.61	1.47	1.49	Tbx19	2.25	1.89	2.38	3.01	1.97	Tbx19	1.62	2.3	2.3	1.39535	0.0314197	TRUE	Tbx19	2.64	2.5	2.51	2.39	2.36	Tbx19	3.71	2.72	3.55	4.22	3.63	Tbx19	2.48	3.53	3.53	1.40698	0.0266303	TRUE
Asb8	ankyrin repeat and SOCS box-containing 8	Asb8	30.58	33.26	Asb8	34.53	28.11	Asb8	31.92	0.981203	Asb8	34.63	34.79	36.84	35.97	33.58	Asb8	30.81	31.7	29.84	32.81	30.66	Asb8	35.162	31.164	35.162	0.88662	0.0314241	TRUE	Asb8	32.28	31.38	33.09	32.9	33.75	Asb8	31.81	31.02	30.76	31.74	31.35	Asb8	32.68	31.2175	32.68	0.955384	0.386317	TRUE
Cckar	cholecystokinin A receptor	Cckar			Cckar			Cckar	0.01	1	Cckar						Cckar						Cckar	0.01	0.028	0.028	1.16364	0.0316087	FALSE	Cckar	0.18	0.67	0.02	0.31	0.06	Cckar	0.01	0.34	0.24	0.37	0.39	Cckar	0.248	0.335	0.335	1.25	0.54147	TRUE
Afmid	arylformamidase	Afmid	3.94	3.88	Afmid	3.85	3.32	Afmid	3.91	0.91688	Afmid	3.67	3.05	2.98	3.03	2.84	Afmid	2.46	2.28	2.3	2.21	2.47	Afmid	3.114	2.344	3.114	0.760423	0.0316723	TRUE	Afmid	3.84	3.64	3.24	3.5	4.32	Afmid	3.73	3.01	2.68	2.59	3.58	Afmid	3.708	2.965	3.708	0.804884	0.188501	TRUE
Atraid	all-trans retinoic acid-induced differentiation factor	Atraid	27.4	29	Atraid	29.78	18.35	Atraid	28.2	0.853369	Atraid	29.19	26.5	25.6	29.79	31.29	Atraid	21.23	24.57	21.19	22.5	25.33	Atraid	28.474	22.964	28.474	0.807167	0.0316723	TRUE	Atraid	29.3	27.59	28.24	29.78	29.77	Atraid	31.86	25.28	21.37	24.12	31.48	Atraid	28.936	25.5625	28.936	0.883817	0.292548	TRUE
Wwtr1	WW domain containing transcription regulator 1	Wwtr1	2.9	2.57	Wwtr1	2.08	2.53	Wwtr1	2.735	0.842779	Wwtr1	2.63	3.91	2.85	3.25	3.22	Wwtr1	5.35	5.32	4.18	3.91	6.48	Wwtr1	3.172	5.048	5.048	1.57335	0.0316723	TRUE	Wwtr1	2.89	3.94	2.41	4.02	3.72	Wwtr1	6.84	4.36	4.36	3.3	4.39	Wwtr1	3.396	4.1025	4.1025	1.20209	0.302474	TRUE
Dag1	dystroglycan 1	Dag1	22	23.05	Dag1	25.36	20.76	Dag1	23.06	1.02375	Dag1	52.21	47.48	50.6	48.79	50.08	Dag1	46.43	45.53	45.67	46.99	43.55	Dag1	49.832	45.634	49.832	0.915926	0.0316753	TRUE	Dag1	55.74	62.53	51.99	55.93	57.8	Dag1	59.08	51.57	46.27	50.58	61.77	Dag1	56.798	52.5475	56.798	0.925296	0.264509	TRUE
Eng	endoglin	Eng	2.53	2.67	Eng	3.23	3.43	Eng	3.33	1.28077	Eng	8.88	9.61	8.63	10.58	9.19	Eng	17.83	12.22	11.57	12.6	11.96	Eng	9.378	13.236	13.236	1.40705	0.031775	TRUE	Eng	11.72	12.9	10.25	13.69	12.99	Eng	35.73	17.97	14.11	14.57	14.09	Eng	12.31	15.185	15.185	1.23167	0.12134	TRUE
LOC100912658	probable ATP-dependent RNA helicase DDX60-like	LOC100912658	0.01	0.09	LOC100912658	0.01	0.01	LOC100912658	0.05	0.2	LOC100912658	0.16	0.02	0.06	0.06	0.23	LOC100912658	0.01	0.01	0.01	0.01	0.02	LOC100912658	0.106	0.012	0.106	0.543689	0.0318214	FALSE	LOC100912658	0.01	0.15	0.13	0.26	0.44	LOC100912658	0.39	0.02	0.02	0.07	0.02	LOC100912658	0.198	0.0325	0.198	0.444631	0.481989	FALSE
LOC108350461	uncharacterized LOC108350461	LOC108350461	0.68	0.83	LOC108350461	1.05	0.48	LOC108350461	0.765	1.01325	LOC108350461	1.34	1.19	1.63	1.45	1.11	LOC108350461	0.83	0.9	0.93	0.78	0.77	LOC108350461	1.344	0.842	1.344	0.652355	0.0320156	TRUE	LOC108350461	0.75	0.68	0.8	0.72	0.47	LOC108350461	0.48	0.85	0.5	0.46	0.86	LOC108350461	0.684	0.6675	0.684	0.978954	0.962769	TRUE
Slc5a3	solute carrier family 5 member 3	Slc5a3	2.49	2.53	Slc5a3	3.79	3.69	Slc5a3	3.74	1.49004	Slc5a3	4.04	2.78	1.14	2.87	3.38	Slc5a3	7.34	9.59	6.08	4.01	10.04	Slc5a3	2.842	7.412	7.412	2.55337	0.0322141	TRUE	Slc5a3	1.13	0.24	1.29	1.02	0.74	Slc5a3	2.8	1.5	1.36	0.78	0.22	Slc5a3	0.884	0.965	0.965	1.08232	0.916711	TRUE
Aldh3a1	aldehyde dehydrogenase 3 family, member A1	Aldh3a1	0.01	0.19	Aldh3a1	0.31	0.18	Aldh3a1	0.245	2.45	Aldh3a1	0.02	0.08	0.05	0.02	0.09	Aldh3a1	0.26	0.13	0.16	0.25	0.22	Aldh3a1	0.052	0.204	0.204	2	0.0323743	FALSE	Aldh3a1	0.05	0.02	0.01	0.26	0.01	Aldh3a1	0.72	0.21	0.01	0.13	0.1	Aldh3a1	0.07	0.1125	0.1125	1.25	0.647048	FALSE
Bre	brain and reproductive organ-expressed (TNFRSF1A modulator)	Bre	19.62	21.53	Bre	21.82	14.17	Bre	20.575	0.874605	Bre	22.63	24.12	22.8	25.14	24.55	Bre	20.2	21.81	20.01	21.41	18.83	Bre	23.848	20.452	23.848	0.858193	0.0323743	TRUE	Bre	22.27	22.89	23.29	23.47	20.67	Bre	20.1	21.21	19.92	20.34	20.15	Bre	22.518	20.405	22.518	0.906579	0.189988	TRUE
Fmnl3	formin-like 3	Fmnl3	2.68	3.29	Fmnl3	2.46	2	Fmnl3	2.985	0.747069	Fmnl3	3.33	3.42	3.15	3.47	3.73	Fmnl3	2.88	2.36	2.47	3.24	2.68	Fmnl3	3.42	2.726	3.42	0.802841	0.0323743	TRUE	Fmnl3	4.55	5.11	3.78	5.16	6.26	Fmnl3	7.1	3.98	3.76	3.45	5.68	Fmnl3	4.972	4.2175	4.972	0.851242	0.348891	TRUE
LOC102554986	uncharacterized LOC102554986	LOC102554986	7.38	9.1	LOC102554986	8.81	6.37	LOC102554986	8.24	0.921117	LOC102554986	11.11	10.96	11.16	10.92	11.63	LOC102554986	10.11	10.07	8.67	10.76	9.35	LOC102554986	11.156	9.792	11.156	0.87882	0.0323743	TRUE	LOC102554986	18.09	18.66	17.17	17.14	19.21	LOC102554986	25.12	15.62	13.66	17.99	19.28	LOC102554986	18.054	16.6375	18.054	0.921973	0.306896	TRUE
Spry4	sprouty RTK signaling antagonist 4	Spry4	2.63	2.21	Spry4	3.88	4.27	Spry4	4.075	1.68388	Spry4	4.5	4.6	3.69	4.32	3.85	Spry4	5.46	5.6	5	5.39	4.71	Spry4	4.192	5.232	5.232	1.24231	0.0323743	TRUE	Spry4	3.97	3.68	2.66	3.81	3.38	Spry4	6.59	5.6	6.92	6.8	4.85	Spry4	3.5	6.0425	6.0425	1.70625	0.0167007	TRUE
Suclg2	succinate-CoA ligase, GDP-forming, beta subunit	Suclg2	32.3	33.23	Suclg2	30.14	29.86	Suclg2	32.765	0.915611	Suclg2	26.97	25.53	25.63	25.57	26.45	Suclg2	25.27	22.39	21.91	22.15	21	Suclg2	26.03	22.544	26.03	0.86659	0.0323743	TRUE	Suclg2	32.85	31.35	33.47	36.49	36.03	Suclg2	49.52	31.91	27.57	28.78	36.26	Suclg2	34.038	31.13	34.038	0.914816	0.343078	TRUE
Wwc1	WW and C2 domain containing 1	Wwc1	35.25	39.58	Wwc1	27.43	28.33	Wwc1	37.415	0.745156	Wwc1	23.03	21.72	21.92	18.7	19.54	Wwc1	20.14	15.89	15.37	17.67	17.42	Wwc1	20.982	17.298	20.982	0.825254	0.0324199	TRUE	Wwc1	26.61	23.55	24.7	26.22	28.48	Wwc1	24.15	20.76	19.26	20.2	23.43	Wwc1	25.912	20.9125	25.912	0.8078	0.0250129	TRUE
Rassf3	Ras association domain family member 3	Rassf3	6.4	6.46	Rassf3	4.77	4.62	Rassf3	6.43	0.730171	Rassf3	3.29	2.69	2.93	3.47	3.51	Rassf3	2.38	2.24	2.61	2.29	2.49	Rassf3	3.178	2.402	3.178	0.76327	0.0324757	TRUE	Rassf3	3.48	4.21	3.04	3.5	3.66	Rassf3	4.98	2.93	2.18	2.44	2.76	Rassf3	3.578	2.5775	3.578	0.727977	0.0537027	TRUE
Mmgt2	membrane magnesium transporter 2	Mmgt2	5.53	5.6	Mmgt2	4.46	3.7	Mmgt2	5.565	0.733154	Mmgt2	5.24	4.74	5.39	5.75	4.99	Mmgt2	3.9	4.11	3.79	4.39	3.57	Mmgt2	5.222	3.952	5.222	0.761368	0.0326206	TRUE	Mmgt2	5.52	6.52	5.3	5.7	5.87	Mmgt2	4.97	5.12	4.21	4.58	4.63	Mmgt2	5.782	4.635	5.782	0.804998	0.0979532	TRUE
Nrep	neuronal regeneration related protein	Nrep	66.43	75.59	Nrep	53.24	40.42	Nrep	71.01	0.659485	Nrep	56.12	39.24	36.7	50.66	64.88	Nrep	34.54	30.88	32.62	35.09	34.59	Nrep	49.52	33.544	49.52	0.678033	0.0326206	TRUE	Nrep	43.54	42.62	38.39	42.71	51.31	Nrep	43.35	33.83	32.01	32.55	35.61	Nrep	43.714	33.5	43.714	0.766878	0.0202724	TRUE
Zfp609	zinc finger protein 609	Zfp609	17.23	17.14	Zfp609	21.61	21.67	Zfp609	21.64	1.25924	Zfp609	26.92	26.72	30.48	26.95	28.39	Zfp609	32.45	32.95	33.53	31.9	30.82	Zfp609	27.892	32.33	32.33	1.15855	0.0328002	TRUE	Zfp609	31.82	32.6	29.51	28.91	29.08	Zfp609	30.98	33.29	31.36	34.36	35.6	Zfp609	30.384	33.6525	33.6525	1.10722	0.137096	TRUE
Arhgap35	Rho GTPase activating protein 35	Arhgap35	82.56	88.53	Arhgap35	89.32	96.91	Arhgap35	93.115	1.08849	Arhgap35	95.91	93.77	95.61	88.53	94.12	Arhgap35	103.27	102.31	108.63	107.21	99.04	Arhgap35	93.588	104.092	104.092	1.11212	0.0328619	TRUE	Arhgap35	112.55	118.49	103.43	96.01	108.78	Arhgap35	95.3	102.31	107.37	114.28	112.96	Arhgap35	107.852	109.23	109.23	1.01276	0.90364	TRUE
Ing1	inhibitor of growth family, member 1	Ing1	32.05	32.8	Ing1	42.7	41.77	Ing1	42.235	1.30254	Ing1	20.33	19.68	19.17	22.12	23.34	Ing1	24.05	24.91	26.23	25.58	23.66	Ing1	20.928	24.886	24.886	1.18823	0.033154	TRUE	Ing1	26.74	23.87	25.36	23.23	25.77	Ing1	30.63	29.22	28.24	29.19	29.94	Ing1	24.994	29.1475	29.1475	1.16552	0.083464	TRUE
Wnt2	wingless-type MMTV integration site family member 2	Wnt2	8.55	9	Wnt2	7.11	6.77	Wnt2	8.775	0.790883	Wnt2	13.37	17.17	13.2	14.89	13.24	Wnt2	15.97	19.67	19.07	19.58	18.94	Wnt2	14.374	18.646	18.646	1.29515	0.0331575	TRUE	Wnt2	2.98	2.69	2.23	2.08	3.21	Wnt2	1.86	2.07	2.68	1.65	1.46	Wnt2	2.638	1.965	2.638	0.7542	0.280334	TRUE
Adam8	ADAM metallopeptidase domain 8	Adam8	2.86	2.82	Adam8	4.83	3.35	Adam8	4.09	1.44014	Adam8	2.31	1.71	2.19	2.05	2.26	Adam8	2.9	3.5	2.99	3.35	2.22	Adam8	2.104	2.992	2.992	1.4029	0.0331595	TRUE	Adam8	4.04	3.79	3.86	3.09	4.16	Adam8	6.8	6.02	4.32	4.93	5.57	Adam8	3.788	5.21	5.21	1.36574	0.0600858	TRUE
Prkrip1	Prkr interacting protein 1 (IL11 inducible)	Prkrip1	19.98	21.15	Prkrip1	24.12	26.55	Prkrip1	25.335	1.23195	Prkrip1	18.58	15.23	17.11	17.08	18.19	Prkrip1	19.96	22.02	21.79	20.13	19.66	Prkrip1	17.238	20.712	20.712	1.20037	0.0331595	TRUE	Prkrip1	20.89	20.21	19.36	18.22	19.16	Prkrip1	20.72	22.21	23.04	24.05	23.33	Prkrip1	19.568	23.1575	23.1575	1.1825	0.060608	TRUE
Rnasel	ribonuclease L	Rnasel	10.85	11.07	Rnasel	11.92	9.21	Rnasel	10.96	0.96396	Rnasel	7.12	7.06	8.08	7	7.65	Rnasel	6.48	6.19	6.14	6	6.44	Rnasel	7.382	6.25	7.382	0.848704	0.0331595	TRUE	Rnasel	11.73	12.33	9.96	10.77	11.39	Rnasel	8.46	9.8	8.75	10.56	14.86	Rnasel	11.236	10.9925	11.236	0.97852	0.765279	TRUE
Arid5a	AT-rich interaction domain 5A	Arid5a	1.78	1.68	Arid5a	2.52	1.66	Arid5a	2.09	1.20809	Arid5a	3.12	2.59	2.15	2.36	2.86	Arid5a	7.11	6.26	3.64	3.51	5.96	Arid5a	2.616	5.296	5.296	1.98675	0.0332413	TRUE	Arid5a	3.63	3.22	1.86	3.07	3.3	Arid5a	7.73	4.25	2.76	2.81	2.96	Arid5a	3.016	3.195	3.195	1.05745	0.869225	TRUE
Mboat1	membrane bound O-acyltransferase domain containing 1	Mboat1	0.07	0.19	Mboat1	0.14	0.11	Mboat1	0.13	0.961538	Mboat1	0.45	0.32	0.37	0.37	0.42	Mboat1	0.25	0.2	0.2	0.19	0.2	Mboat1	0.386	0.208	0.386	0.633745	0.0332413	FALSE	Mboat1	0.38	0.36	0.21	0.43	0.4	Mboat1	0.57	0.27	0.35	0.19	0.22	Mboat1	0.356	0.2575	0.356	0.783991	0.504753	FALSE
Decr1	2,4-dienoyl CoA reductase 1, mitochondrial	Decr1	21.83	23.31	Decr1	21.32	16.14	Decr1	22.57	0.829863	Decr1	18.33	17.87	17.74	22.32	22.58	Decr1	12.57	16.32	15.03	15.38	11.94	Decr1	19.768	14.248	19.768	0.722166	0.033264	TRUE	Decr1	18.95	20.52	19.67	21.96	22.76	Decr1	22.09	17.46	13.71	15.97	21.04	Decr1	20.772	17.045	20.772	0.821435	0.151799	TRUE
Slc15a2	solute carrier family 15 member 2	Slc15a2	26.95	35.16	Slc15a2	36.85	26.19	Slc15a2	31.52	1.01497	Slc15a2	31.76	23.07	27.7	31.37	28.27	Slc15a2	22.94	23.59	21.16	23.46	18.36	Slc15a2	28.434	21.902	28.434	0.77108	0.0334773	TRUE	Slc15a2	25.01	14.88	25.27	24.67	26.99	Slc15a2	32.08	21.3	13.86	18.63	26.52	Slc15a2	23.364	20.0775	23.364	0.859934	0.557199	TRUE
Cttnbp2nl	CTTNBP2 N-terminal like	Cttnbp2nl	11.7	12.02	Cttnbp2nl	14.44	13.58	Cttnbp2nl	14.01	1.18128	Cttnbp2nl	10.17	9.64	8.64	9.97	11.22	Cttnbp2nl	12.4	12.05	11.61	11.73	12.55	Cttnbp2nl	9.928	12.068	12.068	1.2134	0.0337712	TRUE	Cttnbp2nl	12.4	13.87	11.08	11.25	13.3	Cttnbp2nl	20.2	13.19	13.35	13.48	16.04	Cttnbp2nl	12.38	14.015	14.015	1.13101	0.158683	TRUE
Rpl23a	ribosomal protein L23a	Rpl23a	513.51	545.07	Rpl23a	402.54	338.51	Rpl23a	529.29	0.700042	Rpl23a	452.95	365.74	378.94	478.56	478.7	Rpl23a	336.6	344.69	348.06	354.38	344.87	Rpl23a	430.978	345.72	430.978	0.802221	0.0337712	TRUE	Rpl23a	548.2	479.68	519.26	547.38	503.66	Rpl23a	599	391.08	447.24	450.51	494.62	Rpl23a	519.636	445.863	519.636	0.858056	0.0849964	TRUE
Gcnt6	glucosaminyl (N-acetyl) transferase 6	Gcnt6	0.18	0.11	Gcnt6	0.13	0.31	Gcnt6	0.22	1.51724	Gcnt6	0.02	0.19	0.1	0.06	0.18	Gcnt6	0.22	0.34	0.31	0.27	0.26	Gcnt6	0.11	0.28	0.28	1.80952	0.0338406	FALSE	Gcnt6	0.07	0.22	0.01	0.02	0.08	Gcnt6	0.19	0.1	0.14	0.13	0.01	Gcnt6	0.08	0.095	0.095	1.08333	0.897842	FALSE
Grasp	general receptor for phosphoinositides 1 associated scaffold protein	Grasp	14.75	11.26	Grasp	8.28	9.98	Grasp	13.005	0.702038	Grasp	13.95	16.71	14	14.08	11.05	Grasp	11.72	9.66	9.25	10.52	9.96	Grasp	13.958	10.222	13.958	0.734244	0.033932	TRUE	Grasp	14.71	15.18	13.11	13.86	12.46	Grasp	10.28	11.85	11.4	9.99	9	Grasp	13.864	10.56	13.864	0.763392	0.0600858	TRUE
LOC103693236	uncharacterized LOC103693236	LOC103693236	3.07	2.78	LOC103693236	3.51	4.39	LOC103693236	3.95	1.35043	LOC103693236	4.35	4.08	3.03	3.56	3.12	LOC103693236	4.59	5.38	4.62	5.13	4.44	LOC103693236	3.628	4.832	4.832	1.32296	0.033932	TRUE	LOC103693236	2.54	2.59	2.45	2.84	2.76	LOC103693236	3.75	3.2	3.04	3.43	2.94	LOC103693236	2.636	3.1525	3.1525	1.18878	0.153274	TRUE
Spryd7	SPRY domain containing 7	Spryd7	52.25	56.09	Spryd7	44.55	48.26	Spryd7	54.17	0.856655	Spryd7	31.45	35.92	32.25	33.08	33.83	Spryd7	26.36	29.15	28.67	28.91	28.84	Spryd7	33.306	28.386	33.306	0.852721	0.033932	TRUE	Spryd7	32.56	37.47	31.6	36.95	31.76	Spryd7	25.11	27.26	32.21	31.89	28.86	Spryd7	34.068	30.055	34.068	0.882551	0.235484	TRUE
Daam2	dishevelled associated activator of morphogenesis 2	Daam2	18.14	19.1	Daam2	18.71	16.41	Daam2	18.62	0.943072	Daam2	35.1	30.62	32.24	32.21	34.36	Daam2	29.21	28.39	30.26	29.05	23.77	Daam2	32.906	28.136	32.906	0.855481	0.0341807	TRUE	Daam2	23.76	26.13	20.17	22.64	27.44	Daam2	32.81	20.57	17.32	20.59	26.97	Daam2	24.028	21.3625	24.028	0.889527	0.274283	TRUE
Ghsr	growth hormone secretagogue receptor	Ghsr	0	0	Ghsr	0.07	0	Ghsr	0.035	1	Ghsr	1.23	1.76	2.21	1.54	1.2	Ghsr	2.48	2.04	2.42	2.43	3.26	Ghsr	1.588	2.526	2.526	1.55569	0.0341807	TRUE	Ghsr	0.16	0.24	0.06	0.22	0.25	Ghsr	0.13	0.44	0.48	0.69	0.73	Ghsr	0.186	0.585	0.585	2.3951	0.0118161	TRUE
Phf20	PHD finger protein 20	Phf20	38.85	38.55	Phf20	45.8	44.29	Phf20	45.045	1.16395	Phf20	33.23	33.93	32.64	31.98	32.26	Phf20	34.79	39.88	41.34	38.96	36.75	Phf20	32.808	38.344	38.344	1.16823	0.0342072	TRUE	Phf20	35.02	38.38	33.17	31.2	32.48	Phf20	30.02	34.22	37.15	37.54	35.92	Phf20	34.05	36.2075	36.2075	1.06318	0.481187	TRUE
Ubn1	ubinuclein 1	Ubn1	16.02	17.63	Ubn1	21.14	18.78	Ubn1	19.96	1.18633	Ubn1	17.82	16.4	16.71	17.52	16.97	Ubn1	19.44	20.04	20.26	19.95	18.31	Ubn1	17.084	19.6	19.6	1.14642	0.0342072	TRUE	Ubn1	18.67	20.99	18.28	17.49	18.04	Ubn1	23.04	20.88	19.82	21.88	23.26	Ubn1	18.694	21.46	21.46	1.14717	0.088993	TRUE
Fggy	FGGY carbohydrate kinase domain containing	Fggy	2.97	2.68	Fggy	2.83	1.85	Fggy	2.825	0.828319	Fggy	2.34	2.45	2.25	2.56	3.08	Fggy	1.68	1.75	1.82	2.15	1.92	Fggy	2.536	1.864	2.536	0.745068	0.0344388	TRUE	Fggy	2.94	2.75	2.72	2.5	2.82	Fggy	2.32	2.27	2.05	2.03	2.6	Fggy	2.746	2.2375	2.746	0.821328	0.195215	TRUE
Gfod1	glucose-fructose oxidoreductase domain containing 1	Gfod1	85.04	83.99	Gfod1	105.9	115.79	Gfod1	110.845	1.31154	Gfod1	102.73	105.93	109.7	94.67	88.85	Gfod1	125.36	110.18	118.7	116.79	111.45	Gfod1	100.376	116.496	116.496	1.16044	0.0346538	TRUE	Gfod1	72.99	56.6	64.03	57.92	63.8	Gfod1	85.69	81.69	89.62	90.13	78.44	Gfod1	63.068	84.97	84.97	1.34673	0.0228848	TRUE
Igsf21	immunoglobin superfamily, member 21	Igsf21	9.66	10.8	Igsf21	8.3	8.27	Igsf21	10.23	0.809873	Igsf21	4.56	4.72	4.01	4.15	4.08	Igsf21	3.47	2.7	2.44	3.65	3.39	Igsf21	4.304	3.13	4.304	0.733424	0.0346538	TRUE	Igsf21	12.78	7.64	12.96	12.6	13.22	Igsf21	9.99	12.1	12.11	8.86	9.44	Igsf21	11.84	10.6275	11.84	0.898451	0.752373	TRUE
Dlg2	discs large MAGUK scaffold protein 2	Dlg2	239.9	246.52	Dlg2	276.6	280.18	Dlg2	278.39	1.14465	Dlg2	151.35	145.66	144.34	144.98	150.79	Dlg2	168.52	161.29	168.48	166.96	156.68	Dlg2	147.424	164.386	164.386	1.11498	0.0349603	TRUE	Dlg2	197.78	185.18	191.15	174.78	198.03	Dlg2	207.64	204.3	198.87	210.37	227.91	Dlg2	189.384	210.363	210.363	1.11071	0.0977056	TRUE
Ovca2	ovarian tumor suppressor candidate 2	Ovca2	2.62	3.34	Ovca2	3.78	4.05	Ovca2	3.915	1.31376	Ovca2	4.93	5.26	5.46	4.35	4.62	Ovca2	5.85	5.46	6.23	6.52	6.02	Ovca2	4.924	6.016	6.016	1.21736	0.0349603	TRUE	Ovca2	3.43	2.89	3.4	3.32	3.57	Ovca2	4.67	4.16	4.23	4.1	4.22	Ovca2	3.322	4.1775	4.1775	1.25	0.0400456	TRUE
Fam49b	family with sequence similarity 49, member B	Fam49b	70.06	85.98	Fam49b	72.86	62.27	Fam49b	78.02	0.865996	Fam49b	43.86	41.7	42.27	45.17	44.78	Fam49b	35.39	41.24	40.11	38.25	36.77	Fam49b	43.556	38.352	43.556	0.880795	0.0349823	TRUE	Fam49b	51.05	53.08	48.49	46.05	50.76	Fam49b	41.49	41.75	45.47	42.08	46.69	Fam49b	49.886	43.9975	49.886	0.882197	0.0369188	TRUE
Acvr2a	activin A receptor type 2A	Acvr2a	29.82	35.74	Acvr2a	35.44	30.42	Acvr2a	32.93	1.00458	Acvr2a	28.45	26.04	27.65	25.24	29.77	Acvr2a	30.02	30.42	33.69	33.88	32.32	Acvr2a	27.43	32.066	32.066	1.1684	0.0350859	TRUE	Acvr2a	57.56	50.39	60.54	50.81	48.57	Acvr2a	46.69	55.27	63.39	75.26	79.13	Acvr2a	53.574	68.2625	68.2625	1.27366	0.0765109	TRUE
Atf3	activating transcription factor 3	Atf3	0.01	0	Atf3	0.01	0.01	Atf3	0.01	2	Atf3	0.06	0.11	0.01	0.12	0.16	Atf3	2.25	3.07	1.08	0.5	4.14	Atf3	0.092	2.208	2.208	12.0208	0.0350859	TRUE	Atf3	0.03	0.17	0.01	0.09	0.01	Atf3	0.74	0.11	0.2	0.1	0.01	Atf3	0.062	0.105	0.105	1.26543	0.649041	FALSE
Bcr	BCR, RhoGEF and GTPase activating protein	Bcr	13.24	11.58	Bcr	15.22	16.82	Bcr	16.02	1.29089	Bcr	17.42	21.45	16.27	17.28	14.27	Bcr	27.37	22.82	22.85	22.26	21.92	Bcr	17.338	23.444	23.444	1.35015	0.0350859	TRUE	Bcr	24.69	29.85	24.55	22.27	20.65	Bcr	33.05	34.71	34.02	31.02	32.35	Bcr	24.402	33.025	33.025	1.35193	0.0412122	TRUE
Cacna1d	calcium voltage-gated channel subunit alpha1 D	Cacna1d	58.21	63.73	Cacna1d	58.34	62.94	Cacna1d	60.97	0.994588	Cacna1d	54.98	52.98	62.65	49.65	52.49	Cacna1d	70.87	59.98	61.76	70.61	63.79	Cacna1d	54.55	65.402	65.402	1.19857	0.0350859	TRUE	Cacna1d	64.18	54.73	63.23	57.07	63.19	Cacna1d	63.06	58.24	57.07	61.59	69.7	Cacna1d	60.48	61.65	61.65	1.01931	0.91848	TRUE
Cnpy4	canopy FGF signaling regulator 4	Cnpy4	8.64	8.09	Cnpy4	10.81	10.33	Cnpy4	10.57	1.2636	Cnpy4	7.82	6.69	6.86	6.29	8.74	Cnpy4	10.08	8.57	9.57	8.85	8.63	Cnpy4	7.28	9.14	9.14	1.25203	0.0350859	TRUE	Cnpy4	8.67	8.77	7.17	7.06	8.12	Cnpy4	11.79	9.57	7.51	7.94	9.1	Cnpy4	7.958	8.53	8.53	1.07099	0.653926	TRUE
Dnaja4	DnaJ heat shock protein family (Hsp40) member A4	Dnaja4	77.7	63.79	Dnaja4	79.84	99.45	Dnaja4	89.645	1.26716	Dnaja4	62.98	71.9	67.3	64.74	57.87	Dnaja4	79.08	75.97	86.09	86.96	70.97	Dnaja4	64.958	79.814	79.814	1.22835	0.0350859	TRUE	Dnaja4	46.92	51.68	42.43	42.66	44.7	Dnaja4	43.35	48.48	60.9	62.34	46.05	Dnaja4	45.678	54.4425	54.4425	1.19146	0.223266	TRUE
Klf16	Kruppel-like factor 16	Klf16	13.1	14.92	Klf16	13.92	11.33	Klf16	14.01	0.901142	Klf16	21.63	20.9	21.55	19.89	20.62	Klf16	19.22	18.14	18.18	19.24	17.72	Klf16	20.918	18.5	20.918	0.884956	0.0350859	TRUE	Klf16	29.78	21.74	27.96	26.49	24.77	Klf16	25.01	22.16	22.97	22.8	25.29	Klf16	26.148	23.305	26.148	0.891687	0.346493	TRUE
Shmt2	serine hydroxymethyltransferase 2	Shmt2	9.79	9.57	Shmt2	10.19	10.9	Shmt2	10.545	1.08936	Shmt2	13.45	13	14.34	12.54	12.55	Shmt2	16.02	16.46	14.34	14.75	16.32	Shmt2	13.176	15.578	15.578	1.18093	0.0350859	TRUE	Shmt2	14.97	13.8	13.76	14.77	14.91	Shmt2	17.51	15.2	17.42	15.34	16.06	Shmt2	14.442	16.005	16.005	1.10748	0.195053	TRUE
Mre11a	MRE11 homolog A, double strand break repair nuclease	Mre11a	10.19	9.96	Mre11a	10.6	14.93	Mre11a	12.765	1.267	Mre11a	8.11	7.83	8.28	8.68	7.5	Mre11a	10.14	8.7	10.49	9.52	9.83	Mre11a	8.08	9.736	9.736	1.20244	0.0351141	TRUE	Mre11a	7.32	9.11	8.92	8.99	6.97	Mre11a	9.27	8.55	10.34	9.83	10.48	Mre11a	8.262	9.8	9.8	1.18393	0.184098	TRUE
Tmem86a	transmembrane protein 86A	Tmem86a	3.13	3.19	Tmem86a	3.08	1.94	Tmem86a	3.16	0.794304	Tmem86a	3.12	3.71	3.73	3.12	2.91	Tmem86a	2.37	2.21	2.06	1.93	2.82	Tmem86a	3.318	2.278	3.318	0.695728	0.035769	TRUE	Tmem86a	4.08	3.3	3.94	5.27	5.02	Tmem86a	3.67	4.37	3.84	3.6	5	Tmem86a	4.322	4.2025	4.322	0.972976	0.972264	TRUE
Tgfbr3	transforming growth factor beta receptor 3	Tgfbr3	3.06	2.56	Tgfbr3	3.09	3.91	Tgfbr3	3.5	1.24555	Tgfbr3	4.68	5.36	3.94	4.65	5.34	Tgfbr3	6.22	6.09	6.32	6	5.27	Tgfbr3	4.794	5.98	5.98	1.24234	0.0358017	TRUE	Tgfbr3	5.51	8.09	4.72	6.82	5.98	Tgfbr3	10.52	6.95	6.67	7.78	6.8	Tgfbr3	6.224	7.05	7.05	1.13061	0.466518	TRUE
Ube4b	ubiquitination factor E4B	Ube4b	23.57	26.16	Ube4b	28.43	26.01	Ube4b	27.22	1.09471	Ube4b	33.12	34.28	36.05	32.63	33.58	Ube4b	37.81	39.22	38.02	39.13	37.98	Ube4b	33.932	38.432	38.432	1.13223	0.0358433	TRUE	Ube4b	39.03	40.58	36.3	34.93	36.03	Ube4b	36.41	39.1	38.21	40.81	43.11	Ube4b	37.374	40.3075	40.3075	1.07828	0.260277	TRUE
Plekha2	pleckstrin homology domain containing A2	Plekha2	9.28	8.82	Plekha2	5.7	7.95	Plekha2	9.05	0.754144	Plekha2	6	5.75	7.08	5.67	8.08	Plekha2	4.86	4.34	3.44	3.83	5.46	Plekha2	6.516	4.386	6.516	0.678053	0.0359025	TRUE	Plekha2	11.07	5.95	7.98	6.73	7.45	Plekha2	6.72	6.57	5.4	5.3	5.11	Plekha2	7.836	5.595	7.836	0.717616	0.213897	TRUE
Gimap9	GTPase, IMAP family member 9	Gimap9	0.79	1.49	Gimap9	0.47	0.69	Gimap9	1.14	0.508772	Gimap9	0.45	0.56	0.82	0.9	0.72	Gimap9	0.35	0.35	0.24	0.22	0.35	Gimap9	0.69	0.302	0.69	0.508861	0.0359353	TRUE	Gimap9	0.7	1.11	0.88	0.99	0.95	Gimap9	0.85	0.47	0.49	0.25	0.37	Gimap9	0.926	0.395	0.926	0.482456	0.027543	TRUE
Ppp1r3c	protein phosphatase 1, regulatory subunit 3C	Ppp1r3c	28.28	27.74	Ppp1r3c	30.43	22.82	Ppp1r3c	28.01	0.950553	Ppp1r3c	23.14	24.7	23.33	24.64	24.01	Ppp1r3c	28.39	32.51	25.82	28.17	34.62	Ppp1r3c	23.964	29.902	29.902	1.24676	0.0359353	TRUE	Ppp1r3c	20.76	20.8	22.66	23.25	24.42	Ppp1r3c	39.66	26.36	22.76	22.71	30.13	Ppp1r3c	22.378	25.49	25.49	1.13845	0.293589	TRUE
Ptpn12	protein tyrosine phosphatase, non-receptor type 12	Ptpn12	19.48	18.76	Ptpn12	20.4	20.01	Ptpn12	20.205	1.05675	Ptpn12	15.66	14.68	15.85	16.55	17.09	Ptpn12	17.78	19.2	18.9	18.37	17.68	Ptpn12	15.966	18.386	18.386	1.15063	0.0359353	TRUE	Ptpn12	16.81	17.45	15.79	16.15	17.28	Ptpn12	20.87	18.53	18.75	18.51	17.97	Ptpn12	16.696	18.44	18.44	1.10383	0.147598	TRUE
Ddx60	DEXD/H-box helicase 60	Ddx60	0.13	0.23	Ddx60	0	0	Ddx60	0.18	0	Ddx60	0.07	0.07	0	0.12	0.1	Ddx60	0	0	0	0	0	Ddx60	0.072	0	0.072	0.581395	0.0360217	FALSE	Ddx60	0	0.28	0.13	0.07	0.17	Ddx60	0.01	0.01	0	0	0	Ddx60	0.13	0.0025	0.13	0.445652	0.0382988	FALSE
Nr3c1	nuclear receptor subfamily 3, group C, member 1	Nr3c1	61.13	67.53	Nr3c1	57.39	56.89	Nr3c1	64.33	0.888233	Nr3c1	40.63	36.94	35.66	44.38	39.7	Nr3c1	30.57	34.6	35.04	33.55	33.61	Nr3c1	39.462	33.474	39.462	0.848643	0.0360217	TRUE	Nr3c1	43.62	45.06	42.23	40.72	42.06	Nr3c1	37.55	37.03	37.83	38.63	41.86	Nr3c1	42.738	38.8375	42.738	0.908948	0.0441287	TRUE
Ptprf	protein tyrosine phosphatase, receptor type, F	Ptprf	22.81	28.53	Ptprf	30.57	29.71	Ptprf	30.14	1.17413	Ptprf	28.41	30.89	30.19	26.92	28.71	Ptprf	33.75	32.71	31.93	38.57	32.94	Ptprf	29.024	33.98	33.98	1.17017	0.0360217	TRUE	Ptprf	47.8	48.98	48.99	51.1	55.16	Ptprf	52.23	54.72	57.66	62.55	66.36	Ptprf	50.406	60.3225	60.3225	1.19634	0.028348	TRUE
Vps29	VPS29 retromer complex component	Vps29	137.16	150.71	Vps29	122.65	105.37	Vps29	143.935	0.792094	Vps29	132.59	127.72	132.15	132.29	127.14	Vps29	108.5	125.24	116.66	116.55	115.99	Vps29	130.378	116.588	130.378	0.894312	0.0360217	TRUE	Vps29	96.76	85.01	90.15	82.87	81.04	Vps29	82.19	79.59	81.79	81.45	75.38	Vps29	87.166	79.5525	87.166	0.912755	0.225822	TRUE
Ago2	argonaute 2, RISC catalytic component	Ago2	8.38	6.39	Ago2	5.7	8.53	Ago2	7.385	0.963439	Ago2	8.78	10.4	10.33	7.68	8.39	Ago2	13.42	11.38	12.43	12.12	10.18	Ago2	9.116	11.906	11.906	1.30273	0.0360331	TRUE	Ago2	9.71	13.33	13.04	9.27	9.49	Ago2	11.63	11.35	13.85	13.53	6.55	Ago2	10.968	11.32	11.32	1.0318	0.990435	TRUE
Chordc1	cysteine and histidine rich domain containing 1	Chordc1	56.79	51.67	Chordc1	63.37	79.23	Chordc1	71.3	1.31477	Chordc1	34.05	33.2	31.16	34.21	31.56	Chordc1	36.55	42.47	50.35	48.62	36.67	Chordc1	32.836	42.932	42.932	1.30653	0.0360486	TRUE	Chordc1	30.46	33.17	26.41	26.6	24.98	Chordc1	27.37	35.92	45.79	46.85	30.21	Chordc1	28.324	39.6925	39.6925	1.39996	0.0849964	TRUE
Nat8f5	N-acetyltransferase 8 (GCN5-related) family member 5	Nat8f5	1.56	1.24	Nat8f5	1.44	1.44	Nat8f5	1.44	1.02857	Nat8f5	2.06	1.65	1.45	1.7	2.05	Nat8f5	1.47	1.01	1.28	1.15	1.06	Nat8f5	1.782	1.194	1.782	0.687566	0.0360486	TRUE	Nat8f5	3.39	4.27	1.99	3.96	3.25	Nat8f5	5.07	3.05	2.57	3.29	4.03	Nat8f5	3.372	3.235	3.372	0.960541	0.967993	TRUE
Plxdc1	plexin domain containing 1	Plxdc1	1.54	1.96	Plxdc1	1.96	2.06	Plxdc1	2.01	1.14857	Plxdc1	6.14	6.5	6.52	6.61	5.92	Plxdc1	8.01	7.14	7.8	8.04	6.93	Plxdc1	6.338	7.584	7.584	1.19354	0.0360486	TRUE	Plxdc1	2.42	3	2.42	2.8	2.51	Plxdc1	2.36	3.16	2.93	3.22	3.06	Plxdc1	2.63	3.0925	3.0925	1.16941	0.122568	TRUE
Rpe	ribulose-5-phosphate-3-epimerase	Rpe	13.11	14.79	Rpe	17.42	17.01	Rpe	17.215	1.23405	Rpe	9.01	9.88	8.56	8.81	8.61	Rpe	10.17	9.9	10.81	10.9	10.54	Rpe	8.974	10.464	10.464	1.16421	0.0360486	TRUE	Rpe	9.55	9.28	9.19	9.9	9.83	Rpe	12.72	11.11	12.01	11.6	12.56	Rpe	9.55	11.82	11.82	1.23523	0.0130899	TRUE
Sh2b1	SH2B adaptor protein 1	Sh2b1	16.64	17.74	Sh2b1	18.38	17.43	Sh2b1	17.905	1.04159	Sh2b1	19.35	19.07	19.27	16.8	18.29	Sh2b1	22.72	20.31	20.78	22.93	20.65	Sh2b1	18.556	21.478	21.478	1.15663	0.0360486	TRUE	Sh2b1						Sh2b1						Sh2b1	22.452	24.025	24.025	1.06975	0.402525	TRUE
Slc7a10	solute carrier family 7 member 10	Slc7a10	6.6	7.76	Slc7a10	7.94	6.99	Slc7a10	7.465	1.03969	Slc7a10	12.59	11.01	10.68	11.7	11.68	Slc7a10	10.81	8.78	8.59	9.99	9.33	Slc7a10	11.532	9.5	11.532	0.825309	0.0360486	TRUE	Slc7a10	11.61	11.06	9.61	11.99	12.57	Slc7a10	13.45	10.11	7.5	9.09	12.25	Slc7a10	11.368	9.7375	11.368	0.857822	0.305721	TRUE
Lxn	latexin	Lxn	31.22	28.52	Lxn	27.85	23.12	Lxn	29.87	0.853197	Lxn	43.5	37.71	31.13	41.04	36.82	Lxn	30.35	27.39	29.1	32.96	29.32	Lxn	38.04	29.824	38.04	0.784583	0.036131	TRUE	Lxn	36.56	24.62	29.48	31.44	44.82	Lxn	39.09	30.12	25.97	24.88	29.94	Lxn	33.384	27.7275	33.384	0.831069	0.426655	TRUE
Ndrg1	N-myc downstream regulated 1	Ndrg1	17.29	14.9	Ndrg1	22.15	18.87	Ndrg1	20.51	1.27431	Ndrg1	44.98	43.66	41.94	53.89	49.69	Ndrg1	52.9	60.89	57.24	55.94	55.84	Ndrg1	46.832	56.562	56.562	1.20732	0.036131	TRUE	Ndrg1	33.94	45.21	34.7	42.03	40.97	Ndrg1	57.3	45.88	38.28	44.2	39.77	Ndrg1	39.37	42.0325	42.0325	1.06746	0.66236	TRUE
Fam13b	family with sequence similarity 13, member B	Fam13b	50.11	58.14	Fam13b	48.24	43.84	Fam13b	54.125	0.850624	Fam13b	37.4	34.7	34.85	36.47	37.63	Fam13b	34.85	31.17	33.4	33.31	28.77	Fam13b	36.21	32.3	36.21	0.892316	0.0362491	TRUE	Fam13b	43.64	52.53	41.57	42.56	44.51	Fam13b	42.51	39.97	37.6	39.54	44.04	Fam13b	44.962	40.2875	44.962	0.896265	0.12802	TRUE
Nox1	NADPH oxidase 1	Nox1	0.01	0.03	Nox1	0.01	0.08	Nox1	0.045	2.25	Nox1						Nox1						Nox1	0.008	0.012	0.012	1.03704	0.0362491	FALSE	Nox1	0.16	0.25	0.24	0.09	0.16	Nox1	0.85	0.57	0.97	0.65	0.47	Nox1	0.18	0.665	0.665	2.73214	0.0126714	TRUE
Sult5a1	sulfotransferase family 5A, member 1	Sult5a1	0.54	0.14	Sult5a1	0.85	0.46	Sult5a1	0.655	1.92647	Sult5a1	2.38	2.68	1.31	2.6	2.75	Sult5a1	3.42	5.6	4.42	3.18	4.02	Sult5a1	2.344	4.128	4.128	1.72995	0.0362491	TRUE	Sult5a1	1.27	1.85	0.14	0.94	1.13	Sult5a1	2.93	2.2	1.67	1.35	2.15	Sult5a1	1.066	1.8425	1.8425	1.66595	0.253903	TRUE
Tsen34l1	tRNA splicing endonuclease subunit 34-like 1	Tsen34l1	0.36	0.18	Tsen34l1	0.24	0.12	Tsen34l1	0.27	0.666667	Tsen34l1	0.92	0.87	0.44	0.85	0.58	Tsen34l1	0.26	0.19	0.58	0.27	0.22	Tsen34l1	0.732	0.304	0.732	0.485577	0.0362491	TRUE	Tsen34l1	0.74	1.29	0.51	1.03	1.01	Tsen34l1	0.31	0.54	0.61	0.45	0.32	Tsen34l1	0.916	0.48	0.916	0.570866	0.164328	TRUE
Ugt1a7c	UDP glucuronosyltransferase 1 family, polypeptide A7C	Ugt1a7c	0.49	0.59	Ugt1a7c	0.7	0.39	Ugt1a7c	0.545	1.00926	Ugt1a7c	0.9	0.61	0.85	0.87	0.84	Ugt1a7c	0.49	0.39	0.59	0.51	0.43	Ugt1a7c	0.814	0.482	0.814	0.636761	0.0362491	TRUE	Ugt1a7c	1.01	0.86	0.84	0.72	1.53	Ugt1a7c	1.22	0.75	0.69	0.79	1.1	Ugt1a7c	0.992	0.8325	0.992	0.853938	0.80697	TRUE
LOC102550954	uncharacterized LOC102550954	LOC102550954	0	0	LOC102550954	0	0	LOC102550954	0	1	LOC102550954	0.05	0.08	0.06	0.1	0.01	LOC102550954	0.14	0.18	0.34	0.3	0.17	LOC102550954	0.06	0.226	0.226	2.0375	0.0363574	FALSE	LOC102550954	0.1	0.1	0.18	0.26	0.07	LOC102550954	0.32	0.11	0.26	0.21	0.19	LOC102550954	0.142	0.1925	0.1925	1.20868	0.421507	FALSE
Nek6	NIMA-related kinase 6	Nek6	9.16	12.12	Nek6	13.94	12.08	Nek6	13.01	1.22274	Nek6	16.75	15.3	17.4	17.54	15.03	Nek6	19.23	18.35	21.17	19.46	19.49	Nek6	16.404	19.54	19.54	1.19001	0.0364077	TRUE	Nek6	20.24	18.07	21.17	22.12	18.79	Nek6	29.25	20.86	23.9	22.32	20.42	Nek6	20.078	21.875	21.875	1.08906	0.367882	TRUE
Hpgd	hydroxyprostaglandin dehydrogenase 15 (NAD)	Hpgd	1.9	1.37	Hpgd	2.08	1.94	Hpgd	2.01	1.22936	Hpgd	2.62	3.26	2.98	2.78	2.64	Hpgd	3.1	4.74	4.31	3.91	4.66	Hpgd	2.856	4.144	4.144	1.43572	0.0364453	TRUE	Hpgd	1.72	1.69	1.95	1.84	1.4	Hpgd	1.8	2.13	2.03	2.45	2	Hpgd	1.72	2.1525	2.1525	1.23764	0.156611	TRUE
Papss2	3'-phosphoadenosine 5'-phosphosulfate synthase 2	Papss2	3.14	2.62	Papss2	3.15	2.23	Papss2	2.88	0.934028	Papss2	4.07	4.41	3.63	4.14	3.54	Papss2	2.74	3.14	2.15	3.06	3.42	Papss2	3.958	2.902	3.958	0.739773	0.0364454	TRUE	Papss2	5.06	4.94	4.08	5.26	5.6	Papss2	5.62	3.99	3.58	3.53	6.41	Papss2	4.988	4.3775	4.988	0.880012	0.443823	TRUE
Adipor2	adiponectin receptor 2	Adipor2	20.35	22.24	Adipor2	23.97	20.57	Adipor2	22.27	1.04579	Adipor2	25.82	25.54	22.13	23.98	29.15	Adipor2	29.34	35.92	32.12	32.16	28.32	Adipor2	25.324	31.572	31.572	1.24575	0.0365318	TRUE	Adipor2	22.71	29.99	20.27	22.31	26.36	Adipor2	33.22	26.53	25.93	27.03	28.09	Adipor2	24.328	26.895	26.895	1.10508	0.44273	TRUE
Coro1a	coronin 1A	Coro1a	43.44	37.9	Coro1a	40.38	33.35	Coro1a	40.67	0.906442	Coro1a	52.85	56.71	62.53	49.42	51.65	Coro1a	48.16	40.45	38.16	45.11	46.72	Coro1a	54.632	43.72	54.632	0.800629	0.0365318	TRUE	Coro1a	50.15	36.43	46.6	50.21	49.34	Coro1a	44.67	42.93	45.3	45.5	40.77	Coro1a	46.546	43.625	46.546	0.937379	0.687898	TRUE
Ttk	Ttk protein kinase	Ttk	0.32	0.38	Ttk	0.2	0.15	Ttk	0.35	0.5	Ttk	0.43	0.24	0.32	0.36	0.28	Ttk	0.16	0.14	0.17	0.19	0.14	Ttk	0.326	0.16	0.326	0.610329	0.0365318	FALSE	Ttk	0.39	0.27	0.38	0.2	0.34	Ttk	0.56	0.29	0.16	0.28	0.28	Ttk	0.316	0.2525	0.316	0.847356	0.802348	FALSE
Ttll8	tubulin tyrosine ligase like 8	Ttll8	0.66	0.93	Ttll8	1.14	0.82	Ttll8	0.98	1.2327	Ttll8	1.4	1.13	1.21	1.24	1.15	Ttll8	1.72	1.56	1.56	1.57	1.4	Ttll8	1.226	1.562	1.562	1.25339	0.0365318	TRUE	Ttll8	1.26	0.99	1.34	1.22	1.37	Ttll8	2.76	1.16	1.15	1.33	1.61	Ttll8	1.236	1.3125	1.3125	1.05726	0.584768	TRUE
Mamstr	MEF2 activating motif and SAP domain containing transcriptional regulator	Mamstr	0.39	0.56	Mamstr	0.47	0.26	Mamstr	0.475	0.768421	Mamstr	0.73	0.67	0.56	0.57	1.01	Mamstr	0.51	0.3	0.4	0.43	0.32	Mamstr	0.708	0.392	0.708	0.608911	0.0365396	TRUE	Mamstr	0.48	0.55	0.78	0.78	0.73	Mamstr	0.69	0.63	0.31	0.55	0.74	Mamstr	0.664	0.5575	0.664	0.860602	0.744827	TRUE
Mmp14	matrix metallopeptidase 14	Mmp14	1.61	1.95	Mmp14	1.41	1.77	Mmp14	1.78	0.893258	Mmp14	3.38	3.75	4.07	4.61	3.48	Mmp14	2.21	2.74	2.84	2.43	3.18	Mmp14	3.858	2.68	3.858	0.702375	0.0365396	TRUE	Mmp14	3.77	7.81	5.18	8.62	5.07	Mmp14	5.23	3.61	3.83	3.28	4.91	Mmp14	6.09	3.9075	6.09	0.647415	0.193659	TRUE
Arl8a	ADP-ribosylation factor like GTPase 8A	Arl8a	81.4	85.03	Arl8a	79.56	69.17	Arl8a	83.215	0.893649	Arl8a	92.24	89.77	91.14	87.17	94.63	Arl8a	86.03	80.84	82.46	83.86	79.44	Arl8a	90.99	82.526	90.99	0.907081	0.0366327	TRUE	Arl8a	95.99	99.65	94.3	92.63	92.62	Arl8a	99.01	87.1	82.85	88.84	88.1	Arl8a	95.038	86.7225	95.038	0.912595	0.0859768	TRUE
Fam102b	family with sequence similarity 102, member B	Fam102b	30.83	32.65	Fam102b	34.59	27.23	Fam102b	31.74	0.97385	Fam102b	19.2	16.92	17.07	17.57	16.75	Fam102b	19.51	22.79	20.83	20.73	19.99	Fam102b	17.502	20.77	20.77	1.18566	0.0367699	TRUE	Fam102b	29.06	28.66	27.41	24.93	26.46	Fam102b	32.04	32.65	33.23	31.64	36.75	Fam102b	27.304	33.5675	33.5675	1.22856	0.0168973	TRUE
Hdc	histidine decarboxylase	Hdc			Hdc			Hdc	0.01	2	Hdc	0.12	0.33	0.24	0.28	0.37	Hdc	0.77	0.48	0.73	0.52	0.4	Hdc	0.268	0.58	0.58	1.84783	0.0367813	TRUE	Hdc						Hdc						Hdc
Pcdh8	protocadherin 8	Pcdh8	4.57	5.85	Pcdh8	4.66	3.89	Pcdh8	5.21	0.820537	Pcdh8	11.42	16.73	17.58	12.55	11.8	Pcdh8	10.2	8.7	8.26	10.56	10.88	Pcdh8	14.016	9.72	14.016	0.695664	0.0368237	TRUE	Pcdh8	18.18	15.77	20.11	25.43	19.05	Pcdh8	12.87	16.57	21.97	19.53	17.43	Pcdh8	19.708	18.875	19.708	0.957946	0.863069	TRUE
LOC102547219	uncharacterized LOC102547219	LOC102547219	46.16	37.91	LOC102547219	43.17	54.94	LOC102547219	49.055	1.167	LOC102547219	32.15	33.17	29.79	28.16	30.3	LOC102547219	34.48	39.17	37.1	33.85	37.06	LOC102547219	30.714	36.332	36.332	1.18232	0.036895	TRUE	LOC102547219	21.69	29.92	22.16	21.48	22.79	LOC102547219	17.13	25.46	25.13	25.2	25.55	LOC102547219	23.608	25.335	25.335	1.07284	0.628016	TRUE
Ubtd2	ubiquitin domain containing 2	Ubtd2	11.17	13.23	Ubtd2	9.78	9.02	Ubtd2	12.2	0.770492	Ubtd2	5.11	4.67	4.86	5.1	4.85	Ubtd2	4.42	4.28	4.07	4.6	4.03	Ubtd2	4.918	4.28	4.918	0.872858	0.036952	TRUE	Ubtd2	7.22	6.45	6.39	6.94	7.08	Ubtd2	6.69	5.97	6.12	6.09	6.67	Ubtd2	6.816	6.2125	6.816	0.912739	0.230009	TRUE
LOC100912041	uncharacterized LOC100912041	LOC100912041	30.11	52.92	LOC100912041	54.35	43.25	LOC100912041	48.8	1.17548	LOC100912041	46.83	29.65	42.99	35	38.13	LOC100912041	50.55	51.39	47.05	65.94	48.54	LOC100912041	38.52	52.694	52.694	1.36701	0.036979	TRUE	LOC100912041	46.7	30.82	46.91	31.57	36	LOC100912041	60.01	45.5	43.06	60.71	50.21	LOC100912041	38.4	49.87	49.87	1.29792	0.179091	TRUE
LOC108351012	uncharacterized LOC108351012	LOC108351012	0.08	0.1	LOC108351012	0.06	0.04	LOC108351012	0.09	0.555556	LOC108351012	0.19	0.13	0.13	0.11	0.17	LOC108351012	0.04	0.04	0.06	0.06	0	LOC108351012	0.146	0.04	0.146	0.569106	0.036979	FALSE	LOC108351012	0.17	0.18	0.14	0.16	0.17	LOC108351012	0.13	0.01	0.01	0	0.16	LOC108351012	0.164	0.045	0.164	0.549242	0.0892019	FALSE
Sorbs2	sorbin and SH3 domain containing 2	Sorbs2	92.61	110.28	Sorbs2	74.84	65.01	Sorbs2	101.445	0.68929	Sorbs2	40.19	39.62	40.76	40.24	42.19	Sorbs2	38.46	37.67	37.67	39.26	35.9	Sorbs2	40.6	37.792	40.6	0.931007	0.036979	TRUE	Sorbs2	88.44	70.19	83.42	71.91	79.37	Sorbs2	63.73	68.5	68.21	63.65	67.88	Sorbs2	78.666	67.06	78.666	0.852652	0.130806	TRUE
Cyp4f17	cytochrome P450, family 4, subfamily f, polypeptide 17	Cyp4f17	2.61	2.95	Cyp4f17	2.31	1.77	Cyp4f17	2.78	0.733813	Cyp4f17	2.76	2.68	2.68	2.71	3.15	Cyp4f17	2.12	2.18	1.89	2.5	1.89	Cyp4f17	2.796	2.116	2.796	0.765193	0.0370363	TRUE	Cyp4f17	3.54	3.58	3.25	4.1	4.17	Cyp4f17	3.53	2.74	2.78	2.85	2.73	Cyp4f17	3.728	2.775	3.728	0.751045	0.0275971	TRUE
Maged2	MAGE family member D2	Maged2	21.38	19.31	Maged2	20.19	17.32	Maged2	20.345	0.921848	Maged2	19.76	18.84	20.08	21.1	22.95	Maged2	15.36	17	18.14	17.96	17.6	Maged2	20.546	17.212	20.546	0.838516	0.0370363	TRUE	Maged2	26.4	28.13	25.55	27.81	25.14	Maged2	22.15	22.52	22.86	24.47	28.39	Maged2	26.606	24.56	26.606	0.923388	0.365299	TRUE
Rora	RAR-related orphan receptor A	Rora	15.86	19.8	Rora	18.7	16.43	Rora	17.83	0.985137	Rora	7.03	7.29	6.44	7.32	7.83	Rora	8.88	11.18	9.2	8.52	11.29	Rora	7.182	9.814	9.814	1.36144	0.0371409	TRUE	Rora	11.48	16.68	12.17	12.04	12.99	Rora	14.73	13.8	13.67	14.03	14.18	Rora	13.072	13.92	13.92	1.06438	0.664043	TRUE
Vwf	von Willebrand factor	Vwf	3.74	3.79	Vwf	3.73	5.81	Vwf	4.77	1.26693	Vwf	12.94	15.98	13	11.85	16.67	Vwf	21.16	15.7	19.46	19.12	21.01	Vwf	14.088	19.29	19.29	1.36665	0.0372565	TRUE	Vwf	19.54	46.08	19.41	24.04	25.29	Vwf	68.23	26.25	22.27	24.45	40.15	Vwf	26.872	28.28	28.28	1.0522	0.888662	TRUE
Whsc1l1	Wolf-Hirschhorn syndrome candidate 1-like 1	Whsc1l1	49.77	51.27	Whsc1l1	62.68	59.61	Whsc1l1	61.145	1.21031	Whsc1l1	48.09	42.97	43.27	45.26	44.41	Whsc1l1	49.72	53.75	52.32	53.59	47.56	Whsc1l1	44.8	51.388	51.388	1.14673	0.0374829	TRUE	Whsc1l1	50.97	51.32	47.98	47.09	47.61	Whsc1l1	53.89	52.7	53.79	54.85	56.4	Whsc1l1	48.994	54.435	54.435	1.11083	0.0896397	TRUE
Hdlbp	high density lipoprotein binding protein	Hdlbp	89.35	93.11	Hdlbp	107.7	99.61	Hdlbp	103.655	1.13619	Hdlbp	103.58	103.3	108.95	106.08	107	Hdlbp	114.77	115.4	123.26	125.99	113.1	Hdlbp	105.782	118.504	118.504	1.12015	0.0376234	TRUE	Hdlbp	113.22	119.43	105.39	107.4	108.57	Hdlbp	114.15	109.37	117.31	124.9	127.65	Hdlbp	110.802	119.808	119.808	1.0812	0.150348	TRUE
Lgalsl	galectin-like	Lgalsl	60.52	59.21	Lgalsl	74.53	70.93	Lgalsl	72.73	1.2149	Lgalsl	36.5	34.68	32.61	32.7	36.91	Lgalsl	37.07	39.12	40.41	40.11	39.3	Lgalsl	34.68	39.202	39.202	1.13002	0.0377597	TRUE	Lgalsl	37.47	36.99	36.16	33.01	36.31	Lgalsl	43.15	41.69	43.79	42.93	43.21	Lgalsl	35.988	42.905	42.905	1.19167	0.0180611	TRUE
Pcif1	PDX1 C-terminal inhibiting factor 1	Pcif1	5.75	5.99	Pcif1	4.45	4.66	Pcif1	5.87	0.77598	Pcif1	7.16	7.91	8.09	7.77	8.27	Pcif1	6.94	6.42	6.32	6.64	7.24	Pcif1	7.84	6.712	7.84	0.857935	0.0378335	TRUE	Pcif1	8.07	9.2	8.09	8.9	9.49	Pcif1	8.38	7.18	6.51	7.33	9.45	Pcif1	8.75	7.6175	8.75	0.872034	0.140569	TRUE
Ptpn1	protein tyrosine phosphatase, non-receptor type 1	Ptpn1	17.86	13.67	Ptpn1	20.3	24.95	Ptpn1	22.625	1.43514	Ptpn1	23.89	28	23.47	21.23	23.19	Ptpn1	28.92	30.72	30.03	28.53	26.9	Ptpn1	23.956	29.02	29.02	1.21051	0.0378335	TRUE	Ptpn1	17.14	15.8	16.5	16.41	16.02	Ptpn1	19.97	18.27	21.07	20.94	18.01	Ptpn1	16.374	19.5725	19.5725	1.19415	0.060608	TRUE
Angptl4	angiopoietin-like 4	Angptl4	1.87	2.16	Angptl4	2.33	1.74	Angptl4	2.035	1.00993	Angptl4	3.68	3.65	2.24	3.24	4.19	Angptl4	6.73	6.4	4.18	4.89	9.72	Angptl4	3.4	6.384	6.384	1.85257	0.037858	TRUE	Angptl4	4.47	3.92	3.56	3.72	5.27	Angptl4	8.49	3.94	3.74	4.15	4.76	Angptl4	4.188	4.1475	4.188	0.990555	0.933823	TRUE
Cttn	cortactin	Cttn	42.29	39.83	Cttn	39.17	36.68	Cttn	41.06	0.923648	Cttn	71.64	76.57	80.65	75.85	73.07	Cttn	68.17	70.57	68.17	65.5	67.39	Cttn	75.556	67.96	75.556	0.899598	0.037858	TRUE	Cttn	42.36	47.08	43.84	43.98	43.34	Cttn	46.36	41.93	41.46	43.51	41.97	Cttn	44.12	42.2175	44.12	0.956976	0.408441	TRUE
Ddit4	DNA-damage-inducible transcript 4	Ddit4	14.3	15.37	Ddit4	19.67	24.24	Ddit4	21.955	1.47995	Ddit4	24.14	28.22	23.49	21.2	32.22	Ddit4	34.36	30.57	30.73	38.72	35.06	Ddit4	25.854	33.888	33.888	1.30955	0.037858	TRUE	Ddit4	24.32	20.78	18.83	22.31	32.69	Ddit4	40.12	29.88	35.08	36.33	39.57	Ddit4	23.786	35.215	35.215	1.47848	0.0369288	TRUE
Gulp1	GULP, engulfment adaptor PTB domain containing 1	Gulp1	4.78	5.54	Gulp1	3.54	4.13	Gulp1	5.16	0.743217	Gulp1	2.94	3.01	3.43	3.33	2.88	Gulp1	2.05	1.76	2.38	2.78	2.15	Gulp1	3.118	2.224	3.118	0.722188	0.037858	TRUE	Gulp1	3.03	4.36	4.07	3.39	3.38	Gulp1	3.14	2.89	2.85	3.2	3.28	Gulp1	3.646	3.055	3.646	0.842232	0.351033	TRUE
Krt28	keratin 28	Krt28	0.01	0.11	Krt28	0.08	0.26	Krt28	0.17	2.83333	Krt28	0.01	0.01	0.01	0.01	0.01	Krt28	0.06	0.01	0.02	0.02	0.04	Krt28	0.01	0.03	0.03	1.18182	0.037858	FALSE	Krt28	0.01	0.01	0.01	0.1	0.01	Krt28	0.01	0.01	0.05	0.01	0.01	Krt28
LOC689229	similar to GC-rich promoter binding protein 1-like 1	LOC689229	0.37	0.34	LOC689229	0.18	0.14	LOC689229	0.355	0.450704	LOC689229	0.69	0.58	0.25	0.45	0.42	LOC689229	0.29	0.17	0.24	0.14	0.18	LOC689229	0.478	0.204	0.478	0.525952	0.037858	FALSE	LOC689229	0.5	0.32	0.19	0.28	0.3	LOC689229	0.33	0.08	0.16	0.06	0.29	LOC689229	0.318	0.1475	0.318	0.592105	0.228413	FALSE
Nptn	neuroplastin	Nptn	270.05	292.32	Nptn	277.58	250.09	Nptn	281.185	0.938297	Nptn	265.13	266.07	273.5	262.35	257.71	Nptn	235.39	248.3	246.03	243.58	250.47	Nptn	264.952	244.754	264.952	0.923796	0.037858	TRUE	Nptn	252.02	226.74	261.41	246.08	230.9	Nptn	209.31	234.66	255.04	242.7	224.83	Nptn	243.43	239.308	243.43	0.983072	0.807153	TRUE
Pnmal1	paraneoplastic Ma antigen family-like 1	Pnmal1	53.81	48.26	Pnmal1	63.62	63.61	Pnmal1	63.615	1.2465	Pnmal1	40.8	35.63	35.09	36.5	40.08	Pnmal1	42.05	41.59	48.29	44.67	42.44	Pnmal1	37.62	43.808	43.808	1.16405	0.037858	TRUE	Pnmal1	70.94	68.8	68.71	61.97	62.48	Pnmal1	53.11	72.2	75	75.26	76.58	Pnmal1	66.58	74.76	74.76	1.12268	0.112708	TRUE
Unc80	unc-80 homolog, NALCN activator	Unc80	147.81	159.71	Unc80	154.98	171.98	Unc80	163.48	1.06322	Unc80	165.52	152.85	154.15	157.19	156.75	Unc80	173.52	165.63	175.68	179.31	169.92	Unc80	157.292	172.812	172.812	1.09861	0.037858	TRUE	Unc80	150.39	141.87	150.89	139.54	149.08	Unc80	130.93	140.3	141.47	145.57	145.31	Unc80	146.354	143.162	146.354	0.978208	0.673681	TRUE
Wnt2b	wingless-type MMTV integration site family, member 2B	Wnt2b	0.64	0.69	Wnt2b	0.89	1.1	Wnt2b	0.995	1.49624	Wnt2b	0.68	0.62	0.88	0.75	0.88	Wnt2b	1.04	1.01	1.2	1.02	1.2	Wnt2b	0.762	1.094	1.094	1.38515	0.037858	TRUE	Wnt2b	0.52	0.51	0.54	0.51	0.67	Wnt2b	1.01	0.68	0.46	0.61	0.58	Wnt2b	0.55	0.5825	0.5825	1.05	0.68085	TRUE
Zfyve21	zinc finger FYVE-type containing 21	Zfyve21	12.72	14.84	Zfyve21	10.02	10.3	Zfyve21	13.78	0.7373	Zfyve21	10.22	11.76	9.79	9.48	8.61	Zfyve21	7.96	6.61	5.94	8.18	8.02	Zfyve21	9.972	7.342	9.972	0.73888	0.037858	TRUE	Zfyve21	10.64	8.98	11.3	15.37	15.16	Zfyve21	12.89	10.81	11.35	9.89	12.36	Zfyve21	12.29	11.1025	12.29	0.904157	0.789151	TRUE
Erh	enhancer of rudimentary homolog (Drosophila)	Erh	55.46	66.97	Erh	53.86	41.24	Erh	61.215	0.77677	Erh	56.47	51.68	53.65	59.89	60.43	Erh	46	49.48	49.32	50.54	48.65	Erh	56.424	48.798	56.424	0.865084	0.0379367	TRUE	Erh	59.04	49.63	62.97	62.01	54.51	Erh	65.04	50.04	56.8	60.04	54.91	Erh	57.632	55.4475	57.632	0.962161	0.785457	TRUE
Rgs20	regulator of G-protein signaling 20	Rgs20	18.16	19.29	Rgs20	11.77	10.86	Rgs20	18.725	0.604272	Rgs20	10.06	10.85	9.97	10.44	9.8	Rgs20	9.24	8.48	6.89	8.36	8.74	Rgs20	10.224	8.342	10.224	0.817706	0.0379367	TRUE	Rgs20	13.91	10.38	14.72	15.63	18.73	Rgs20	14.02	13.34	12.51	11.64	12.66	Rgs20	14.674	12.5375	14.674	0.855388	0.493123	TRUE
Serpinf2	serpin family F member 2	Serpinf2	0.05	0.08	Serpinf2	0.18	0.2	Serpinf2	0.19	2.92308	Serpinf2	0.14	0.04	0.18	0.07	0.14	Serpinf2	0.32	0.19	0.41	0.46	0.24	Serpinf2	0.114	0.324	0.324	1.98131	0.0379367	FALSE	Serpinf2	0.25	0.06	0.13	0.07	0.04	Serpinf2	0.74	0.13	0.42	0.45	0.23	Serpinf2	0.11	0.3075	0.3075	1.94048	0.145795	FALSE
Rbm33	RNA binding motif protein 33	Rbm33	77.69	84.36	Rbm33	92.45	90.08	Rbm33	91.265	1.12638	Rbm33	68.44	62.92	70.92	65.4	67.56	Rbm33	77.25	71.51	77.57	82.77	71.26	Rbm33	67.048	76.072	76.072	1.13439	0.038029	TRUE	Rbm33	82.22	76.02	82.42	76.79	79.85	Rbm33	103.43	82.95	77.21	87.89	97.22	Rbm33	79.46	86.3175	86.3175	1.08619	0.328882	TRUE
St8sia5	ST8 alpha-N-acetyl-neuraminide alpha-2,8-sialyltransferase 5	St8sia5	29.98	33.09	St8sia5	22.12	26.49	St8sia5	31.535	0.770731	St8sia5	25.31	27.68	23.89	26.56	24.81	St8sia5	23.29	21.61	23.9	23.62	20.24	St8sia5	25.65	22.532	25.65	0.878913	0.038146	TRUE	St8sia5	27.04	22.73	27.02	23.7	23.78	St8sia5	20.93	22.15	23.57	21.73	21.36	St8sia5	24.854	22.2025	24.854	0.893744	0.272202	TRUE
Plpp6	phospholipid phosphatase 6	Plpp6	26	27.28	Plpp6	21.91	19.36	Plpp6	26.64	0.774587	Plpp6	22.81	23.34	17.51	22.51	26.72	Plpp6	15.97	18.71	17.62	16.8	18.35	Plpp6	22.578	17.49	22.578	0.775642	0.0381903	TRUE	Plpp6	25.33	23.52	23.45	21.34	21.87	Plpp6	19.63	18.39	18.51	18.06	16.91	Plpp6	23.102	17.9675	23.102	0.778704	0.012745	TRUE
Dgki	diacylglycerol kinase, iota	Dgki	78.74	81.71	Dgki	94.72	96.03	Dgki	95.375	1.18884	Dgki	70.09	63.26	62.98	65.26	61.8	Dgki	72.53	77.87	74.69	73.97	69.83	Dgki	64.678	73.778	73.778	1.14048	0.0382032	TRUE	Dgki	70.91	63.38	74.26	61.97	63.3	Dgki	60.36	71.49	66.55	64.75	61.53	Dgki	66.764	66.08	66.764	0.98977	0.959248	TRUE
Exph5	exophilin 5	Exph5	28.93	30.37	Exph5	19.61	17.89	Exph5	29.65	0.632378	Exph5	3.58	2.36	3.51	2.4	4.19	Exph5	1.7	1.4	2.47	1.98	1.5	Exph5	3.208	1.81	3.208	0.577388	0.0382032	TRUE	Exph5	11.75	9.26	9.83	8.91	13.04	Exph5	6.72	6.88	6	6.27	7.44	Exph5	10.558	6.6475	10.558	0.633093	0.014971	TRUE
Pdzd7	PDZ domain containing 7	Pdzd7	2.77	4.22	Pdzd7	3.43	4.19	Pdzd7	3.81	1.09013	Pdzd7	2.41	2.26	2.57	2.1	1.76	Pdzd7	4.07	2.61	2.74	3.51	2.98	Pdzd7	2.22	3.182	3.182	1.41466	0.0382032	TRUE	Pdzd7	2.3	2.46	2.41	2.25	2.97	Pdzd7	3.86	3.08	2.62	2.67	3.5	Pdzd7	2.478	2.9675	2.9675	1.18988	0.179889	TRUE
LOC103691005	zinc finger protein 679-like	LOC103691005	22.34	21.28	LOC103691005	19.07	17.52	LOC103691005	21.81	0.838835	LOC103691005	18.13	15.93	14.68	15.16	14.46	LOC103691005	13.13	14.24	13	12.52	12.87	LOC103691005	15.672	13.152	15.672	0.840223	0.0382292	TRUE	LOC103691005	16.62	17.46	15.87	15.61	13.06	LOC103691005	13.94	13.33	12.22	12.77	15.5	LOC103691005	15.724	13.455	15.724	0.85661	0.137698	TRUE
Pld2	phospholipase D2	Pld2	7.74	9.38	Pld2	7.76	7.38	Pld2	8.56	0.884346	Pld2	12.52	12.35	12.99	11.67	14.61	Pld2	10.78	10.07	11.32	12.16	9.43	Pld2	12.828	10.752	12.828	0.839418	0.0382686	TRUE	Pld2	13.56	14.27	11.83	13.88	15.78	Pld2	17.34	11.51	9.64	12.24	17.11	Pld2	13.864	12.625	13.864	0.911272	0.438578	TRUE
Stk25	serine/threonine kinase 25	Stk25	94.71	112.46	Stk25	96.51	91.73	Stk25	103.585	0.908626	Stk25	116.94	110.36	107.2	115.06	116.32	Stk25	105.87	99.72	105.61	94.06	99.08	Stk25	113.176	100.868	113.176	0.891345	0.0382686	TRUE	Stk25	105.32	82.85	96.67	98.5	95.33	Stk25	105.49	91.86	88.06	86.54	94.19	Stk25	95.734	90.1625	95.734	0.941863	0.475095	TRUE
Bptf	bromodomain PHD finger transcription factor	Bptf	25.8	25.91	Bptf	26.07	28.9	Bptf	27.485	1.06304	Bptf	40.06	39.72	39.34	38.74	38.92	Bptf	45.01	43.48	45.18	44.36	41.89	Bptf	39.356	43.984	43.984	1.1173	0.0384395	TRUE	Bptf						Bptf						Bptf	40.46	42.745	42.745	1.05634	0.54144	TRUE
Tp53bp2	tumor protein p53 binding protein, 2	Tp53bp2	12.04	11.83	Tp53bp2	12.06	10.44	Tp53bp2	11.935	0.942606	Tp53bp2	18.53	17.32	16.15	15.03	17.8	Tp53bp2	16.19	12.88	12.88	15.72	12.35	Tp53bp2	16.966	14.004	16.966	0.826439	0.0384395	TRUE	Tp53bp2	19.7	18.65	19.23	18.24	24.01	Tp53bp2	22.7	16.64	14.68	18.02	23.72	Tp53bp2	19.966	18.265	19.966	0.91523	0.455731	TRUE
RGD1306739	similar to RIKEN cDNA 1700040L02	RGD1306739	4.04	4.64	RGD1306739	3.52	3.23	RGD1306739	4.34	0.77765	RGD1306739	3.39	2.59	2.26	2.79	2.8	RGD1306739	1.78	2.01	1.91	2.3	2.01	RGD1306739	2.766	2.002	2.766	0.733426	0.0386322	TRUE	RGD1306739	2.74	2.36	2.36	2.62	2.84	RGD1306739	2.57	1.86	1.53	2.21	2.67	RGD1306739	2.584	2.0675	2.584	0.807563	0.220624	TRUE
Glce	glucuronic acid epimerase	Glce	27.26	30.62	Glce	31.26	27.31	Glce	29.285	1.01192	Glce	11.58	11.21	11.39	11.78	12.38	Glce	10.38	10.2	10.51	10.33	10.72	Glce	11.668	10.428	11.668	0.89463	0.0387024	TRUE	Glce	29.72	28.97	27.08	24.49	26.05	Glce	19.28	25.45	29.17	26.79	27.98	Glce	27.262	27.3475	27.3475	1.00312	0.906813	TRUE
Sfn	stratifin	Sfn			Sfn			Sfn	0.015	1.5	Sfn	0.02	0.1	0.1	0.01	0.03	Sfn	0.14	0.17	0.19	0.24	0.29	Sfn	0.052	0.206	0.206	2.01316	0.0387024	FALSE	Sfn	0.18	0.04	0.01	0.06	0.13	Sfn	0.09	0.02	0.14	0.15	0.02	Sfn	0.084	0.0825	0.084	0.991848	0.988285	FALSE
Trappc2	trafficking protein particle complex 2	Trappc2	70.4	93.96	Trappc2	66.87	54.77	Trappc2	82.18	0.740083	Trappc2	53.05	56.1	66.44	64.54	55.74	Trappc2	44.41	50.38	49.35	48.46	52.03	Trappc2	59.174	48.926	59.174	0.827108	0.0387024	TRUE	Trappc2	48.01	46.49	60.33	51.95	49.84	Trappc2	43.42	41.78	47.16	45.96	46.91	Trappc2	51.324	45.4525	51.324	0.885822	0.267655	TRUE
Abcf1	ATP binding cassette subfamily F member 1	Abcf1	43.98	42.33	Abcf1	43.15	54.66	Abcf1	48.905	1.13324	Abcf1	34.19	37.16	35.84	32.95	33.28	Abcf1	38.87	38.84	39.93	38.35	38.8	Abcf1	34.684	38.958	38.958	1.12287	0.038837	TRUE	Abcf1	36.28	36.98	36.65	37.55	37.43	Abcf1	41.68	40.7	41.51	38.25	41.05	Abcf1	36.978	40.3775	40.3775	1.09169	0.158655	TRUE
Ccny	cyclin Y	Ccny	63.74	61.05	Ccny	70.32	68.28	Ccny	69.3	1.11067	Ccny	52.79	53.28	51.37	51.99	50.33	Ccny	55.58	57.75	59.31	59.54	57.78	Ccny	51.952	57.992	57.992	1.11604	0.0390326	TRUE	Ccny	50.82	48.31	51.85	45.56	46.18	Ccny	45.21	53.32	53.83	52.35	53.98	Ccny	48.544	53.37	53.37	1.09921	0.197504	TRUE
Fbxl21	F-box and leucine-rich repeat protein 21	Fbxl21	3.37	3.64	Fbxl21	4.02	3.89	Fbxl21	3.955	1.12839	Fbxl21	3.26	3.42	3.43	3.13	3.72	Fbxl21	3.8	3.98	4.02	4.07	4.2	Fbxl21	3.392	4.014	4.014	1.17812	0.0390396	TRUE	Fbxl21	4.61	5.21	4.21	4.53	4.91	Fbxl21	4.57	4.9	5.06	5.92	6.21	Fbxl21	4.694	5.5225	5.5225	1.17282	0.0806797	TRUE
Rnf223	RING finger protein 223	Rnf223	1.89	2.02	Rnf223	3.5	3.72	Rnf223	3.61	1.84655	Rnf223	3.05	2.55	2.87	2.1	3.1	Rnf223	3.93	3.64	4.39	5.09	2.85	Rnf223	2.734	3.98	3.98	1.43966	0.0390396	TRUE	Rnf223	3.65	2.8	3.29	2.84	3.23	Rnf223	4.02	3.77	4	5.2	4.22	Rnf223	3.162	4.2975	4.2975	1.3481	0.0571093	TRUE
Akr1b8	aldo-keto reductase family 1, member B8	Akr1b8	0.32	0.01	Akr1b8	0.39	0.07	Akr1b8	0.23	1.39394	Akr1b8	0.02	0.12	0.13	0.02	0.39	Akr1b8	0.41	0.5	0.35	0.49	1.02	Akr1b8	0.136	0.554	0.554	2.77119	0.039402	TRUE	Akr1b8	0.16	0.28	0.16	0.1	0.45	Akr1b8	0.64	0.25	0.17	0.29	0.59	Akr1b8	0.23	0.325	0.325	1.28788	0.542705	FALSE
Mthfd2	methylenetetrahydrofolate dehydrogenase (NADP dependent) 2, methenyltetrahydrofolate cyclohydrolase	Mthfd2	1.9	1.72	Mthfd2	2.67	1.97	Mthfd2	2.32	1.28177	Mthfd2	2.75	2.98	2.89	2.86	2.93	Mthfd2	4.14	5.14	3.43	3.5	3.82	Mthfd2	2.882	4.006	4.006	1.37693	0.0397316	TRUE	Mthfd2	1.72	2.31	1.77	1.68	1.84	Mthfd2	2.73	2.73	2.25	2.47	1.84	Mthfd2	1.864	2.3225	2.3225	1.23345	0.264094	TRUE
Apol3	apolipoprotein L, 3	Apol3	2.09	1.84	Apol3	1.51	1.33	Apol3	1.965	0.722646	Apol3	2.14	2.49	1.42	2.05	3.11	Apol3	1.45	1.3	1.2	1.21	0.69	Apol3	2.242	1.17	2.242	0.542272	0.040043	TRUE	Apol3	1.99	4.49	2.1	2.65	3	Apol3	5.64	2.28	1.6	1.22	1.69	Apol3	2.846	1.6975	2.846	0.610149	0.168937	TRUE
Galnt15	polypeptide N-acetylgalactosaminyltransferase 15	Galnt15	0.55	0.57	Galnt15	0.88	0.89	Galnt15	0.885	1.58036	Galnt15	0.59	0.94	1.13	0.78	1.74	Galnt15	2.13	1.69	2.04	2.07	1.26	Galnt15	1.036	1.838	1.838	1.70599	0.040043	TRUE	Galnt15	0.52	0.77	0.56	0.31	1.29	Galnt15	2.76	1.53	1.28	1.37	1.16	Galnt15	0.69	1.335	1.335	1.81646	0.0590191	TRUE
Lgals9	galectin 9	Lgals9	6.15	6.79	Lgals9	6.03	4.28	Lgals9	6.47	0.796754	Lgals9	7.07	6.47	6.84	9.77	9.44	Lgals9	5.26	5.29	6.08	5.19	4.49	Lgals9	7.918	5.262	7.918	0.668745	0.040043	TRUE	Lgals9	8.14	9.72	8.78	9.68	10.93	Lgals9	12.26	6.28	5.59	5.65	6.75	Lgals9	9.45	6.0675	9.45	0.645812	0.00989859	TRUE
LOC619574	hypothetical protein LOC619574	LOC619574	7.95	7.86	LOC619574	12.41	9.97	LOC619574	11.19	1.41556	LOC619574	10.02	7.95	7.58	8.3	9.59	LOC619574	10.16	10.84	10.3	11.02	9.97	LOC619574	8.688	10.458	10.458	1.20141	0.0400457	TRUE	LOC619574	9.76	10.03	8.41	8.21	8.43	LOC619574	13.53	11	10.36	12.06	12.12	LOC619574	8.968	11.385	11.385	1.26654	0.0542896	TRUE
Cd55	CD55 molecule, decay accelerating factor for complement	Cd55	2.06	1.94	Cd55	1.67	1.55	Cd55	2	0.805	Cd55	2.69	2.42	2.11	2.01	2.77	Cd55	1.84	1.61	1.84	1.58	1.5	Cd55	2.4	1.674	2.4	0.7096	0.0403398	TRUE	Cd55	2.94	3.14	1.93	2.73	2.57	Cd55	2.13	2.17	2.58	1.82	2.37	Cd55	2.662	2.235	2.662	0.845402	0.463726	TRUE
Chdh	choline dehydrogenase	Chdh	0.55	0.7	Chdh	1.05	1.08	Chdh	1.065	1.704	Chdh	0.69	0.63	0.74	0.79	0.72	Chdh	0.77	1.15	1.08	1.01	1.12	Chdh	0.714	1.026	1.026	1.38329	0.0404733	TRUE	Chdh	0.81	0.69	0.79	0.77	0.83	Chdh	1	0.74	0.8	0.79	1.16	Chdh	0.778	0.8725	0.8725	1.10763	0.434158	TRUE
Stard4	StAR-related lipid transfer domain containing 4	Stard4	15.52	21.1	Stard4	15.8	13.77	Stard4	18.31	0.807482	Stard4	9.42	8.7	9.86	10.4	10.7	Stard4	8.57	7.88	8.42	8.56	8.43	Stard4	9.816	8.372	9.816	0.854377	0.0404733	TRUE	Stard4	10.86	12.42	11.09	11.52	12.77	Stard4	10.11	8.31	9.67	8.55	8.77	Stard4	11.732	8.825	11.732	0.75431	0.0126728	TRUE
Ube2e1	ubiquitin-conjugating enzyme E2E 1	Ube2e1	89.45	104.56	Ube2e1	90.29	78.64	Ube2e1	97.005	0.870728	Ube2e1	70.22	66.55	69.46	74.58	73.98	Ube2e1	61.07	64	66.33	65.38	62.32	Ube2e1	70.958	63.82	70.958	0.899547	0.0404733	TRUE	Ube2e1	70.42	67.51	71.54	68.35	68.01	Ube2e1	72.18	60.58	66.43	71.15	66.73	Ube2e1	69.166	66.2225	69.166	0.957504	0.475928	TRUE
Gltscr1l	GLTSCR1-like	Gltscr1l	13.4	15.64	Gltscr1l	19.09	17.05	Gltscr1l	18.07	1.24449	Gltscr1l	20.97	18.08	18.64	17.23	17.63	Gltscr1l	23.92	21.85	20.88	22.88	20.03	Gltscr1l	18.51	21.912	21.912	1.1828	0.0404778	TRUE	Gltscr1l	24.37	21.8	18.61	19.31	20.45	Gltscr1l	24.7	23.69	22.01	24.27	27.75	Gltscr1l	20.908	24.43	24.43	1.16765	0.130806	TRUE
Tbl1x	transducin (beta)-like 1 X-linked	Tbl1x	35.14	40.21	Tbl1x	32.73	29.58	Tbl1x	37.675	0.826941	Tbl1x	27.88	27.2	22.96	27.78	27.34	Tbl1x	22.72	24.24	23	24.34	22.48	Tbl1x	26.632	23.356	26.632	0.87745	0.0405027	TRUE	Tbl1x	35.79	39.82	33.13	33.66	38.56	Tbl1x	33.8	29.18	31.58	32.25	35.26	Tbl1x	36.192	32.0675	36.192	0.886352	0.060608	TRUE
Syt17	synaptotagmin 17	Syt17	41.73	43.08	Syt17	46.77	44.29	Syt17	45.53	1.07369	Syt17	40.83	33.69	33.67	32.85	34.08	Syt17	31.44	27.94	30.76	30.45	27.53	Syt17	35.024	29.624	35.024	0.846259	0.0405898	TRUE	Syt17	52.9	37.83	50.71	42.68	40.33	Syt17	40.58	42.07	41.16	44.49	36.01	Syt17	44.89	40.9325	44.89	0.912036	0.517381	TRUE
Unc5d	unc-5 netrin receptor D	Unc5d	25.18	22.58	Unc5d	27.22	19.49	Unc5d	23.88	0.978015	Unc5d	41.15	38.19	47.58	37.16	43.07	Unc5d	37.21	34.33	34.9	34.94	36.38	Unc5d	41.43	35.552	41.43	0.858464	0.0405898	TRUE	Unc5d	56.91	51.29	57.01	54.89	49.88	Unc5d	31.54	43.54	44.16	52.54	51.58	Unc5d	53.996	47.955	53.996	0.888328	0.136338	TRUE
Plod1	procollagen-lysine, 2-oxoglutarate 5-dioxygenase 1	Plod1	4.48	3.85	Plod1	4.92	5.22	Plod1	5.07	1.21729	Plod1	9.94	9.13	9.56	9.66	9.46	Plod1	10.38	11.15	11.63	13.16	10.63	Plod1	9.55	11.39	11.39	1.19067	0.0406115	TRUE	Plod1	8.92	10.75	8.36	10.37	10.41	Plod1	12.57	10.85	9.31	12.04	11.27	Plod1	9.762	10.8675	10.8675	1.1121	0.390764	TRUE
Ankle2	ankyrin repeat and LEM domain containing 2	Ankle2	16.01	17.5	Ankle2	17.89	18.95	Ankle2	18.42	1.09937	Ankle2	14.82	13.2	13.47	14.31	14.25	Ankle2	15.37	15.97	17	16.84	15.25	Ankle2	14.01	16.086	16.086	1.14713	0.0406422	TRUE	Ankle2	15.12	15.12	14.68	14.3	15.31	Ankle2	17.05	15.36	15.2	18.17	18.11	Ankle2	14.906	16.71	16.71	1.12022	0.135156	TRUE
Yipf6	Yip1 domain family, member 6	Yipf6	39.21	44.66	Yipf6	52.01	46.7	Yipf6	49.355	1.17694	Yipf6	26.86	25.3	25.92	26.97	27.37	Yipf6	27.94	30.99	33.09	30.84	29.77	Yipf6	26.484	30.526	30.526	1.15205	0.0406431	TRUE	Yipf6	29.04	31.24	28.48	26.87	28.19	Yipf6	30.66	32.48	33.99	36.33	37.36	Yipf6	28.764	35.04	35.04	1.21743	0.00993152	TRUE
Kdm2a	lysine demethylase 2A	Kdm2a	27.98	30.61	Kdm2a	32.58	30.96	Kdm2a	31.77	1.08449	Kdm2a	38.08	35.97	36.81	36.66	36.78	Kdm2a	41.95	41.85	40.52	41.32	39.92	Kdm2a	36.86	41.112	41.112	1.11504	0.0406928	TRUE	Kdm2a	43.16	45.01	38.4	39.19	41.78	Kdm2a	42.3	41.56	41.77	44	46.82	Kdm2a	41.508	43.5375	43.5375	1.04878	0.575123	TRUE
LOC361990	similar to DKFZP547E1010 protein	LOC361990	48.67	54.01	LOC361990	42.52	40.28	LOC361990	51.34	0.806389	LOC361990	45.55	42.88	38.54	42.28	44.9	LOC361990	38.55	38.21	36.09	38.72	38.96	LOC361990	42.83	38.106	42.83	0.88996	0.0406928	TRUE	LOC361990	44.09	41.52	40.98	41.89	42.61	LOC361990	49.66	37.01	36.85	41.7	44.31	LOC361990	42.218	39.9675	42.218	0.946819	0.246645	TRUE
Maml2	mastermind-like transcriptional coactivator 2	Maml2	3.3	3.63	Maml2	3.35	3.19	Maml2	3.465	0.943723	Maml2	12.35	12.36	15.84	13.69	12.94	Maml2	16.85	18.09	16.03	15.9	17.95	Maml2	13.436	16.964	16.964	1.26064	0.0406928	TRUE	Maml2	6.45	7.73	6.4	7.61	7.13	Maml2	7.39	6.4	5.86	5.89	8.26	Maml2	7.064	6.6025	7.064	0.935581	0.490259	TRUE
Slc39a1	solute carrier family 39 member 1	Slc39a1	17.02	19.02	Slc39a1	19.25	18.15	Slc39a1	18.7	1.03774	Slc39a1	20.05	20.61	19.88	19.65	20.73	Slc39a1	22.05	23.24	22.09	22.19	24.55	Slc39a1	20.184	22.824	22.824	1.13015	0.0406928	TRUE	Slc39a1	20.96	22.04	19.59	24.47	24	Slc39a1	31.2	24.25	25.04	21.18	25.82	Slc39a1	22.212	24.0725	24.0725	1.08339	0.490639	TRUE
LOC100362027	ribosomal protein L30-like	LOC100362027	170.39	235.43	LOC100362027	345.15	131.82	LOC100362027	238.485	1.17532	LOC100362027	2.5	155.03	162.91	1.37	1.63	LOC100362027	163.91	331.02	150.18	348.27	142.08	LOC100362027	64.688	227.092	227.092	3.5067	0.0407309	TRUE	LOC100362027	1.32	181.09	217.38	2.81	1.92	LOC100362027	252.57	339.05	151.53	368.62	209.13	LOC100362027	80.904	267.082	267.082	3.29839	0.0752397	TRUE
Scml2	sex comb on midleg-like 2 (Drosophila)	Scml2	0.34	0.59	Scml2	0.29	0.23	Scml2	0.465	0.55914	Scml2	0.29	0.36	0.26	0.27	0.26	Scml2	0.1	0.13	0.15	0.2	0.19	Scml2	0.288	0.154	0.288	0.654639	0.0407309	FALSE	Scml2	0.6	0.61	0.56	0.65	0.65	Scml2	0.69	0.33	0.4	0.41	0.64	Scml2	0.614	0.445	0.614	0.763305	0.198312	TRUE
LOC108351704	uncharacterized LOC108351704	LOC108351704	2.22	2.44	LOC108351704	1.48	1.67	LOC108351704	2.33	0.675966	LOC108351704	2.51	2.73	2.37	2.93	2.52	LOC108351704	1.3	1.96	1.9	2.12	1.46	LOC108351704	2.612	1.748	2.612	0.681416	0.0407689	TRUE	LOC108351704	2.31	1.72	2.31	2.04	1.96	LOC108351704	1.82	1.67	2.17	1.93	1.71	LOC108351704	2.068	1.87	2.068	0.908672	0.863968	TRUE
LOC100909629	uncharacterized LOC100909629	LOC100909629	7.8	7.26	LOC100909629	6.27	9.37	LOC100909629	7.82	1.03851	LOC100909629	5.34	5.44	5.88	5.16	5.07	LOC100909629	6.07	6.48	6.99	9.09	6.28	LOC100909629	5.378	6.982	6.982	1.29281	0.0407689	TRUE	LOC100909629	5.28	4.35	5.79	5.24	5.07	LOC100909629	4.07	5.37	5.59	5.98	4.64	LOC100909629	5.146	5.395	5.395	1.04746	0.757771	TRUE
Epb41l2	erythrocyte membrane protein band 4.1-like 2	Epb41l2	37.53	38.83	Epb41l2	32.86	33.52	Epb41l2	38.18	0.869303	Epb41l2	29.79	25.6	24.67	29.19	29.71	Epb41l2	23.79	24.99	22.2	24.3	24.11	Epb41l2	27.792	23.878	27.792	0.859673	0.0407743	TRUE	Epb41l2	39.82	37.79	36.06	38.85	44.69	Epb41l2	53.77	35.7	28.72	32	44.9	Epb41l2	39.442	35.33	39.442	0.896009	0.298896	TRUE
Sugp2	SURP and G patch domain containing 2	Sugp2	37.6	38.73	Sugp2	45.36	41.82	Sugp2	43.59	1.14215	Sugp2	44.3	43.56	46.26	42.6	42.87	Sugp2	49.11	47.14	48.35	51.67	47.15	Sugp2	43.918	48.684	48.684	1.10827	0.0407888	TRUE	Sugp2						Sugp2						Sugp2	52.172	55.785	55.785	1.06912	0.257782	TRUE
Appl2	adaptor protein, phosphotyrosine interacting with PH domain and leucine zipper 2	Appl2	13.8	15.94	Appl2	13.21	13.18	Appl2	14.87	0.887357	Appl2	18.78	15.27	16.94	19.82	19.27	Appl2	13.99	16.09	13.42	15.4	14.12	Appl2	18.016	14.604	18.016	0.811658	0.040907	TRUE	Appl2	16.65	14.79	16.08	19.24	19.58	Appl2	18.57	15.81	12.22	13.17	16.35	Appl2	17.268	14.3875	17.268	0.834149	0.182025	TRUE
Nxph1	neurexophilin 1	Nxph1	22.74	24.9	Nxph1	22.41	19.28	Nxph1	23.82	0.875105	Nxph1	17.97	18.29	16.76	19.7	17.76	Nxph1	12.72	16.31	15.07	14.93	16.06	Nxph1	18.096	15.018	18.096	0.830842	0.0410325	TRUE	Nxph1	24.8	27.16	23.83	26.28	23	Nxph1	13.09	21.47	22.76	23.08	22.58	Nxph1	25.014	22.4725	25.014	0.898801	0.170053	TRUE
Ric1	RIC1 homolog, RAB6A GEF complex partner 1	Ric1	20.97	24.2	Ric1	27.98	25.1	Ric1	26.54	1.17512	Ric1	23.57	21.68	21.41	23.03	23.54	Ric1	24.54	27.92	26.87	26.16	26.33	Ric1	22.646	26.364	26.364	1.16346	0.0411107	TRUE	Ric1	21.99	21.54	19.43	19.69	21.65	Ric1	25.45	24.26	24.69	23.78	25.2	Ric1	20.86	24.4825	24.4825	1.17283	0.0399367	TRUE
Abca1	ATP binding cassette subfamily A member 1	Abca1	14.69	16.65	Abca1	10.25	7.92	Abca1	15.67	0.57977	Abca1	20.82	27.9	28.59	28.23	26.55	Abca1	22.77	22.69	18.65	17.86	18.27	Abca1	26.418	20.048	26.418	0.759786	0.041214	TRUE	Abca1	21.51	35.91	34.68	34.87	32.75	Abca1	32.96	22.4	14.75	17.15	21.78	Abca1	31.944	19.02	31.944	0.59668	0.0342457	TRUE
Sbno2	strawberry notch homolog 2 (Drosophila)	Sbno2	5.17	5.66	Sbno2	4.48	5.31	Sbno2	5.415	0.90397	Sbno2	5.73	6.47	6.66	4.62	4.73	Sbno2	11.94	9.04	7.04	7.79	13.93	Sbno2	5.642	9.948	9.948	1.74991	0.0412726	TRUE	Sbno2	5.8	5.53	5.65	6.76	6.94	Sbno2	7.77	6.39	6.33	5.69	7.43	Sbno2	6.136	6.46	6.46	1.05196	0.740915	TRUE
Trio	trio Rho guanine nucleotide exchange factor	Trio	49.89	50.62	Trio	60.98	57.91	Trio	59.445	1.18287	Trio	79.08	78.3	72.3	65.55	76.05	Trio	83.72	91.94	82.36	90.67	85.35	Trio	74.256	86.808	86.808	1.16881	0.0414345	TRUE	Trio	73.51	70.76	64.55	67.34	75.04	Trio	65.58	80.68	80.92	77.33	80.55	Trio	70.24	79.87	79.87	1.13691	0.0736346	TRUE
LOC108352690	uncharacterized LOC108352690	LOC108352690	8.73	9.3	LOC108352690	7.93	6.87	LOC108352690	9.015	0.820854	LOC108352690	2.2	1.94	1.85	2.42	2.27	LOC108352690	1.78	1.49	1.26	1.45	1.49	LOC108352690	2.136	1.494	2.136	0.71288	0.0415678	TRUE	LOC108352690	7.03	3.81	7.02	7.38	7.62	LOC108352690	7.68	4.93	5.55	5.05	3.77	LOC108352690	6.572	4.825	6.572	0.738159	0.428216	TRUE
RGD1565222	similar to RIKEN cDNA 4931414P19	RGD1565222	1.2	1.3	RGD1565222	1.25	1.32	RGD1565222	1.285	1.028	RGD1565222	1.42	1.34	1.32	1.35	1.35	RGD1565222	1.67	1.53	1.75	1.91	1.58	RGD1565222	1.356	1.688	1.688	1.22802	0.041606	TRUE	RGD1565222	1.39	1.66	1.4	1.14	1.55	RGD1565222	1.95	1.68	1.51	1.75	1.65	RGD1565222	1.428	1.6475	1.6475	1.14365	0.354141	TRUE
Nrbp2	nuclear receptor binding protein 2	Nrbp2	58.25	63.69	Nrbp2	54.34	51.55	Nrbp2	60.97	0.868378	Nrbp2	95.63	83.8	84.14	95.71	101.24	Nrbp2	82.36	80.86	73.74	80.46	74.9	Nrbp2	92.104	78.464	92.104	0.852067	0.0416531	TRUE	Nrbp2	82.1	76.19	75.25	88.39	87.21	Nrbp2	102.02	71.73	59.09	69.18	91.51	Nrbp2	81.828	72.8775	81.828	0.890752	0.380198	TRUE
Ptgr2	prostaglandin reductase 2	Ptgr2	29.11	28.05	Ptgr2	27.34	24.5	Ptgr2	28.58	0.906928	Ptgr2	23.29	20.99	21.52	21.12	22.31	Ptgr2	20.52	20.27	18.54	18.68	19.36	Ptgr2	21.846	19.474	21.846	0.891917	0.0416531	TRUE	Ptgr2	20.46	22.65	20.45	20.62	21.84	Ptgr2	28.09	20.64	15.34	16.96	24.52	Ptgr2	21.204	19.365	21.204	0.913678	0.449872	TRUE
Slc4a7	solute carrier family 4 member 7	Slc4a7	18.16	19.88	Slc4a7	22.96	22.89	Slc4a7	22.925	1.20531	Slc4a7	27.81	26.44	24.19	26.3	25.41	Slc4a7	27.74	31.3	32.84	33.64	27.81	Slc4a7	26.03	30.666	30.666	1.17742	0.0416531	TRUE	Slc4a7	17.59	15.77	18.92	17.74	17.16	Slc4a7	19.36	18.85	23.06	26.32	24.38	Slc4a7	17.436	23.1525	23.1525	1.32599	0.0319856	TRUE
Btf3l4	basic transcription factor 3-like 4	Btf3l4	59.67	59.11	Btf3l4	52.79	41.59	Btf3l4	59.39	0.794578	Btf3l4	44.32	44.91	39.21	44.17	46.1	Btf3l4	33.79	40.05	35.91	36.64	38.86	Btf3l4	43.742	37.05	43.742	0.847361	0.0420006	TRUE	Btf3l4	47.67	47.42	50.5	47.7	45.97	Btf3l4	43.29	36.3	39.65	42.84	42.67	Btf3l4	47.852	40.365	47.852	0.843865	0.060608	TRUE
Fus	fused in sarcoma RNA binding protein	Fus	167.81	160.18	Fus	148.72	130.55	Fus	163.995	0.851459	Fus	278.72	244.2	272.7	272.33	297.85	Fus	245.08	236.3	229.69	239.23	242.97	Fus	273.16	238.654	273.16	0.873725	0.042325	TRUE	Fus	286.2	311.94	295.9	286.03	290.17	Fus	250.52	237.29	210.5	228.69	290.34	Fus	294.048	241.705	294.048	0.822052	0.0736346	TRUE
LOC102548949	uncharacterized LOC102548949	LOC102548949	2.43	3.16	LOC102548949	2.4	1.73	LOC102548949	2.795	0.738819	LOC102548949	1.7	1.53	1.37	1.58	1.57	LOC102548949	1.24	1.11	1.1	1.35	1.32	LOC102548949	1.55	1.224	1.55	0.802424	0.042325	TRUE	LOC102548949	2.26	2	2.58	2	2.12	LOC102548949	1.97	1.84	1.93	2.03	2.06	LOC102548949	2.192	1.965	2.192	0.90096	0.677747	TRUE
Clec14a	C-type lectin domain family 14, member A	Clec14a	1.49	2.29	Clec14a	1.5	1.16	Clec14a	1.89	0.703704	Clec14a	1.58	1.33	1.64	1.96	1.73	Clec14a	0.85	1.2	1.05	1.29	1.08	Clec14a	1.648	1.094	1.648	0.683066	0.0423293	TRUE	Clec14a	2.09	2.68	1.93	3.04	2.24	Clec14a	2.81	1.96	1.24	1.75	1.57	Clec14a	2.396	1.63	2.396	0.693109	0.0839164	TRUE
Paqr5	progestin and adipoQ receptor family member 5	Paqr5	0.45	0.56	Paqr5	1	0.87	Paqr5	0.935	1.85149	Paqr5	0.93	0.79	0.79	0.78	1.07	Paqr5	1.31	1.11	1.21	1.32	0.96	Paqr5	0.872	1.182	1.182	1.31893	0.0423498	TRUE	Paqr5	1.08	1.23	1.02	0.96	1.06	Paqr5	3.1	1.3	1.49	1.43	1.9	Paqr5	1.07	1.53	1.53	1.39316	0.0304315	TRUE
Ism1	isthmin 1, angiogenesis inhibitor	Ism1	2.84	2.37	Ism1	5.19	5.98	Ism1	5.585	2.14395	Ism1	4.84	5.88	5.29	4.41	6.32	Ism1	6.38	7.22	7.55	7	6.37	Ism1	5.348	6.904	6.904	1.28561	0.0423719	TRUE	Ism1	4.8	5.74	5.62	6.13	4.32	Ism1	6.25	6.07	5.82	4.02	4.93	Ism1	5.322	5.21	5.322	0.979343	0.9896	TRUE
Laptm4a	lysosomal protein transmembrane 4 alpha	Laptm4a	259.55	311.77	Laptm4a	269.79	226.74	Laptm4a	285.66	0.869093	Laptm4a	199.39	187.87	195.44	215.77	212.25	Laptm4a	185.9	180.71	167.32	182.14	177.11	Laptm4a	202.144	178.636	202.144	0.883764	0.0423719	TRUE	Laptm4a	209.13	211.58	208.73	233.94	228.1	Laptm4a	317.76	199.68	177.89	202.24	232.84	Laptm4a	218.296	203.162	218.296	0.930706	0.473533	TRUE
Irs2	insulin receptor substrate 2	Irs2	10.71	11.44	Irs2	14.2	13.07	Irs2	13.635	1.23115	Irs2	23.99	26.53	26.13	23.58	21.3	Irs2	33.23	28.68	26.42	31.33	29.35	Irs2	24.306	29.802	29.802	1.22519	0.0424733	TRUE	Irs2	31.19	30.88	27.03	30.63	28.84	Irs2	38.37	37.25	46.46	44.52	34.38	Irs2	29.714	40.6525	40.6525	1.36689	0.0383175	TRUE
Tub	tubby bipartite transcription factor	Tub	61.96	69.03	Tub	82.86	76.35	Tub	79.605	1.21544	Tub	62.09	59.27	55.67	58.74	59.81	Tub	66.56	65.43	65.59	72.5	63.42	Tub	59.116	66.7	66.7	1.12807	0.0424733	TRUE	Tub	75.98	66.03	67.25	69.32	70.66	Tub	76.46	77.14	84.34	84.57	86.24	Tub	69.848	83.0725	83.0725	1.18906	0.0223262	TRUE
Ssu72	SSU72 homolog, RNA polymerase II CTD phosphatase	Ssu72	108.2	116.83	Ssu72	97.02	90.21	Ssu72	112.515	0.832022	Ssu72	61.88	62.42	65.74	68.67	66.36	Ssu72	54.43	58.72	56.31	61.2	55.45	Ssu72	65.014	57.222	65.014	0.880333	0.0425123	TRUE	Ssu72	75.54	71.3	75.12	76.34	68.05	Ssu72	66.61	64.51	65.22	72.43	62.13	Ssu72	73.27	66.0725	73.27	0.901901	0.186141	TRUE
Tmem223	transmembrane protein 223	Tmem223	25.06	24.68	Tmem223	20.84	14.94	Tmem223	24.87	0.719341	Tmem223	28.71	29.05	30.64	33.89	28.73	Tmem223	24.94	24.04	22.13	23.06	27.06	Tmem223	30.204	24.246	30.204	0.803392	0.0425517	TRUE	Tmem223	28.56	28.7	26.73	29.82	29.63	Tmem223	26.04	28.59	22.56	24.32	27.42	Tmem223	28.688	25.7225	28.688	0.896988	0.296342	TRUE
Dclk2	doublecortin-like kinase 2	Dclk2	28.9	31.63	Dclk2	21.91	22.67	Dclk2	30.265	0.736494	Dclk2	38.45	46.31	41.27	44.13	42.71	Dclk2	36.08	36.27	36.81	31.28	39.82	Dclk2	42.574	36.052	42.574	0.847167	0.0426305	TRUE	Dclk2	38.47	41.51	38.27	44.1	47.21	Dclk2	37.77	32.67	33.47	30.99	45.11	Dclk2	41.912	35.56	41.912	0.848805	0.135892	TRUE
Dock7	dedicator of cytokinesis 7	Dock7	14.32	15.78	Dock7	16.55	15.04	Dock7	15.795	1.0495	Dock7	18.61	18.05	17	17.04	19.26	Dock7	16.34	16.56	16.63	16.56	15.66	Dock7	17.992	16.35	17.992	0.909242	0.0426305	TRUE	Dock7	20.03	23.02	19.49	20.75	20.45	Dock7	24.08	19.3	17.88	19.5	23.19	Dock7	20.748	19.9675	20.748	0.962562	0.491323	TRUE
Fam83f	family with sequence similarity 83, member F	Fam83f	0.16	0.08	Fam83f	0.19	0.09	Fam83f	0.14	1.16667	Fam83f	0.18	0.08	0.07	0.17	0.22	Fam83f	0.02	0.03	0.04	0.03	0.03	Fam83f	0.144	0.03	0.144	0.532787	0.0426305	FALSE	Fam83f	0.13	0.37	0.29	0.37	0.36	Fam83f	0.33	0.3	0.15	0.2	0.35	Fam83f	0.304	0.25	0.304	0.866337	0.843984	FALSE
LOC108348798	uncharacterized LOC108348798	LOC108348798	0.44	0.36	LOC108348798	0.42	0.4	LOC108348798	0.41	1.025	LOC108348798	0.31	0.29	0.36	0.33	0.33	LOC108348798	0.42	0.43	0.47	0.52	0.52	LOC108348798	0.324	0.472	0.472	1.34906	0.0426305	TRUE	LOC108348798	0.21	0.12	0.46	0.28	0.28	LOC108348798	0.59	0.36	0.27	0.33	0.53	LOC108348798	0.27	0.3725	0.3725	1.27703	0.347776	TRUE
Nt5c1a	5'-nucleotidase, cytosolic IA	Nt5c1a	11.09	11.13	Nt5c1a	12.89	12.03	Nt5c1a	12.46	1.12151	Nt5c1a	12.12	12.12	11.91	10.97	12.84	Nt5c1a	10.47	10.88	10.75	10.54	10.6	Nt5c1a	11.992	10.648	11.992	0.888852	0.0426305	TRUE	Nt5c1a	12.15	13.28	11.85	12.51	14.08	Nt5c1a	13.06	13.1	11.74	12.31	16.96	Nt5c1a	12.774	13.5275	13.5275	1.05853	0.745715	TRUE
Otub2	OTU deubiquitinase, ubiquitin aldehyde binding 2	Otub2	5.01	5.69	Otub2	6.62	6.76	Otub2	6.69	1.25047	Otub2	7.98	7	8.1	7.03	6.76	Otub2	9.17	8.06	9.74	8.71	9.12	Otub2	7.374	8.96	8.96	1.2122	0.0426305	TRUE	Otub2	6.3	4.47	6.31	5.62	4.78	Otub2	7.74	6.26	7.33	7.37	5.23	Otub2	5.496	6.5475	6.5475	1.1879	0.304028	TRUE
Sec24c	SEC24 homolog C, COPII coat complex component	Sec24c	17.76	20.98	Sec24c	21.89	21.18	Sec24c	21.535	1.11177	Sec24c	28.25	28.52	29.82	27.79	26.39	Sec24c	30.92	30.63	31.98	34.12	30.91	Sec24c	28.154	31.712	31.712	1.12593	0.0426305	TRUE	Sec24c	31.97	32.71	29.08	31.46	31.76	Sec24c	36.08	32.51	34.14	37.3	37.79	Sec24c	31.396	35.435	35.435	1.12824	0.0535863	TRUE
Atxn10	ataxin 10	Atxn10	93.65	105.49	Atxn10	96.21	80.48	Atxn10	99.57	0.887265	Atxn10	97.2	100.18	95.43	97.95	100.18	Atxn10	84.92	89.95	90.72	93.04	93.42	Atxn10	98.188	90.41	98.188	0.920865	0.042849	TRUE	Atxn10	96.63	99.27	96.71	102.03	95.31	Atxn10	95.15	93.55	109.32	101.9	99.12	Atxn10	97.99	100.972	100.972	1.03041	0.81128	TRUE
Dcaf7	DDB1 and CUL4 associated factor 7	Dcaf7	44.56	51.2	Dcaf7	48.53	39.2	Dcaf7	47.88	0.916145	Dcaf7	54.68	51.86	53.49	53.14	56.84	Dcaf7	48.62	48.82	49.31	50.28	50	Dcaf7	54.002	49.406	54.002	0.915049	0.0429123	TRUE	Dcaf7	82.6	86.25	75.3	76.93	78.28	Dcaf7	63.95	70.65	68.77	73.76	88.03	Dcaf7	79.872	75.3025	79.872	0.942861	0.329061	TRUE
Itpkc	inositol-trisphosphate 3-kinase C	Itpkc	4.46	4.44	Itpkc	4.09	3.47	Itpkc	4.45	0.849438	Itpkc	4.91	4.42	4.06	4.74	4.67	Itpkc	5.82	5.38	5.46	4.95	6.04	Itpkc	4.56	5.53	5.53	1.20815	0.0429123	TRUE	Itpkc	5.03	4.34	4.44	4.42	5.16	Itpkc	5.91	4.77	5.02	4.53	4.4	Itpkc	4.678	4.68	4.68	1.00042	0.90707	TRUE
Snta1	syntrophin, alpha 1	Snta1	10.03	11.25	Snta1	10.97	9.07	Snta1	10.64	0.941729	Snta1	16.24	16.56	16.66	15.92	17.84	Snta1	15.19	14.07	12.86	15.42	13.81	Snta1	16.644	14.27	16.644	0.858218	0.0429123	TRUE	Snta1	14.35	10.85	13.06	14.88	13.45	Snta1	17.83	14.37	12	12.36	12.89	Snta1	13.318	12.905	13.318	0.96922	0.861846	TRUE
Usp46	ubiquitin specific peptidase 46	Usp46	86.22	105.78	Usp46	78.79	65.43	Usp46	96	0.751146	Usp46	50.87	45.32	43.68	46.6	48.44	Usp46	40.08	42.28	42.46	45.27	38.74	Usp46	46.982	41.766	46.982	0.889215	0.0429123	TRUE	Usp46	71.62	61.4	66.95	60.49	68.6	Usp46	52.4	48.28	53.88	56.08	53.95	Usp46	65.812	53.0475	65.812	0.80634	0.0182698	TRUE
Rbm14	RNA binding motif protein 14	Rbm14	4.09	3.91	Rbm14	4.31	4.83	Rbm14	4.57	1.1425	Rbm14	6.02	7.18	6.85	6.14	5.99	Rbm14	7.94	7.04	7.54	8.13	7.8	Rbm14	6.436	7.69	7.69	1.19186	0.0430816	TRUE	Rbm14	6.73	7.11	6.56	8.81	7.57	Rbm14	6.94	8.43	9.54	8.68	6.7	Rbm14	7.356	8.3375	8.3375	1.13164	0.409598	TRUE
Ccdc186	coiled-coil domain containing 186	Ccdc186	35.69	37.73	Ccdc186	42.15	39.87	Ccdc186	41.01	1.11713	Ccdc186	22.14	21.06	20.95	20.42	22.25	Ccdc186	23.01	24.91	24.11	25.48	23.03	Ccdc186	21.364	24.108	24.108	1.12784	0.0433047	TRUE	Ccdc186	23.41	24.87	21.5	19.91	21.02	Ccdc186	21	23.88	24.07	24.44	24.51	Ccdc186	22.142	24.225	24.225	1.09365	0.339311	TRUE
H6pd	hexose-6-phosphate dehydrogenase (glucose 1-dehydrogenase)	H6pd	6.63	7.21	H6pd	6.86	7.03	H6pd	6.945	1.00361	H6pd	7.12	7.04	7.04	6.65	8.14	H6pd	8.88	7.47	8.56	9.68	8.9	H6pd	7.198	8.698	8.698	1.20554	0.0433047	TRUE	H6pd	8.22	8.5	7.88	6.96	8.64	H6pd	10.53	8.06	8.53	9.97	10.16	H6pd	8.04	9.18	9.18	1.14005	0.166028	TRUE
Srgn	serglycin	Srgn	10.36	10.71	Srgn	5.93	7.78	Srgn	10.535	0.650688	Srgn	9.32	10.39	8.85	9.58	9.96	Srgn	8.78	6.6	7.21	7.07	8.47	Srgn	9.62	7.626	9.62	0.794856	0.0433047	TRUE	Srgn	11.62	12.47	11.58	17.72	16.11	Srgn	25.19	8.73	11.46	9.04	11.49	Srgn	13.9	10.18	13.9	0.734286	0.135209	TRUE
Tnfrsf11a	TNF receptor superfamily member 11A	Tnfrsf11a	2.21	1.84	Tnfrsf11a	2.06	1.94	Tnfrsf11a	2.025	0.987654	Tnfrsf11a	4.54	4.78	3.45	3.78	5.1	Tnfrsf11a	4.46	5.71	6.55	6.4	6.08	Tnfrsf11a	4.33	5.84	5.84	1.34086	0.0433047	TRUE	Tnfrsf11a	2.52	3.32	2.2	2.68	3.68	Tnfrsf11a	2.75	2.78	2.91	2.87	3.16	Tnfrsf11a	2.88	2.93	2.93	1.01678	0.799545	TRUE
Brinp1	BMP/retinoic acid inducible neural specific 1	Brinp1	62.82	55.87	Brinp1	53.02	55.31	Brinp1	59.345	0.912714	Brinp1	64.75	66.69	70.15	67.4	64.63	Brinp1	57.69	64.53	50.92	56.04	57.68	Brinp1	66.724	57.372	66.724	0.86005	0.0435386	TRUE	Brinp1	50.58	57.38	54.14	50	52.33	Brinp1	38.59	48.14	50.76	47.52	41.89	Brinp1	52.886	47.0775	52.886	0.890377	0.132183	TRUE
Unc13d	unc-13 homolog D (C. elegans)	Unc13d	0.29	0.26	Unc13d	0.33	0.24	Unc13d	0.285	1.03636	Unc13d	0.41	0.4	0.36	0.38	0.24	Unc13d	0.59	0.52	0.55	0.51	0.54	Unc13d	0.358	0.542	0.542	1.40175	0.0435386	TRUE	Unc13d	0.56	0.43	0.48	0.58	0.56	Unc13d	0.82	0.67	0.52	0.59	0.73	Unc13d	0.522	0.6275	0.6275	1.16961	0.280334	TRUE
Ezr	ezrin	Ezr	25.23	23	Ezr	28.57	30.65	Ezr	29.61	1.22787	Ezr	24.56	27.36	28.52	24.68	24.23	Ezr	37.94	34.24	27.93	30.98	42.72	Ezr	25.87	34.762	34.762	1.3424	0.0435789	TRUE	Ezr	19.83	16.72	20.34	24.6	26.59	Ezr	44.81	29.02	28.86	26.45	27.83	Ezr	21.616	28.04	28.04	1.29582	0.0935598	TRUE
Zzef1	zinc finger ZZ-type and EF-hand domain containing 1	Zzef1	30.59	34.38	Zzef1	37.33	40	Zzef1	38.665	1.19024	Zzef1	40.44	39.34	40.97	39.91	39.55	Zzef1	44.41	41.84	45.51	46.92	44.25	Zzef1	40.042	44.586	44.586	1.1132	0.0435899	TRUE	Zzef1	40.49	39.74	39.46	37.34	41.43	Zzef1	46.75	40.57	41.17	42.09	45.21	Zzef1	39.692	42.26	42.26	1.06454	0.357459	TRUE
Rnf144a	ring finger protein 144A	Rnf144a	18.74	22.61	Rnf144a	15.64	12.05	Rnf144a	20.675	0.669649	Rnf144a	16.29	13.44	14.34	16.13	15.69	Rnf144a	12.51	14.14	12.14	13.4	11.25	Rnf144a	15.178	12.688	15.178	0.837021	0.0436962	TRUE	Rnf144a	24.19	21.7	21.45	22.09	24.77	Rnf144a	21.46	19.65	16.38	19.4	23.48	Rnf144a	22.84	19.7275	22.84	0.86432	0.105203	TRUE
Arl11	ADP-ribosylation factor like GTPase 11	Arl11	0.84	1.34	Arl11	1.35	0.9	Arl11	1.125	1.03211	Arl11	0.86	0.43	0.75	0.62	0.73	Arl11	1.08	1.06	1.07	0.92	1.03	Arl11	0.678	1.032	1.032	1.45501	0.043843	TRUE	Arl11	0.85	0.9	1.08	0.97	0.8	Arl11	2.38	1.42	0.95	1.14	1.61	Arl11	0.92	1.28	1.28	1.35294	0.142892	TRUE
Mavs	mitochondrial antiviral signaling protein	Mavs	2.6	2.63	Mavs	3.43	3.33	Mavs	3.38	1.29254	Mavs	3.91	4.18	4.19	4.35	4.74	Mavs	5.07	5.2	6.02	5.67	4.52	Mavs	4.274	5.296	5.296	1.23365	0.0438633	TRUE	Mavs	5.29	5.28	4.74	5.01	5.73	Mavs	7.32	5.76	5.48	6.45	5.63	Mavs	5.21	5.83	5.83	1.11676	0.227492	TRUE
RGD1560289	similar to chromosome 3 open reading frame 20	RGD1560289	10.71	15.5	RGD1560289	12.85	12.95	RGD1560289	13.105	0.984357	RGD1560289	9.34	7.57	7.6	8.43	8.96	RGD1560289	10.78	10.19	9.41	10.63	9.13	RGD1560289	8.38	10.028	10.028	1.19434	0.0441402	TRUE	RGD1560289	9.53	8.43	9.38	8.18	9.08	RGD1560289	13.95	9.38	8.17	10.35	9.76	RGD1560289	8.92	9.415	9.415	1.05488	0.670503	TRUE
Nup188	nucleoporin 188	Nup188	4.65	5.21	Nup188	5.56	4.79	Nup188	5.175	1.0497	Nup188	7.76	6.75	7.78	7.92	7.77	Nup188	9.42	8.49	8.6	9.49	8.29	Nup188	7.596	8.858	8.858	1.16398	0.0442172	TRUE	Nup188	9.5	8.51	7.82	8.29	9	Nup188	11.46	9.37	9.44	9.93	10.74	Nup188	8.624	9.87	9.87	1.14282	0.0801036	TRUE
Cndp1	carnosine dipeptidase 1	Cndp1	0.48	0.52	Cndp1	0.5	0.19	Cndp1	0.5	0.69	Cndp1	0.76	0.66	0.44	0.6	0.71	Cndp1	0.28	0.37	0.49	0.44	0.36	Cndp1	0.634	0.388	0.634	0.66485	0.0442196	TRUE	Cndp1	0.86	0.96	0.68	0.9	0.93	Cndp1	0.96	0.62	0.44	0.57	0.92	Cndp1	0.866	0.6375	0.866	0.763458	0.186737	TRUE
Cry1	cryptochrome circadian clock 1	Cry1	2.5	2.61	Cry1	3.22	2.97	Cry1	3.095	1.21135	Cry1	3.7	3.6	2.86	3.46	3.56	Cry1	4.63	4.54	4.73	4.01	3.78	Cry1	3.436	4.338	4.338	1.25509	0.0442196	TRUE	Cry1	4.03	4.29	3.88	3.73	4.14	Cry1	6.68	4.33	5.19	5.01	3.89	Cry1	4.014	4.605	4.605	1.14366	0.289939	TRUE
Fkbp4	FK506 binding protein 4	Fkbp4	60.86	58.65	Fkbp4	65.31	67.63	Fkbp4	66.47	1.11238	Fkbp4	59.39	54.95	54.92	57.75	58.61	Fkbp4	62.99	65.68	77.78	75.86	62.3	Fkbp4	57.124	68.922	68.922	1.20617	0.0442196	TRUE	Fkbp4	55.48	62.27	51.94	53.9	54.24	Fkbp4	56.07	56.56	72.2	75.86	58.55	Fkbp4	55.566	65.7925	65.7925	1.18371	0.202532	TRUE
Ipo11	importin 11	Ipo11	30.03	31.39	Ipo11	29.75	26.12	Ipo11	30.71	0.909639	Ipo11	18.9	17.28	17.66	17.85	17.97	Ipo11	16.19	16.84	16.34	17.44	16.23	Ipo11	17.932	16.608	17.932	0.926575	0.0442196	TRUE	Ipo11	20.33	19.74	19.11	17.16	18.64	Ipo11	16.65	17.16	17.69	17.94	18.2	Ipo11	18.996	17.7475	18.996	0.93462	0.319196	TRUE
Klhl7	kelch-like family member 7	Klhl7	41.49	41.61	Klhl7	55.57	53.69	Klhl7	54.63	1.3148	Klhl7	34.16	32	30.63	33.6	34.74	Klhl7	35.68	37.14	42.82	42.65	37.74	Klhl7	33.026	39.206	39.206	1.18656	0.0442196	TRUE	Klhl7	40.13	44.05	37.61	39.53	37.99	Klhl7	47.45	46.24	50.07	54.01	48.92	Klhl7	39.862	49.81	49.81	1.24894	0.0182698	TRUE
LOC102557368	uncharacterized LOC102557368	LOC102557368	0.01	0	LOC102557368	0.21	0.34	LOC102557368	0.275	55	LOC102557368	0.01	0.19	0.08	0.14	0.03	LOC102557368	0.17	0.29	0.75	0.51	0.4	LOC102557368	0.09	0.424	0.424	2.75789	0.0442196	TRUE	LOC102557368	0.01	0.04	0.01	0.01	0.01	LOC102557368	0.46	0.31	0.51	0.72	0.33	LOC102557368	0.016	0.4675	0.4675	4.89224	0.00471001	TRUE
Nhsl2	NHS-like 2	Nhsl2	16.81	15.77	Nhsl2	19.83	21.23	Nhsl2	20.53	1.26028	Nhsl2	20.65	21.46	18.94	18.6	21.98	Nhsl2	21.46	25.84	26.39	25.19	24.67	Nhsl2	20.326	24.71	24.71	1.21463	0.0442196	TRUE	Nhsl2	27.47	30.15	27.78	25.42	27.22	Nhsl2	22.42	28	28.51	27.38	28.42	Nhsl2	27.608	28.0775	28.0775	1.01694	0.9845	TRUE
Rnf6	ring finger protein 6	Rnf6	29.04	26.21	Rnf6	34.07	31.87	Rnf6	32.97	1.19348	Rnf6	23.92	24.17	24.1	23.84	25.09	Rnf6	26.92	26.72	27.55	26.46	26.24	Rnf6	24.224	26.778	26.778	1.105	0.0442196	TRUE	Rnf6	23.26	23.23	23.56	21.12	21.42	Rnf6	22.07	24.17	22.56	24.79	23.13	Rnf6	22.518	23.6625	23.6625	1.0506	0.606891	TRUE
Pole	polymerase (DNA) epsilon, catalytic subunit	Pole	0.66	0.68	Pole	0.69	0.53	Pole	0.67	0.910448	Pole	1.13	0.93	0.94	1.07	1.2	Pole	0.8	0.87	0.53	0.73	0.71	Pole	1.054	0.728	1.054	0.717504	0.044228	TRUE	Pole	0.75	0.82	0.92	0.99	1.03	Pole	1.18	0.93	0.61	0.56	1.02	Pole	0.902	0.78	0.902	0.878244	0.670503	TRUE
LOC100910854	zinc finger MYND domain-containing protein 19-like	LOC100910854	3.51	4.33	LOC100910854	4.95	4.41	LOC100910854	4.68	1.19388	LOC100910854	3.64	3.35	3.56	3.54	3.56	LOC100910854	4	4.2	3.91	3.98	4.4	LOC100910854	3.53	4.098	4.098	1.15647	0.0442973	TRUE	LOC100910854	3.57	4.1	3.83	3.51	3.75	LOC100910854	4.26	4.26	4.24	4.19	4.84	LOC100910854	3.752	4.3825	4.3825	1.16368	0.127709	TRUE
Gpr156	G protein-coupled receptor 156	Gpr156	0.01	0.01	Gpr156	0.07	0.01	Gpr156	0.04	4	Gpr156	0.01	0.01	0.03	0.02	0.04	Gpr156	0.15	0.08	0.1	0.21	0.07	Gpr156	0.022	0.122	0.122	1.81967	0.0443338	FALSE	Gpr156	0.03	0.1	0.13	0.01	0.09	Gpr156	0.26	0.01	0.09	0.21	0.11	Gpr156	0.072	0.105	0.105	1.19186	0.718604	FALSE
Tecpr2	tectonin beta-propeller repeat containing 2	Tecpr2	23.12	23.49	Tecpr2	27.04	28.67	Tecpr2	27.855	1.19524	Tecpr2	28.58	30.61	28.77	31.18	28.93	Tecpr2	35.41	30.27	39.06	37.93	38.2	Tecpr2	29.614	36.174	36.174	1.22077	0.0444072	TRUE	Tecpr2	37.84	36.89	34.46	38.16	37.81	Tecpr2	39.41	38.31	44.24	46.47	52.16	Tecpr2	37.032	45.295	45.295	1.22253	0.0298511	TRUE
Ahsa2	AHA1, activator of heat shock protein ATPase 2	Ahsa2	6.2	7.43	Ahsa2	7.07	8.91	Ahsa2	7.99	1.17241	Ahsa2	5.43	5.69	6.16	5.14	5.22	Ahsa2	6.18	6.39	7.13	7.83	6.38	Ahsa2	5.528	6.782	6.782	1.22281	0.0444961	TRUE	Ahsa2	6.07	5.44	5.9	5.71	5.35	Ahsa2	7.76	5.91	7.37	7.92	7.23	Ahsa2	5.694	7.1075	7.1075	1.24396	0.0733582	TRUE
Abhd1	abhydrolase domain containing 1	Abhd1	7.75	8.51	Abhd1	7.5	6.4	Abhd1	8.13	0.854859	Abhd1	13.92	13.33	14.89	14.74	16.59	Abhd1	12	10.96	12.64	12.6	11.74	Abhd1	14.694	11.988	14.694	0.817088	0.0445017	TRUE	Abhd1	13.75	12.99	11.73	13.49	15.33	Abhd1	14.03	10.09	9.31	10.02	14.58	Abhd1	13.458	11	13.458	0.818705	0.2026	TRUE
Osm	oncostatin M	Osm	0.01	0	Osm	0.01	0.01	Osm	0.01	2	Osm	0.01	0.01	0.01	0	0.01	Osm	0.16	0.03	0.08	0.02	0.06	Osm	0.008	0.07	0.07	1.57407	0.0445017	FALSE	Osm	0.01	0.02	0.01	0.03	0.01	Osm	0.1	0.09	0.01	0.05	0.01	Osm	0.016	0.04	0.04	1.2069	0.563228	FALSE
Kcnh4	potassium voltage-gated channel subfamily H member 4	Kcnh4	3.81	3.03	Kcnh4	1.99	2.06	Kcnh4	3.42	0.592105	Kcnh4	1.44	1.71	2	1.54	1.62	Kcnh4	1.19	1.33	0.69	0.78	1.2	Kcnh4	1.662	1.038	1.662	0.645857	0.0445281	TRUE	Kcnh4	4.44	4.29	4.37	4.62	4.65	Kcnh4	2.96	3.63	2.86	2.84	2.65	Kcnh4	4.474	2.995	4.474	0.676651	0.0114993	TRUE
Ncf2	neutrophil cytosolic factor 2	Ncf2	0.25	0.3	Ncf2	0.3	0.41	Ncf2	0.355	1.29091	Ncf2	0.43	0.23	0.27	0.37	0.29	Ncf2	0.48	0.51	0.49	0.47	0.75	Ncf2	0.318	0.54	0.54	1.5311	0.0446047	TRUE	Ncf2	0.46	0.28	0.45	0.42	0.27	Ncf2	0.76	0.37	0.4	0.41	0.61	Ncf2	0.376	0.4475	0.4475	1.15021	0.463623	TRUE
Abcg4	ATP binding cassette subfamily G member 4	Abcg4	13.99	16.82	Abcg4	17.46	16.36	Abcg4	16.91	1.0977	Abcg4	20.77	22.93	21.45	19.92	21.77	Abcg4	25.97	23.52	24.31	26.26	22.9	Abcg4	21.368	24.592	24.592	1.15018	0.0446618	TRUE	Abcg4						Abcg4						Abcg4	23.388	24.9775	24.9775	1.06767	0.33937	TRUE
RGD735065	similar to GI:13385412-like protein splice form I	RGD735065	21.04	22.41	RGD735065	23.42	19.22	RGD735065	21.725	0.981358	RGD735065	23.88	23.48	24.19	25.11	25.2	RGD735065	21.22	22.79	22.86	22.5	21.66	RGD735065	24.372	22.206	24.372	0.911491	0.0448604	TRUE	RGD735065	22.61	22.29	22.92	21.46	23.9	RGD735065	24.73	21.44	20.94	21.85	22.65	RGD735065	22.636	21.72	22.636	0.959711	0.504876	TRUE
LOC108353073	uncharacterized LOC108353073	LOC108353073	0.87	0.74	LOC108353073	1.91	1.23	LOC108353073	1.57	1.95031	LOC108353073	1.37	1.2	1.6	1.12	2.62	LOC108353073	3.06	2.52	2.23	2.75	1.92	LOC108353073	1.582	2.496	2.496	1.5434	0.0448757	TRUE	LOC108353073	0.86	1.02	1.17	0.5	2.15	LOC108353073	4.22	2.1	1.68	2.38	1.52	LOC108353073	1.14	1.92	1.92	1.62903	0.134796	TRUE
Polg	polymerase (DNA) gamma, catalytic subunit	Polg	8.19	9.29	Polg	9.15	8.98	Polg	9.065	1.03719	Polg	9.11	9.4	9.38	9.02	8.91	Polg	10.73	10.19	9.77	10.77	9.92	Polg	9.164	10.276	10.276	1.12003	0.0448757	TRUE	Polg	10.78	11.02	10.19	10.74	11.23	Polg	11.77	11.16	12.01	11.85	11.21	Polg	10.792	11.5575	11.5575	1.07028	0.427765	TRUE
Sox2	SRY box 2	Sox2	10.1	11.56	Sox2	8.15	9.35	Sox2	10.83	0.807941	Sox2	12.41	14.48	12.17	11.93	10.18	Sox2	10.83	9.65	8.41	9.65	8.54	Sox2	12.234	9.416	12.234	0.771526	0.0448757	TRUE	Sox2	12.4	12.87	13.42	16.18	12.86	Sox2	14.14	13.89	13.78	12.22	13.96	Sox2	13.546	13.4625	13.546	0.993881	0.969521	TRUE
Tspan12	tetraspanin 12	Tspan12	25.06	27.73	Tspan12	31.79	27.77	Tspan12	29.78	1.12824	Tspan12	23.92	24.21	23.14	23.81	24.56	Tspan12	31.43	28.77	27.48	25.76	26.69	Tspan12	23.928	28.026	28.026	1.17055	0.045057	TRUE	Tspan12	21.44	24.38	25.39	26.13	28.1	Tspan12	55.65	35.43	30.4	29.08	34.32	Tspan12	25.088	32.3075	32.3075	1.28662	0.0408341	TRUE
Tst	thiosulfate sulfurtransferase	Tst	45.87	48.8	Tst	47.86	43.84	Tst	47.335	0.968628	Tst	51.27	49.22	55.91	43.72	42.29	Tst	39.89	31.5	28.61	42.71	37.77	Tst	48.482	36.096	48.482	0.74505	0.045057	TRUE	Tst	54.52	46.02	52.88	62.94	68.97	Tst	58.94	54.12	47.77	50.77	64.95	Tst	57.066	54.4025	57.066	0.953408	0.807082	TRUE
C1qa	complement C1q A chain	C1qa	68.18	59.03	C1qa	62.85	67.34	C1qa	65.095	1.02343	C1qa	57.51	53.25	56.24	56.03	57.2	C1qa	86.71	63.52	61.89	74.46	65.86	C1qa	56.046	70.488	70.488	1.25722	0.0450601	TRUE	C1qa	74.93	88.33	71.66	73.23	94.97	C1qa	154.45	84.97	74.78	87.64	103.82	C1qa	80.624	87.8025	87.8025	1.08893	0.617568	TRUE
Calr4	calreticulin 4	Calr4	1.06	1.08	Calr4	0.96	0.51	Calr4	1.07	0.686916	Calr4	1.24	1.09	0.91	1.02	1.22	Calr4	0.83	0.75	0.45	0.72	0.6	Calr4	1.096	0.67	1.096	0.643813	0.0450601	TRUE	Calr4	1.74	1.45	1.7	1.87	1.57	Calr4	1.76	1.5	0.8	1.09	1.64	Calr4	1.666	1.2575	1.666	0.768686	0.301395	TRUE
Dock5	dedicator of cytokinesis 5	Dock5	5.2	6.93	Dock5	3.65	3.87	Dock5	6.065	0.619951	Dock5	11.34	8.16	7.82	12.41	9.39	Dock5	5.69	8.57	6.56	6.17	6.42	Dock5	9.824	6.682	9.824	0.683394	0.0450601	TRUE	Dock5	6.07	10.24	4.5	7.91	5.95	Dock5	7.13	6.07	4.21	4.46	4.3	Dock5	6.934	4.76	6.934	0.69093	0.193659	TRUE
Rnf122	ring finger protein 122	Rnf122	0.67	0.51	Rnf122	0.32	0.63	Rnf122	0.59	0.805085	Rnf122	1.47	1.18	0.91	1.41	1.5	Rnf122	2.15	2.83	1.85	1.68	3.57	Rnf122	1.294	2.416	2.416	1.80488	0.0450601	TRUE	Rnf122	1.36	1.48	0.85	1.2	1.43	Rnf122	1.61	1.3	1.48	1.62	1.69	Rnf122	1.264	1.5225	1.5225	1.18952	0.322338	TRUE
Slc38a5	solute carrier family 38, member 5	Slc38a5	0.38	0.19	Slc38a5	0.08	0.04	Slc38a5	0.285	0.210526	Slc38a5	0.81	1.8	1.38	2.14	1.57	Slc38a5	0.63	0.59	0.62	0.48	1.23	Slc38a5	1.54	0.71	1.54	0.493902	0.0450601	TRUE	Slc38a5	1.73	2.58	2.61	2.5	2.54	Slc38a5	3.48	1.28	0.92	0.63	1.73	Slc38a5	2.392	1.14	2.392	0.497592	0.0321042	TRUE
Aff4	AF4/FMR2 family, member 4	Aff4	105.79	109.23	Aff4	133.3	130.12	Aff4	131.71	1.2251	Aff4	85.99	87.19	83.66	89.89	89.35	Aff4	95.88	102.15	100.79	97.67	99.73	Aff4	87.216	99.244	99.244	1.13775	0.0450618	TRUE	Aff4	89.2	93.02	88.42	83.99	86.72	Aff4	90.77	100.06	97.88	98.46	99.73	Aff4	88.27	99.0325	99.0325	1.12179	0.0701453	TRUE
Aoc2-ps1	amine oxidase, copper containing 2	Aoc2-ps1	4.26	3.82	Aoc2-ps1	4.63	4.04	Aoc2-ps1	4.335	1.07302	Aoc2-ps1	4.35	4.31	4.55	3.26	3.62	Aoc2-ps1	4.98	4.78	5.48	6.24	4.84	Aoc2-ps1	4.018	5.264	5.264	1.30257	0.0451071	TRUE	Aoc2-ps1	4.74	4.63	4.28	5.11	5.05	Aoc2-ps1	4.75	4.9	5.52	5.55	5.31	Aoc2-ps1	4.762	5.32	5.32	1.11477	0.204435	TRUE
Cables1	Cdk5 and Abl enzyme substrate 1	Cables1	9.35	9.03	Cables1	15.93	14.73	Cables1	15.33	1.66812	Cables1	6.69	6.21	4.96	4.57	6.32	Cables1	9	6.37	8.14	7.64	7.29	Cables1	5.75	7.688	7.688	1.33128	0.0451071	TRUE	Cables1	8.66	7.08	7.23	5.89	9.53	Cables1	18.5	11.17	10.43	11.56	12.51	Cables1	7.678	11.4175	11.4175	1.48078	0.0280793	TRUE
Mettl17	methyltransferase like 17	Mettl17	3.6	2.88	Mettl17	4.08	2.94	Mettl17	3.51	1.08333	Mettl17	3.92	3.57	3.77	3.99	3.72	Mettl17	4.43	4.17	4.62	5.17	4.44	Mettl17	3.794	4.566	4.566	1.19825	0.0451071	TRUE	Mettl17	4.57	4.52	4.01	4.06	4.88	Mettl17	4.85	4.72	5.01	4.53	4.55	Mettl17	4.408	4.7025	4.7025	1.06533	0.517565	TRUE
Nudt2	nudix hydrolase 2	Nudt2	39.37	44.55	Nudt2	44.13	37.75	Nudt2	41.96	0.975691	Nudt2	41.86	35.23	33.94	41.51	42.95	Nudt2	31.36	30.59	33.24	33.59	32.3	Nudt2	39.098	32.216	39.098	0.82443	0.0451071	TRUE	Nudt2	39.23	38.73	40.37	41.64	39.84	Nudt2	44.02	37.09	32.4	36.18	41.19	Nudt2	39.962	36.715	39.962	0.918951	0.323634	TRUE
Nup62	nucleoporin 62	Nup62	7.32	6.95	Nup62	8.4	7.89	Nup62	8.145	1.14156	Nup62	8.45	8.72	10.09	9.22	9.79	Nup62	11.19	10.43	10.87	10.73	10.68	Nup62	9.254	10.78	10.78	1.16314	0.0451071	TRUE	Nup62	9.76	10.84	8.87	10.12	9.7	Nup62	9.68	10.46	11.11	11.12	9.35	Nup62	9.858	10.51	10.51	1.06547	0.541094	TRUE
Rbm3	RNA binding motif (RNP1, RRM) protein 3	Rbm3	140.51	153.46	Rbm3	118.2	88.23	Rbm3	146.985	0.702215	Rbm3	86.47	84.53	90.23	89.46	98.84	Rbm3	85.14	73.57	56.78	62.87	77.65	Rbm3	89.906	71.202	89.906	0.792192	0.0451071	TRUE	Rbm3	86.51	97.41	93.02	97.82	102.47	Rbm3	102.91	76.94	51.9	57.9	99.75	Rbm3	95.446	71.6225	95.446	0.750659	0.1124	TRUE
Osmr	oncostatin M receptor	Osmr	0.9	0.7	Osmr	0.57	0.47	Osmr	0.8	0.65	Osmr	0.48	0.46	0.51	0.56	0.61	Osmr	1.01	1.2	0.86	0.73	1.83	Osmr	0.524	1.126	1.126	1.96474	0.0452525	TRUE	Osmr	0.45	1.26	0.53	0.79	0.72	Osmr	1.56	0.68	0.61	0.49	0.94	Osmr	0.75	0.68	0.75	0.917647	0.897416	TRUE
P2ry13	purinergic receptor P2Y13	P2ry13	6.84	6.89	P2ry13	5.93	5.54	P2ry13	6.865	0.835397	P2ry13	4.69	4.17	4.88	4.26	4.53	P2ry13	3.33	3.35	3.69	3.98	3.41	P2ry13	4.506	3.552	4.506	0.792879	0.0452525	TRUE	P2ry13	6.13	5.99	7.46	4.96	6.82	P2ry13	7.77	5.11	3.88	4.96	6.81	P2ry13	6.272	5.19	6.272	0.830195	0.398701	TRUE
Nmt1	N-myristoyltransferase 1	Nmt1	64.91	58.42	Nmt1	79.92	79.21	Nmt1	79.565	1.29028	Nmt1	80.9	82.19	89.65	84.77	76.51	Nmt1	93.93	98.76	96.25	89.64	91.7	Nmt1	82.804	94.056	94.056	1.13572	0.0453272	TRUE	Nmt1	60.16	61.88	55.61	56.56	50.31	Nmt1	62.1	70.49	68.38	68.42	63.89	Nmt1	56.904	67.795	67.795	1.19106	0.0516136	TRUE
Inpp5b	inositol polyphosphate-5-phosphatase B	Inpp5b	6.34	5.39	Inpp5b	5.86	7.84	Inpp5b	6.85	1.16795	Inpp5b	5.96	5.64	5.37	4.74	5.31	Inpp5b	6.4	6.12	6.74	7.25	6.03	Inpp5b	5.404	6.508	6.508	1.20058	0.0453691	TRUE	Inpp5b	6.09	5.99	6.35	6.13	6.58	Inpp5b	5.08	7.1	7.27	7.65	7.85	Inpp5b	6.228	7.4675	7.4675	1.19588	0.0334648	TRUE
P4ha1	prolyl 4-hydroxylase subunit alpha 1	P4ha1	34.39	32.69	P4ha1	32.95	38.43	P4ha1	35.69	1.0641	P4ha1	28.61	24.12	22.95	24.52	22.96	P4ha1	28.4	32.17	36.41	36.27	26.47	P4ha1	24.632	31.944	31.944	1.29565	0.0453691	TRUE	P4ha1	27.68	24.03	23.47	23.05	24.18	P4ha1	29.31	27.55	33.06	33.66	27.55	P4ha1	24.482	30.455	30.455	1.24298	0.0615834	TRUE
Smpd5	sphingomyelin phosphodiesterase 5	Smpd5	0.26	0.31	Smpd5	0.44	0.16	Smpd5	0.3	1.05263	Smpd5	1.2	1.2	1.66	1.1	1.04	Smpd5	1.84	1.69	1.56	1.62	1.79	Smpd5	1.24	1.7	1.7	1.34328	0.0453691	TRUE	Smpd5	0.27	0.14	0.47	0.22	0.41	Smpd5	0.65	0.55	0.37	0.57	0.76	Smpd5	0.302	0.5625	0.5625	1.64801	0.126928	TRUE
Syt8	synaptotagmin 8	Syt8	0.01	0.01	Syt8	0.17	0.01	Syt8	0.09	9	Syt8	0.08	0.01	0.04	0.11	0.02	Syt8	0.51	0.3	0.19	0.23	0.15	Syt8	0.052	0.276	0.276	2.47368	0.0453691	FALSE	Syt8	0.01	0.01	0.02	0.02	0.02	Syt8	1.67	0.69	0.57	0.53	0.51	Syt8	0.016	0.575	0.575	5.81897	0.00314931	TRUE
Zfp189	zinc finger protein 189	Zfp189	11.44	6.03	Zfp189	20.44	21.33	Zfp189	20.885	2.39096	Zfp189	20.15	23.19	19	17.66	22.06	Zfp189	22.09	24.93	28.14	26.15	25.39	Zfp189	20.412	25.34	25.34	1.24025	0.0453691	TRUE	Zfp189	6.98	7.22	5.44	5.41	7.27	Zfp189	7.85	10.46	10.72	12.56	10	Zfp189	6.464	10.935	10.935	1.68114	0.00622033	TRUE
Gpld1	glycosylphosphatidylinositol specific phospholipase D1	Gpld1	12.57	13.83	Gpld1	12.7	10.68	Gpld1	13.2	0.885606	Gpld1	13.12	10.98	11.21	13.13	12.08	Gpld1	10.76	10.06	10.66	10.99	9.7	Gpld1	12.104	10.434	12.104	0.86316	0.045458	TRUE	Gpld1	14.7	16.36	12.48	13.67	14.62	Gpld1	15.03	12.24	9.97	10.17	14.15	Gpld1	14.366	11.6325	14.366	0.81104	0.071376	TRUE
LOC108348568	uncharacterized LOC108348568	LOC108348568	0.27	0.24	LOC108348568	0.26	0.09	LOC108348568	0.255	0.686275	LOC108348568						LOC108348568						LOC108348568	0.366	0.072	0.366	0.369099	0.045458	FALSE	LOC108348568	0.26	0.3	0.26	0.68	0.32	LOC108348568	0.52	0.2	0.35	0.38	0.66	LOC108348568	0.364	0.3975	0.3975	1.0722	0.699844	TRUE
Setd7	SET domain containing (lysine methyltransferase) 7	Setd7	53.99	43.86	Setd7	44.93	65.56	Setd7	55.245	1.12918	Setd7	44.65	51.14	49.03	43.45	40.65	Setd7	56.02	55.78	54.99	50.94	55.44	Setd7	45.784	54.634	54.634	1.19288	0.045458	TRUE	Setd7	27.13	34.24	26.52	28.12	30.8	Setd7	26.36	37.73	37.18	33.06	30.34	Setd7	29.362	34.5775	34.5775	1.17702	0.210713	TRUE
Slc9a6	solute carrier family 9 member A6	Slc9a6	66.81	79.16	Slc9a6	70.21	60.28	Slc9a6	72.985	0.893951	Slc9a6	56.16	53.46	57.03	54.56	53.77	Slc9a6	48.74	51.95	50.61	52.5	49.88	Slc9a6	54.996	50.736	54.996	0.92268	0.045458	TRUE	Slc9a6	67.02	71.17	63.86	63.69	65.78	Slc9a6	51.07	58.73	63.65	66.62	68.42	Slc9a6	66.304	64.355	66.304	0.970649	0.44643	TRUE
Zbtb38	zinc finger and BTB domain containing 38	Zbtb38	28.22	29.64	Zbtb38	35.42	34.27	Zbtb38	34.845	1.20446	Zbtb38	29.18	27.95	28.05	27.72	27.47	Zbtb38	29.54	31.48	31.52	32.17	30.41	Zbtb38	28.074	31.024	31.024	1.10471	0.045458	TRUE	Zbtb38						Zbtb38						Zbtb38	29.256	32.28	32.28	1.10301	0.153274	TRUE
Zswim8	zinc finger, SWIM-type containing 8	Zswim8	2.42	2.27	Zswim8	2.72	3.04	Zswim8	2.88	1.22814	Zswim8	4.89	4.96	5.05	4.32	4.05	Zswim8	6.63	5.3	5.54	5.97	5.41	Zswim8	4.654	5.77	5.77	1.23475	0.045458	TRUE	Zswim8	6.06	6.53	4.75	5.13	4.94	Zswim8	4.84	6.58	5.77	5.79	6.32	Zswim8	5.482	6.115	6.115	1.1134	0.487207	TRUE
B3gat2	beta-1,3-glucuronyltransferase 2	B3gat2	4.96	4.53	B3gat2	5.07	3.82	B3gat2	4.745	0.936776	B3gat2	10.15	11.14	12.43	10.89	11.3	B3gat2	8.92	8.12	9.04	9.07	10.5	B3gat2	11.182	9.13	11.182	0.818117	0.0455757	TRUE	B3gat2	8.1	6.42	8.14	9.19	8	B3gat2	7.59	5.69	7.32	6.96	7.63	B3gat2	7.97	6.9	7.97	0.86741	0.457271	TRUE
Gstp1	glutathione S-transferase pi 1	Gstp1	66.71	64.07	Gstp1	57.07	40.5	Gstp1	65.39	0.746062	Gstp1	110.73	97.96	98.34	159.43	139.93	Gstp1	79.14	92.62	88.44	83.59	84.19	Gstp1	121.278	85.596	121.278	0.706026	0.0455757	TRUE	Gstp1	117.4	131.59	112.97	145.44	124.58	Gstp1	144.54	105.62	98.65	103.88	103.66	Gstp1	126.396	102.953	126.396	0.81467	0.0428912	TRUE
Vps8	VPS8 CORVET complex subunit	Vps8	17.58	18.43	Vps8	17.67	16.36	Vps8	18.005	0.945015	Vps8	21	18.25	18.87	20.42	21.2	Vps8	18.11	16.65	18.66	17.68	16.91	Vps8	19.948	17.602	19.948	0.882981	0.0455757	TRUE	Vps8	20.3	19.94	16.79	18.62	19.33	Vps8	20.74	15.14	16.45	15.74	20.14	Vps8	18.996	16.8675	18.996	0.888537	0.113804	TRUE
Msantd1	Myb/SANT DNA binding domain containing 1	Msantd1	1.13	0.97	Msantd1	1.16	1.32	Msantd1	1.24	1.18095	Msantd1	1.2	0.8	0.85	0.92	0.82	Msantd1	1.19	1.19	1.04	1.47	1.21	Msantd1	0.918	1.22	1.22	1.29666	0.0457353	TRUE	Msantd1	1.88	1.73	1.75	1.75	1.85	Msantd1	1.81	1.75	2.18	2.19	2	Msantd1	1.792	2.03	2.03	1.12579	0.259684	TRUE
Fabp3	fatty acid binding protein 3	Fabp3	166.46	193.53	Fabp3	151.27	117.36	Fabp3	179.995	0.746215	Fabp3	46.66	37.72	42.43	47.05	55.12	Fabp3	33.87	32.74	37.21	36.88	35.82	Fabp3	45.796	35.304	45.796	0.771396	0.045946	TRUE	Fabp3	117.02	109.33	121.19	102.11	108.91	Fabp3	110.85	92.03	102.22	94.96	91.53	Fabp3	111.712	95.185	111.712	0.852189	0.0870426	TRUE
Scara3	scavenger receptor class A, member 3	Scara3	15.05	11.22	Scara3	14.05	11.5	Scara3	13.135	0.972592	Scara3	25.76	26.8	21.73	22.44	23.23	Scara3	20.16	19.73	17.81	19.25	22.94	Scara3	23.992	19.978	23.992	0.833389	0.045946	TRUE	Scara3	12.1	10.12	7.31	11.23	10.43	Scara3	12.98	10.88	6.46	7.97	12.84	Scara3	10.238	9.5375	10.238	0.93224	0.708376	TRUE
Hmgcr	3-hydroxy-3-methylglutaryl-CoA reductase	Hmgcr	35.42	41.59	Hmgcr	29.99	26.11	Hmgcr	38.505	0.728477	Hmgcr	28.97	27	29.83	32.44	35.56	Hmgcr	26.22	25.92	25.95	25.67	25.84	Hmgcr	30.76	25.92	30.76	0.843163	0.0460374	TRUE	Hmgcr	37.45	45.48	41.6	39.95	44.3	Hmgcr	32.88	30.14	34.89	31.82	31.83	Hmgcr	41.756	32.17	41.756	0.770977	0.0149459	TRUE
Stk11ip	serine/threonine kinase 11 interacting protein	Stk11ip	7.44	7.96	Stk11ip	8.67	9.28	Stk11ip	8.975	1.16558	Stk11ip	8.32	8.02	8.45	7.85	7.78	Stk11ip	9.53	8.63	9.67	10.36	8.6	Stk11ip	8.084	9.358	9.358	1.15567	0.0460374	TRUE	Stk11ip	12.5	11.07	10.5	9.96	11.18	Stk11ip	11.31	11.87	11.39	13.36	13.27	Stk11ip	11.042	12.4725	12.4725	1.12839	0.184747	TRUE
Whamm	WAS protein homolog associated with actin, golgi membranes and microtubules	Whamm	2.05	2.12	Whamm	2.48	2.36	Whamm	2.42	1.16067	Whamm	2.56	2.11	2.25	2.49	2.73	Whamm	2.98	3.32	3.13	2.91	2.76	Whamm	2.428	3.02	3.02	1.23418	0.0460374	TRUE	Whamm	2.67	3.13	2.61	3.03	3.09	Whamm	3.84	2.54	2.74	3.2	3.15	Whamm	2.906	2.9075	2.9075	1.0005	0.858993	TRUE
Magee1	MAGE family member E1	Magee1	15.28	18.84	Magee1	16.06	13.24	Magee1	17.06	0.858734	Magee1	31.32	33.68	31.68	32.47	31.35	Magee1	29.38	27.36	29.61	30.08	29.06	Magee1	32.1	29.098	32.1	0.90677	0.0460456	TRUE	Magee1	39.64	46.15	39.68	43.81	37.69	Magee1	25.69	35.24	39.71	39.26	35.97	Magee1	41.394	37.545	41.394	0.90724	0.251521	TRUE
Asah2	N-acylsphingosine amidohydrolase 2	Asah2	14.98	13.47	Asah2	12.72	14.6	Asah2	14.225	0.960281	Asah2	5.37	4.46	4.5	5.07	5.38	Asah2	3.72	4.38	4.27	4.12	3.51	Asah2	4.956	4	4.956	0.810918	0.0460818	TRUE	Asah2	8.79	9.85	7.51	6.68	7.76	Asah2	4.99	6.33	6.73	5.9	6.62	Asah2	8.118	6.395	8.118	0.790338	0.0914909	TRUE
Ddb2	damage specific DNA binding protein 2	Ddb2	1.74	1.98	Ddb2	1.4	1.51	Ddb2	1.86	0.782258	Ddb2	2.08	1.98	2.34	2	2.17	Ddb2	1.53	1.59	1.42	1.65	1.47	Ddb2	2.114	1.532	2.114	0.737127	0.0460818	TRUE	Ddb2	2.05	1.86	2.28	1.95	2.06	Ddb2	2.06	1.73	1.38	1.45	1.95	Ddb2	2.04	1.6275	2.04	0.807243	0.298896	TRUE
Pwp2	PWP2 periodic tryptophan protein homolog (yeast)	Pwp2	8.69	8.23	Pwp2	10.7	8.43	Pwp2	9.565	1.13061	Pwp2	10.31	10.33	9.62	10.38	10.12	Pwp2	11.67	11.78	12.16	11.64	10.85	Pwp2	10.152	11.62	11.62	1.14319	0.0460818	TRUE	Pwp2	12.99	12.62	11.84	10.85	10.47	Pwp2	12.71	13.35	12.2	13.2	13.77	Pwp2	11.754	13.13	13.13	1.11608	0.293542	TRUE
Erich5	glutamate-rich 5	Erich5	4.7	5.03	Erich5	4.42	4.88	Erich5	4.865	0.955807	Erich5	3.15	2.96	3.98	3.79	2.81	Erich5	4.1	4.71	4.09	4.19	4.64	Erich5	3.338	4.346	4.346	1.29319	0.0462932	TRUE	Erich5	1.11	0.71	1.01	0.88	0.79	Erich5	1.37	1.08	1.9	1.08	0.96	Erich5	0.9	1.255	1.255	1.355	0.26614	TRUE
Ino80c	INO80 complex subunit C	Ino80c	28.96	29.65	Ino80c	26.23	23.94	Ino80c	29.305	0.855997	Ino80c	26.24	24.97	25.75	28.65	27.26	Ino80c	24.06	24.57	22.59	23.66	24.15	Ino80c	26.574	23.806	26.574	0.896229	0.0462932	TRUE	Ino80c	26.31	29.05	26	27.23	27.09	Ino80c	28.57	24.64	22.8	24.74	26.51	Ino80c	27.136	24.6725	27.136	0.90955	0.15882	TRUE
Micb	MHC class I polypeptide-related sequence B	Micb	1.26	0.73	Micb	1.96	3.08	Micb	2.52	2.53266	Micb	0.46	0.66	0.56	0.97	1.18	Micb	1.46	1.26	2.64	2.52	1.07	Micb	0.766	1.79	1.79	2.18245	0.0462932	TRUE	Micb	1.35	2.51	1.2	1.71	2.35	Micb	2.25	2.09	3.08	2.97	2.1	Micb	1.824	2.56	2.56	1.38254	0.197677	TRUE
St18	suppression of tumorigenicity 18	St18	1.59	1.41	St18	1	0.96	St18	1.5	0.653333	St18	13.45	12.84	15.9	14.44	13.57	St18	10.74	12.54	10.85	11.26	12.61	St18	14.04	11.6	14.04	0.82744	0.0462932	TRUE	St18	2.19	3.59	1.89	3.52	2.58	St18	1.37	2.01	1.64	3.25	3.57	St18	2.754	2.6175	2.754	0.952172	0.897857	TRUE
Pla2g4b	phospholipase A2 group IVB	Pla2g4b	2.67	2.66	Pla2g4b	2.82	3.38	Pla2g4b	3.1	1.16323	Pla2g4b	2.95	2.59	3.09	2.95	2.75	Pla2g4b	3.68	3.03	3.54	4.22	3.45	Pla2g4b	2.866	3.584	3.584	1.24208	0.0463016	TRUE	Pla2g4b	3.2	3.56	3.15	4.02	3.78	Pla2g4b	5.21	3.87	3.46	4.15	4.56	Pla2g4b	3.542	4.01	4.01	1.1285	0.241184	TRUE
Fibp	FGF1 intracellular binding protein	Fibp	22.21	22.46	Fibp	22.83	18.09	Fibp	22.335	0.916051	Fibp	27.16	25.51	27.18	26.99	28.88	Fibp	23.22	24.47	23.63	24.32	23.56	Fibp	27.144	23.84	27.144	0.878726	0.0463374	TRUE	Fibp	28.72	28.04	27.12	26.55	28.14	Fibp	24.59	24.12	23.21	23.43	25.67	Fibp	27.714	24.1075	27.714	0.870335	0.0765109	TRUE
Havcr2	hepatitis A virus cellular receptor 2	Havcr2	2.62	2.88	Havcr2	2.97	3.16	Havcr2	3.065	1.11455	Havcr2	2.36	1.53	1.53	1.7	1.86	Havcr2	2.6	2.43	2.05	2.32	2.34	Havcr2	1.796	2.348	2.348	1.29114	0.0463374	TRUE	Havcr2	2.84	2.37	2.37	2.16	2.93	Havcr2	5.29	2.49	2.57	2.55	3.58	Havcr2	2.534	2.7975	2.7975	1.10004	0.477915	TRUE
Hck	HCK proto-oncogene, Src family tyrosine kinase	Hck	0.85	0.76	Hck	0.69	0.8	Hck	0.805	0.925466	Hck	1.05	0.84	0.62	0.82	1.23	Hck	1.2	1.44	1.37	1.16	1.49	Hck	0.912	1.332	1.332	1.41502	0.0463374	TRUE	Hck	1.42	1.12	1	1.04	1.44	Hck	2.21	1.42	1.16	1.09	1.47	Hck	1.204	1.285	1.285	1.06212	0.671628	TRUE
Orc4	origin recognition complex, subunit 4	Orc4	32.86	32.18	Orc4	28.28	26.48	Orc4	32.52	0.841943	Orc4	21.12	21.33	19.37	22.92	20.71	Orc4	18.5	20.36	18.18	17.87	17.83	Orc4	21.09	18.548	21.09	0.880038	0.0463374	TRUE	Orc4	18.57	21.73	18.74	18.57	19.55	Orc4	17.2	16.89	16.13	16.2	20.96	Orc4	19.432	17.545	19.432	0.903389	0.171356	TRUE
Zfp597	zinc finger protein 597	Zfp597	17.41	15.62	Zfp597	22	25.36	Zfp597	23.68	1.43385	Zfp597	10.03	9.53	8.65	9.98	10.25	Zfp597	10.27	12.58	14.65	11.68	12.42	Zfp597	9.688	12.32	12.32	1.2689	0.0463374	TRUE	Zfp597	11.5	14.9	10.81	11.06	10.65	Zfp597	6.68	14.97	14.91	13.82	11.86	Zfp597	11.784	13.89	13.89	1.17721	0.304803	TRUE
B4galt3	beta-1,4-galactosyltransferase 3	B4galt3	18.64	17.61	B4galt3	21.42	22.56	B4galt3	21.99	1.21324	B4galt3	19.63	20.32	21.28	19.89	18.77	B4galt3	22.84	22.72	22.56	23.37	21.61	B4galt3	19.978	22.62	22.62	1.13159	0.0466274	TRUE	B4galt3	24.9	19.16	22.53	20.98	21.86	B4galt3	21.68	24.43	24.47	25.02	23.57	B4galt3	21.886	24.3725	24.3725	1.11309	0.267616	TRUE
Cirbp	cold inducible RNA binding protein	Cirbp	29.62	31.41	Cirbp	26.08	22.91	Cirbp	30.515	0.80272	Cirbp	25.57	27.41	31.33	27.72	26.35	Cirbp	24.83	19.67	16.17	21.18	24.61	Cirbp	27.676	21.292	27.676	0.770161	0.0466274	TRUE	Cirbp	30.54	31.93	34.85	37.8	38.44	Cirbp	29.77	27	22.85	24.12	36.5	Cirbp	34.712	27.6175	34.712	0.796205	0.141516	TRUE
Cyth4	cytohesin 4	Cyth4	6.19	6.63	Cyth4	5.26	4.26	Cyth4	6.41	0.74259	Cyth4	6.43	5.11	6.29	5.72	6.23	Cyth4	4.7	4.73	4.96	4.75	4.82	Cyth4	5.956	4.792	5.956	0.807794	0.0466274	TRUE	Cyth4	8.11	7.26	8.05	7.06	8.58	Cyth4	9.91	6.66	5.06	5.92	8.62	Cyth4	7.812	6.565	7.812	0.842391	0.283558	TRUE
LOC103693395	uncharacterized LOC103693395	LOC103693395	9.48	9.65	LOC103693395	12.4	13.97	LOC103693395	13.185	1.37846	LOC103693395	9.14	7.14	8.03	7.77	7.93	LOC103693395	8.94	9.62	11.3	11.79	9.29	LOC103693395	8.002	10.188	10.188	1.26981	0.0466274	TRUE	LOC103693395	6.11	7.33	6.12	6.04	7.15	LOC103693395	8.78	8.21	8.17	8.82	8.03	LOC103693395	6.55	8.3075	8.3075	1.26429	0.059373	TRUE
LOC108351027	uncharacterized LOC108351027	LOC108351027	1.2	1.5	LOC108351027	1.42	0.92	LOC108351027	1.35	0.866667	LOC108351027	2.42	1.46	1.76	1.43	1	LOC108351027	0.79	1.08	0.78	0.75	0.72	LOC108351027	1.614	0.824	1.614	0.53909	0.0466274	TRUE	LOC108351027	0.96	0.94	0.82	0.9	1.05	LOC108351027	0.88	0.83	0.59	0.52	0.8	LOC108351027	0.934	0.685	0.934	0.759188	0.19591	TRUE
Mrps6	mitochondrial ribosomal protein S6	Mrps6	20.19	21.52	Mrps6	25.32	24.68	Mrps6	25	1.19875	Mrps6	16.81	17.4	18.39	13.16	12.57	Mrps6	21.14	23.26	16.8	21.54	25.14	Mrps6	15.666	21.576	21.576	1.37486	0.0466274	TRUE	Mrps6	20.31	16.34	19.27	19.44	21.98	Mrps6	19.81	24.15	27.55	22.23	19.3	Mrps6	19.468	23.3075	23.3075	1.19621	0.238018	TRUE
Pknox2	PBX/knotted 1 homeobox 2	Pknox2	24.35	22.58	Pknox2	24.56	24.27	Pknox2	24.415	1.04049	Pknox2	15.56	15.28	14.89	15.37	17.33	Pknox2	13.76	13	14.49	14.25	13.62	Pknox2	15.686	13.824	15.686	0.882047	0.0466274	TRUE	Pknox2	33.15	32.1	30.84	28.71	28.77	Pknox2	24.77	25.77	24.92	24.77	26.42	Pknox2	30.714	25.47	30.714	0.829818	0.0218086	TRUE
Scg3	secretogranin III	Scg3	182.45	185.32	Scg3	190.85	172.35	Scg3	183.885	0.987574	Scg3	196.71	187.87	170.99	183.37	192.21	Scg3	169.3	173.56	160.87	166.51	163.01	Scg3	186.23	166.65	186.23	0.894918	0.0466274	TRUE	Scg3	167.5	142.24	162.45	156.31	177.36	Scg3	207.61	157.51	149.48	156.36	191.47	Scg3	161.172	163.705	163.705	1.01571	0.965665	TRUE
Atp13a4	ATPase 13A4	Atp13a4	3.14	3.78	Atp13a4	3.69	2.61	Atp13a4	3.46	0.910405	Atp13a4	3.82	3.79	4.13	4	4.28	Atp13a4	3.83	3.19	3.1	2.88	3.04	Atp13a4	4.004	3.208	4.004	0.806043	0.0466413	TRUE	Atp13a4	4.38	4.94	4.41	5.24	5.38	Atp13a4	7.6	4.96	3.84	3.87	6.78	Atp13a4	4.87	4.8625	4.87	0.998491	0.875993	TRUE
Bhlhe22	basic helix-loop-helix family, member e22	Bhlhe22	22.44	24.34	Bhlhe22	21.94	24.33	Bhlhe22	23.39	0.989098	Bhlhe22	62.75	76.07	77.29	63.07	64.13	Bhlhe22	79.78	80.3	79.16	83.18	81.66	Bhlhe22	68.662	80.816	80.816	1.17675	0.0466413	TRUE	Bhlhe22	36.85	18.36	42.86	36.97	29.85	Bhlhe22	43.17	35.73	44.44	56.3	51.55	Bhlhe22	32.978	47.005	47.005	1.42406	0.201948	TRUE
Gjd2	gap junction protein, delta 2	Gjd2	2.86	3.24	Gjd2	2.23	1.75	Gjd2	3.05	0.652459	Gjd2	8.08	9.31	10.19	7.31	7.39	Gjd2	5.83	6.72	6.13	6.57	5.42	Gjd2	8.456	6.134	8.456	0.728612	0.0466413	TRUE	Gjd2	2.38	6.13	2.97	3.31	3.21	Gjd2	1.94	3.05	2.77	2.97	3.13	Gjd2	3.6	2.98	3.6	0.832432	0.715011	TRUE
Nkiras1	NFKB inhibitor interacting Ras-like 1	Nkiras1	91.28	92.89	Nkiras1	84.9	89.61	Nkiras1	92.085	0.947548	Nkiras1	53.05	59.51	55.96	56.12	54.02	Nkiras1	46.86	51.22	48.67	45.37	52.51	Nkiras1	55.732	48.926	55.732	0.878099	0.0466413	TRUE	Nkiras1	52.75	50.22	54.75	51.18	46.46	Nkiras1	38.3	49.78	53.34	45.4	42.83	Nkiras1	51.072	47.8375	51.072	0.936792	0.408143	TRUE
Gpr34	G protein-coupled receptor 34	Gpr34	10.43	13.02	Gpr34	9.09	6.25	Gpr34	11.725	0.654158	Gpr34	7.18	5.61	5.6	5.54	5.93	Gpr34	3.87	5.15	4.25	5.52	4.35	Gpr34	5.972	4.628	5.972	0.778656	0.0467098	TRUE	Gpr34	10.12	7.93	9.02	7.62	8.95	Gpr34	8.45	6.73	5.72	6.19	9.73	Gpr34	8.728	7.0925	8.728	0.814737	0.185803	TRUE
LOC102552722	uncharacterized LOC102552722	LOC102552722	0.01	0.26	LOC102552722	0.05	0.2	LOC102552722	0.135	0.925926	LOC102552722	0.32	0.23	0.24	0.53	0.19	LOC102552722	0.02	0.11	0.2	0.03	0.03	LOC102552722	0.302	0.078	0.302	0.442786	0.0467459	FALSE	LOC102552722	0.12	0.18	0.13	0.32	0.04	LOC102552722	0.24	0.18	0.01	0.01	0.2	LOC102552722	0.158	0.1	0.158	0.775194	0.38147	FALSE
Stx17	syntaxin 17	Stx17	11.22	12.19	Stx17	11.3	11.32	Stx17	11.705	0.966254	Stx17	8.37	8.43	8.63	7.91	9.38	Stx17	7.89	7.32	7.44	7.93	6.85	Stx17	8.544	7.486	8.544	0.877603	0.0467459	TRUE	Stx17	9.92	11.08	9.57	9.4	11.55	Stx17	9.44	7.88	7.68	9.03	9.83	Stx17	10.304	8.605	10.304	0.836697	0.0544457	TRUE
LOC103693583	probable G-protein coupled receptor 156	LOC103693583			LOC103693583			LOC103693583	0.01	1	LOC103693583	0.01	0.01	0.01	0.01	0.01	LOC103693583	0.03	0.09	0.01	0.01	0.05	LOC103693583	0.01	0.038	0.038	1.25455	0.0467904	FALSE	LOC103693583						LOC103693583						LOC103693583	0.022	0.0525	0.0525	1.25	0.297324	FALSE
Rtp4	receptor (chemosensory) transporter protein 4	Rtp4	2	1.47	Rtp4	1.1	1.03	Rtp4	1.735	0.613833	Rtp4	1.42	1.38	0.96	1.86	1.9	Rtp4	0.46	0.97	1.03	0.64	0.88	Rtp4	1.504	0.796	1.504	0.558603	0.046939	TRUE	Rtp4	1.64	2.39	1	2.78	1.62	Rtp4	2.44	1.6	1.19	0.88	1.31	Rtp4	1.886	1.245	1.886	0.677241	0.31688	TRUE
Sar1b	secretion associated, Ras related GTPase 1B	Sar1b	47.42	57.24	Sar1b	47.75	39.5	Sar1b	52.33	0.833652	Sar1b	45.96	45.21	43.51	49.94	47.76	Sar1b	38.89	42.18	39.71	42.24	41.66	Sar1b	46.476	40.936	46.476	0.881055	0.0469442	TRUE	Sar1b	44.58	41.3	43.53	44.36	39.87	Sar1b	49.64	41.27	41.42	43.67	41.57	Sar1b	42.728	41.9825	42.728	0.982593	0.813351	TRUE
Pi4k2a	phosphatidylinositol 4-kinase type 2 alpha	Pi4k2a	22.37	23.29	Pi4k2a	24.76	25.41	Pi4k2a	25.085	1.09877	Pi4k2a	28.45	29.12	29.22	28.64	27.7	Pi4k2a	33.02	31.61	33.43	30.54	32.24	Pi4k2a	28.626	32.168	32.168	1.1233	0.0470475	TRUE	Pi4k2a	24.02	26.73	24.25	22.69	22.17	Pi4k2a	21.47	26.33	26.84	27	25.9	Pi4k2a	23.972	26.5175	26.5175	1.10575	0.273362	TRUE
Syt6	synaptotagmin 6	Syt6	3.14	2.59	Syt6	3.5	4.29	Syt6	3.895	1.35951	Syt6	1.77	2.3	2.01	1.99	2.16	Syt6	2.24	2.78	2.68	2.52	2.96	Syt6	2.046	2.636	2.636	1.27493	0.0471783	TRUE	Syt6	1.91	3.43	1.88	2.01	2.31	Syt6	1.51	2.36	2.24	2.67	2.57	Syt6	2.308	2.46	2.46	1.06312	0.68254	TRUE
Cspg4	chondroitin sulfate proteoglycan 4	Cspg4	2.22	2.39	Cspg4	2.44	2.1	Cspg4	2.305	0.984816	Cspg4	9.63	9.81	9.67	9.08	9.47	Cspg4	15.27	11.35	9.96	12.6	11.93	Cspg4	9.532	12.222	12.222	1.27928	0.04719	TRUE	Cspg4	15.16	15.96	13.35	14.88	20.33	Cspg4	18.68	18.39	15.49	18.09	23.51	Cspg4	15.936	18.87	18.87	1.18296	0.282278	TRUE
LOC102548459	wiskott-Aldrich syndrome protein family member 1-like	LOC102548459	0.75	1.21	LOC102548459	0.43	0.46	LOC102548459	0.98	0.454082	LOC102548459	0.43	0.57	0.6	0.68	0.72	LOC102548459	0.32	0.41	0.38	0.28	0.32	LOC102548459	0.6	0.342	0.6	0.631429	0.04719	TRUE	LOC102548459	0.65	0.69	0.99	0.94	0.84	LOC102548459	0.52	0.43	0.48	0.57	0.64	LOC102548459	0.822	0.53	0.822	0.683297	0.195147	TRUE
LOC102551570	uncharacterized LOC102551570	LOC102551570	0	0	LOC102551570	0	0	LOC102551570	0	1	LOC102551570	0	0	0	0	0	LOC102551570	0	0	0	0	0	LOC102551570	0	0	0	1	0.04719	#NUM!	LOC102551570	0	0	0	0	0.01	LOC102551570	0.01	0.01	0.04	0	0	LOC102551570	0.002	0.0125	0.0125	1.10294	0.208524	FALSE
Lrig1	leucine-rich repeats and immunoglobulin-like domains 1	Lrig1	6.52	6.72	Lrig1	6.96	5.63	Lrig1	6.62	0.950906	Lrig1	8.98	8.93	8.61	8.67	10.79	Lrig1	12.1	12.79	11.39	10.25	13.93	Lrig1	9.196	12.092	12.092	1.31153	0.04719	TRUE	Lrig1	13.14	15.35	11.97	12.82	15.71	Lrig1	17.12	11.77	11.39	10.67	14.87	Lrig1	13.798	12.175	13.798	0.883221	0.235228	TRUE
Nelfe	negative elongation factor complex member E	Nelfe	18.81	22.16	Nelfe	17.76	17.39	Nelfe	20.485	0.857945	Nelfe	14.46	13.89	13.77	15.16	17.61	Nelfe	12.31	11.33	12.79	12.51	12.95	Nelfe	14.978	12.378	14.978	0.827563	0.04719	TRUE	Nelfe	18.87	18.84	20	19.28	20.49	Nelfe	22.3	16.4	18.13	17.58	19.46	Nelfe	19.496	17.8925	19.496	0.918172	0.333169	TRUE
Plin2	perilipin 2	Plin2	5.22	4.76	Plin2	4.59	6.59	Plin2	5.59	1.12024	Plin2	5.79	5.62	5.54	7.13	6.41	Plin2	6.41	7.58	7.73	8.07	8.55	Plin2	6.098	7.668	7.668	1.25331	0.04719	TRUE	Plin2	8.78	10.93	7.79	9.55	9.44	Plin2	10.98	6.54	10.17	11.99	9.49	Plin2	9.298	9.5475	9.5475	1.02655	0.893045	TRUE
Plk3	polo-like kinase 3	Plk3	1.36	1.36	Plk3	2.19	2.49	Plk3	2.34	1.72059	Plk3	1.98	1.4	1.29	1.99	1.56	Plk3	2.13	2.18	2.17	2.12	2.23	Plk3	1.644	2.166	2.166	1.29931	0.04719	TRUE	Plk3	2.24	1.93	1.49	1.73	2.07	Plk3	3.01	3.03	3.54	3.04	2.22	Plk3	1.892	2.9575	2.9575	1.53489	0.0528207	TRUE
Rfx4	regulatory factor X4	Rfx4	2.07	2.64	Rfx4	1.98	1.93	Rfx4	2.355	0.830149	Rfx4	3.6	3.49	3.64	4.35	3.86	Rfx4	3.11	3.29	2.83	2.89	3.04	Rfx4	3.788	3.032	3.788	0.805556	0.04719	TRUE	Rfx4	4.34	4.85	3.94	4.95	5.11	Rfx4	4.84	3.88	2.67	2.99	4.71	Rfx4	4.638	3.5625	4.638	0.773005	0.106178	TRUE
RGD1310081	similar to hypothetical protein FLJ13231	RGD1310081	24.92	27.38	RGD1310081	33.95	34.94	RGD1310081	34.445	1.31721	RGD1310081	25.48	24.28	25.27	25.63	25.49	RGD1310081	28.39	26.42	29.37	30.04	27.51	RGD1310081	25.23	28.346	28.346	1.12302	0.04719	TRUE	RGD1310081	27.52	24.93	28.42	26.46	29.07	RGD1310081	32.6	30.11	32.93	33.96	31.97	RGD1310081	27.28	32.2425	32.2425	1.18125	0.0857787	TRUE
Rpl39l	ribosomal protein L39-like	Rpl39l	1.6	1	Rpl39l	0.59	1.35	Rpl39l	1.3	0.746154	Rpl39l	2.83	1.96	2.47	1.58	1.43	Rpl39l	0.09	1.31	0.09	0.29	1.4	Rpl39l	2.054	0.636	2.054	0.34169	0.04719	TRUE	Rpl39l	1.93	1.44	1.22	1.69	1.36	Rpl39l	0.73	1.9	0.43	0.96	2.75	Rpl39l	1.528	1.51	1.528	0.988943	0.847474	TRUE
Snapc2	small nuclear RNA activating complex, polypeptide 2	Snapc2	17.35	20.51	Snapc2	15.76	12.69	Snapc2	18.93	0.751453	Snapc2	21.76	20.48	23.29	25.21	23.53	Snapc2	17.6	19.82	19.21	18.14	20.98	Snapc2	22.854	19.15	22.854	0.838634	0.04719	TRUE	Snapc2	23.99	19.54	22.65	24.32	25.41	Snapc2	24.32	18.32	18.34	17.31	21.18	Snapc2	23.182	18.7875	23.182	0.811249	0.0797693	TRUE
Sstr3	somatostatin receptor 3	Sstr3	6.57	7.51	Sstr3	3.69	3.07	Sstr3	7.04	0.480114	Sstr3	9.17	9.27	9.98	7.79	9.25	Sstr3	8.41	5.85	7.31	6.97	7.17	Sstr3	9.092	7.142	9.092	0.787859	0.04719	TRUE	Sstr3	10.09	10.04	9.21	8.57	10.29	Sstr3	7.16	6.84	7.34	6.5	7.13	Sstr3	9.64	6.9525	9.64	0.724076	0.00656879	TRUE
Usp2	ubiquitin specific peptidase 2	Usp2	14.31	14.89	Usp2	11.49	10.61	Usp2	14.6	0.756849	Usp2	13.48	16.17	17.56	13.47	15.77	Usp2	13.09	12.82	10.52	12.05	12.66	Usp2	15.29	12.228	15.29	0.80104	0.04719	TRUE	Usp2	14.65	13.26	14.56	14.01	14.87	Usp2	16.35	13.08	10.84	11.78	12.11	Usp2	14.27	11.9525	14.27	0.838727	0.0535863	TRUE
Zfp251	zinc finger protein 251	Zfp251	19.59	17.27	Zfp251	19.76	19.97	Zfp251	19.865	1.07786	Zfp251	17.64	17.33	15.79	15.74	16.9	Zfp251	17.83	19.03	20.45	19.86	18.22	Zfp251	16.68	19.078	19.078	1.14291	0.04719	TRUE	Zfp251	15.29	14.07	13.48	13.3	13.31	Zfp251	13.74	14.27	14.24	15.5	15.21	Zfp251	13.89	14.805	14.805	1.0654	0.462698	TRUE
LOC103690082	calcium-dependent secretion activator 1-like	LOC103690082	49.97	66.08	LOC103690082	55.23	44.64	LOC103690082	58.025	0.860577	LOC103690082	64.93	61.24	65.2	67.13	65.4	LOC103690082	60.29	58.96	60	59.72	56.08	LOC103690082	64.78	59.01	64.78	0.911067	0.0472028	TRUE	LOC103690082	58.92	59.4	61.06	53.84	55.83	LOC103690082	58.77	51.47	54.05	55.66	50.65	LOC103690082	57.81	52.9575	57.81	0.916206	0.200545	TRUE
Zfyve9	zinc finger FYVE-type containing 9	Zfyve9	28.71	30.32	Zfyve9	32.11	32.38	Zfyve9	32.245	1.0925	Zfyve9	21.65	21.26	21.83	22.97	21.89	Zfyve9	23.47	26.08	28.01	26.07	24.59	Zfyve9	21.92	25.644	25.644	1.16912	0.0472857	TRUE	Zfyve9						Zfyve9						Zfyve9	21.81	24.0175	24.0175	1.10075	0.469891	TRUE
Sfxn5	sideroflexin 5	Sfxn5	135.04	131.97	Sfxn5	118.18	114.6	Sfxn5	133.505	0.871803	Sfxn5	157.11	149.31	160.59	134.44	134.27	Sfxn5	140.01	118.24	104.87	115.87	122.83	Sfxn5	147.144	120.364	147.144	0.818125	0.0475197	TRUE	Sfxn5	133.08	135.42	144.39	153.88	180.52	Sfxn5	153.26	137.28	114.73	116.94	151.88	Sfxn5	149.458	130.208	149.458	0.871284	0.299987	TRUE
Hspa2	heat shock protein family A member 2	Hspa2	5.39	4.02	Hspa2	5.97	7.29	Hspa2	6.63	1.40914	Hspa2	7.96	9.86	8.58	7.7	8.54	Hspa2	9.17	10.05	10.31	11.05	11.47	Hspa2	8.528	10.41	10.41	1.21813	0.0476525	TRUE	Hspa2	19.43	15.34	16.04	13.1	17.16	Hspa2	12.78	18.5	20.71	14.4	11.54	Hspa2	16.214	16.2875	16.2875	1.00451	0.960821	TRUE
Alas2	5'-aminolevulinate synthase 2	Alas2	0.89	0.94	Alas2	0.8	0.05	Alas2	0.915	0.464481	Alas2	1.57	0.89	0.71	0.93	1.89	Alas2	0.47	0.81	0.09	0.23	0.44	Alas2	1.198	0.408	1.198	0.391371	0.0477823	TRUE	Alas2	0.82	0.88	0.61	0.6	1.66	Alas2	1.3	0.89	0.01	0.06	0.32	Alas2	0.914	0.32	0.914	0.414201	0.10597	TRUE
Avl9	AVL9 cell migration associated	Avl9	44.78	50.11	Avl9	58.72	54.99	Avl9	56.855	1.19833	Avl9	33.55	32.23	30.83	33.23	34	Avl9	35.37	38.48	38.88	38.21	35.02	Avl9	32.768	37.192	37.192	1.1346	0.0477823	TRUE	Avl9						Avl9						Avl9	38.36	41.0875	41.0875	1.07092	0.304892	TRUE
LOC498426	similar to heat shock protein 8	LOC498426	0.27	0.73	LOC498426	0.54	0.41	LOC498426	0.5	0.95	LOC498426	0.13	0.21	0.25	0.09	0.29	LOC498426	0.38	0.4	0.61	0.66	0.28	LOC498426	0.194	0.466	0.466	1.92517	0.0477823	TRUE	LOC498426	0.06	0.23	0.35	0.18	0.23	LOC498426	0.38	0.28	0.32	0.49	0.4	LOC498426	0.21	0.3725	0.3725	1.52419	0.213897	TRUE
Ofd1	OFD1, centriole and centriolar satellite protein	Ofd1	6.26	6.82	Ofd1	8.71	6.95	Ofd1	7.83	1.19725	Ofd1	4.31	4.16	4.18	4.17	4.41	Ofd1	4.69	4.92	4.6	4.98	4.83	Ofd1	4.246	4.804	4.804	1.12839	0.0477823	TRUE	Ofd1	6.44	6.47	6.02	5.74	6.09	Ofd1	6.04	6.01	5.91	7.08	7.8	Ofd1	6.152	6.7	6.7	1.08765	0.37201	TRUE
Plpp1	phospholipid phosphatase 1	Plpp1	12.21	13.87	Plpp1	12.11	11.06	Plpp1	13.04	0.88842	Plpp1	15.49	16.76	16.15	16.27	13.74	Plpp1	13.23	13.22	12.99	13.54	13.22	Plpp1	15.682	13.24	15.682	0.845267	0.0477823	TRUE	Plpp1	11.25	9.66	12	12.97	11.02	Plpp1	11.07	9.93	9.76	10.25	11.73	Plpp1	11.38	10.4175	11.38	0.916159	0.624426	TRUE
Vtn	vitronectin	Vtn	11.77	8.73	Vtn	10.72	11.02	Vtn	10.87	1.06049	Vtn	18.03	18.05	12.9	18.07	20.66	Vtn	13.62	11.49	15.01	13.08	12.21	Vtn	17.542	13.082	17.542	0.747194	0.0477823	TRUE	Vtn	30.85	44.34	21.57	36.71	26.24	Vtn	38.89	24.38	17.23	18.47	23.52	Vtn	31.942	20.9	31.942	0.65539	0.112641	TRUE
Arid5b	AT-rich interaction domain 5B	Arid5b	6.23	5.36	Arid5b	7.44	9.15	Arid5b	8.295	1.43141	Arid5b	8.42	8.72	7.75	8.65	9.44	Arid5b	9.35	11.29	10.9	9.64	11.26	Arid5b	8.596	10.488	10.488	1.21757	0.047822	TRUE	Arid5b	10.47	11.66	9.02	9.32	9.45	Arid5b	8.37	11.91	10.6	11.81	11.76	Arid5b	9.984	11.52	11.52	1.15232	0.201535	TRUE
Lix1	limb and CNS expressed 1	Lix1	84.59	84.01	Lix1	79.97	62.55	Lix1	84.3	0.845314	Lix1	107.97	87.19	97.35	101.56	101.46	Lix1	91.09	82.94	87.39	81.7	82.08	Lix1	99.106	85.04	99.106	0.858214	0.047822	TRUE	Lix1	114.64	98.49	110.26	104.7	111.01	Lix1	136.8	99.78	80.73	90.49	116.08	Lix1	107.82	96.77	107.82	0.897609	0.325375	TRUE
Fam160b1	family with sequence similarity 160, member B1	Fam160b1	7.83	8.89	Fam160b1	10.02	9.65	Fam160b1	9.835	1.17644	Fam160b1	9.46	8.99	8.74	8.99	9.4	Fam160b1	11.35	10.76	9.96	10.45	9.77	Fam160b1	9.116	10.458	10.458	1.14562	0.0479	TRUE	Fam160b1	11.11	11.21	9.81	9.89	11.04	Fam160b1	13	11.97	12.02	12.22	11.96	Fam160b1	10.612	12.0425	12.0425	1.13354	0.13253	TRUE
Map3k4	mitogen activated protein kinase kinase kinase 4	Map3k4	9.11	9.46	Map3k4	11.76	11.48	Map3k4	11.62	1.25148	Map3k4	12.38	12.81	13.77	11.27	12.92	Map3k4	14.41	14.27	15.88	15.14	13.98	Map3k4	12.63	14.736	14.736	1.16544	0.0479	TRUE	Map3k4	16.4	16.75	14.62	14.29	15.23	Map3k4	16.98	18.3	18.95	19.17	18.28	Map3k4	15.458	18.675	18.675	1.20677	0.036709	TRUE
Mepe	matrix extracellular phosphoglycoprotein	Mepe	1.68	1.5	Mepe	2.51	3.07	Mepe	2.79	1.75472	Mepe	2.53	1.42	1.7	1.58	1.59	Mepe	2.24	2.15	2.71	3.08	2.27	Mepe	1.764	2.49	2.49	1.38948	0.0479	TRUE	Mepe	2.09	1.11	1.43	1.44	1.18	Mepe	2.03	1.69	2.55	2.69	1.43	Mepe	1.45	2.09	2.09	1.4129	0.21042	TRUE
Wipf3	WAS/WASL interacting protein family, member 3	Wipf3	14.96	14.7	Wipf3	18.48	18.67	Wipf3	18.575	1.25253	Wipf3	112.72	135.86	140.97	109.31	105.01	Wipf3	151.41	151.74	143.12	146.34	137.96	Wipf3	120.774	146.114	146.114	1.20964	0.04808	TRUE	Wipf3	41.54	41.7	40.32	34	37.14	Wipf3	44.38	41.16	45.45	44.52	38.63	Wipf3	38.94	42.44	42.44	1.08965	0.505113	TRUE
Asun	asunder, spermatogenesis regulator	Asun	12.28	12.93	Asun	15.72	15.08	Asun	15.4	1.22174	Asun	10.64	9.49	10.26	10.73	10.58	Asun	11.14	12.4	11.79	11.77	11.92	Asun	10.34	11.804	11.804	1.14023	0.0481729	TRUE	Asun	10.26	8.98	9.59	9.49	9.12	Asun	12.52	10.79	10.89	11.69	11.18	Asun	9.488	11.1375	11.1375	1.17204	0.0537499	TRUE
Tnr	tenascin R	Tnr	37.23	31.42	Tnr	39.78	48.85	Tnr	44.315	1.29104	Tnr	43.98	45.1	41.97	45.31	44.05	Tnr	47.87	51.78	51.07	49.16	50.28	Tnr	44.082	50.032	50.032	1.13467	0.0481729	TRUE	Tnr	43.36	41.66	43.02	41.78	40.94	Tnr	30.34	48.77	47.54	46.83	34.93	Tnr	42.152	44.5175	44.5175	1.05599	0.864562	TRUE
Bin2	bridging integrator 2	Bin2	4.06	4.78	Bin2	2.85	2.84	Bin2	4.42	0.643665	Bin2	4.19	4.35	4.43	4.02	4.21	Bin2	3.1	3.49	3.27	3.61	3.35	Bin2	4.24	3.364	4.24	0.798157	0.0482072	TRUE	Bin2	6.6	5.08	6.03	5.57	7.06	Bin2	7.08	4.11	4.2	4.43	5.61	Bin2	6.068	4.5875	6.068	0.759971	0.153326	TRUE
Cfap70	cilia and flagella associated protein 70	Cfap70	4.79	4.86	Cfap70	8.09	8.17	Cfap70	8.13	1.68497	Cfap70	5.07	4.16	4.37	4.79	4.64	Cfap70	5.56	6.74	6.31	6.55	4.65	Cfap70	4.606	5.962	5.962	1.28814	0.0482072	TRUE	Cfap70	4.47	3.63	3.8	4.12	4.01	Cfap70	6.72	6.15	6.11	5.99	6.27	Cfap70	4.006	6.13	6.13	1.51729	0.00314931	TRUE
Chd7	chromodomain helicase DNA binding protein 7	Chd7	4.62	4.33	Chd7	4.41	4.85	Chd7	4.63	1.03464	Chd7	10	9.23	9.97	10.42	8.78	Chd7	11.29	12.98	10.61	11.86	11.86	Chd7	9.68	11.72	11.72	1.20859	0.0482072	TRUE	Chd7	6.54	7.9	6.4	7.63	8.19	Chd7	10.38	7.98	6.75	7.77	8.02	Chd7	7.332	7.63	7.63	1.0401	0.759312	TRUE
Slc6a11	solute carrier family 6 member 11	Slc6a11	17.38	15.59	Slc6a11	15.48	13.95	Slc6a11	16.485	0.89263	Slc6a11	39.25	32.88	37.76	36.91	41.96	Slc6a11	35.03	30.93	30.24	32	26	Slc6a11	37.752	30.84	37.752	0.817394	0.0482072	TRUE	Slc6a11	58.89	72.94	52.91	60.22	64.65	Slc6a11	53.19	50.61	44.06	48.92	63.18	Slc6a11	61.922	51.6925	61.922	0.835067	0.184098	TRUE
Tiparp	TCDD-inducible poly(ADP-ribose) polymerase	Tiparp	6.18	6.05	Tiparp	9.35	8.19	Tiparp	8.77	1.43418	Tiparp	6.56	6.14	5.81	6.63	7.82	Tiparp	8.26	9.22	7.73	7.31	10.14	Tiparp	6.592	8.532	8.532	1.2899	0.0482072	TRUE	Tiparp	5.64	5.49	4.44	5.22	6.16	Tiparp	8.71	6.71	6.9	7.28	6.98	Tiparp	5.39	6.9675	6.9675	1.28734	0.0308734	TRUE
Fzd9	frizzled class receptor 9	Fzd9	1.83	1.75	Fzd9	3.13	2.72	Fzd9	2.925	1.63408	Fzd9	2.66	4.64	2.54	2.43	3.27	Fzd9	5.08	3.8	3.94	5.32	4.42	Fzd9	3.108	4.512	4.512	1.43766	0.0482371	TRUE	Fzd9	1.51	1.39	1.79	2.6	2.74	Fzd9	2.81	2.98	2.85	3.48	3.33	Fzd9	2.006	3.16	3.16	1.54796	0.0457575	TRUE
Klf10	Kruppel-like factor 10	Klf10	7.76	7.54	Klf10	4.85	5.24	Klf10	7.65	0.659477	Klf10	11.09	9.04	11.86	10.1	11.11	Klf10	9.27	6.63	8.78	8.71	7.28	Klf10	10.64	8.134	10.64	0.766667	0.0482371	TRUE	Klf10	10.27	7.32	9.27	8.84	10.18	Klf10	10.84	7.99	11.59	10.09	5.81	Klf10	9.176	8.87	9.176	0.967012	0.893045	TRUE
Sympk	symplekin	Sympk	14.85	16.34	Sympk	15.74	16.98	Sympk	16.36	1.04905	Sympk	20.82	20.98	23.66	21.09	19.93	Sympk	26.5	22.8	24.49	26.91	25.79	Sympk	21.296	25.298	25.298	1.18704	0.0484884	TRUE	Sympk	26.42	24	23.79	26	27.83	Sympk	30.27	28.44	31.15	31.43	31.35	Sympk	25.608	30.5925	30.5925	1.19389	0.0428912	TRUE
Map4k4	mitogen-activated protein kinase kinase kinase kinase 4	Map4k4	41.31	42.67	Map4k4	42.68	41.44	Map4k4	42.06	1.00167	Map4k4	70.7	62.73	63.2	70.75	71.33	Map4k4	76.43	88.87	77.04	79.98	77.58	Map4k4	67.742	79.98	79.98	1.18039	0.0484958	TRUE	Map4k4	66.63	75.12	62.35	65.29	71.8	Map4k4	93.66	73.13	65.66	70.02	78.86	Map4k4	68.238	71.9175	71.9175	1.05384	0.561901	TRUE
Tp73	tumor protein p73	Tp73	0	0	Tp73	0	0.03	Tp73	0.015	1	Tp73	0.64	0.77	0.9	0.71	0.65	Tp73	0.97	1.01	0.92	1.09	0.88	Tp73	0.734	0.974	0.974	1.28777	0.0487789	TRUE	Tp73	0.19	0.13	0.13	0.21	0.03	Tp73	0.22	0.11	0.15	0.22	0.32	Tp73	0.138	0.2	0.2	1.2605	0.387668	FALSE
Igfn1	immunoglobulin-like and fibronectin type III domain containing 1	Igfn1	1.17	1.33	Igfn1	0.22	0.53	Igfn1	1.25	0.3	Igfn1	0.54	0.37	0.34	0.33	0.23	Igfn1	0	0	0.03	0.27	0.17	Igfn1	0.362	0.094	0.362	0.419913	0.0489054	FALSE	Igfn1	6.94	8.7	6.41	6.63	7.23	Igfn1	3.62	2.72	2.12	3.53	5	Igfn1	7.182	3.3425	7.182	0.472741	0.00540328	TRUE
Casd1	CAS1 domain containing 1	Casd1	27.41	31.93	Casd1	27.74	24.94	Casd1	29.67	0.887765	Casd1	18.46	19.18	18.2	17.87	18.78	Casd1	16	17.35	17.64	16.98	16.56	Casd1	18.498	16.906	18.498	0.914399	0.0489589	TRUE	Casd1	19.51	21.54	18.87	17.27	17.96	Casd1	14.27	16.36	16.59	17.92	18.8	Casd1	19.03	17.4175	19.03	0.915708	0.239246	TRUE
Fos	FBJ osteosarcoma oncogene	Fos	10.57	2.35	Fos	8.28	11.75	Fos	10.015	1.55031	Fos	3.03	4.7	1.5	2.6	1.79	Fos	8.86	9.97	4.95	3.88	12.76	Fos	2.724	8.084	8.084	2.89802	0.0489589	TRUE	Fos	5.5	7.77	2.12	6.23	4.77	Fos	9.49	9.24	11.94	7.24	3.42	Fos	5.278	7.96	7.96	1.4987	0.495388	TRUE
Scd	stearoyl-CoA desaturase	Scd	6.14	7.96	Scd	7.25	6.63	Scd	7.05	0.984397	Scd	12.4	12.9	15.03	12.11	16.04	Scd	11.54	10.77	11.81	11.42	10.49	Scd	13.696	11.206	13.696	0.819513	0.0489589	TRUE	Scd	10.84	12.15	11.3	10.94	15.69	Scd	11.83	9.19	9.72	9.14	15.59	Scd	12.184	10.91	12.184	0.896288	0.488528	TRUE
Acacb	acetyl-CoA carboxylase beta	Acacb	2.39	3.35	Acacb	2.26	1.62	Acacb	2.87	0.675958	Acacb	3.07	2.26	3.41	2.88	2.76	Acacb	2.4	1.96	1.79	2.35	1.78	Acacb	2.876	2.056	2.876	0.724462	0.0489787	TRUE	Acacb	4.36	4.23	4.37	5.17	4.5	Acacb	4.78	3.11	2.1	3.32	4.09	Acacb	4.526	3.155	4.526	0.703632	0.058199	TRUE
Cbs	cystathionine beta synthase	Cbs	14.75	12.77	Cbs	26.18	23.41	Cbs	24.795	1.80196	Cbs	19.47	19.88	20.2	20.15	24.96	Cbs	35.01	26.53	26.67	28.6	22.27	Cbs	20.932	27.816	27.816	1.32731	0.0489787	TRUE	Cbs	22.92	22.96	25.15	26.07	32.45	Cbs	82.86	46.92	41.92	42.44	43.68	Cbs	25.91	43.74	43.74	1.68551	0.00251639	TRUE
LOC108349524	uncharacterized LOC108349524	LOC108349524	1.21	1.29	LOC108349524	1.52	1.38	LOC108349524	1.45	1.16	LOC108349524	1.47	1.55	1.39	1.81	1.43	LOC108349524	0.99	1.17	1.1	1.18	1.09	LOC108349524	1.53	1.106	1.53	0.739877	0.0489787	TRUE	LOC108349524	1.19	0.9	1.11	1.13	0.78	LOC108349524	0.91	0.77	0.84	1.07	0.7	LOC108349524	1.022	0.845	1.022	0.842246	0.677814	TRUE
Elmsan1	ELM2 and Myb/SANT domain containing 1	Elmsan1	6.35	6.8	Elmsan1	6.71	7.86	Elmsan1	7.285	1.10798	Elmsan1	10.27	10.66	10.53	9.97	10.74	Elmsan1	14.2	13.25	10.85	12.21	13.98	Elmsan1	10.434	12.898	12.898	1.23391	0.0489942	TRUE	Elmsan1	12.13	14.45	11.31	13.29	13.67	Elmsan1	13.9	12.89	12.88	13.38	14.16	Elmsan1	12.97	13.3275	13.3275	1.02735	0.824574	TRUE
Lurap1	leucine rich adaptor protein 1	Lurap1	13.89	11.88	Lurap1	5.53	7.26	Lurap1	12.885	0.496314	Lurap1	8.52	9.4	10.63	9.48	8.67	Lurap1	8.47	6.13	5.31	6.16	7.96	Lurap1	9.34	6.806	9.34	0.731568	0.0489942	TRUE	Lurap1	7.46	8.23	8.96	11.8	10.33	Lurap1	6.77	6.99	6.64	5.31	5.76	Lurap1	9.356	6.175	9.356	0.6636	0.049849	TRUE
Slc22a8	solute carrier family 22 member 8	Slc22a8	3.41	3.67	Slc22a8	2.45	3.49	Slc22a8	3.54	0.838983	Slc22a8	4.19	4.2	4.28	5.26	8.61	Slc22a8	3.47	2.63	3.58	2.94	2.81	Slc22a8	5.308	3.086	5.308	0.589127	0.0489942	TRUE	Slc22a8	9.99	16.59	10.73	18.66	9.23	Slc22a8	22.82	7.84	7.02	9.12	8.55	Slc22a8	13.04	8.1325	13.04	0.626522	0.130806	TRUE
Ankrd17	ankyrin repeat domain 17	Ankrd17	48.05	49.33	Ankrd17	62.45	59.91	Ankrd17	61.18	1.25652	Ankrd17	64.97	66.67	67.26	66.19	66.28	Ankrd17	69.16	76.36	73.99	75.58	72.37	Ankrd17	66.274	73.492	73.492	1.10875	0.0490286	TRUE	Ankrd17	69.68	80.34	66.82	64.03	68.7	Ankrd17	61.62	75.51	77.18	78.69	78.93	Ankrd17	69.914	77.5775	77.5775	1.10946	0.167238	TRUE
Apmap	adipocyte plasma membrane associated protein	Apmap	24.35	23.84	Apmap	22.57	21.46	Apmap	24.095	0.913675	Apmap	18.21	19.5	19.04	17.52	18.89	Apmap	16.68	17.03	14.86	15.72	17.35	Apmap	18.632	16.328	18.632	0.877002	0.0490286	TRUE	Apmap	19.33	20.45	21.02	22.63	20.47	Apmap	18.53	19.19	18.49	17.02	21.34	Apmap	20.78	19.01	20.78	0.91523	0.300372	TRUE
Atp5c1	ATP synthase, H transporting, mitochondrial F1 complex, gamma polypeptide 1	Atp5c1	271.52	286.04	Atp5c1	274.7	242.81	Atp5c1	278.78	0.928169	Atp5c1	210.94	192.98	191.89	203.55	213.76	Atp5c1	178.64	182.33	185.16	191.66	182.33	Atp5c1	202.624	184.024	202.624	0.90825	0.0490286	TRUE	Atp5c1	183.06	189.59	188.29	183.34	181.51	Atp5c1	191.75	177.19	177.01	185.91	193.65	Atp5c1	185.158	183.44	185.158	0.990726	0.770561	TRUE
Camsap2	calmodulin regulated spectrin-associated protein family, member 2	Camsap2	129.57	132.48	Camsap2	153.09	148.02	Camsap2	150.555	1.14906	Camsap2	110.8	105.97	109.15	107.06	105.95	Camsap2	117.11	120.45	127.54	122.88	113.04	Camsap2	107.786	120.204	120.204	1.1151	0.0490286	TRUE	Camsap2						Camsap2						Camsap2	108.086	117.222	117.222	1.08445	0.201417	TRUE
Epg5	ectopic P-granules autophagy protein 5 homolog	Epg5	23.44	26.29	Epg5	28.99	26.61	Epg5	27.8	1.11804	Epg5	32.86	31.92	33.21	32.89	34.31	Epg5	36.69	36.3	38.55	37.66	35.16	Epg5	33.038	36.872	36.872	1.1157	0.0490286	TRUE	Epg5	34.61	33.6	33.44	32	34.01	Epg5	36.07	35.8	35.94	36.94	39.8	Epg5	33.532	37.12	37.12	1.10668	0.0931936	TRUE
Fam105a	family with sequence similarity 105, member A	Fam105a	3.2	3.25	Fam105a	4.14	4.83	Fam105a	4.485	1.3907	Fam105a	5.04	4.58	4.58	4.65	4.36	Fam105a	5.31	5.56	5.63	5.37	5.38	Fam105a	4.642	5.45	5.45	1.17039	0.0490286	TRUE	Fam105a	4.7	4.14	4.3	4.64	4.4	Fam105a	4.76	4.83	5.24	5.8	6.28	Fam105a	4.436	5.5375	5.5375	1.24284	0.0635227	TRUE
Hspa12b	heat shock protein 12B	Hspa12b	2.18	2.3	Hspa12b	1.57	1.79	Hspa12b	2.24	0.75	Hspa12b	2.79	3.32	2.68	2.89	2.32	Hspa12b	2.4	1.93	1.7	2.24	2.04	Hspa12b	2.8	2.062	2.8	0.745517	0.0490286	TRUE	Hspa12b	3.21	4.07	3.06	4.3	3.49	Hspa12b	4.76	3.14	2.41	2.57	3.03	Hspa12b	3.626	2.7875	3.626	0.77496	0.105203	TRUE
Map1lc3a	microtubule-associated protein 1 light chain 3 alpha	Map1lc3a	43.96	58.15	Map1lc3a	45.03	31.1	Map1lc3a	51.055	0.745569	Map1lc3a	58.22	49.43	54.79	59.29	65.23	Map1lc3a	49.5	44.3	49.12	50.79	43.91	Map1lc3a	57.392	47.524	57.392	0.828359	0.0490286	TRUE	Map1lc3a	69.92	57.87	69.55	74.2	70.24	Map1lc3a	97.76	60.42	62.6	63.51	59.96	Map1lc3a	68.356	61.6225	68.356	0.901638	0.274909	TRUE
Slc39a6	solute carrier family 39 member 6	Slc39a6	10.82	10.72	Slc39a6	10.62	11.29	Slc39a6	10.955	1.01718	Slc39a6	13.39	13.2	13.42	14.48	13.78	Slc39a6	14.54	16.17	16.28	15.11	15.61	Slc39a6	13.654	15.542	15.542	1.13727	0.0490286	TRUE	Slc39a6	18	19.44	18.59	18.97	17	Slc39a6	14.56	16.68	19.33	18.78	17.11	Slc39a6	18.4	17.975	18.4	0.977027	0.789859	TRUE
Stk38l	serine/threonine kinase 38 like	Stk38l	15.34	17.62	Stk38l	20.07	17.12	Stk38l	18.595	1.12834	Stk38l	13.14	11.77	11.74	12.41	12.71	Stk38l	13.45	14.18	13.8	14.56	13.61	Stk38l	12.354	13.92	13.92	1.12574	0.0490286	TRUE	Stk38l	14.28	14.23	13.72	13.15	15.16	Stk38l	15.62	14.79	14.43	14.78	15.12	Stk38l	14.108	14.78	14.78	1.0473	0.612443	TRUE
Zbtb4	zinc finger and BTB domain containing 4	Zbtb4	63.8	65.26	Zbtb4	68.88	76.15	Zbtb4	72.515	1.12374	Zbtb4	61.27	63.36	60.54	57.78	57.1	Zbtb4	68.11	64.25	66.06	72.03	65.46	Zbtb4	60.01	67.182	67.182	1.11931	0.0490286	TRUE	Zbtb4	63.35	72.49	57.14	62.02	66.73	Zbtb4	62.14	64.21	65.47	71.41	70.33	Zbtb4	64.346	67.855	67.855	1.05445	0.508843	TRUE
LOC102551701	uncharacterized LOC102551701	LOC102551701	0.01	0	LOC102551701	0.12	0.01	LOC102551701	0.065	13	LOC102551701	0.01	0.01	0.01	0.01	0.01	LOC102551701	0.09	0.22	0.25	0	0.26	LOC102551701	0.01	0.164	0.164	2.4	0.0491353	FALSE	LOC102551701	0.01	0.01	0.01	0.01	0.01	LOC102551701	0.18	0.01	0.06	0.01	0.01	LOC102551701
Plxna4	plexin A4	Plxna4	34.72	41.18	Plxna4	40.66	36.46	Plxna4	38.56	1.01607	Plxna4	98.63	101.16	115	98.5	98.21	Plxna4	114.91	112.44	115.92	117.42	112.08	Plxna4	102.3	114.554	114.554	1.11967	0.0492526	TRUE	Plxna4	60.58	56.05	56.09	51.31	60.48	Plxna4	47.88	60.11	58.55	67.02	65.74	Plxna4	56.902	62.855	62.855	1.10443	0.17989	TRUE
Rhoa	ras homolog family member A	Rhoa	131.45	140.42	Rhoa	125.21	116.52	Rhoa	135.935	0.889138	Rhoa	121.01	129.06	121.28	128.58	124.16	Rhoa	109.39	116.25	110.74	114.45	119.23	Rhoa	124.818	114.012	124.818	0.913495	0.0492526	TRUE	Rhoa	122.96	124.35	118.1	134.19	126.05	Rhoa	140.85	119.7	121.18	114.83	117.23	Rhoa	125.13	118.235	125.13	0.944941	0.314623	TRUE
Ube3c	ubiquitin protein ligase E3C	Ube3c	53.29	60.59	Ube3c	75.59	67.16	Ube3c	71.375	1.25351	Ube3c	41.29	40.68	41.26	42.95	41.89	Ube3c	43.19	47.99	50.1	50.31	45.8	Ube3c	41.614	47.478	47.478	1.14058	0.0492885	TRUE	Ube3c	46.81	46.78	43.79	42.18	44.31	Ube3c	44.38	49.44	51.31	53.99	57.47	Ube3c	44.774	53.0525	53.0525	1.18448	0.012588	TRUE
Dars	aspartyl-tRNA synthetase	Dars	40.1	38.84	Dars	37.18	35.96	Dars	39.47	0.926526	Dars	35.08	33.31	32.99	35.25	35.17	Dars	28.13	33.5	32.09	29.88	29.9	Dars	34.36	30.7	34.36	0.89379	0.0493457	TRUE	Dars	31.56	36.7	32.67	32.92	33.46	Dars	31.94	30.32	31.01	31.65	35.16	Dars	33.462	32.035	33.462	0.957482	0.580415	TRUE
Lyst	lysosomal trafficking regulator	Lyst	28.46	27.45	Lyst	34.07	36.08	Lyst	35.075	1.2547	Lyst	42.91	40.93	39.2	40.11	43.66	Lyst	48.22	48.12	47.77	45.07	46.37	Lyst	41.362	47.11	47.11	1.13863	0.0493716	TRUE	Lyst	15.27	15.08	14.68	13.65	14.04	Lyst	16.69	18.23	17.09	18.3	17.16	Lyst	14.544	17.695	17.695	1.21517	0.0448312	TRUE
Xpo7	exportin 7	Xpo7	54.61	60.42	Xpo7	71.24	60.29	Xpo7	65.765	1.14344	Xpo7	44.52	44.18	45.57	47.31	45.5	Xpo7	47.33	54.78	55.38	54.02	49.85	Xpo7	45.416	52.272	52.272	1.15063	0.049425	TRUE	Xpo7	54.32	52.53	51.54	50.48	50.75	Xpo7	51.29	56.56	59.07	60.55	62.78	Xpo7	51.924	59.74	59.74	1.15024	0.0227346	TRUE
Kmt2d	lysine methyltransferase 2D	Kmt2d	57.39	56.03	Kmt2d	56.51	64.71	Kmt2d	60.61	1.06877	Kmt2d	86.08	85.52	88.02	75.11	73.91	Kmt2d	105.68	90.19	88.02	103.69	92.41	Kmt2d	81.728	95.998	95.998	1.17439	0.0495471	TRUE	Kmt2d	95.88	99.91	90.14	96.52	104.69	Kmt2d	103.96	100.94	91.36	97.7	105.49	Kmt2d	97.428	98.8725	98.8725	1.01481	0.961979	TRUE
LOC102555329	uncharacterized LOC102555329	LOC102555329	0.76	0.87	LOC102555329	0.63	0.51	LOC102555329	0.815	0.699387	LOC102555329	0.59	0.71	0.76	0.58	0.81	LOC102555329	0.44	0.47	0.48	0.41	0.46	LOC102555329	0.69	0.452	0.69	0.698734	0.0495471	TRUE	LOC102555329	0.64	0.63	0.92	0.96	0.84	LOC102555329	0.69	0.49	0.28	0.46	0.75	LOC102555329	0.798	0.495	0.798	0.662584	0.193659	TRUE
Pdia4	protein disulfide isomerase family A, member 4	Pdia4	24.77	23.74	Pdia4	32.89	34.78	Pdia4	33.835	1.39497	Pdia4	24.35	19.96	20.25	21.94	20.58	Pdia4	25.22	26.37	33.28	33.46	23.07	Pdia4	21.416	28.28	28.28	1.31902	0.0498799	TRUE	Pdia4	25.25	24.65	23.05	23.83	21.31	Pdia4	25.41	25.82	30.89	35.93	24.92	Pdia4	23.618	29.39	29.39	1.24336	0.141516	TRUE
Bach1	BTB domain and CNC homolog 1	Bach1	2.19	1.75	Bach1	2.24	2.43	Bach1	2.335	1.18528	Bach1	1.96	1.82	1.57	2.2	1.97	Bach1	2.32	2.56	2.32	2.21	2.33	Bach1	1.904	2.348	2.348	1.22156	0.0499332	TRUE	Bach1	2.4	2.63	2.31	2.47	2.27	Bach1	2.5	2.87	2.89	2.65	2.67	Bach1	2.416	2.77	2.77	1.1407	0.174291	TRUE
Mob1b	MOB kinase activator 1B	Mob1b	20.35	17.82	Mob1b	20.58	24.89	Mob1b	22.735	1.19125	Mob1b	14.89	16.1	13.59	16.8	15.47	Mob1b	16.57	19.59	19.6	17.2	19.01	Mob1b	15.37	18.394	18.394	1.19548	0.0499332	TRUE	Mob1b	11.95	12.83	13.72	12.65	11.56	Mob1b	12.86	16.45	15.23	13.94	14.56	Mob1b	12.542	15.045	15.045	1.19799	0.0826692	TRUE
Ciart	circadian associated repressor of transcription	Ciart	5.36	3.79	Ciart	7.94	4.83	Ciart	6.385	1.39563	Ciart	5.16	4.13	4.98	4.49	6.04	Ciart	2.63	3.94	2.66	3.83	3.39	Ciart	4.96	3.29	4.96	0.66996	0.0500149	TRUE	Ciart	5.78	5.81	4.96	4.58	6.79	Ciart	3.97	4.16	2.45	3.96	3.94	Ciart	5.584	3.6275	5.584	0.655788	0.0826692	TRUE
Lsm14a	LSM14A mRNA processing body assembly factor	Lsm14a	25.68	23.92	Lsm14a	28.04	27.51	Lsm14a	27.775	1.11996	Lsm14a	24.46	25.53	23.73	24.45	24	Lsm14a	25.33	27.79	28.4	27.33	28.06	Lsm14a	24.434	27.382	27.382	1.12016	0.0501065	TRUE	Lsm14a	23.34	28.48	24.73	24.38	23.93	Lsm14a	29.86	27.58	27.56	28.43	31.41	Lsm14a	24.972	28.745	28.745	1.15049	0.13622	TRUE
Jarid2	jumonji and AT-rich interaction domain containing 2	Jarid2	11.74	12.81	Jarid2	10.35	11.31	Jarid2	12.275	0.882281	Jarid2	10.47	10.6	10.12	10.51	10.85	Jarid2	9.65	9.55	9.16	10.09	9.78	Jarid2	10.51	9.646	10.51	0.918567	0.0501258	TRUE	Jarid2	12.31	14.34	11.32	13.48	13.59	Jarid2	10.82	11.65	13.11	12.51	13.34	Jarid2	13.008	12.6525	13.008	0.972879	0.720228	TRUE
Hif3a	hypoxia inducible factor 3, alpha subunit	Hif3a	0.87	0.35	Hif3a	1.29	2.21	Hif3a	1.75	2.86885	Hif3a	0.29	1.04	0.31	0.03	0.64	Hif3a	1.69	1	0.83	1.53	0.89	Hif3a	0.462	1.188	1.188	2.29181	0.0501812	TRUE	Hif3a	0.93	1.54	0.67	0.72	1.74	Hif3a	3.07	2.58	2.5	2.24	2.77	Hif3a	1.12	2.5225	2.5225	2.14959	0.0182698	TRUE
LOC103694867	ADP-ribosylation factor-binding protein GGA2-like	LOC103694867	1.89	2.09	LOC103694867	2.19	2.09	LOC103694867	2.14	1.07538	LOC103694867	1.41	1.17	1.32	1.31	1.43	LOC103694867	1.7	1.44	1.65	1.74	1.64	LOC103694867	1.328	1.634	1.634	1.21429	0.0501812	TRUE	LOC103694867	2.2	2.17	2.43	1.95	2.46	LOC103694867	1.87	1.83	1.87	2.24	2.98	LOC103694867	2.242	2.23	2.242	0.994876	0.940995	TRUE
Josd1	Josephin domain containing 1	Josd1	29.35	29.94	Josd1	41.72	38.67	Josd1	40.195	1.35588	Josd1	27.52	24.91	24.05	26.33	28.51	Josd1	29.15	30.28	30.9	29.03	29.99	Josd1	26.264	29.87	29.87	1.13678	0.0501838	TRUE	Josd1	31.87	28.75	29.83	28.31	29.76	Josd1	36.65	35.31	33.44	36.26	36.82	Josd1	29.704	35.4575	35.4575	1.19304	0.0298511	TRUE
Sun2	Sad1 and UNC84 domain containing 2	Sun2	6.66	7.62	Sun2	9.16	8.21	Sun2	8.685	1.21639	Sun2	16.28	15.83	16.89	16.17	14.6	Sun2	23.83	21.47	19.96	19.36	16.53	Sun2	15.954	20.23	20.23	1.26635	0.0501838	TRUE	Sun2	21.01	20.76	20.76	21.12	18.64	Sun2	34.1	25.32	21.99	22.94	21.17	Sun2	20.458	22.855	22.855	1.1166	0.373731	TRUE
Ttpa	alpha tocopherol transfer protein	Ttpa	2.42	2.04	Ttpa	1.51	1.86	Ttpa	2.23	0.755605	Ttpa	1.62	1.66	0.98	1.38	1.48	Ttpa	1.08	1.04	0.9	0.89	0.93	Ttpa	1.424	0.968	1.424	0.700787	0.0501838	TRUE	Ttpa	1.19	1.19	1.28	1.7	1.37	Ttpa	0.89	0.75	0.86	0.94	1.39	Ttpa	1.346	0.985	1.346	0.750346	0.241984	TRUE
Cmc2	C-x(9)-C motif containing 2	Cmc2	11.56	16.79	Cmc2	11.49	12.53	Cmc2	14.175	0.847266	Cmc2	12.39	13.49	12.59	14.16	13.22	Cmc2	10.57	10.66	9.49	9.87	11.03	Cmc2	13.17	10.324	13.17	0.785531	0.0501856	TRUE	Cmc2	13.7	10.94	13.91	13.37	12.31	Cmc2	17.3	14.99	14.14	14.05	11.66	Cmc2	12.846	13.71	13.71	1.06674	0.551724	TRUE
Hn1	hematological and neurological expressed 1	Hn1	47.24	52.88	Hn1	44.7	35.61	Hn1	50.06	0.802137	Hn1	73.63	68.79	84.25	71.29	66.18	Hn1	64.98	63.05	51.69	59.16	61.25	Hn1	72.828	60.026	72.828	0.824457	0.0501856	TRUE	Hn1	69.43	57.88	74.03	72.56	68.41	Hn1	62.48	57.18	68.78	64.96	57.77	Hn1	68.462	62.1725	68.462	0.908266	0.378326	TRUE
Zcchc8	zinc finger CCHC-type containing 8	Zcchc8	9.79	9.32	Zcchc8	10.68	9.85	Zcchc8	10.265	1.07431	Zcchc8	8.66	8.46	8.4	7.52	8.2	Zcchc8	9.96	9.64	9.48	9.7	8.65	Zcchc8	8.248	9.486	9.486	1.1483	0.0501856	TRUE	Zcchc8	10.78	11.6	9.23	9.34	10.01	Zcchc8	12.12	10.64	10.48	10.69	12.1	Zcchc8	10.192	10.9775	10.9775	1.07632	0.472507	TRUE
Dync1h1	dynein cytoplasmic 1 heavy chain 1	Dync1h1	104.1	102.69	Dync1h1	116.65	113.52	Dync1h1	115.085	1.11306	Dync1h1	253.81	248.4	265.51	264.3	258.39	Dync1h1	272.71	279.08	292.01	300.1	282.15	Dync1h1	258.082	285.21	285.21	1.10507	0.0502702	TRUE	Dync1h1	294.36	319.24	272.08	270.71	286.28	Dync1h1	250.48	301.22	296.86	295.04	285.77	Dync1h1	288.534	294.723	294.723	1.02144	0.863403	TRUE
Lin7c	lin-7 homolog C, crumbs cell polarity complex component	Lin7c	95.1	79.94	Lin7c	100.45	102.16	Lin7c	101.305	1.15751	Lin7c	84.69	82.57	88.91	86.25	91.87	Lin7c	97.04	103.86	102.64	94.71	93.75	Lin7c	86.858	98.4	98.4	1.13273	0.0502718	TRUE	Lin7c	75.59	82.97	74.18	66.83	68.73	Lin7c	74.88	84.42	82.57	82.79	76.74	Lin7c	73.66	81.63	81.63	1.10805	0.339116	TRUE
LOC108353239	proline-rich protein HaeIII subfamily 1-like	LOC108353239	9.27	10.12	LOC108353239	8.65	6.59	LOC108353239	9.695	0.785972	LOC108353239	4.73	4.17	4.15	4.21	5.06	LOC108353239	3.63	3.98	3.16	4.02	3.51	LOC108353239	4.464	3.66	4.464	0.823839	0.0503264	TRUE	LOC108353239	8.85	10.38	8.35	8.14	9.45	LOC108353239	6.54	7.37	6.18	6.56	7.99	LOC108353239	9.034	7.025	9.034	0.780053	0.0281345	TRUE
Cd27	CD27 molecule	Cd27	0	0	Cd27	0	0	Cd27	0	1	Cd27	0.01	0.06	0.04	0.08	0.04	Cd27	0.16	0.13	0.08	0.17	0.14	Cd27	0.046	0.136	0.136	1.61644	0.050339	FALSE	Cd27	0.01	0.09	0.04	0.06	0.16	Cd27	0.2	0.23	0.05	0.19	0.42	Cd27	0.072	0.2225	0.2225	1.875	0.216626	FALSE
Aacs	acetoacetyl-CoA synthetase	Aacs	13.66	14.91	Aacs	12.46	10.65	Aacs	14.285	0.80889	Aacs	12.89	13.99	12.64	12.98	12.54	Aacs	12.25	11.3	10.54	11.67	11.84	Aacs	13.008	11.52	13.008	0.886482	0.0505928	TRUE	Aacs	17.14	16.35	18	17.14	17.93	Aacs	14.84	15.79	16.44	15.14	16.4	Aacs	17.312	15.9425	17.312	0.921347	0.21943	TRUE
Nlrc5	NLR family, CARD domain containing 5	Nlrc5	0.04	0.12	Nlrc5	0.05	0.08	Nlrc5	0.08	0.8125	Nlrc5	0.22	0.37	0.3	0.46	0.44	Nlrc5	0.45	0.67	0.54	0.67	0.55	Nlrc5	0.358	0.576	0.576	1.47598	0.0505928	TRUE	Nlrc5	0.39	0.53	0.35	0.59	0.45	Nlrc5	0.99	0.56	0.67	0.45	0.57	Nlrc5	0.462	0.5625	0.5625	1.17883	0.333501	TRUE
Serpine2	serpin family E member 2	Serpine2	80.49	82.57	Serpine2	83.4	73.35	Serpine2	81.53	0.961303	Serpine2	77.26	78.83	63.45	74.39	76.82	Serpine2	71.19	61.92	60.57	62.08	58.15	Serpine2	74.15	62.782	74.15	0.846896	0.0505928	TRUE	Serpine2	83.9	81.68	78.6	92.43	90.99	Serpine2	114.1	79.32	70.24	71.81	97.07	Serpine2	85.52	79.61	85.52	0.930974	0.497717	TRUE
Upf1	UPF1, RNA helicase and ATPase	Upf1	7.87	8.47	Upf1	10.84	9.6	Upf1	10.22	1.25092	Upf1	15.25	16.22	17.13	13.77	13.02	Upf1	19.7	17.7	16.75	19.64	19.48	Upf1	15.078	18.654	18.654	1.2356	0.0509503	TRUE	Upf1	19.79	19.52	17.38	19.26	18.63	Upf1	19.15	21.42	21.07	22.75	23.36	Upf1	18.916	22.15	22.15	1.17007	0.02619	TRUE
Ppm1e	protein phosphatase, Mg2 /Mn2 dependent, 1E	Ppm1e	54.4	42.7	Ppm1e	58.56	71.13	Ppm1e	64.845	1.33563	Ppm1e	110.04	128.97	117.06	123.11	107.08	Ppm1e	124.93	145.01	148.82	129.47	141.38	Ppm1e	117.252	137.922	137.922	1.17614	0.0509565	TRUE	Ppm1e	48.76	51.41	49.98	46.56	42.29	Ppm1e	26.17	57.8	56.9	57.09	44.76	Ppm1e	47.8	54.1375	54.1375	1.13231	0.29351	TRUE
Rps6ka2	ribosomal protein S6 kinase polypeptide 2	Rps6ka2	19.94	16.03	Rps6ka2	25.67	21.8	Rps6ka2	23.735	1.31971	Rps6ka2	18.16	20.8	15.52	16.52	17.07	Rps6ka2	22.63	20.98	19.93	23.49	20.05	Rps6ka2	17.614	21.416	21.416	1.21463	0.0509565	TRUE	Rps6ka2	32.77	30.45	28.77	27.43	27.95	Rps6ka2	34.65	34.59	36.25	39.16	36.62	Rps6ka2	29.474	36.655	36.655	1.24281	0.0179634	TRUE
Lgi4	leucine-rich repeat LGI family, member 4	Lgi4	26.8	32.45	Lgi4	30.16	31.18	Lgi4	30.67	1.03527	Lgi4	27.65	27.71	29.55	26.99	34.72	Lgi4	25.3	22.63	24.39	26.58	19.88	Lgi4	29.324	23.756	29.324	0.810767	0.0509641	TRUE	Lgi4	29.19	32.29	26.25	31.29	40.3	Lgi4	39.29	27.64	26.49	31.43	39.66	Lgi4	31.864	31.305	31.864	0.982512	0.855287	TRUE
Ifrd1	interferon-related developmental regulator 1	Ifrd1	27.6	26.97	Ifrd1	30.35	25.58	Ifrd1	27.965	1.02492	Ifrd1	24.66	24.76	22.56	24.72	25.23	Ifrd1	27.59	30.58	29.79	26.28	26.9	Ifrd1	24.386	28.228	28.228	1.15691	0.0511234	TRUE	Ifrd1	15.11	14.85	14.2	14.63	17.61	Ifrd1	33.68	21.48	22.05	21.78	16.05	Ifrd1	15.28	20.34	20.34	1.329	0.0600858	TRUE
Tubb3	tubulin, beta 3 class III	Tubb3	168.78	173.3	Tubb3	196.87	184.11	Tubb3	190.49	1.11372	Tubb3	192.52	194.26	196.92	202.71	203.49	Tubb3	213.52	210.19	219.51	225.35	226.28	Tubb3	197.98	218.97	218.97	1.10597	0.0511799	TRUE	Tubb3	258.16	286.88	264.89	273.37	260.22	Tubb3	222.03	291.71	295.35	287.26	273.96	Tubb3	268.704	287.07	287.07	1.06832	0.233786	TRUE
Oaf	out at first homolog	Oaf	10.67	11.37	Oaf	16.43	12.23	Oaf	14.33	1.30036	Oaf	13.33	13.73	13.93	12.11	18.49	Oaf	19.28	16.98	17.78	18.99	16.26	Oaf	14.318	17.858	17.858	1.24553	0.0512338	TRUE	Oaf	15.13	12.89	14.18	15.49	20.62	Oaf	30.57	20.75	17.29	18.27	19.95	Oaf	15.662	19.065	19.065	1.2159	0.17854	TRUE
Clip4	CAP-GLY domain containing linker protein family, member 4	Clip4	7.68	7.43	Clip4	8.58	8.62	Clip4	8.6	1.13832	Clip4	11.69	12.22	13.53	12.28	12.51	Clip4	13.63	14.12	14.89	14.46	13.84	Clip4	12.446	14.188	14.188	1.13885	0.0513263	TRUE	Clip4	8.36	9.27	9.02	9.12	8.74	Clip4	5.48	9.9	9.72	9.58	9.5	Clip4	8.902	9.675	9.675	1.08587	0.275478	TRUE
Aen	apoptosis enhancing nuclease	Aen	4.82	4.92	Aen	4.49	3.65	Aen	4.87	0.835729	Aen	4.56	4.78	3.98	4.37	4.72	Aen	5.4	6.02	4.68	5.16	6.44	Aen	4.482	5.54	5.54	1.2309	0.0514518	TRUE	Aen	5.9	5.79	5.44	6.15	5.7	Aen	6.44	5.22	5.34	5.45	5.39	Aen	5.796	5.35	5.796	0.924355	0.427069	TRUE
LOC108349706	uncharacterized LOC108349706	LOC108349706	0.2	0.15	LOC108349706	0.28	0.03	LOC108349706	0.175	0.885714	LOC108349706	0.2	0.26	0.06	0.17	0.06	LOC108349706	0.39	0.34	0.42	0.28	0.28	LOC108349706	0.15	0.342	0.342	1.768	0.0514518	TRUE	LOC108349706	0.01	0.13	0.01	0.08	0.15	LOC108349706	0.14	0.11	0.09	0.01	0.11	LOC108349706	0.076	0.08	0.08	1.02273	0.92196	FALSE
Tceanc2	transcription elongation factor A N-terminal and central domain containing 2	Tceanc2	7.23	7.04	Tceanc2	7.99	7.69	Tceanc2	7.84	1.09881	Tceanc2	6.97	6.13	5.53	6.18	5.54	Tceanc2	6.89	6.82	7.39	7.64	6.96	Tceanc2	6.07	7.14	7.14	1.17342	0.0514634	TRUE	Tceanc2	5.62	6.01	5.13	5.7	5.22	Tceanc2	5.48	5.78	5.88	6.05	5.93	Tceanc2	5.536	5.91	5.91	1.06636	0.394544	TRUE
Gpr155	G protein-coupled receptor 155	Gpr155	13.37	13.74	Gpr155	13.58	15.12	Gpr155	14.35	1.05865	Gpr155	30.1	35.51	35.42	32.62	31.04	Gpr155	34.94	41.4	40.73	40.46	38.88	Gpr155	32.938	39.282	39.282	1.19202	0.051599	TRUE	Gpr155	16.86	17.23	15.7	16.07	17.71	Gpr155	16.45	15.41	17.19	18.73	18.52	Gpr155	16.714	17.4625	17.4625	1.04452	0.576466	TRUE
LOC102553989	uncharacterized LOC102553989	LOC102553989	0.3	0.2	LOC102553989	0.08	0	LOC102553989	0.25	0.16	LOC102553989	0.17	0.17	0.04	0.12	0.07	LOC102553989	0.02	0.04	0	0	0	LOC102553989	0.114	0.012	0.114	0.523364	0.051599	FALSE	LOC102553989	0.33	0.5	0.36	0.59	0.36	LOC102553989	0.74	0.38	0.08	0.07	0.45	LOC102553989	0.428	0.245	0.428	0.653409	0.290358	FALSE
Plxnb1	plexin B1	Plxnb1	22.34	21.72	Plxnb1	28.97	23.42	Plxnb1	26.195	1.18906	Plxnb1	64.57	59.77	60.45	59.28	64.89	Plxnb1	58.84	52.94	49.12	60.21	46.39	Plxnb1	61.792	53.5	61.792	0.866025	0.051599	TRUE	Plxnb1	73.9	72.88	61.08	77.6	93	Plxnb1	107.48	73.05	58.03	75.59	99.04	Plxnb1	75.692	76.4275	76.4275	1.0097	0.99503	TRUE
Tnk2	tyrosine kinase, non-receptor, 2	Tnk2	38.03	40.27	Tnk2	44.79	52.03	Tnk2	48.41	1.23653	Tnk2	36.96	45.17	43.37	35.02	30.89	Tnk2	60.31	45.3	45.02	49.51	52.04	Tnk2	38.282	50.436	50.436	1.31666	0.051599	TRUE	Tnk2	50.6	47.93	43.42	55.35	56.1	Tnk2	57.24	58.94	61.73	52.98	66.42	Tnk2	50.68	60.0175	60.0175	1.18388	0.156611	TRUE
Triqk	triple QxxK/R motif containing	Triqk	9.94	10.42	Triqk	8.55	7.59	Triqk	10.18	0.792731	Triqk	5.29	5.82	5.54	5.8	5.11	Triqk	3.63	4.59	4.38	4.75	4.53	Triqk	5.512	4.376	5.512	0.797577	0.051599	TRUE	Triqk	6.92	7.58	7.68	7.57	6.68	Triqk	3.94	6.01	6.72	6.58	5.87	Triqk	7.286	6.295	7.286	0.865827	0.1993	TRUE
Sfxn3	sideroflexin 3	Sfxn3	36.25	38.56	Sfxn3	43	35.63	Sfxn3	39.315	1.05106	Sfxn3	34.09	31.13	34.46	34.64	37.95	Sfxn3	30.04	29.14	30.58	32.7	28.77	Sfxn3	34.454	30.246	34.454	0.87822	0.0517427	TRUE	Sfxn3	35.09	36.37	33.32	33.93	36.15	Sfxn3	38.79	34.06	34.3	33.04	32.95	Sfxn3	34.972	33.5875	34.972	0.960524	0.347889	TRUE
Fam210b	family with sequence similarity 210, member B	Fam210b	8.89	9.65	Fam210b	8.16	7.64	Fam210b	9.27	0.852211	Fam210b	12.06	10.03	10.82	11.46	11.86	Fam210b	9.4	10.25	9.87	9.9	9.38	Fam210b	11.246	9.76	11.246	0.869029	0.0519341	TRUE	Fam210b	10.81	10.28	10.5	10.22	11.15	Fam210b	12.34	9.05	8.1	8.59	11.06	Fam210b	10.592	9.2	10.592	0.869809	0.171917	TRUE
Stard9	StAR-related lipid transfer domain containing 9	Stard9	15.23	16.79	Stard9	11.01	12.4	Stard9	16.01	0.731106	Stard9	12.54	10.86	10.43	13.93	13.05	Stard9	10.15	10.27	10.25	9.8	9.75	Stard9	12.162	10.044	12.162	0.827271	0.0519341	TRUE	Stard9	10.47	9.1	10.48	11.59	11.95	Stard9	13.48	8.69	6.64	7.88	7.98	Stard9	10.718	7.7975	10.718	0.730033	0.0400313	TRUE
Bcl2l13	BCL2 like 13	Bcl2l13	17.41	14.9	Bcl2l13	18.56	18.78	Bcl2l13	18.67	1.15568	Bcl2l13	17.69	17.19	18.44	17.66	17.26	Bcl2l13	20.15	20.49	19.36	18.78	20.31	Bcl2l13	17.648	19.818	19.818	1.12227	0.0519727	TRUE	Bcl2l13	16.14	16.61	15.86	15.51	15.12	Bcl2l13	15.96	18.61	18.66	18.51	16.97	Bcl2l13	15.848	18.1875	18.1875	1.1467	0.0750878	TRUE
Cd48	Cd48 molecule	Cd48	21.32	24.43	Cd48	22.07	18.53	Cd48	22.875	0.887432	Cd48	20.59	18.7	17.95	26.8	28.4	Cd48	14.18	18.25	15.29	16	16.41	Cd48	22.488	16.026	22.488	0.713919	0.0519727	TRUE	Cd48	23.7	22.71	19.02	24.58	29.05	Cd48	31.35	19.31	14.98	18.07	25.04	Cd48	23.812	19.35	23.812	0.813399	0.240191	TRUE
Inpp5k	inositol polyphosphate-5-phosphatase K	Inpp5k	16.55	16.03	Inpp5k	19.43	18.16	Inpp5k	18.795	1.15378	Inpp5k	14.33	15.07	15.06	15.83	16.25	Inpp5k	15.92	18.16	18.12	18.23	17.01	Inpp5k	15.308	17.488	17.488	1.14148	0.0519727	TRUE	Inpp5k	15.68	14.09	14.82	15.16	14.36	Inpp5k	19.13	19.25	16.43	17.69	16.93	Inpp5k	14.822	17.575	17.575	1.18449	0.0564181	TRUE
LOC100361558	histone H3.3B-like	LOC100361558	174.04	191.24	LOC100361558	172.91	129.44	LOC100361558	182.64	0.827721	LOC100361558	154.27	149.43	155.93	167.37	164.72	LOC100361558	140.28	139.67	121.58	107.38	146.09	LOC100361558	158.344	131	158.344	0.827422	0.0519727	TRUE	LOC100361558	158.8	158.3	160.33	166.37	159.9	LOC100361558	172.46	153.93	127.23	112.12	164.34	LOC100361558	160.74	139.405	160.74	0.867353	0.202951	TRUE
LOC102549939	uncharacterized LOC102549939	LOC102549939			LOC102549939			LOC102549939	0.015	1.5	LOC102549939						LOC102549939						LOC102549939	0.016	0.086	0.086	1.60345	0.0520915	FALSE	LOC102549939	0.02	0.09	0.02	0.02	0.03	LOC102549939	0.49	0.12	0.31	0.08	0.1	LOC102549939	0.036	0.1525	0.1525	1.85662	0.11447	FALSE
LOC103692938	uncharacterized LOC103692938	LOC103692938	1.09	1.15	LOC103692938	0.54	0.45	LOC103692938	1.12	0.441964	LOC103692938	0.38	0.49	0.38	0.49	0.47	LOC103692938	0.38	0.28	0.24	0.23	0.24	LOC103692938	0.442	0.274	0.442	0.690037	0.0521171	FALSE	LOC103692938	0.5	0.53	0.47	0.43	0.43	LOC103692938	0.19	0.27	0.16	0.19	0.21	LOC103692938	0.472	0.2075	0.472	0.537587	0.0271146	FALSE
Myo18a	myosin XVIIIa	Myo18a	36.32	37.17	Myo18a	42.5	43.19	Myo18a	42.845	1.16601	Myo18a	56.65	50.66	56.29	51.14	52.22	Myo18a	60.95	56.92	57.93	62.28	59.77	Myo18a	53.392	59.57	59.57	1.11549	0.0521171	TRUE	Myo18a	60.67	58.29	52.73	53.04	57.31	Myo18a	55.78	59.73	57.17	59.57	67.09	Myo18a	56.408	60.89	60.89	1.07932	0.264257	TRUE
Rheb	Ras homolog enriched in brain	Rheb	93.53	111.47	Rheb	84.02	84.9	Rheb	102.5	0.824	Rheb	67.45	67.33	59.34	67.05	63.78	Rheb	58.69	58.26	56.73	61.06	56.68	Rheb	64.99	58.284	64.99	0.896973	0.0521171	TRUE	Rheb	68.11	68.47	69.64	72.16	69.07	Rheb	80.15	60.18	69.09	64.99	64.58	Rheb	69.49	64.71	69.49	0.931312	0.248457	TRUE
Xpnpep3	X-prolyl aminopeptidase 3	Xpnpep3	8.87	9.63	Xpnpep3	11.16	10.71	Xpnpep3	10.935	1.18216	Xpnpep3	7.12	6.72	7.38	7.4	7.46	Xpnpep3	8.61	9.13	8.47	8.95	7.29	Xpnpep3	7.216	8.49	8.49	1.17414	0.0521171	TRUE	Xpnpep3	7.61	8.07	7	6.66	7.16	Xpnpep3	8.7	7.85	8.31	9.29	9.03	Xpnpep3	7.3	8.62	8.62	1.17838	0.0671775	TRUE
Il11	interleukin 11	Il11	0.01	0.01	Il11	0.01	0.01	Il11	0.01	1	Il11	0.17	0.22	0.09	0.05	0.02	Il11	0.28	0.43	0.16	0.36	0.53	Il11	0.11	0.352	0.352	2.15238	0.0521507	TRUE	Il11	0.07	0.02	0.01	0.06	0.01	Il11	0.01	0.14	0.01	0.09	0.01	Il11	0.034	0.0625	0.0625	1.21269	0.661327	FALSE
Tarbp1	TAR (HIV-1) RNA binding protein 1	Tarbp1	3.18	4.23	Tarbp1	4.17	3.85	Tarbp1	4.01	1.08232	Tarbp1	3.71	3.59	3.85	3.67	3.58	Tarbp1	4.26	4.34	4.19	4.34	3.97	Tarbp1	3.68	4.22	4.22	1.14286	0.0522358	TRUE	Tarbp1	4.15	3.93	3.46	3.8	3.9	Tarbp1	4.99	3.6	3.66	4.25	5.01	Tarbp1	3.848	4.13	4.13	1.07143	0.462262	TRUE
LOC108351942	uncharacterized LOC108351942	LOC108351942	0	0	LOC108351942	0	0	LOC108351942	0	1	LOC108351942	0	0	0	0	0	LOC108351942	0	0	0	0	0	LOC108351942	0	0	0	1	0.05228	#NUM!	LOC108351942	0	0	0	0	0	LOC108351942	0.01	0.01	0	0	0	LOC108351942	0	0.0025	0.0025	1.025	0.142501	FALSE
Zdhhc23	zinc finger, DHHC-type containing 23	Zdhhc23	18.24	24.35	Zdhhc23	15.33	16.28	Zdhhc23	21.295	0.742193	Zdhhc23	26.08	28.34	27.68	29.85	27.81	Zdhhc23	24.64	25.08	25.12	25.83	25.68	Zdhhc23	27.952	25.27	27.952	0.904392	0.052345	TRUE	Zdhhc23	19.92	16.55	19.78	17.45	18.19	Zdhhc23	14.3	15.22	16.82	17.98	16.69	Zdhhc23	18.378	16.6775	18.378	0.907972	0.344516	TRUE
Fam180b	family with sequence similarity 180 member B	Fam180b	2.25	2.14	Fam180b	1.56	1.54	Fam180b	2.195	0.70615	Fam180b	2.81	3.31	3.07	3.25	3.15	Fam180b	2.49	2.55	2.71	2.37	2.45	Fam180b	3.118	2.514	3.118	0.812306	0.0524991	TRUE	Fam180b	3.77	4.34	3.82	3.35	3.27	Fam180b	2.55	2.39	2.98	2.71	2.62	Fam180b	3.71	2.675	3.71	0.728346	0.0816258	TRUE
Galnt3	polypeptide N-acetylgalactosaminyltransferase 3	Galnt3	0.4	0.53	Galnt3	0.6	0.83	Galnt3	0.715	1.53763	Galnt3	1.07	1.04	1.27	1.09	1.01	Galnt3	1.61	1.34	1.21	1.57	1.29	Galnt3	1.096	1.404	1.404	1.25753	0.0524991	TRUE	Galnt3	0.57	0.15	0.54	0.4	0.22	Galnt3	0.65	0.36	0.61	0.68	0.97	Galnt3	0.376	0.655	0.655	1.58613	0.19045	TRUE
Tmem125	transmembrane protein 125	Tmem125	2.4	2.42	Tmem125	1.14	1.46	Tmem125	2.41	0.539419	Tmem125	3.64	5.51	4.33	4.65	3.47	Tmem125	2.28	2.85	2.47	2.32	4.01	Tmem125	4.32	2.786	4.32	0.652941	0.0525253	TRUE	Tmem125	1.72	2.19	1.72	4.01	2.42	Tmem125	1.21	1.97	1.5	1.21	1.24	Tmem125	2.412	1.48	2.412	0.628981	0.209548	TRUE
Xkr8	XK related 8	Xkr8	2.5	1.98	Xkr8	4.27	4.48	Xkr8	4.375	1.95312	Xkr8	7.32	6.72	8.09	5.6	6.11	Xkr8	9.03	7.38	8.99	9.3	8.3	Xkr8	6.768	8.6	8.6	1.26674	0.0525974	TRUE	Xkr8	3.37	2.53	2.37	2.72	2.96	Xkr8	5.24	4.04	3.98	4.23	4.17	Xkr8	2.79	4.105	4.105	1.45502	0.0159161	TRUE
LOC108349225	uncharacterized LOC108349225	LOC108349225	1.48	1.74	LOC108349225	2.4	2.14	LOC108349225	2.27	1.40994	LOC108349225	1.25	1.02	1	1.09	1.26	LOC108349225	1.59	1.54	1.39	1.79	1.12	LOC108349225	1.124	1.486	1.486	1.29575	0.0526636	TRUE	LOC108349225	1.81	1.83	1.48	1.4	1.67	LOC108349225	2.42	2.1	1.69	2.28	2.15	LOC108349225	1.638	2.055	2.055	1.23993	0.122285	TRUE
Snx11	sorting nexin 11	Snx11	8.9	11.3	Snx11	12.44	9.54	Snx11	10.99	1.08812	Snx11	10.65	9.18	10.45	10.76	10.01	Snx11	11.2	12.34	11.92	11.85	11.39	Snx11	10.21	11.74	11.74	1.1484	0.0530432	TRUE	Snx11	11.61	9.92	9.93	9.99	10.1	Snx11	13.81	10.62	10.8	12.23	12.59	Snx11	10.31	11.56	11.56	1.12008	0.199272	TRUE
Ptpn14	protein tyrosine phosphatase, non-receptor type 14	Ptpn14	2.31	2.7	Ptpn14	2.82	2.86	Ptpn14	2.84	1.13373	Ptpn14	3.66	3.34	3.86	3.38	4.05	Ptpn14	4.13	4.36	4.73	5.24	3.84	Ptpn14	3.658	4.46	4.46	1.21341	0.0530573	TRUE	Ptpn14	18.06	12.36	16.37	16.44	12.79	Ptpn14	16.64	18.35	15.2	17.28	15.61	Ptpn14	15.204	16.61	16.61	1.09187	0.651953	TRUE
LOC108350672	uncharacterized LOC108350672	LOC108350672	1.65	2.53	LOC108350672	0.83	1.06	LOC108350672	2.09	0.452153	LOC108350672	1.37	1.82	1.47	2.27	1.93	LOC108350672	1.23	1.06	0.94	1.13	1.24	LOC108350672	1.772	1.12	1.772	0.651709	0.053095	TRUE	LOC108350672	0.75	0.98	1.33	1.03	0.9	LOC108350672	0.86	0.38	0.86	0.46	1.31	LOC108350672	0.998	0.7525	0.998	0.776412	0.557199	TRUE
Birc7	baculoviral IAP repeat-containing 7	Birc7	0.32	0.53	Birc7	0.21	0.09	Birc7	0.425	0.352941	Birc7	0.46	0.44	0.58	0.38	0.5	Birc7	0.05	0.18	0.23	0.37	0.06	Birc7	0.472	0.178	0.472	0.486014	0.0532782	FALSE	Birc7	0.65	0.76	0.44	0.59	0.65	Birc7	0.42	0.2	0.15	0.32	0.29	Birc7	0.618	0.24	0.618	0.473538	0.0290126	FALSE
Camkk1	calcium/calmodulin-dependent protein kinase kinase 1	Camkk1	63.65	62.82	Camkk1	98.03	98.5	Camkk1	98.265	1.55397	Camkk1	96.85	101.87	127.24	98.16	94.54	Camkk1	129.45	116.91	124.19	120.17	124.11	Camkk1	103.732	122.966	122.966	1.18524	0.0532782	TRUE	Camkk1	53.68	43.79	49.82	47.67	46.02	Camkk1	52.05	59.17	57.01	58.67	62.96	Camkk1	48.196	59.4525	59.4525	1.23307	0.0281345	TRUE
Ets1	ETS proto-oncogene 1, transcription factor	Ets1	5.06	5.39	Ets1	4.61	4.49	Ets1	5.225	0.870813	Ets1	8.94	7.5	6.76	7.78	8.18	Ets1	6.66	6.3	6.49	7.13	6.8	Ets1	7.832	6.676	7.832	0.854261	0.0532782	TRUE	Ets1	10.29	10.62	8.51	9.09	9.66	Ets1	13.44	7.11	7.39	8.27	10.17	Ets1	9.634	8.235	9.634	0.856277	0.088993	TRUE
Fam160b2	family with sequence similarity 160, member B2	Fam160b2	9.16	10.36	Fam160b2	10.34	11.42	Fam160b2	10.88	1.11475	Fam160b2	11.87	12.91	13.2	12.56	12.89	Fam160b2	14.21	13.56	14.41	14.64	14.1	Fam160b2	12.686	14.184	14.184	1.11716	0.0532782	TRUE	Fam160b2	13.67	12.97	13.19	12.99	13.27	Fam160b2	15.68	14.4	13.35	13.35	13.74	Fam160b2	13.218	13.71	13.71	1.03694	0.806251	TRUE
Fbxo45	F-box protein 45	Fbxo45	26.09	28.08	Fbxo45	31.23	24.57	Fbxo45	27.9	1.03009	Fbxo45	24.64	23.32	23.44	22.88	22.95	Fbxo45	25.17	26.58	25.74	26.77	25.39	Fbxo45	23.446	25.93	25.93	1.1055	0.0532782	TRUE	Fbxo45	21.47	22.07	20.06	19.23	20.44	Fbxo45	19.52	19.2	21.72	23.3	24.38	Fbxo45	20.654	22.15	22.15	1.07208	0.398446	TRUE
Gpr182	G protein-coupled receptor 182	Gpr182	0.86	0.91	Gpr182	1.12	1.27	Gpr182	1.195	1.35028	Gpr182	1.8	1.45	1.53	1.45	1.59	Gpr182	1.83	1.96	2.23	1.93	1.79	Gpr182	1.564	1.948	1.948	1.23077	0.0532782	TRUE	Gpr182	1.49	2.22	1.44	1.75	1.45	Gpr182	2.45	2.14	1.8	1.93	1.88	Gpr182	1.67	1.9375	1.9375	1.15113	0.346884	TRUE
Kazn	kazrin, periplakin interacting protein	Kazn	21.67	25.25	Kazn	21.91	25.67	Kazn	23.79	1.01407	Kazn	18.65	19.12	15.13	17.81	17.14	Kazn	20.86	19.87	20.41	22.53	19.66	Kazn	17.57	20.666	20.666	1.17521	0.0532782	TRUE	Kazn	30.13	34.68	25.97	29.57	30.69	Kazn	28.37	31.41	33.43	34.26	37.62	Kazn	30.208	34.18	34.18	1.13105	0.142968	TRUE
Kcnip4	potassium voltage-gated channel interacting protein 4	Kcnip4	35.07	42.76	Kcnip4	35.38	30.27	Kcnip4	38.915	0.843505	Kcnip4	19.41	20.97	21.3	21.19	20.11	Kcnip4	17.38	18.89	19.01	20.17	17.75	Kcnip4	20.596	18.64	20.596	0.905489	0.0532782	TRUE	Kcnip4	20.99	22.9	20.26	19.87	19.46	Kcnip4	15.34	17.46	18.19	20.14	16.86	Kcnip4	20.696	18.1625	20.696	0.878174	0.146211	TRUE
Lipg	lipase G, endothelial type	Lipg	0.14	0.01	Lipg	0.01	0.13	Lipg	0.075	0.933333	Lipg	0.17	0.02	0.12	0.15	0.22	Lipg	0.01	0.01	0.01	0.05	0.01	Lipg	0.136	0.018	0.136	0.5	0.0532782	FALSE	Lipg	0.17	0.06	0.01	0.15	0.26	Lipg	0.19	0.17	0.29	0.46	0.2	Lipg	0.13	0.28	0.28	1.65217	0.202826	FALSE
LOC102554009	uncharacterized LOC102554009	LOC102554009	0.15	0.23	LOC102554009	0	0.06	LOC102554009	0.19	0.157895	LOC102554009	0	0.1	0	0.01	0.04	LOC102554009	0	0	0	0	0	LOC102554009	0.03	0	0.03	0.769231	0.0532782	FALSE	LOC102554009						LOC102554009						LOC102554009
LOC103693414	uncharacterized LOC103693414	LOC103693414	2.57	2.51	LOC103693414	2.42	1.87	LOC103693414	2.54	0.844488	LOC103693414	1.38	1.63	1.33	1.25	1.82	LOC103693414	1.11	1	0.63	0.44	0.89	LOC103693414	1.482	0.814	1.482	0.57775	0.0532782	TRUE	LOC103693414	1.12	1.41	2.28	2.07	1.89	LOC103693414	1.39	1.45	1.05	0.79	0.93	LOC103693414	1.754	1.055	1.754	0.622977	0.200737	TRUE
LOC103693520	uncharacterized LOC103693520	LOC103693520			LOC103693520			LOC103693520	0	1	LOC103693520						LOC103693520						LOC103693520	0	0.002	0.002	1.02	0.0532782	FALSE	LOC103693520						LOC103693520						LOC103693520
LOC108352871	uncharacterized LOC108352871	LOC108352871	0.09	0.1	LOC108352871	0.01	0.05	LOC108352871	0.095	0.315789	LOC108352871	0.63	1.16	1.3	0.54	0.97	LOC108352871	1.43	1.29	1.6	1.53	1.65	LOC108352871	0.92	1.5	1.5	1.56863	0.0532782	TRUE	LOC108352871	0.02	0.02	0.01	0.01	0.02	LOC108352871	0.02	0.02	0.01	0.01	0.02	LOC108352871
Map3k7cl	MAP3K7 C-terminal like	Map3k7cl	1.83	1.95	Map3k7cl	1.3	1.3	Map3k7cl	1.89	0.687831	Map3k7cl	1.25	1.15	1.02	1.2	1.18	Map3k7cl	0.94	0.86	0.79	0.91	0.8	Map3k7cl	1.16	0.86	1.16	0.761905	0.0532782	TRUE	Map3k7cl	1.76	2.8	1.5	1.95	1.83	Map3k7cl	3.05	1.3	1.07	1.39	1.73	Map3k7cl	1.968	1.3725	1.968	0.712041	0.217225	TRUE
Pstpip1	proline-serine-threonine phosphatase-interacting protein 1	Pstpip1	1.95	3.26	Pstpip1	2.09	4.36	Pstpip1	3.225	1.238	Pstpip1	0.71	0.68	0.35	0.91	0.72	Pstpip1	1.26	1.07	0.91	1.03	0.96	Pstpip1	0.674	1.046	1.046	1.48062	0.0532782	TRUE	Pstpip1	3.03	2.66	5.91	4.95	5.1	Pstpip1	8.76	4.26	6.27	6.19	4.36	Pstpip1	4.33	5.27	5.27	1.21219	0.370813	TRUE
Ptch1	patched 1	Ptch1	8.17	8.14	Ptch1	6.73	7.84	Ptch1	8.155	0.893317	Ptch1	9.84	8.59	10.11	9.14	9.72	Ptch1	8.96	8.18	8.31	8.31	7.22	Ptch1	9.48	8.196	9.48	0.865971	0.0532782	TRUE	Ptch1	16.54	16.77	13.76	16.54	17.33	Ptch1	13.36	13.87	14.05	13.98	15.66	Ptch1	16.188	14.39	16.188	0.889612	0.102732	TRUE
Rasa3	RAS p21 protein activator 3	Rasa3	18.47	19.47	Rasa3	18.57	18.85	Rasa3	18.97	0.986294	Rasa3	24.95	22.7	28.47	25.21	28.44	Rasa3	22.12	21.34	22.97	22.5	19.67	Rasa3	25.954	21.72	25.954	0.837491	0.0532782	TRUE	Rasa3	32.49	29.36	33.94	30.58	32.44	Rasa3	24.87	30.32	30.09	28.96	29.62	Rasa3	31.762	29.7475	31.762	0.936774	0.329627	TRUE
RGD1311703	similar to sid2057p	RGD1311703	120.2	114.02	RGD1311703	105.18	101.16	RGD1311703	117.11	0.880967	RGD1311703	86.03	79.12	83.38	88.14	90.33	RGD1311703	73.74	80.73	73.31	77.75	77.92	RGD1311703	85.4	76.69	85.4	0.898129	0.0532782	TRUE	RGD1311703	85.18	89.11	84.06	81.44	80.03	RGD1311703	82.97	76.55	76.38	79.01	79.31	RGD1311703	83.964	77.8125	83.964	0.926824	0.136338	TRUE
Rnd1	Rho family GTPase 1	Rnd1	44.38	48.4	Rnd1	29.55	23.09	Rnd1	46.39	0.567364	Rnd1	15.25	11.1	9.36	12.86	15.49	Rnd1	8.85	7.93	9.06	10.14	9.54	Rnd1	12.812	9.104	12.812	0.712825	0.0532782	TRUE	Rnd1	25.87	24.34	23.05	21.94	20.8	Rnd1	15.57	16.65	15.4	14.5	14.86	Rnd1	23.2	15.3525	23.2	0.663197	0.00428866	TRUE
Smim20	small integral membrane protein 20	Smim20	31.39	34.54	Smim20	24.55	29.07	Smim20	32.965	0.813287	Smim20	17.25	21.41	18.69	17.9	18.44	Smim20	16.41	13.91	14.64	15.97	15.7	Smim20	18.738	15.326	18.738	0.818877	0.0532782	TRUE	Smim20	16.56	14.79	17.76	20.91	17.6	Smim20	25	18.59	18.84	14.65	16.47	Smim20	17.524	17.1375	17.524	0.97807	0.966247	TRUE
Tgfb2	transforming growth factor, beta 2	Tgfb2	11.26	10.71	Tgfb2	12.61	13.1	Tgfb2	12.855	1.17023	Tgfb2	9.94	9.47	11.61	10.88	10.48	Tgfb2	9.24	8.56	9.13	9.91	8.27	Tgfb2	10.476	9.022	10.476	0.862519	0.0532782	TRUE	Tgfb2	20.77	20.32	23.01	22.29	21.18	Tgfb2	21.54	20.03	16.57	19.46	22.59	Tgfb2	21.514	19.6625	21.514	0.914338	0.289939	TRUE
LOC102548697	uncharacterized LOC102548697	LOC102548697	0.1	0.23	LOC102548697	0.1	0	LOC102548697	0.165	0.30303	LOC102548697	0.05	0.03	0.13	0.11	0.15	LOC102548697	0	0	0	0	0.05	LOC102548697	0.094	0.01	0.094	0.56701	0.0533294	FALSE	LOC102548697	0.04	0	0.03	0.05	0.01	LOC102548697	0.01	0.01	0.01	0.01	0.01	LOC102548697	0.026	0.01	0.026	0.873016	0.37511	FALSE
LOC103693769	uncharacterized LOC103693769	LOC103693769	1.51	1.4	LOC103693769	3.26	1.94	LOC103693769	2.6	1.78694	LOC103693769	1.61	1.49	1.44	1.11	1.62	LOC103693769	1.89	3.35	1.99	2.09	1.89	LOC103693769	1.454	2.242	2.242	1.50708	0.0533811	TRUE	LOC103693769	1	0.89	0.94	0.69	1.07	LOC103693769	1.03	2.08	1.05	1.41	1.4	LOC103693769	0.918	1.485	1.485	1.55697	0.0919561	TRUE
Mpp5	membrane palmitoylated protein 5	Mpp5	37.13	41.46	Mpp5	43.61	43.92	Mpp5	43.765	1.11375	Mpp5	24.43	22.6	22.66	24.23	23.95	Mpp5	25.54	26.13	27.29	27.3	25.95	Mpp5	23.574	26.442	26.442	1.12115	0.0533811	TRUE	Mpp5	32.1	35.4	33.29	30.99	31.83	Mpp5	28.92	32.5	36.16	38.36	40.51	Mpp5	32.722	36.8825	36.8825	1.12676	0.104686	TRUE
Slc7a6	solute carrier family 7 member 6	Slc7a6	19.49	23.67	Slc7a6	27.74	21.74	Slc7a6	24.74	1.14643	Slc7a6	21.87	19.57	21.92	21.05	19.25	Slc7a6	22.14	24.29	24.14	24.83	23.9	Slc7a6	20.732	23.86	23.86	1.15015	0.0533847	TRUE	Slc7a6	21.06	19.44	19.23	17.29	18.99	Slc7a6	22.75	22.01	19.4	20.89	25.6	Slc7a6	19.202	21.975	21.975	1.14366	0.200068	TRUE
LOC103691765	uncharacterized LOC103691765	LOC103691765	0.15	0.46	LOC103691765	0.01	0.15	LOC103691765	0.305	0.262295	LOC103691765	0.36	0.35	0.7	0.44	0.28	LOC103691765	0.1	0.1	0.33	0.18	0.04	LOC103691765	0.426	0.15	0.426	0.475285	0.0534876	FALSE	LOC103691765	0.44	0.37	0.66	0.37	0.44	LOC103691765	0.1	0.01	0.3	0.13	0.05	LOC103691765	0.456	0.1225	0.456	0.40018	0.060608	FALSE
Mtg1	mitochondrial ribosome-associated GTPase 1	Mtg1	12.14	13.65	Mtg1	11	10.13	Mtg1	12.895	0.81931	Mtg1	10.1	9.74	10.1	10.39	11	Mtg1	8.33	7.8	8.47	9.21	8.82	Mtg1	10.266	8.526	10.266	0.832144	0.0534876	TRUE	Mtg1	11.23	10.22	11.18	10.96	11.67	Mtg1	13.31	10.6	12.35	12.7	11.46	Mtg1	11.052	11.7775	11.7775	1.06506	0.426795	TRUE
Shisa4	shisa family member 4	Shisa4	84.53	72.4	Shisa4	74.93	58.73	Shisa4	78.465	0.851717	Shisa4	90.21	98.27	85.17	77.37	87.43	Shisa4	69.43	72.59	66.91	77.66	79.1	Shisa4	87.69	73.138	87.69	0.834241	0.0534876	TRUE	Shisa4	102.24	99.24	77.75	80	87.9	Shisa4	97.58	88.22	70.91	79.47	87.1	Shisa4	89.426	81.425	89.426	0.910629	0.467385	TRUE
Tspan9	tetraspanin 9	Tspan9	9.01	9.9	Tspan9	11.07	9.29	Tspan9	10.18	1.07668	Tspan9	17.76	15.24	15.19	15.29	16.97	Tspan9	18.56	17.53	18	20.89	18.13	Tspan9	16.09	18.622	18.622	1.15639	0.0534876	TRUE	Tspan9	20.7	27.17	19.05	22.16	22.18	Tspan9	24.63	21.05	21.03	23.68	26.05	Tspan9	22.252	22.9525	22.9525	1.03134	0.862652	TRUE
Cyp26b1	cytochrome P450, family 26, subfamily b, polypeptide 1	Cyp26b1	8.4	8.19	Cyp26b1	8.2	7.47	Cyp26b1	8.295	0.944545	Cyp26b1	5.35	6.55	4.32	5.8	4.73	Cyp26b1	4.01	4.11	4.04	4.2	4.37	Cyp26b1	5.35	4.146	5.35	0.779083	0.0535211	TRUE	Cyp26b1	10.05	9.9	6.14	9.19	11.8	Cyp26b1	6.25	6.66	8.37	6.66	8.3	Cyp26b1	9.416	7.4975	9.416	0.798392	0.264399	TRUE
Hmgcs2	3-hydroxy-3-methylglutaryl-CoA synthase 2	Hmgcs2	1.08	0.86	Hmgcs2	1.5	1.83	Hmgcs2	1.665	1.71649	Hmgcs2	2.65	2.78	3.51	4.26	4.47	Hmgcs2	9.12	5.61	6.11	7.29	3.7	Hmgcs2	3.534	6.366	6.366	1.77931	0.0535211	TRUE	Hmgcs2	3.49	4.97	3.13	5.89	4.2	Hmgcs2	10.31	6.53	6.18	10.5	7.96	Hmgcs2	4.336	7.7925	7.7925	1.77919	0.0333446	TRUE
RGD1310110	similar to 3632451O06Rik protein	RGD1310110	10.68	9.59	RGD1310110	9.75	8.11	RGD1310110	10.135	0.881105	RGD1310110	10.24	10.03	10.52	10.17	10.29	RGD1310110	9.03	9.27	9.5	8.35	8.57	RGD1310110	10.25	8.944	10.25	0.873816	0.0535211	TRUE	RGD1310110	10.18	16.1	11.22	10.27	11.45	RGD1310110	7.47	11.55	10.11	8.66	9.08	RGD1310110	11.844	9.85	11.844	0.833054	0.309284	TRUE
Cyp4f4	cytochrome P450, family 4, subfamily f, polypeptide 4	Cyp4f4	2.94	2.84	Cyp4f4	2.53	2.52	Cyp4f4	2.89	0.873702	Cyp4f4	2.24	2.81	2.88	2.29	2.67	Cyp4f4	2.55	1.46	1.59	1.37	1.65	Cyp4f4	2.578	1.724	2.578	0.681105	0.0536675	TRUE	Cyp4f4	2.94	2.4	3.05	2.79	2.98	Cyp4f4	4.77	2.26	1.59	1.73	2.92	Cyp4f4	2.832	2.125	2.832	0.758868	0.201021	TRUE
Pprc1	peroxisome proliferator-activated receptor gamma, coactivator-related 1	Pprc1	3.74	4.01	Pprc1	4.05	3.9	Pprc1	3.975	1.02581	Pprc1	6.84	6.75	7.37	6.92	7.25	Pprc1	7.92	8.39	8.22	7.96	7.84	Pprc1	7.026	8.066	8.066	1.14594	0.0536682	TRUE	Pprc1	8.54	9.31	7.5	8.19	8.59	Pprc1	8.41	8.77	8.9	9.06	9	Pprc1	8.426	8.9325	8.9325	1.05941	0.504753	TRUE
Cacnb2	calcium voltage-gated channel auxiliary subunit beta 2	Cacnb2	20.46	21.24	Cacnb2	23.22	22.68	Cacnb2	22.95	1.10072	Cacnb2	25.51	24.57	26.27	24.53	23.19	Cacnb2	20.82	22.54	23.65	22.11	22.62	Cacnb2	24.814	22.348	24.814	0.90102	0.0538071	TRUE	Cacnb2	18.63	19.71	18.34	17.15	17.92	Cacnb2	15.4	17.25	18.43	20.5	20.53	Cacnb2	18.35	19.1775	19.1775	1.04485	0.603609	TRUE
Eid1	EP300 interacting inhibitor of differentiation 1	Eid1	148.54	164.79	Eid1	152.94	138.58	Eid1	156.665	0.930393	Eid1	124.34	127.32	120.67	122.84	119.74	Eid1	106.89	112.83	103.29	111.77	119.56	Eid1	122.982	110.868	122.982	0.901578	0.0538071	TRUE	Eid1	109.73	103.06	118.75	114.35	108.09	Eid1	98.36	102.05	108.82	106.45	110.76	Eid1	110.796	107.02	110.796	0.96595	0.555535	TRUE
Sfrp2	secreted frizzled-related protein 2	Sfrp2	0.58	1.01	Sfrp2	0.53	0.41	Sfrp2	0.795	0.591195	Sfrp2	2.51	2.27	3.17	3.06	2.02	Sfrp2	2.2	1.22	1.8	1.15	1.53	Sfrp2	2.606	1.58	2.606	0.620843	0.0538071	TRUE	Sfrp2	1.26	0.88	1.38	1.34	1.15	Sfrp2	1.07	1	0.84	0.7	0.97	Sfrp2	1.202	0.8775	1.202	0.750768	0.313156	TRUE
Brinp3	BMP/retinoic acid inducible neural specific 3	Brinp3	8.83	9.21	Brinp3	11.66	9.28	Brinp3	10.47	1.16075	Brinp3	5.99	5.36	4.91	6.43	7.13	Brinp3	4.5	4.35	4.88	4.65	5.18	Brinp3	5.964	4.712	5.964	0.793536	0.0538383	TRUE	Brinp3	16.38	18.62	18.5	17.11	15.55	Brinp3	11.33	14.37	15.19	17.81	15.93	Brinp3	17.232	15.825	17.232	0.918821	0.387835	TRUE
Ddx31	DEAD-box helicase 31	Ddx31	1.06	1.72	Ddx31	2	1.62	Ddx31	1.81	1.30216	Ddx31	2.09	1.63	2.18	2.32	2.15	Ddx31	3.07	2.83	2.2	2.59	3.08	Ddx31	2.074	2.754	2.754	1.31279	0.053849	TRUE	Ddx31	2.34	1.44	2.24	2.83	2.15	Ddx31	3.43	2.86	2.18	2.78	3.63	Ddx31	2.2	2.8625	2.8625	1.28804	0.239251	TRUE
Fam114a1	family with sequence similarity 114, member A1	Fam114a1	4.58	5.18	Fam114a1	4.57	4.75	Fam114a1	4.88	0.954918	Fam114a1	4.64	4.51	4.24	5.16	5.1	Fam114a1	3.71	4.02	4.27	3.97	3.61	Fam114a1	4.73	3.916	4.73	0.83147	0.0538662	TRUE	Fam114a1	3.54	4.61	3.53	4.37	4.58	Fam114a1	5.74	4.14	3.56	3.6	4.86	Fam114a1	4.126	4.04	4.126	0.97965	0.919997	TRUE
Ints8	integrator complex subunit 8	Ints8	10.85	10.69	Ints8	12.33	12.41	Ints8	12.37	1.14856	Ints8	10.17	8.93	8.67	9.94	9.56	Ints8	10.56	10.8	11.13	11.11	10.07	Ints8	9.454	10.734	10.734	1.13398	0.0538662	TRUE	Ints8	10.37	10.08	10.12	10.33	9.8	Ints8	11.95	11.42	11.79	12.06	11.04	Ints8	10.14	11.5775	11.5775	1.14038	0.0660198	TRUE
Kctd14	potassium channel tetramerization domain containing 14	Kctd14	1.58	1.92	Kctd14	2.83	2.94	Kctd14	2.885	1.64857	Kctd14	1.73	1.38	1.14	1.03	1.67	Kctd14	1.76	2.1	2	1.64	2.04	Kctd14	1.39	1.908	1.908	1.34765	0.0538662	TRUE	Kctd14	3.01	2.25	2.53	2.22	2.97	Kctd14	4.27	3.51	3.39	3.23	3.83	Kctd14	2.596	3.49	3.49	1.3316	0.0616834	TRUE
Sh2d4b	SH2 domain containing 4B	Sh2d4b	0.01	0.01	Sh2d4b	0.09	0.15	Sh2d4b	0.12	12	Sh2d4b	0.02	0.17	0.02	0.04	0.01	Sh2d4b	0.51	0.48	0.14	0.22	0.16	Sh2d4b	0.052	0.302	0.302	2.64474	0.0538662	FALSE	Sh2d4b	0.15	0.11	0.09	0.02	0.02	Sh2d4b	0.43	0.22	0.15	0.1	0.14	Sh2d4b	0.078	0.1525	0.1525	1.41854	0.329025	FALSE
Abl2	ABL proto-oncogene 2, non-receptor tyrosine kinase	Abl2	31.32	34.13	Abl2	37.19	34.45	Abl2	35.82	1.09458	Abl2	38.72	39.44	40.86	37.78	38.62	Abl2	44.55	46.39	45.21	44.55	40.25	Abl2	39.084	44.19	44.19	1.13031	0.0539606	TRUE	Abl2	32.35	31.7	32.62	28.69	31.2	Abl2	33.37	30.67	32.31	33.5	34.26	Abl2	31.312	32.685	32.685	1.04371	0.642555	TRUE
Mical1	microtubule associated monooxygenase, calponin and LIM domain containing 1	Mical1	1.97	1.73	Mical1	2.12	2.13	Mical1	2.125	1.14865	Mical1	10.03	10.72	11.68	9.2	9.52	Mical1	14.69	11.8	11.74	13.36	11.49	Mical1	10.23	12.616	12.616	1.23098	0.0539606	TRUE	Mical1	2.05	1.71	2.1	2.33	2.65	Mical1	2.9	2.11	1.81	2.15	2.69	Mical1	2.168	2.19	2.19	1.0097	0.799301	TRUE
Rem2	RRAD and GEM like GTPase 2	Rem2	0.92	0.55	Rem2	0.13	0.17	Rem2	0.735	0.204082	Rem2	8.84	9.71	9.91	8.24	7.53	Rem2	7.44	7.08	7.11	6.38	6.54	Rem2	8.846	6.91	8.846	0.78359	0.0539606	TRUE	Rem2	1.06	2.48	0.82	0.87	1.6	Rem2	0.74	1.09	1.29	0.87	1.11	Rem2	1.366	1.09	1.366	0.811733	0.794087	TRUE
Snx5	sorting nexin 5	Snx5	58.93	64.55	Snx5	60.09	51.9	Snx5	61.74	0.906948	Snx5	48.06	44.68	43.74	49.43	46.8	Snx5	39.97	44.46	42.34	42.67	40.74	Snx5	46.542	42.036	46.542	0.903392	0.0539606	TRUE	Snx5	44.39	47.06	43.26	44.01	47.49	Snx5	52.78	45.42	39.94	42.35	48.8	Snx5	45.242	44.1275	45.242	0.97542	0.658821	TRUE
Tomm20	translocase of outer mitochondrial membrane 20	Tomm20	144.93	196.47	Tomm20	150.98	146.46	Tomm20	170.7	0.871236	Tomm20	110.49	120.5	100.68	107.86	108.46	Tomm20	88.4	101.98	90.39	105.32	90.69	Tomm20	109.598	95.356	109.598	0.870171	0.0539606	TRUE	Tomm20	125.24	105	114.67	113.61	109.6	Tomm20	122.39	103.7	119.56	113.44	111.71	Tomm20	113.624	112.103	113.624	0.986621	0.84809	TRUE
LOC100362565	polycystic kidney disease 1 like 3-like	LOC100362565	0	0.04	LOC100362565	0	0.01	LOC100362565	0.02	0.25	LOC100362565	0.19	0.25	0.29	0.37	0.09	LOC100362565	0.5	0.38	0.46	0.48	0.45	LOC100362565	0.238	0.454	0.454	1.63905	0.0541313	TRUE	LOC100362565	0	0.12	0.07	0	0	LOC100362565	0.06	0.01	0.02	0.04	0.01	LOC100362565	0.038	0.02	0.038	0.869565	0.860227	FALSE
Scube2	signal peptide, CUB domain and EGF like domain containing 2	Scube2	3.14	3.82	Scube2	3.87	3.71	Scube2	3.79	1.08908	Scube2	5.23	5.91	7.61	5.67	5.83	Scube2	7.06	8.54	6.61	8.25	7.84	Scube2	6.05	7.66	7.66	1.26179	0.0543386	TRUE	Scube2	1.54	2.37	2.42	1.96	2.24	Scube2	2.9	2.29	1.55	1.93	3.51	Scube2	2.106	2.32	2.32	1.09701	0.795702	TRUE
Ahsa1	activator of Hsp90 ATPase activity 1	Ahsa1	127.66	120.58	Ahsa1	130.62	140.31	Ahsa1	135.465	1.0914	Ahsa1	108.1	117.28	116.3	104.18	98.19	Ahsa1	122.21	117	131.68	137.93	130.67	Ahsa1	108.81	127.898	127.898	1.17526	0.0545041	TRUE	Ahsa1	104.99	102.13	108.64	112.07	108.28	Ahsa1	99.56	114.11	146.19	137.93	108.83	Ahsa1	107.222	126.765	126.765	1.1821	0.164355	TRUE
LOC102555053	uncharacterized LOC102555053	LOC102555053	0	0	LOC102555053	0.01	0	LOC102555053	0.005	1	LOC102555053	0	0	0	0	0	LOC102555053	0	0	0	0	0	LOC102555053	0	0	0	1	0.0547441	#NUM!	LOC102555053	0	0	0	0	0	LOC102555053	0.01	0.01	0	0	0	LOC102555053	0	0.0025	0.0025	1.025	0.965138	FALSE
Brs3	bombesin receptor subtype 3	Brs3			Brs3			Brs3	0.005	1	Brs3	0.01	0	0.01	0.02	0.01	Brs3	0.03	0.07	0.01	0.07	0.08	Brs3	0.01	0.052	0.052	1.38182	0.0549441	FALSE	Brs3	0.26	0.43	0.19	0.17	0.18	Brs3	0.01	0.13	0.1	0.12	0.3	Brs3	0.246	0.1625	0.246	0.758671	0.497299	FALSE
Aldh3a2	aldehyde dehydrogenase 3 family, member A2	Aldh3a2	14.68	15.06	Aldh3a2	17.26	15.53	Aldh3a2	16.395	1.10256	Aldh3a2	16.41	16.52	15.73	16.99	17.24	Aldh3a2	17.63	18.02	18.54	19.67	18.66	Aldh3a2	16.578	18.504	18.504	1.11548	0.0550318	TRUE	Aldh3a2	16.95	19.37	16.47	18.87	16.19	Aldh3a2	18.22	18.32	18.69	18.81	21.12	Aldh3a2	17.57	19.235	19.235	1.09423	0.339061	TRUE
Dok3	docking protein 3	Dok3	0.19	0.34	Dok3	0.16	0.31	Dok3	0.265	0.886792	Dok3	0.13	0.16	0.23	0.12	0.04	Dok3	0.28	0.22	0.46	0.39	0.33	Dok3	0.136	0.336	0.336	1.84746	0.0550318	TRUE	Dok3	0.26	0.28	0.32	0.44	0.3	Dok3	0.31	0.41	0.59	0.41	0.31	Dok3	0.32	0.43	0.43	1.2619	0.34233	TRUE
Igf1r	insulin-like growth factor 1 receptor	Igf1r	11.72	14.34	Igf1r	16.52	16.14	Igf1r	16.33	1.25326	Igf1r	23.02	18.65	21.87	20.55	20.57	Igf1r	28.82	25.07	25.53	26.52	21.67	Igf1r	20.932	25.522	25.522	1.21824	0.0550318	TRUE	Igf1r	27.69	23.25	25.04	24.66	24.57	Igf1r	38.82	30.72	27.63	32.93	30.8	Igf1r	25.042	30.52	30.52	1.21788	0.0600858	TRUE
Sh3bgrl	SH3 domain binding glutamate-rich protein like	Sh3bgrl	99.6	113.71	Sh3bgrl	101.77	90.07	Sh3bgrl	106.655	0.899348	Sh3bgrl	97.71	89.16	96.83	97.11	97.72	Sh3bgrl	86.15	90.31	87.38	87.15	89.23	Sh3bgrl	95.706	88.044	95.706	0.920026	0.0550318	TRUE	Sh3bgrl	72.8	76.58	76.56	75.03	79.75	Sh3bgrl	100.52	73.59	64.62	72.74	81.64	Sh3bgrl	76.144	73.1475	76.144	0.960699	0.634114	TRUE
Sbsn	suprabasin	Sbsn	4.02	3.93	Sbsn	4.33	4.99	Sbsn	4.66	1.17233	Sbsn	3.01	2.04	2.95	2.38	2.41	Sbsn	3.32	2.94	3.17	3.89	3.1	Sbsn	2.558	3.284	3.284	1.27314	0.0550467	TRUE	Sbsn	3.62	3.57	3.7	3.88	3.74	Sbsn	4.65	3.43	3.01	3.67	4.47	Sbsn	3.702	3.645	3.702	0.985008	0.983413	TRUE
Loxl4	lysyl oxidase-like 4	Loxl4	0.18	0.21	Loxl4	0.13	0.07	Loxl4	0.195	0.512821	Loxl4	0.3	0.2	0.23	0.29	0.29	Loxl4	0.63	0.57	0.34	0.35	0.58	Loxl4	0.262	0.494	0.494	1.64088	0.0550774	TRUE	Loxl4	0	0	0	0	0	Loxl4	0.4	0.01	0	0	0	Loxl4	0	0.0025	0.0025	1.025	0.888769	FALSE
Gga3	golgi associated, gamma adaptin ear containing, ARF binding protein 3	Gga3	14.85	17.05	Gga3	19.37	18.16	Gga3	18.765	1.17649	Gga3	22.9	22.15	25.97	22.36	22.54	Gga3	26.84	25.62	26.74	29.3	24.92	Gga3	23.184	26.684	26.684	1.15032	0.0550822	TRUE	Gga3	27.02	26.71	26.56	25.35	25.97	Gga3	28.26	27.03	29.98	31.65	30.2	Gga3	26.322	29.715	29.715	1.12842	0.105716	TRUE
Chrm5	cholinergic receptor, muscarinic 5	Chrm5	0.01	0.01	Chrm5	0.01	0.01	Chrm5	0.01	1	Chrm5	3.46	4.31	3	4.32	4.57	Chrm5	4.11	5.41	6.12	5.4	6.04	Chrm5	3.932	5.416	5.416	1.36806	0.0551981	TRUE	Chrm5	1.12	1.97	1.58	1.44	1.56	Chrm5	0.44	1.27	1.92	2.5	2.36	Chrm5	1.534	2.0125	2.0125	1.29284	0.285368	TRUE
Kcnk13	potassium two pore domain channel subfamily K member 13	Kcnk13	0.82	0.94	Kcnk13	0.75	0.7	Kcnk13	0.88	0.823864	Kcnk13	0.51	0.76	0.47	0.58	0.61	Kcnk13	0.85	0.68	0.9	0.8	1.01	Kcnk13	0.586	0.848	0.848	1.38192	0.0551981	TRUE	Kcnk13	1.78	1.6	1.24	1.58	1.54	Kcnk13	1.08	1.67	2.01	1.34	1.72	Kcnk13	1.548	1.685	1.685	1.08313	0.661954	TRUE
[truncated: 29,900 more rows]
