# Supplementary material for: Transcriptional Activation, Deactivation and Rebound Patterns in Cortex, Hippocampus and Amygdala in Response to Ketamine Infusion in Rats
Source: Front Mol Neurosci. 2022 May 30;15:892345. doi: 10.3389/fnmol.2022.892345 (PMC9190438; doi:10.3389/fnmol.2022.892345)
Supplement: Supplementary file 4 [file Table_4.XLSX]

## Sheet: Info
	Supplementary Table 4. Raw count data for the female animals. Expression data calculated in MAGIC, as described in the methods resulted in the expression values shown in this table. Raw count data presented in this table were used to perform the limma analysis, which accepts raw read counts as an input. See more details on the groups and samples in Supplementary Table 3.

## Sheet: Data
		Female Frontal Cortex Control		Female Frontal Cortex 10Hr			Female Hippocampus Control						Female Hippocampus 10Hr						Female Amygdala Control						Female Amygdala 10Hr
Gene	Name	KC_FC_F	KC_FC_F	K10_FC_F	K10_FC_F	Gene	KC_HIP_F	KC_HIP_F	KC_HIP_F	KC_HIP_F	KC_HIP_F	Gene	K10_HIP_F	K10_HIP_F	K10_HIP_F	K10_HIP_F	K10_HIP_F	Gene	KC_AMG_F	KC_AMG_F	KC_AMG_F	KC_AMG_F	KC_AMG_F	Gene	K10_AMG_F	K10_AMG_F	K10_AMG_F	K10_AMG_F
A1bg	alpha-1-B glycoprotein	6	12	4	0	A1bg	12	8	12	19	0	A1bg	6	4	0	6	7	A1bg	4	4	10	12	6	A1bg	0	0	2	4
A1cf	APOBEC1 complementation factor	0	2	4	2	A1cf	0	0	0	2	0	A1cf	0	0	0	2	2	A1cf	2	0	0	0	0	A1cf	0	0	0	0
A2m	alpha-2-macroglobulin	0	0	0	0	A2m	0	0	1	0	0	A2m	0	0	0	0	2	A2m	1	1	0	0	0	A2m	0	0	0	0
A2ml1	alpha-2-macroglobulin-like 1	20	43	18	14	A2ml1	16	18	2	31	24	A2ml1	14	16	8	25	16	A2ml1	72	102	34	55	39	A2ml1	44	59	30	51
A3galt2	alpha 1,3-galactosyltransferase 2	129	217	87	148	A3galt2	127	195	120	176	140	A3galt2	181	230	221	155	307	A3galt2	190	400	160	248	318	A3galt2	155	240	280	294
A4galt	alpha 1,4-galactosyltransferase	0	4	0	4	A4galt	2	2	0	2	2	A4galt	0	0	2	0	0	A4galt	2	14	4	0	9	A4galt	0	2	0	2
A4gnt	alpha-1,4-N-acetylglucosaminyltransferase	2	2	4	0	A4gnt	0	0	0	0	4	A4gnt	0	0	0	2	0	A4gnt	0	0	0	0	6	A4gnt	0	6	4	2
AA926063	AA926063gene	6	30	14	30	AA926063	4	2	2	6	0	AA926063	6	8	0	2	10	AA926063	13	10	10	4	2	AA926063	4	2	6	4
Aaas	aladin WD repeat nucleoporin	1300	2104	1354	1264	Aaas	1483	1577	1361	1930	1562	Aaas	1689	2008	1677	2455	1402	Aaas	1698	1924	1380	1407	1323	Aaas	964	1147	1452	1376
Aacs	acetoacetyl-CoA synthetase	3676	6496	3443	2775	Aacs	2839	3731	2754	3813	2819	Aacs	3234	3457	2817	4333	2873	Aacs	4392	5090	3878	4044	3878	Aacs	2596	3539	3922	3387
Aadac	arylacetamide deacetylase	0	0	0	0	Aadac	0	0	0	0	0	Aadac	0	0	0	0	0	Aadac	0	0	0	0	0	Aadac	0	0	0	0
Aadacl2	arylacetamide deacetylase-like 2	0	0	0	0	Aadacl2	0	0	0	0	0	Aadacl2	0	0	0	0	0	Aadacl2	0	0	0	0	0	Aadacl2	0	0	0	0
Aadacl3	arylacetamide deacetylase-like 3	0	0	0	0	Aadacl3	0	0	0	0	0	Aadacl3	0	0	0	0	0	Aadacl3	0	0	0	0	0	Aadacl3	0	0	0	0
Aadacl4	arylacetamide deacetylase-like 4	0	0	0	0	Aadacl4	0	0	0	0	0	Aadacl4	0	0	0	0	0	Aadacl4	0	0	0	0	0	Aadacl4	0	0	0	0
Aadat	aminoadipate aminotransferase	1681	2221	2422	1230	Aadat	484	885	586	734	660	Aadat	1042	1303	596	1206	678	Aadat	516	959	445	578	642	Aadat	846	411	784	834
Aaed1	AhpC/TSA antioxidant enzyme domain containing 1	3133	5475	3696	3990	Aaed1	1697	1947	1405	2099	1742	Aaed1	2006	2345	2300	3057	1781	Aaed1	2405	3598	2084	2211	2012	Aaed1	1668	2247	2825	2014
Aagab	alpha- and gamma-adaptin binding protein	11466	19519	13033	11849	Aagab	5131	5600	4805	6607	5302	Aagab	6172	7127	6291	8946	5707	Aagab	7217	7194	5559	5384	5241	Aagab	4437	5494	6827	5362
Aak1	AP2 associated kinase 1	62415	98992	72784	71858	Aak1	58085	74291	62576	78947	58146	Aak1	71775	87059	75975	105839	67990	Aak1	58089	65760	47157	50998	47071	Aak1	38530	53739	65722	47093
Aamdc	adipogenesis associated, Mth938 domain containing	304	595	392	334	Aamdc	232	224	250	342	364	Aamdc	310	418	322	476	241	Aamdc	328	387	263	306	320	Aamdc	200	256	434	361
Aamp	angio-associated, migratory cell protein	13230	20200	13987	13066	Aamp	13709	14801	13185	17751	14667	Aamp	16477	18648	17939	23832	14594	Aamp	15095	19076	12248	13318	12073	Aamp	9378	12126	15984	12424
Aanat	aralkylamine N-acetyltransferase	34	46	34	24	Aanat	34	18	15	27	20	Aanat	24	28	26	28	16	Aanat	55	59	16	12	50	Aanat	14	12	17	31
Aar2	AAR2 splicing factor homolog	2661	4532	3045	2497	Aar2	2415	2663	2338	3671	2976	Aar2	2918	3288	3166	4237	2955	Aar2	2889	3788	2599	2946	2457	Aar2	1828	2667	3308	2796
Aard	alanine and arginine rich domain containing protein	109	356	133	128	Aard	103	131	107	160	152	Aard	108	105	92	138	100	Aard	156	123	117	126	120	Aard	56	73	109	83
Aars	alanyl-tRNA synthetase	13358	20627	15655	13629	Aars	17495	21450	17827	24152	19016	Aars	21312	27742	24075	31332	20887	Aars	20370	29196	17523	18737	16895	Aars	14422	18725	22500	18070
Aars2	alanyl-tRNA synthetase 2, mitochondrial	1044	1793	1021	1061	Aars2	1015	1355	1190	1271	974	Aars2	1317	1373	1118	1781	1234	Aars2	1122	1537	1084	1281	1151	Aars2	873	1160	1224	1008
Aarsd1	alanyl-tRNA synthetase domain containing 1	3949	6485	4099	3427	Aarsd1	3287	4016	3650	4306	3011	Aarsd1	3979	4229	3648	6088	3698	Aarsd1	4113	4801	3483	3622	3465	Aarsd1	2373	3346	4344	3173
Aasdh	aminoadipate-semialdehyde dehydrogenase	1693	2962	2041	2007	Aasdh	1468	1548	1357	1778	1512	Aasdh	1757	1902	1909	2615	1661	Aasdh	1710	2085	1585	1612	1368	Aasdh	1171	1544	2037	1530
Aasdhppt	aminoadipate-semialdehyde dehydrogenase-phosphopantetheinyl transferase	5188	7808	4366	4607	Aasdhppt	2151	3336	2512	2774	1822	Aasdhppt	2794	3033	2268	3704	3036	Aasdhppt	2566	3186	2449	2752	2462	Aasdhppt	1895	2726	2685	2094
Aass	aminoadipate-semialdehyde synthase	892	1450	1350	1347	Aass	676	817	643	757	723	Aass	1142	971	1030	1400	636	Aass	858	1092	717	940	880	Aass	986	1066	1497	1050
Aatf	apoptosis antagonizing transcription factor	1350	2082	1379	1575	Aatf	757	975	827	1052	764	Aatf	940	1191	971	1458	934	Aatf	925	1029	849	894	731	Aatf	636	1037	1195	783
Aatk	apoptosis-associated tyrosine kinase	6877	11488	7383	7576	Aatk	12142	17641	15123	17043	9516	Aatk	17773	19188	12619	22018	18518	Aatk	11799	13877	10170	14292	12263	Aatk	9341	11398	12452	10915
Abat	4-aminobutyrate aminotransferase	10110	15100	10811	11138	Abat	15044	17776	13262	19098	14459	Abat	19253	21064	18002	25262	16182	Abat	20392	31197	15681	18311	17696	Abat	13796	15920	20577	18909
Abca1	ATP binding cassette subfamily A member 1	5035	8240	3400	2709	Abca1	6043	9901	8179	11154	7926	Abca1	7917	9228	6637	8408	5988	Abca1	6607	13144	9435	10265	8465	Abca1	4724	3994	5341	5087
Abca12	ATP binding cassette subfamily A member 12	62	112	153	95	Abca12	84	55	43	94	46	Abca12	36	108	127	101	64	Abca12	284	110	44	100	103	Abca12	179	299	136	113
Abca13	ATP binding cassette subfamily A member 13	65	90	90	52	Abca13	46	39	40	81	56	Abca13	77	90	54	75	21	Abca13	95	64	55	107	57	Abca13	62	20	94	33
Abca14	ATP-binding cassette, subfamily A (ABC1), member 14	8	20	13	4	Abca14	6	2	4	10	6	Abca14	17	0	10	16	6	Abca14	8	8	2	2	8	Abca14	4	4	7	16
Abca15	ATP-binding cassette, subfamily A (ABC1), member 15	0	0	0	0	Abca15	0	0	0	0	0	Abca15	0	0	0	0	6	Abca15	0	0	0	0	0	Abca15	0	0	0	0
Abca16	ATP-binding cassette, subfamily A (ABC1), member 16	0	6	2	4	Abca16	0	0	0	6	4	Abca16	2	0	2	0	0	Abca16	2	0	0	0	3	Abca16	0	1	2	1
Abca17	ATP-binding cassette, subfamily A (ABC1), member 17	132	235	115	89	Abca17	110	132	121	86	94	Abca17	126	153	119	142	125	Abca17	169	109	133	119	83	Abca17	50	84	89	110
Abca2	ATP binding cassette subfamily A member 2	14018	22356	13728	14282	Abca2	31024	40842	34026	46387	28880	Abca2	39701	47752	36120	54753	38879	Abca2	34297	44118	28435	38736	31252	Abca2	24272	29459	33533	29287
Abca3	ATP binding cassette subfamily A member 3	5161	9183	6030	4951	Abca3	13143	16270	14689	17576	13353	Abca3	16576	19497	17605	24632	15375	Abca3	14465	16528	12306	12218	11264	Abca3	8564	11397	14533	11355
Abca4	ATP binding cassette subfamily A member 4	64	100	85	101	Abca4	50	80	43	100	75	Abca4	70	86	96	114	102	Abca4	118	205	147	138	129	Abca4	88	91	130	120
Abca5	ATP binding cassette subfamily A member 5	7178	11221	7588	7667	Abca5	3525	3910	2860	4818	3698	Abca5	3750	5001	4645	5947	4246	Abca5	5156	6907	4498	4392	4064	Abca5	3478	4470	5200	4025
Abca6	ATP binding cassette subfamily A member 6	72	145	103	106	Abca6	63	98	45	79	92	Abca6	80	89	77	156	98	Abca6	61	56	56	60	75	Abca6	40	29	54	42
Abca7	ATP binding cassette subfamily A member 7	4473	7306	3160	4304	Abca7	3254	4951	3919	4160	2875	Abca7	5175	3886	3543	5954	4287	Abca7	2961	4049	2642	3587	3211	Abca7	1865	2883	3036	2535
Abca8	ATP binding cassette subfamily A member 8	2429	3498	2536	2412	Abca8	1782	1932	1843	2211	1913	Abca8	2136	2443	2187	3184	2213	Abca8	2383	3121	2364	2348	2100	Abca8	1610	2083	2817	2150
Abca8a	ATP-binding cassette, subfamily A (ABC1), member 8a	4556	6707	3953	4027	Abca8a	10812	13038	10394	16791	11329	Abca8a	12340	16792	14551	18402	14457	Abca8a	5489	9178	4858	6593	5547	Abca8a	4021	4876	6519	6569
Abca9	ATP binding cassette subfamily A member 9	335	406	304	364	Abca9	313	388	337	422	355	Abca9	370	457	477	634	300	Abca9	347	734	370	477	398	Abca9	284	385	468	407
Abcb10	ATP binding cassette subfamily B member 10	2959	4988	3528	3261	Abcb10	2254	2546	2112	2773	2365	Abcb10	3016	3228	3011	3878	2696	Abcb10	3250	4003	2718	2891	2609	Abcb10	1935	2442	2982	2890
Abcb11	ATP binding cassette subfamily B member 11	16	6	4	5	Abcb11	9	4	2	8	0	Abcb11	4	6	10	10	2	Abcb11	6	10	8	3	10	Abcb11	4	4	4	0
Abcb1a	ATP binding cassette subfamily B member 1A	4181	5683	4529	3672	Abcb1a	3669	4023	2973	4548	4153	Abcb1a	4526	4381	2595	5709	3193	Abcb1a	4997	6873	4010	4403	5138	Abcb1a	3091	2841	4060	3877
Abcb1b	ATP-binding cassette, subfamily B (MDR/TAP), member 1B	108	166	141	121	Abcb1b	1326	1728	1609	1550	1349	Abcb1b	1749	2085	1822	2306	1890	Abcb1b	58	54	50	38	42	Abcb1b	34	25	135	60
Abcb4	ATP binding cassette subfamily B member 4	1141	1882	1047	959	Abcb4	1225	1257	1015	1412	1131	Abcb4	1223	1267	1118	1548	1071	Abcb4	1384	1405	1051	1117	1229	Abcb4	688	846	1079	1125
Abcb5	ATP binding cassette subfamily B member 5	6	4	4	4	Abcb5	2	4	0	4	6	Abcb5	0	0	2	2	0	Abcb5	0	4	2	0	2	Abcb5	0	2	2	2
Abcb6	ATP-binding cassette, subfamily B (MDR/TAP), member 6	3348	6123	3569	3673	Abcb6	3433	4003	3320	4335	3542	Abcb6	4649	4706	4220	6388	3799	Abcb6	5459	5896	4581	4795	4662	Abcb6	3509	4657	5774	4985
Abcb7	ATP binding cassette subfamily B member 7	2148	3145	2020	2286	Abcb7	1348	1489	1157	1791	1140	Abcb7	1512	1805	1482	1975	1510	Abcb7	1130	1776	1020	1189	1275	Abcb7	863	1262	1410	1046
Abcb8	ATP binding cassette subfamily B member 8	3069	5335	3400	2783	Abcb8	3790	4038	3409	4588	3707	Abcb8	4372	4867	3984	6146	3735	Abcb8	4913	5902	3991	4372	4058	Abcb8	3019	3404	4741	4155
Abcb9	ATP binding cassette subfamily B member 9	2533	4302	2146	2081	Abcb9	2025	2831	2138	2180	1656	Abcb9	2265	2176	1838	2831	1957	Abcb9	2398	2837	2096	2369	2306	Abcb9	1523	1985	2107	1676
Abcc1	ATP binding cassette subfamily C member 1	4943	7774	4117	4268	Abcc1	3672	4075	3189	4896	3963	Abcc1	4022	4730	4001	5235	3437	Abcc1	4230	5311	3683	4072	3965	Abcc1	2702	2916	3638	3327
Abcc10	ATP binding cassette subfamily C member 10	691	1237	561	1643	Abcc10	740	1157	912	905	688	Abcc10	1113	1060	1505	1381	994	Abcc10	919	1174	944	1231	1037	Abcc10	726	1721	992	828
Abcc12	ATP binding cassette subfamily C member 12	47	82	34	19	Abcc12	22	8	26	32	16	Abcc12	16	24	14	34	9	Abcc12	21	34	43	22	38	Abcc12	15	18	29	30
Abcc2	ATP binding cassette subfamily C member 2	109	239	153	156	Abcc2	62	121	102	149	104	Abcc2	201	161	151	211	144	Abcc2	156	255	135	210	183	Abcc2	120	171	213	196
Abcc3	ATP binding cassette subfamily C member 3	307	523	287	267	Abcc3	190	204	155	250	240	Abcc3	211	281	285	345	209	Abcc3	317	526	270	298	328	Abcc3	212	293	308	358
Abcc4	ATP binding cassette subfamily C member 4	1151	1670	1329	1381	Abcc4	1503	1641	1245	1751	1638	Abcc4	1645	1810	1743	1606	1590	Abcc4	1825	2616	1435	1666	2096	Abcc4	1400	1387	1298	1909
Abcc5	ATP binding cassette subfamily C member 5	21265	35044	22080	23841	Abcc5	19079	20493	17760	24450	18189	Abcc5	24028	27454	25696	37089	20693	Abcc5	24394	28182	19879	21232	18706	Abcc5	16001	20272	25572	20621
Abcc6	ATP binding cassette subfamily C member 6	396	646	304	294	Abcc6	276	379	226	484	382	Abcc6	300	236	259	430	212	Abcc6	569	843	546	619	661	Abcc6	256	339	487	514
Abcc8	ATP binding cassette subfamily C member 8	2555	3657	1905	2142	Abcc8	2838	3741	3599	3912	3188	Abcc8	5084	4898	4592	5894	4115	Abcc8	2776	3604	2115	2476	2506	Abcc8	1585	1788	2006	1664
Abcc9	ATP binding cassette subfamily C member 9	1582	1894	1412	1608	Abcc9	2299	2591	1556	2358	2232	Abcc9	2485	2575	2155	3300	2047	Abcc9	2706	3300	1546	2054	2434	Abcc9	1319	1630	2137	2081
Abcd1	ATP binding cassette subfamily D member 1	996	1408	924	982	Abcd1	1225	1354	1245	1577	1240	Abcd1	1410	1544	1414	2084	1300	Abcd1	1612	1853	1242	1382	1313	Abcd1	942	1271	1503	1232
Abcd2	ATP binding cassette subfamily D member 2	7142	11776	6769	5926	Abcd2	3288	3886	3256	4087	3379	Abcd2	3595	3937	3581	4814	3329	Abcd2	3548	5062	2829	3405	3463	Abcd2	2514	2645	3343	3304
Abcd3	ATP binding cassette subfamily D member 3	11789	20142	12908	11348	Abcd3	10394	12079	9971	13957	11021	Abcd3	11788	14399	13105	17401	10994	Abcd3	11050	14157	9295	10317	9300	Abcd3	6843	9218	11560	9412
Abcd4	ATP binding cassette subfamily D member 4	343	614	427	340	Abcd4	400	439	467	581	526	Abcd4	583	626	476	688	416	Abcd4	561	615	443	484	566	Abcd4	278	358	501	488
Abce1	ATP binding cassette subfamily E member 1	13494	21709	13610	12723	Abce1	9631	11538	9231	12553	9355	Abce1	10922	14480	11677	16540	10833	Abce1	10274	13082	8743	9236	8112	Abce1	6718	9354	11128	8568
Abcf1	ATP binding cassette subfamily F member 1	11337	17740	11439	13634	Abcf1	7235	9531	7503	9303	7174	Abcf1	9867	11385	10219	13675	9024	Abcf1	8935	11085	7592	8529	7791	Abcf1	6423	8591	9536	8138
Abcf2	ATP binding cassette subfamily F member 2	10112	15467	10550	10110	Abcf2	7448	8945	7624	10120	7878	Abcf2	9164	10718	9484	13186	8322	Abcf2	9037	11316	7769	8524	7957	Abcf2	5826	8040	9627	7349
Abcf3	ATP binding cassette subfamily F member 3	5955	8735	6834	6380	Abcf3	4870	5667	4612	6335	5214	Abcf3	5826	7002	6392	8310	5340	Abcf3	5717	8041	4504	5294	4726	Abcf3	3810	4654	6098	4937
Abcg1	ATP binding cassette subfamily G member 1	4608	7337	6039	5252	Abcg1	8323	10177	8009	11669	8348	Abcg1	10297	12517	11200	14507	9618	Abcg1	10476	13208	8278	9029	8093	Abcg1	7059	8543	10149	8726
Abcg2	ATP-binding cassette, subfamily G (WHITE), member 2	1913	4213	1175	2093	Abcg2	889	1247	1184	1384	596	Abcg2	863	815	1457	1096	1052	Abcg2	1284	1626	1435	1396	748	Abcg2	651	1313	795	1492
Abcg3	ATP-binding cassette, subfamily G (WHITE), member 3	63	163	85	98	Abcg3	32	55	15	36	46	Abcg3	48	44	51	28	55	Abcg3	36	62	33	56	61	Abcg3	29	28	30	75
Abcg3l1	ATP-binding cassette, subfamily G (WHITE), member 3-like 1	551	892	557	486	Abcg3l1	252	319	251	366	184	Abcg3l1	201	319	331	322	275	Abcg3l1	345	675	369	421	278	Abcg3l1	303	296	348	492
Abcg3l3	ATP-binding cassette, subfamily G (WHITE), member 3-like 3	360	715	384	276	Abcg3l3	198	255	194	333	286	Abcg3l3	242	278	147	240	198	Abcg3l3	297	639	287	532	314	Abcg3l3	239	166	267	365
Abcg3l4	ATP-binding cassette, subfamily G (WHITE), member 3-like 4	239	458	258	202	Abcg3l4	167	180	146	234	144	Abcg3l4	131	173	165	258	162	Abcg3l4	196	331	181	240	196	Abcg3l4	95	101	195	175
Abcg4	ATP binding cassette subfamily G member 4	4786	8302	5705	5481	Abcg4	6030	8152	6151	7904	6519	Abcg4	9012	9567	8626	12312	7484	Abcg4	7130	9076	6057	6805	6168	Abcg4	4842	6422	8066	6292
Abcg5	ATP binding cassette subfamily G member 5	6	14	8	2	Abcg5	10	30	16	28	18	Abcg5	17	22	14	43	25	Abcg5	36	30	18	45	18	Abcg5	20	25	18	24
Abcg8	ATP binding cassette subfamily G member 8	0	4	4	2	Abcg8	0	2	6	4	0	Abcg8	2	2	2	1	4	Abcg8	6	10	8	0	9	Abcg8	0	2	2	2
Abhd1	abhydrolase domain containing 1	778	1387	773	627	Abhd1	1131	1315	1189	1597	1367	Abhd1	1171	1235	1243	1727	1050	Abhd1	1300	1494	935	1177	1223	Abhd1	614	740	961	1108
Abhd10	abhydrolase domain containing 10	3	0	0	0	Abhd10	0	1	0	1	0	Abhd10	0	0	0	0	0	Abhd10	0	0	0	0	0	Abhd10	0	0	0	0
Abhd11	abhydrolase domain containing 11	1031	1741	1079	974	Abhd11	685	916	795	1045	790	Abhd11	836	917	767	1189	790	Abhd11	1213	1317	911	978	999	Abhd11	640	849	1092	779
Abhd11os	abhydrolase domain containing 11, opposite strand	2	18	7	0	Abhd11os	0	2	2	4	0	Abhd11os	5	6	0	8	6	Abhd11os	2	8	2	4	4	Abhd11os	8	2	2	7
Abhd12	abhydrolase domain containing 12	9038	15990	10063	8472	Abhd12	7144	9080	6663	12243	9907	Abhd12	9394	10023	8617	14264	9495	Abhd12	8451	10000	6713	9148	8647	Abhd12	5269	6933	9491	8693
Abhd12b	abhydrolase domain containing 12B	0	0	0	0	Abhd12b	0	0	0	0	0	Abhd12b	0	0	0	0	0	Abhd12b	0	0	0	0	0	Abhd12b	0	0	0	0
Abhd13	abhydrolase domain containing 13	5504	8980	6358	5967	Abhd13	3905	5006	3522	5382	4164	Abhd13	4578	5955	5139	6862	4876	Abhd13	4083	5152	3377	3492	3171	Abhd13	2687	3745	4437	3496
Abhd14a	abhydrolase domain containing 14A	714	996	664	476	Abhd14a	657	902	581	642	850	Abhd14a	626	751	592	1116	744	Abhd14a	796	1087	707	578	903	Abhd14a	506	550	946	791
Abhd14b	abhydrolase domain containing 14b	949	1794	1153	1155	Abhd14b	803	729	737	1248	865	Abhd14b	1098	865	977	1374	559	Abhd14b	1279	1417	1017	1437	940	Abhd14b	739	1077	1188	919
Abhd15	abhydrolase domain containing 15	151	212	228	240	Abhd15	168	172	126	185	169	Abhd15	165	215	198	252	147	Abhd15	174	205	112	145	195	Abhd15	148	146	184	142
Abhd16a	abhydrolase domain containing 16A	3627	5225	2354	2378	Abhd16a	2570	4425	3010	3282	2267	Abhd16a	3457	3134	2522	4593	3500	Abhd16a	3432	3729	2706	3703	2839	Abhd16a	2070	2649	3160	2708
Abhd16b	abhydrolase domain containing 16B	6	8	0	10	Abhd16b	4	8	10	20	0	Abhd16b	2	2	2	8	4	Abhd16b	14	8	8	8	2	Abhd16b	2	10	8	4
Abhd17a	abhydrolase domain containing 17A	6578	12451	7011	7132	Abhd17a	5589	7397	5757	7496	5219	Abhd17a	7979	7596	7044	10139	6696	Abhd17a	6946	7212	5746	6550	6242	Abhd17a	4764	6542	6988	5828
Abhd17b	abhydrolase domain containing 17B	3305	5803	3723	3123	Abhd17b	3742	4149	3254	4902	3940	Abhd17b	4025	5282	4467	6068	4009	Abhd17b	3346	3919	2762	3023	2821	Abhd17b	2208	2934	3579	2836
Abhd17c	abhydrolase domain containing 17C	1392	2736	1478	1287	Abhd17c	2276	3053	2301	3214	2377	Abhd17c	2554	3333	2831	3806	2426	Abhd17c	2293	2016	1814	1848	1614	Abhd17c	1313	1820	2231	1763
Abhd18	abhydrolase domain containing 18	1705	2341	1743	1498	Abhd18	1132	1170	876	1264	1049	Abhd18	1186	1444	1176	1744	1016	Abhd18	1563	1787	1128	1298	1138	Abhd18	1031	1117	1573	1281
Abhd2	abhydrolase domain containing 2	4896	6210	4499	4314	Abhd2	4009	4474	3655	5493	3803	Abhd2	4720	5673	5039	6204	4522	Abhd2	5367	6302	4593	4832	4723	Abhd2	3452	4075	4589	3816
Abhd3	abhydrolase domain containing 3	8797	14785	8784	8726	Abhd3	8748	9805	7743	11189	8552	Abhd3	9546	10353	9308	12692	8333	Abhd3	11859	12855	9047	10777	9952	Abhd3	6616	8579	10946	10329
Abhd4	abhydrolase domain containing 4	5915	9037	6461	5242	Abhd4	6361	7227	5380	8774	7167	Abhd4	6852	8016	7674	9536	6475	Abhd4	7850	9743	5974	7499	6987	Abhd4	5075	5721	7451	8282
Abhd5	abhydrolase domain containing 5	2826	4984	2840	2606	Abhd5	2246	2345	1858	2823	2152	Abhd5	2393	2706	2647	3179	2130	Abhd5	2268	3239	1850	2341	2112	Abhd5	1421	1875	2337	1810
Abhd6	abhydrolase domain containing 6	5286	6505	5845	4793	Abhd6	4585	5519	4305	5594	4017	Abhd6	5468	6292	5686	8021	5046	Abhd6	4593	5136	3774	3806	3279	Abhd6	3010	3838	5095	3641
Abhd8	abhydrolase domain containing 8	9267	17979	8955	10218	Abhd8	5283	10375	6179	6457	3949	Abhd8	8183	7070	6270	10826	7186	Abhd8	8062	7679	6198	9254	6667	Abhd8	6278	9792	9898	7274
Abi1	abl-interactor 1	15830	24033	18332	14986	Abi1	17085	22190	17903	23755	17720	Abi1	19296	25825	21039	28205	18554	Abi1	13139	15131	10874	11284	11249	Abi1	8584	10412	13249	10473
Abi2	abl-interactor 2	27150	46840	29807	26435	Abi2	17485	20648	18758	23778	17331	Abi2	19765	25585	22398	28043	19023	Abi2	21634	25798	20231	18317	17205	Abi2	14400	18744	20958	16642
Abi3	ABI family, member 3	232	326	147	198	Abi3	190	259	256	253	199	Abi3	268	269	203	363	229	Abi3	300	268	300	316	348	Abi3	170	257	301	317
Abi3bp	ABI family member 3 binding protein	454	839	349	497	Abi3bp	243	267	175	402	517	Abi3bp	139	151	386	380	154	Abi3bp	1108	3624	933	1733	1151	Abi3bp	748	728	1051	681
Abl1	ABL proto-oncogene 1, non-receptor tyrosine kinase	951	1235	889	1168	Abl1	843	1109	735	1156	940	Abl1	1209	1428	1239	1671	1137	Abl1	1115	1591	845	939	970	Abl1	849	909	1176	993
Abl2	ABL proto-oncogene 2, non-receptor tyrosine kinase	10603	16711	12045	11434	Abl2	11147	13970	11654	14895	11482	Abl2	15386	18745	15957	20779	13099	Abl2	9882	11598	8862	8460	8065	Abl2	6435	8654	10355	7937
Ablim1	actin-binding LIM protein 1	15628	26474	15396	14494	Ablim1	12610	13760	12443	15008	13413	Ablim1	15520	16757	15046	20941	13833	Ablim1	16930	17690	13839	13810	14537	Ablim1	10281	13223	16346	13437
Ablim2	actin binding LIM protein family, member 2	9542	16668	11163	10530	Ablim2	5671	6735	5839	7436	5606	Ablim2	7295	7150	6255	9536	5222	Ablim2	10570	11452	8216	9142	8180	Ablim2	6817	8174	9877	7977
Ablim3	actin binding LIM protein family, member 3	3227	4968	2521	2671	Ablim3	2881	3171	3145	3268	2825	Ablim3	3702	3995	3136	4840	3102	Ablim3	3334	4969	2166	2540	2656	Ablim3	1669	2212	2792	2248
Abo	ABO blood group (transferase A, alpha 1-3-N-acetylgalactosaminyltransferase; transferase B, alpha 1-3-galactosyltransferase)	391	630	410	368	Abo	470	415	476	544	455	Abo	638	663	590	873	590	Abo	468	610	433	406	454	Abo	388	448	638	495
Abo2	histo-blood group ABO system transferase 2	0	0	0	0	Abo2	0	0	0	0	0	Abo2	1	0	0	0	0	Abo2	0	0	0	0	0	Abo2	0	0	0	0
Abr	active BCR-related	45863	75770	49542	44433	Abr	50134	64019	54962	64304	55487	Abr	65593	72262	62981	88164	56049	Abr	71990	79138	59002	61151	58167	Abr	45553	57996	71130	55212
Abra	actin-binding Rho activating protein	100	393	112	101	Abra	33	10	12	16	17	Abra	4	6	12	20	10	Abra	34	16	43	14	23	Abra	16	22	25	14
Abracl	ABRA C-terminal like	1082	2145	1386	1208	Abracl	994	1144	879	1261	955	Abracl	1222	1487	1231	1724	1001	Abracl	543	731	374	436	462	Abracl	432	577	689	617
Abt1	activator of basal transcription 1	1589	2475	1417	1339	Abt1	858	1279	1016	991	782	Abt1	1062	1184	784	1556	1018	Abt1	1058	1257	1028	1158	919	Abt1	776	996	1202	861
Abtb1	ankyrin repeat and BTB domain containing 1	1085	1886	1193	895	Abtb1	1162	1304	1214	1512	990	Abtb1	1443	1391	1091	1910	1139	Abtb1	1483	1723	1150	1599	1265	Abtb1	882	1044	1466	1181
Abtb2	ankyrin repeat and BTB domain containing 2	388	663	400	333	Abtb2	614	713	615	839	481	Abtb2	652	737	604	805	684	Abtb2	630	775	495	671	597	Abtb2	373	407	511	539
Ac1576	uncharacterized LOC102552783	53	54	67	48	Ac1576	29	45	19	21	29	Ac1576	31	32	34	21	0	Ac1576	11	58	30	3	19	Ac1576	40	32	13	18
Acaa1	acetyl-CoA acyltransferase 1A	653	1374	606	583	Acaa1	786	859	885	947	713	Acaa1	970	783	752	1194	759	Acaa1	921	943	864	1036	969	Acaa1	573	794	901	714
Acaa1b	acetyl-Coenzyme A acyltransferase 1B	2	11	4	4	Acaa1b	10	9	7	7	2	Acaa1b	12	7	11	9	11	Acaa1b	7	4	8	9	9	Acaa1b	5	3	19	12
Acaa2	acetyl-CoA acyltransferase 2	962	2094	1227	1331	Acaa2	1160	739	870	1560	1276	Acaa2	1168	954	1222	1280	882	Acaa2	1909	1268	1162	1914	1617	Acaa2	892	1178	1249	1241
Acaca	acetyl-CoA carboxylase alpha	8473	13595	8382	8180	Acaca	8928	10757	8572	12067	9021	Acaca	11725	13034	11323	14334	9842	Acaca	10066	13320	9157	9340	8960	Acaca	7136	8017	9745	7677
Acacb	acetyl-CoA carboxylase beta	897	1769	819	626	Acacb	951	877	1032	1215	888	Acacb	906	876	705	1197	647	Acacb	1403	1622	1249	1583	1229	Acacb	704	622	1101	1008
Acad10	acyl-CoA dehydrogenase family, member 10	1074	1414	863	1197	Acad10	829	1141	666	910	1303	Acad10	1208	966	1372	1548	758	Acad10	867	1305	660	789	1328	Acad10	529	968	825	617
Acad11	acyl-CoA dehydrogenase family, member 11	1144	1385	1103	773	Acad11	1085	1399	867	1441	1271	Acad11	1360	1394	931	1661	1187	Acad11	1192	1591	795	1154	1143	Acad11	750	644	1097	1152
Acad8	acyl-CoA dehydrogenase family, member 8	1885	2924	2059	1648	Acad8	1764	2074	1636	2171	1679	Acad8	2101	2302	1856	2743	1898	Acad8	1761	2196	1671	1792	1577	Acad8	1231	1524	1710	1678
Acad9	acyl-CoA dehydrogenase family, member 9	6752	10561	6536	6301	Acad9	4178	5543	4024	5718	4346	Acad9	4518	5731	4937	6803	4577	Acad9	4494	6220	4246	4743	3955	Acad9	2984	4505	4934	3859
Acadl	acyl-CoA dehydrogenase, long chain	1617	3113	2030	1466	Acadl	2144	1991	1829	2290	2189	Acadl	1789	2163	1812	2786	1540	Acadl	2406	2587	2002	2265	2262	Acadl	1461	1439	2129	1812
Acadm	acyl-CoA dehydrogenase, C-4 to C-12 straight chain	3406	5340	3629	3105	Acadm	2219	2230	1674	2847	2382	Acadm	2199	2624	2466	3290	1810	Acadm	2592	3733	1968	2193	2461	Acadm	1825	1790	2588	2513
Acads	acyl-CoA dehydrogenase, C-2 to C-3 short chain	533	919	602	437	Acads	609	735	724	858	582	Acads	651	577	515	951	623	Acads	634	699	607	743	642	Acads	410	472	774	554
Acadsb	acyl-CoA dehydrogenase, short/branched chain	6873	10759	6340	6377	Acadsb	4417	4795	3422	5671	4479	Acadsb	4493	5463	4724	7290	4206	Acadsb	6037	7390	5234	5660	5249	Acadsb	3719	4707	6492	5353
Acadvl	acyl-CoA dehydrogenase, very long chain	3228	5444	4032	3591	Acadvl	3378	3451	2988	4054	3523	Acadvl	3911	4539	4272	5555	3441	Acadvl	3371	4462	2707	3270	3053	Acadvl	2544	2682	3583	3317
Acan	aggrecan	170	281	205	207	Acan	786	914	845	1171	739	Acan	1017	1176	1057	1393	1018	Acan	512	868	471	545	476	Acan	336	386	549	452
Acap1	ArfGAP with coiled-coil, ankyrin repeat and PH domains 1	16	35	16	11	Acap1	12	12	6	16	14	Acap1	12	20	14	14	6	Acap1	24	30	15	38	17	Acap1	24	24	20	20
Acap2	ArfGAP with coiled-coil, ankyrin repeat and PH domains 2	15406	19554	15599	12932	Acap2	11941	13389	9357	14529	11605	Acap2	11971	16909	12924	18135	12097	Acap2	10670	13813	8702	9516	9364	Acap2	6704	7441	9493	8172
Acap3	ArfGAP with coiled-coil, ankyrin repeat and PH domains 3	9075	13756	9188	8365	Acap3	7948	10433	8710	9675	7565	Acap3	10476	10806	9319	13794	9492	Acap3	10341	9932	8474	9791	9009	Acap3	7374	9847	10646	9141
Acat1	acetyl-CoA acetyltransferase 1	7893	10753	8176	6425	Acat1	5220	7083	5056	6981	5087	Acat1	5517	7405	4970	7943	4592	Acat1	5889	7514	4997	5714	4875	Acat1	3971	3838	5438	4409
Acat2	acetyl-CoA acetyltransferase 2	1068	2403	1372	1069	Acat2	1174	1479	1349	1810	1404	Acat2	1332	1601	1630	2021	1181	Acat2	1481	1656	1280	1320	1362	Acat2	854	1191	1420	1017
Acat2l1	acetyl-CoA acetyltransferase 2-like 1	325	589	283	214	Acat2l1	255	284	269	422	331	Acat2l1	290	333	321	485	249	Acat2l1	330	435	340	352	309	Acat2l1	194	291	329	278
Acbd3	acyl-CoA binding domain containing 3	3275	5515	3517	3232	Acbd3	2592	2857	2404	3296	2492	Acbd3	2841	3574	3231	4484	2700	Acbd3	3178	4226	2628	2845	2506	Acbd3	2043	2637	3259	2475
Acbd4	acyl-CoA binding domain containing 4	4688	7434	3845	3233	Acbd4	4627	6257	4838	5724	4292	Acbd4	6502	5629	4473	6483	4602	Acbd4	3261	4630	2728	2835	2926	Acbd4	1811	2055	2606	2478
Acbd5	acyl-CoA binding domain containing 5	7856	12182	8483	8470	Acbd5	5570	5875	4567	7036	5329	Acbd5	6123	7401	6702	9256	5623	Acbd5	5121	6502	4035	4711	4425	Acbd5	3427	4349	5784	4621
Acbd6	acyl-CoA binding domain containing 6	2515	4119	2271	2372	Acbd6	1369	2203	1441	1810	1419	Acbd6	1854	1795	1512	2332	1707	Acbd6	1661	2040	1459	1790	1376	Acbd6	1104	1503	1609	1264
Acbd7	acyl-CoA binding domain containing 7	164	474	178	247	Acbd7	102	90	124	103	90	Acbd7	85	110	100	138	70	Acbd7	192	163	225	147	134	Acbd7	98	184	106	80
Accs	1-aminocyclopropane-1-carboxylate synthase homolog	199	267	234	125	Accs	275	302	278	332	381	Accs	274	362	315	347	250	Accs	367	466	318	373	414	Accs	258	281	332	340
Accsl	1-aminocyclopropane-1-carboxylate synthase-like	4	27	6	2	Accsl	8	6	8	12	16	Accsl	12	22	8	16	10	Accsl	2	10	4	10	2	Accsl	4	0	2	8
Acd	adrenocortical dysplasia homolog	2120	3644	2430	2006	Acd	2329	2452	2115	2865	2363	Acd	2807	2652	2475	3792	2251	Acd	2996	3397	2569	2762	2462	Acd	1935	2461	2913	2745
Ace	angiotensin I converting enzyme	477	651	531	516	Ace	957	1036	825	1219	872	Ace	1028	1165	943	1539	1010	Ace	1728	2893	1084	1305	1341	Ace	1067	1076	1506	1240
Ace2	angiotensin I converting enzyme 2	362	489	342	268	Ace2	245	297	152	303	245	Ace2	263	353	240	404	242	Ace2	301	439	217	245	286	Ace2	240	231	277	281
Ace3	angiotensin I converting enzyme (peptidyl-dipeptidase A) 3	0	2	2	4	Ace3	2	0	4	0	2	Ace3	2	0	0	0	2	Ace3	0	0	0	0	0	Ace3	4	0	0	0
Acer1	alkaline ceramidase 1	12	40	17	15	Acer1	8	8	4	14	8	Acer1	10	11	10	20	8	Acer1	38	7	31	20	15	Acer1	10	26	14	16
Acer2	alkaline ceramidase 2	1445	2340	5424	5400	Acer2	1215	1134	745	1124	1404	Acer2	5819	4768	4425	5976	4201	Acer2	1598	2077	977	1173	1997	Acer2	2804	3441	3912	4484
Acer3	alkaline ceramidase 3	2836	5253	2966	2911	Acer3	2012	2213	1837	2877	2094	Acer3	1986	2734	2107	2780	1966	Acer3	1815	2629	1475	1841	1569	Acer3	1082	1376	1760	1500
Ache	acetylcholinesterase	1214	2091	1105	1036	Ache	2306	3766	2810	2655	1957	Ache	3095	3018	2479	3816	2957	Ache	3143	5628	2392	3387	2875	Ache	2281	2709	2949	2754
Acin1	apoptotic chromatin condensation inducer 1	12671	19788	14491	14506	Acin1	11863	13844	11779	15142	11466	Acin1	16653	18131	15718	23675	13867	Acin1	15221	18663	11901	13566	13100	Acin1	10857	13492	17566	13496
Ackr1	atypical chemokine receptor 1	256	523	363	285	Ackr1	486	641	571	1139	673	Ackr1	671	598	581	901	871	Ackr1	721	747	508	920	634	Ackr1	411	494	501	656
Ackr2	atypical chemokine receptor 2	698	1011	774	682	Ackr2	332	461	267	405	315	Ackr2	369	573	423	529	322	Ackr2	505	488	387	317	392	Ackr2	308	344	482	294
Ackr3	atypical chemokine receptor 3	1317	1967	1062	947	Ackr3	790	981	1035	1193	1074	Ackr3	1250	1151	1235	2119	1217	Ackr3	964	1253	839	938	973	Ackr3	542	749	1035	780
Ackr4	atypical chemokine receptor 4	112	89	84	52	Ackr4	108	72	52	143	79	Ackr4	68	113	82	105	96	Ackr4	54	150	40	81	51	Ackr4	39	44	45	60
Acly	ATP citrate lyase	16256	26305	17581	14910	Acly	19775	23339	20501	27625	21896	Acly	23269	26513	25229	32770	20503	Acly	24079	33203	20605	22157	20851	Acly	15360	19790	25108	20120
Acmsd	aminocarboxymuconate semialdehyde decarboxylase	0	0	0	0	Acmsd	0	0	0	0	0	Acmsd	0	0	0	0	2	Acmsd	0	0	3	0	0	Acmsd	0	0	0	0
Acnat1	acyl-coenzyme A amino acid N-acyltransferase 1	0	6	6	0	Acnat1	0	4	2	0	2	Acnat1	0	4	0	4	0	Acnat1	5	2	0	5	2	Acnat1	3	2	4	2
Acnat2	acyl-coenzyme A amino acid N-acyltransferase 2	0	4	2	0	Acnat2	2	2	0	0	0	Acnat2	0	0	1	4	0	Acnat2	1	2	2	0	8	Acnat2	0	0	2	4
Aco1	aconitase 1	2404	3855	2638	2370	Aco1	3425	3564	3099	4474	3596	Aco1	3506	4184	3437	5168	3110	Aco1	4169	4885	3221	3800	3618	Aco1	2535	2994	3978	3557
Aco2	aconitase 2	48230	73032	56768	49999	Aco2	38225	44205	36802	50342	39046	Aco2	47095	52607	47746	65701	40794	Aco2	42313	53099	34817	37931	37083	Aco2	29475	35646	46021	37284
Acot1	acyl-CoA thioesterase 1	49	72	65	66	Acot1	93	94	72	152	118	Acot1	73	113	100	100	85	Acot1	136	135	138	151	110	Acot1	69	100	110	168
Acot11	acyl-CoA thioesterase 11	824	851	524	447	Acot11	710	995	624	1011	895	Acot11	1162	1002	925	1302	707	Acot11	753	1543	577	783	829	Acot11	742	592	912	846
Acot12	acyl-CoA thioesterase 12	22	0	12	35	Acot12	10	10	2	0	17	Acot12	31	12	18	24	4	Acot12	42	24	6	6	33	Acot12	10	31	28	28
Acot13	acyl-CoA thioesterase 13	1274	2685	1607	1360	Acot13	1091	1284	952	1628	1160	Acot13	1167	1437	1370	1927	1152	Acot13	1307	1342	1086	1051	1140	Acot13	704	1027	1454	891
Acot2	acyl-CoA thioesterase 2	416	894	767	545	Acot2	623	779	566	751	660	Acot2	608	706	686	1018	665	Acot2	752	871	673	774	739	Acot2	490	631	853	731
Acot3	acyl-CoA thioesterase 3	523	976	657	451	Acot3	607	678	502	661	608	Acot3	393	643	478	895	519	Acot3	771	794	610	673	593	Acot3	417	550	795	615
Acot4	acyl-CoA thioesterase 4	581	1018	573	429	Acot4	190	286	243	277	227	Acot4	235	269	236	260	163	Acot4	320	410	326	322	292	Acot4	223	292	271	216
Acot5	acyl-CoA thioesterase 5	46	88	47	63	Acot5	46	35	38	30	24	Acot5	30	12	28	39	32	Acot5	62	34	66	60	48	Acot5	39	32	50	20
Acot6	acyl-CoA thioesterase 6	32	117	98	61	Acot6	39	24	11	26	62	Acot6	4	34	16	69	22	Acot6	85	64	45	88	100	Acot6	41	75	98	57
Acot7	acyl-CoA thioesterase 7	8808	14866	7907	7580	Acot7	8569	11699	9126	11671	8780	Acot7	10363	10405	9760	15144	8798	Acot7	11618	13416	9769	11217	9349	Acot7	6629	9966	12403	8185
Acot8	acyl-CoA thioesterase 8	803	1206	871	466	Acot8	641	983	797	830	524	Acot8	736	1117	643	1130	650	Acot8	755	836	649	674	541	Acot8	429	508	687	552
Acot9	acyl-CoA thioesterase 9	5071	9208	4644	3846	Acot9	2783	3321	2879	3748	2932	Acot9	3134	3961	3263	4378	2805	Acot9	2709	3444	2391	2455	2274	Acot9	1499	2417	2655	2008
Acox1	acyl-CoA oxidase 1	4227	6327	5495	4341	Acox1	4639	5071	4352	5913	4812	Acox1	5821	6277	5533	7356	4752	Acox1	6110	7371	4867	5759	5159	Acox1	4056	4890	6463	5141
Acox2	acyl-CoA oxidase 2	18	16	25	18	Acox2	20	24	8	23	22	Acox2	14	25	24	32	28	Acox2	40	30	2	24	21	Acox2	16	14	25	21
Acox3	acyl-CoA oxidase 3, pristanoyl	3144	5185	2824	3101	Acox3	2777	3210	2622	3702	2958	Acox3	3311	3268	3275	4878	2387	Acox3	3517	4591	3082	3563	3513	Acox3	2091	2911	3793	2525
Acoxl	acyl-CoA oxidase-like	4	6	0	2	Acoxl	0	4	0	8	6	Acoxl	4	10	8	6	4	Acoxl	4	2	0	0	4	Acoxl	8	4	10	0
Acp1	acid phosphatase 1, soluble	4332	7161	3861	3566	Acp1	2468	2740	2313	3384	2469	Acp1	2551	3081	2781	4262	2503	Acp1	2640	3735	2482	2414	2252	Acp1	1669	2364	2907	2269
Acp2	acid phosphatase 2, lysosomal	4284	6865	4974	4698	Acp2	3772	4430	4071	5191	4308	Acp2	4702	5496	5235	7237	4454	Acp2	5129	6313	3984	4605	4091	Acp2	3310	4366	5761	4292
Acp5	acid phosphatase 5, tartrate resistant	62	135	99	68	Acp5	146	149	62	196	116	Acp5	161	137	75	183	142	Acp5	159	154	111	144	122	Acp5	103	120	152	109
Acp6	acid phosphatase 6, lysophosphatidic	511	743	558	511	Acp6	528	587	571	679	614	Acp6	625	811	684	928	570	Acp6	662	599	499	479	527	Acp6	352	418	526	372
Acp7	acid phosphatase 7, tartrate resistant	0	6	4	0	Acp7	0	2	0	0	0	Acp7	2	2	0	2	2	Acp7	6	19	7	11	0	Acp7	6	4	5	14
Acpp	acid phosphatase, prostate	2	4	6	4	Acpp	0	2	2	2	4	Acpp	0	2	16	4	4	Acpp	8	4	6	2	11	Acpp	2	5	7	12
Acpt	acid phosphatase, testicular	52	159	79	85	Acpt	62	74	55	106	49	Acpt	63	74	81	134	98	Acpt	81	112	51	92	73	Acpt	38	71	118	83
Acr	acrosin	61	55	37	45	Acr	12	44	18	30	33	Acr	30	25	39	84	30	Acr	56	120	43	44	52	Acr	41	29	36	81
Acrbp	acrosin binding protein	185	225	132	165	Acrbp	159	137	103	244	172	Acrbp	176	179	215	334	131	Acrbp	188	244	188	158	184	Acrbp	103	144	226	180
Acrv1	acrosomal vesicle protein 1	0	0	0	0	Acrv1	0	0	0	0	0	Acrv1	0	0	0	0	0	Acrv1	0	0	0	0	0	Acrv1	0	0	0	0
Acsbg1	acyl-CoA synthetase bubblegum family member 1	17185	24729	21438	19502	Acsbg1	17512	19282	16218	21040	20184	Acsbg1	22987	22372	21537	28816	16454	Acsbg1	23143	29496	17838	20603	22292	Acsbg1	16855	17878	24293	23264
Acsbg2	acyl-CoA synthetase bubblegum family member 2	0	2	4	4	Acsbg2	0	2	0	20	2	Acsbg2	0	2	0	2	0	Acsbg2	8	14	2	10	2	Acsbg2	0	8	2	4
Acsf2	acyl-CoA synthetase family member 2	3821	5263	3532	3688	Acsf2	3725	4145	3097	3750	3851	Acsf2	4004	3788	3569	5448	2871	Acsf2	5876	7269	4271	5494	5576	Acsf2	3607	4068	5499	5180
Acsf3	acyl-CoA synthetase family member 3	1293	2137	1134	1167	Acsf3	1112	1181	1013	1689	1370	Acsf3	1326	1291	1370	2207	1061	Acsf3	1641	1864	1374	1425	1379	Acsf3	880	1281	1766	1222
Acsl1	acyl-CoA synthetase long-chain family member 1	5792	8988	5791	5403	Acsl1	4656	5496	4334	6692	4970	Acsl1	4526	6117	5358	7066	4723	Acsl1	6503	8918	5455	6555	5545	Acsl1	4145	5587	6083	5359
Acsl3	acyl-CoA synthetase long-chain family member 3	35517	53142	40311	36266	Acsl3	23202	28684	20574	28996	25461	Acsl3	32489	36395	30704	41873	25142	Acsl3	25300	35708	20082	21231	24996	Acsl3	18818	21932	28233	25510
Acsl4	acyl-CoA synthetase long-chain family member 4	27472	44094	31531	30314	Acsl4	17746	21358	17864	22977	17259	Acsl4	20768	26142	23335	31164	20671	Acsl4	18978	21984	16449	15984	14330	Acsl4	12000	17266	19705	14811
Acsl5	acyl-CoA synthetase long-chain family member 5	6157	10290	5848	4749	Acsl5	6149	7645	6461	8301	6449	Acsl5	7228	7880	7570	10013	6696	Acsl5	4230	4970	3768	3638	3377	Acsl5	2430	3219	4434	3012
Acsl6	acyl-CoA synthetase long-chain family member 6	25827	39031	25505	24431	Acsl6	23527	25221	22509	28799	24833	Acsl6	25713	27343	25845	34144	21447	Acsl6	22649	31016	19280	20720	23248	Acsl6	14353	16434	20667	20303
Acsm1	acyl-CoA synthetase medium-chain family member 1	16	47	18	2	Acsm1	0	10	8	28	4	Acsm1	4	9	12	18	0	Acsm1	8	2	6	10	10	Acsm1	8	5	6	2
Acsm2a	acyl-CoA synthetase medium-chain family member 2A	2	4	0	0	Acsm2a	0	2	4	0	2	Acsm2a	2	2	0	4	0	Acsm2a	0	0	2	4	0	Acsm2a	0	0	0	2
Acsm3	acyl-CoA synthetase medium-chain family member 3	60	83	92	65	Acsm3	74	54	26	35	14	Acsm3	87	72	62	50	62	Acsm3	110	87	59	48	40	Acsm3	76	86	74	99
Acsm4	acyl-CoA synthetase medium-chain family member 4	39	59	23	44	Acsm4	29	44	24	34	30	Acsm4	28	41	29	39	36	Acsm4	44	36	34	34	17	Acsm4	10	17	18	30
Acsm5	acyl-CoA synthetase medium-chain family member 5	271	378	349	395	Acsm5	263	314	349	353	278	Acsm5	181	288	164	491	125	Acsm5	292	461	432	520	299	Acsm5	230	216	646	239
Acss1	acyl-CoA synthetase short-chain family member 1	4563	7514	3312	2674	Acss1	4401	4562	3985	5226	5439	Acss1	3793	4079	3837	5979	2809	Acss1	6469	7053	5164	5579	6352	Acss1	3160	3177	5092	4635
Acss2	acyl-CoA synthetase short-chain family member 2	4613	7470	5748	5021	Acss2	5593	6506	4924	7530	5870	Acss2	5966	6723	6704	8861	5417	Acss2	5371	6398	3875	4655	4813	Acss2	3127	3919	5328	5080
Acss3	acyl-CoA synthetase short-chain family member 3	1049	1852	1019	1041	Acss3	743	853	806	999	970	Acss3	791	986	745	1058	579	Acss3	1102	1848	813	1339	987	Acss3	887	856	1231	1063
Acta1	actin, alpha 1, skeletal muscle	630	941	675	503	Acta1	546	640	626	680	476	Acta1	629	538	477	745	530	Acta1	800	791	765	845	734	Acta1	602	652	810	641
Acta2	actin, alpha 2, smooth muscle, aorta	353	496	273	265	Acta2	777	1163	788	1488	1266	Acta2	1410	1197	959	1496	816	Acta2	1954	8132	1235	2501	1937	Acta2	1173	1682	1398	1129
Actb	actin, beta	38975	74996	37494	32907	Actb	60553	107996	67270	85596	66069	Actb	72661	86429	79371	106354	69351	Actb	57876	68605	48102	59966	49078	Actb	35197	50334	57578	46914
Actbl2	actin, beta-like 2	8	16	6	6	Actbl2	6	0	2	2	6	Actbl2	2	2	2	0	0	Actbl2	6	4	4	6	4	Actbl2	0	2	2	6
Actc1	actin, alpha, cardiac muscle 1	4	6	2	2	Actc1	2	8	8	0	4	Actc1	9	6	2	4	0	Actc1	2	7	4	0	0	Actc1	0	2	0	0
Actg1	actin, gamma 1	4004	9721	4776	2834	Actg1	7318	7725	6882	9994	8187	Actg1	6914	7730	7277	10371	6439	Actg1	9618	8575	8376	8263	7278	Actg1	4709	6658	8050	6848
Actg2	actin, gamma 2, smooth muscle, enteric	6	4	6	2	Actg2	4	16	4	16	20	Actg2	8	24	16	24	14	Actg2	38	273	16	58	40	Actg2	12	26	16	16
Actl10	actin-like 10	336	566	173	250	Actl10	86	106	64	132	97	Actl10	81	82	98	128	102	Actl10	225	223	174	189	238	Actl10	141	137	200	165
Actl11	actin-like 11	1	4	2	0	Actl11	2	6	4	0	0	Actl11	0	0	0	0	0	Actl11	0	0	4	0	0	Actl11	0	4	0	0
Actl6a	actin-like 6A	726	1254	779	614	Actl6a	637	712	624	882	679	Actl6a	606	863	711	1051	652	Actl6a	751	861	591	651	588	Actl6a	518	609	689	621
Actl6b	actin-like 6B	4474	7781	3945	3384	Actl6b	3908	5218	4273	5239	4409	Actl6b	4726	5061	4283	6952	4194	Actl6b	5399	5960	4338	4912	4361	Actl6b	3117	3969	4816	3645
Actl7a	actin-like 7a	6	12	27	14	Actl7a	14	32	22	34	14	Actl7a	22	31	30	51	26	Actl7a	25	24	12	14	22	Actl7a	4	26	29	18
Actl7b	actin-like 7b	0	10	12	6	Actl7b	4	4	8	12	4	Actl7b	0	8	14	12	15	Actl7b	6	6	12	4	0	Actl7b	4	8	2	4
Actl9	actin-like 9	2	0	0	0	Actl9	0	0	0	0	0	Actl9	0	0	0	0	0	Actl9	0	0	0	0	0	Actl9	0	0	0	0
Actl9b	actin-like 9b	0	0	0	0	Actl9b	0	0	0	0	0	Actl9b	0	0	0	0	0	Actl9b	0	0	0	0	0	Actl9b	0	0	0	0
Actn1	actinin, alpha 1	9385	15221	9804	10967	Actn1	6040	7184	5892	7495	6923	Actn1	8392	8178	9142	11707	6838	Actn1	13403	14829	11281	11558	10599	Actn1	8262	11211	13235	9460
Actn2	actinin alpha 2	1520	2427	1201	1136	Actn2	2618	3273	3042	3316	2520	Actn2	3308	3352	3331	4951	2942	Actn2	2668	3189	1928	2291	1980	Actn2	1335	1719	2397	1799
Actn3	actinin alpha 3	33	94	70	33	Actn3	68	80	74	70	66	Actn3	80	69	42	83	58	Actn3	48	40	32	52	46	Actn3	64	37	55	26
Actn4	actinin alpha 4	12368	20022	9952	9523	Actn4	10250	12669	10234	13357	10208	Actn4	12377	12678	11820	16584	10607	Actn4	16218	19600	13073	14338	13246	Actn4	9494	11765	14579	11131
Actr10	actin-related protein 10 homolog	7940	12991	7881	6723	Actr10	5072	5907	4734	7103	5217	Actr10	5260	7069	5819	7966	5164	Actr10	5657	7281	4778	5277	4337	Actr10	3454	4840	5700	4256
Actr1a	ARP1 actin-related protein 1 homolog A, centractin alpha	25951	42613	32727	26126	Actr1a	20693	23588	21114	28583	21953	Actr1a	25275	30197	27928	37393	23786	Actr1a	25951	31155	21518	22761	20324	Actr1a	16743	22247	27008	22228
Actr1b	ARP1 actin-related protein 1 homolog B, centractin beta	23509	38336	23991	22483	Actr1b	20416	24024	20455	25715	19564	Actr1b	23826	26568	24038	33228	21966	Actr1b	21929	25294	17351	19497	18106	Actr1b	13762	18641	22056	17366
Actr2	ARP2 actin-related protein 2 homolog (yeast)	91687	150547	97661	85446	Actr2	66163	79868	63624	93825	66559	Actr2	70845	95324	82759	107566	74490	Actr2	63074	74015	55644	54405	49916	Actr2	39608	56309	64664	50080
Actr3	ARP3 actin-related protein 3 homolog (yeast)	21920	38156	24004	21485	Actr3	21354	26868	22913	29472	21521	Actr3	23702	31471	26208	34662	23225	Actr3	17743	20495	15228	15662	14006	Actr3	10796	14606	17998	13776
Actr3b	ARP3 actin-related protein 3 homolog B (yeast)	4244	7091	4170	3598	Actr3b	3433	4186	3484	4594	3604	Actr3b	3694	4415	4592	6072	3820	Actr3b	3890	3885	3512	3081	2887	Actr3b	2208	3322	3903	2673
Actr5	ARP5 actin-related protein 5 homolog	385	742	395	349	Actr5	370	461	393	466	376	Actr5	505	583	451	731	433	Actr5	529	581	461	525	404	Actr5	363	452	506	426
Actr6	ARP6 actin-related protein 6 homolog	3155	5632	3811	3232	Actr6	2049	2458	1904	2871	2172	Actr6	2076	2914	2576	3226	2177	Actr6	2237	2945	1933	2138	1879	Actr6	1423	1996	2300	1970
Actr8	ARP8 actin-related protein 8 homolog	5261	7909	5276	4709	Actr8	3190	4380	3268	4300	3134	Actr8	4110	4555	3984	5900	4224	Actr8	4131	5150	3448	3831	3591	Actr8	2812	3630	4334	3307
Actrt1	actin-related protein T1	0	0	0	0	Actrt1	0	0	0	0	0	Actrt1	0	0	0	0	0	Actrt1	0	0	0	0	0	Actrt1	0	0	0	0
Actrt2	actin-related protein T2	0	0	8	0	Actrt2	0	0	2	0	0	Actrt2	0	0	0	0	0	Actrt2	0	0	0	2	0	Actrt2	0	0	0	0
Actrt3	actin-related protein T3	8	18	8	18	Actrt3	12	8	17	15	8	Actrt3	12	22	8	21	12	Actrt3	4	10	4	6	11	Actrt3	14	8	8	8
Acvr1	activin A receptor type 1	1988	3855	2045	1638	Acvr1	3768	4398	4147	4898	3672	Acvr1	4196	5143	4365	6025	3716	Acvr1	2587	2785	1986	2240	2047	Acvr1	1629	2012	2636	1857
Acvr1b	activin A receptor type 1B	6763	10228	7841	7665	Acvr1b	5307	6320	5135	6902	5398	Acvr1b	7135	9020	7838	10255	6970	Acvr1b	7375	10004	6046	6633	5969	Acvr1b	5227	6783	7941	6018
Acvr1c	activin A receptor type 1C	787	1184	810	801	Acvr1c	395	386	371	413	355	Acvr1c	351	403	365	477	288	Acvr1c	188	104	212	158	200	Acvr1c	127	189	156	81
Acvr2a	activin A receptor type 2A	10051	17405	11428	10067	Acvr2a	8181	9190	7873	9934	8832	Acvr2a	10360	12272	11866	15773	10487	Acvr2a	17470	18343	16346	14857	12470	Acvr2a	11535	16864	23114	18215
Acvr2b	activin A receptor type 2B	3420	4759	3027	2997	Acvr2b	1720	1863	1369	2132	1653	Acvr2b	1851	2105	1567	2467	1444	Acvr2b	4771	5678	3874	4217	3826	Acvr2b	2794	3200	4031	3131
Acvrl1	activin A receptor like type 1	1254	1800	1184	1133	Acvrl1	985	1148	839	1171	875	Acvrl1	1372	1116	932	1593	1039	Acvrl1	1564	2344	1273	1776	1720	Acvrl1	1132	1257	1660	1394
Acy1	aminoacylase 1	1474	2395	1485	1479	Acy1	1191	1399	1172	1590	1466	Acy1	1622	1528	1489	1962	1290	Acy1	1660	2183	1265	1720	1580	Acy1	1049	1436	1717	1564
Acy3	aminoacylase 3	362	611	369	377	Acy3	428	459	430	602	475	Acy3	463	393	475	698	306	Acy3	596	634	461	498	485	Acy3	370	368	556	515
Acyp1	acylphosphatase 1	1341	2646	1380	1453	Acyp1	824	722	685	1087	790	Acyp1	953	1052	1073	1560	755	Acyp1	908	962	664	808	640	Acyp1	479	737	924	651
Acyp2	acylphosphatase 2	2997	6473	3063	2648	Acyp2	2566	3775	2620	3209	1903	Acyp2	2654	3040	2533	3641	2666	Acyp2	2259	2468	1988	2461	1790	Acyp2	1386	2002	2239	1894
Ada	adenosine deaminase	34	149	40	76	Ada	34	12	36	48	69	Ada	47	50	31	39	31	Ada	44	74	39	83	52	Ada	39	56	29	16
Adad1	adenosine deaminase domain containing 1	2	6	2	2	Adad1	0	2	0	2	0	Adad1	0	8	6	4	0	Adad1	2	2	0	2	0	Adad1	2	6	2	0
Adad2	adenosine deaminase domain containing 2	0	10	2	2	Adad2	0	2	10	4	0	Adad2	5	2	8	12	10	Adad2	3	5	21	5	2	Adad2	0	26	8	26
Adal	adenosine deaminase-like	1262	2468	1508	1344	Adal	993	1084	1064	1555	1346	Adal	1467	1472	1413	2082	960	Adal	1234	1354	1214	1286	1153	Adal	826	981	1440	963
Adam10	ADAM metallopeptidase domain 10	12575	18449	11549	11472	Adam10	7354	9323	6591	9765	7323	Adam10	8028	10471	9154	12454	7577	Adam10	8470	11801	7566	8160	7422	Adam10	5409	7270	8915	7067
Adam11	ADAM metallopeptidase domain 11	24216	39656	23512	26061	Adam11	29197	44678	36048	37925	24603	Adam11	46052	39529	30153	50561	36784	Adam11	25589	26913	20794	26307	23347	Adam11	17148	21141	25814	22617
Adam12	ADAM metallopeptidase domain 12	555	851	361	328	Adam12	724	971	697	1156	728	Adam12	849	1028	778	1360	918	Adam12	619	876	589	706	507	Adam12	407	542	668	558
Adam15	ADAM metallopeptidase domain 15	2195	3574	2370	2123	Adam15	3714	5094	4395	4977	3782	Adam15	4990	5275	4326	6782	4449	Adam15	4326	5085	3628	4132	3786	Adam15	2842	3547	4310	3646
Adam17	ADAM metallopeptidase domain 17	2602	4075	2502	2383	Adam17	2494	2523	2001	3655	2483	Adam17	2283	2943	2631	3220	2098	Adam17	2751	3721	2033	2708	2526	Adam17	1689	2102	2649	2308
Adam18	ADAM metallopeptidase domain 18	2	0	2	2	Adam18	2	2	2	0	4	Adam18	0	0	0	0	0	Adam18	2	0	0	0	2	Adam18	2	0	2	10
Adam19	ADAM metallopeptidase domain 19	2030	3602	1863	1762	Adam19	3808	5048	5242	5671	3484	Adam19	4528	4444	3765	5171	3784	Adam19	2470	3248	2505	3010	1900	Adam19	1511	1852	2624	1742
Adam1a	ADAM metallopeptidase domain 1A	590	1085	634	923	Adam1a	651	539	505	766	892	Adam1a	653	764	1022	992	513	Adam1a	804	836	674	784	904	Adam1a	393	805	776	614
Adam2	ADAM metallopeptidase domain 2	6	12	6	15	Adam2	4	2	0	4	0	Adam2	6	2	0	0	2	Adam2	4	2	0	4	0	Adam2	7	7	10	4
Adam22	ADAM metallopeptidase domain 22	45312	70598	46840	47413	Adam22	27360	35328	24978	38864	27200	Adam22	31663	40460	36565	45041	32414	Adam22	34747	45002	29709	30898	26772	Adam22	21796	28800	32400	24490
Adam23	ADAM metallopeptidase domain 23	21953	39869	19799	18172	Adam23	21321	27918	24731	27736	21495	Adam23	21974	30576	26054	34802	22903	Adam23	20375	33726	19534	16967	18092	Adam23	11982	15235	20025	14321
Adam24	ADAM metallopeptidase domain 24	0	2	2	4	Adam24	0	0	0	0	0	Adam24	0	0	0	0	0	Adam24	0	0	0	0	0	Adam24	0	0	0	0
Adam26a	a disintegrin and metallopeptidase domain 26A	0	0	0	0	Adam26a	0	0	0	0	0	Adam26a	0	0	0	0	0	Adam26a	0	0	0	0	0	Adam26a	0	0	0	0
Adam28	ADAM metallopeptidase domain 28	0	0	0	0	Adam28	0	0	0	0	0	Adam28	0	0	0	0	0	Adam28	0	0	0	0	0	Adam28	0	0	2	2
Adam30	ADAM metallopeptidase domain 30	0	6	0	0	Adam30	6	0	10	9	0	Adam30	0	6	6	3	4	Adam30	0	6	0	2	4	Adam30	0	0	2	8
Adam32	ADAM metallopeptidase domain 32	40	56	50	44	Adam32	247	75	24	59	45	Adam32	104	69	26	74	102	Adam32	257	124	89	86	57	Adam32	63	52	113	121
Adam33	ADAM metallopeptidase domain 33	353	720	213	138	Adam33	4	4	4	6	4	Adam33	8	0	6	8	4	Adam33	18	35	12	25	43	Adam33	16	8	0	14
Adam34	a disintegrin and metallopeptidase domain 34	0	0	0	0	Adam34	0	0	0	0	0	Adam34	0	0	0	0	0	Adam34	0	0	0	0	0	Adam34	0	0	0	0
Adam34l	a disintegrin and metalloprotease domain 34-like	0	0	0	0	Adam34l	0	0	0	0	0	Adam34l	0	0	0	0	0	Adam34l	0	0	0	0	0	Adam34l	0	0	0	2
Adam3a	ADAM metallopeptidase domain 3A	0	0	4	0	Adam3a	0	2	0	6	4	Adam3a	0	0	0	6	0	Adam3a	0	4	0	2	0	Adam3a	2	0	0	0
Adam4	a disintegrin and metalloprotease domain 4	110	205	91	87	Adam4	61	70	46	98	98	Adam4	60	78	72	143	36	Adam4	131	174	111	105	113	Adam4	73	83	133	106
Adam4l1	a disintegrin and metallopeptidase domain 4-like 1	856	1188	846	794	Adam4l1	495	501	369	494	444	Adam4l1	530	540	539	712	355	Adam4l1	652	739	480	485	455	Adam4l1	347	470	566	477
Adam5	a disintegrin and metallopeptidase domain 5	4	2	22	8	Adam5	6	9	2	0	17	Adam5	4	2	2	12	4	Adam5	20	14	10	11	10	Adam5	0	2	10	22
Adam6	a disintegrin and metallopeptidase domain 6	0	0	0	0	Adam6	0	0	0	0	0	Adam6	0	0	0	0	0	Adam6	0	0	0	0	0	Adam6	0	0	0	0
Adam7	ADAM metallopeptidase domain 7	0	0	0	0	Adam7	4	0	0	0	0	Adam7	2	4	0	0	0	Adam7	0	0	2	0	0	Adam7	0	0	0	0
Adam8	ADAM metallopeptidase domain 8	1024	1468	1618	1165	Adam8	712	659	666	860	718	Adam8	1051	1470	1104	1630	771	Adam8	1280	1434	1092	954	1115	Adam8	1298	1193	1568	1329
Adam9	ADAM metallopeptidase domain 9	6818	10081	7295	6396	Adam9	4744	5768	4421	6457	5164	Adam9	5973	7309	5653	7673	4967	Adam9	5691	7369	4435	5360	4920	Adam9	3919	4469	5907	5120
Adamdec1	ADAM-like, decysin 1	4	8	0	0	Adamdec1	0	0	0	2	0	Adamdec1	0	2	0	0	0	Adamdec1	2	0	0	0	0	Adamdec1	0	0	0	0
Adamts1	ADAM metallopeptidase with thrombospondin type 1 motif, 1	299	460	393	389	Adamts1	666	703	552	1091	550	Adamts1	1384	2018	1146	1186	2247	Adamts1	642	1019	603	758	526	Adamts1	656	885	723	695
Adamts10	ADAM metallopeptidase with thrombospondin type 1 motif, 10	2332	3840	2021	2780	Adamts10	2113	2859	2503	2633	1976	Adamts10	3984	3628	3360	5281	3500	Adamts10	2164	2846	1850	2577	2133	Adamts10	1820	2440	2796	2475
Adamts12	ADAM metallopeptidase with thrombospondin type 1 motif, 12	494	999	355	448	Adamts12	362	456	368	665	578	Adamts12	296	370	400	433	263	Adamts12	640	955	562	776	561	Adamts12	314	337	600	511
Adamts13	ADAM metallopeptidase with thrombospondin type 1 motif, 13	57	0	35	27	Adamts13	8	60	0	58	36	Adamts13	2	74	58	69	0	Adamts13	6	80	3	70	73	Adamts13	86	44	66	2
Adamts14	ADAM metallopeptidase with thrombospondin type 1 motif, 14	112	177	118	103	Adamts14	86	115	91	76	107	Adamts14	102	86	88	122	59	Adamts14	152	333	113	189	214	Adamts14	128	151	159	157
Adamts15	ADAM metallopeptidase with thrombospondin type 1 motif, 15	1244	2131	788	744	Adamts15	585	787	514	950	819	Adamts15	811	795	879	1253	706	Adamts15	836	1366	715	1067	718	Adamts15	449	707	956	817
Adamts16	ADAM metallopeptidase with thrombospondin type 1 motif, 16	40	128	25	11	Adamts16	62	110	85	125	116	Adamts16	31	53	39	61	51	Adamts16	65	79	60	63	61	Adamts16	32	40	42	49
Adamts17	ADAM metallopeptidase with thrombospondin type 1 motif, 17	351	578	349	359	Adamts17	250	345	274	304	329	Adamts17	422	459	427	572	311	Adamts17	269	321	271	326	285	Adamts17	170	319	299	248
Adamts18	ADAM metallopeptidase with thrombospondin type 1 motif, 18	93	133	113	202	Adamts18	80	134	98	153	117	Adamts18	92	127	77	183	112	Adamts18	173	157	118	235	111	Adamts18	69	187	288	168
Adamts19	ADAM metallopeptidase with thrombospondin type 1 motif, 19	146	315	242	378	Adamts19	137	176	229	272	217	Adamts19	197	123	140	154	177	Adamts19	248	296	279	317	183	Adamts19	140	241	232	179
Adamts2	ADAM metallopeptidase with thrombospondin type 1 motif, 2	610	783	591	848	Adamts2	397	768	302	520	418	Adamts2	913	636	569	1375	826	Adamts2	613	1099	809	1133	656	Adamts2	890	1607	1501	1211
Adamts20	ADAM metallopeptidase with thrombospondin type 1 motif, 20	2463	3513	3292	3174	Adamts20	2110	2492	1771	2693	1689	Adamts20	2670	3245	2681	3913	2156	Adamts20	1139	1458	1102	1170	1121	Adamts20	962	1141	1349	1139
Adamts3	ADAM metallopeptidase with thrombospondin type 1, motif 3	1368	2045	1533	1422	Adamts3	3918	5052	4914	5598	3202	Adamts3	4845	5763	4624	6169	4492	Adamts3	1629	1820	1272	1529	1202	Adamts3	1239	1257	1557	1503
Adamts4	ADAM metallopeptidase with thrombospondin type 1 motif, 4	499	773	416	347	Adamts4	2321	2111	1821	3563	1922	Adamts4	1938	3768	2698	3060	2579	Adamts4	1446	2141	952	1493	1315	Adamts4	896	1069	1134	899
Adamts5	ADAM metallopeptidase with thrombospondin type 1 motif, 5	153	253	112	164	Adamts5	121	188	99	143	95	Adamts5	142	164	148	179	111	Adamts5	234	289	165	226	153	Adamts5	129	138	184	152
Adamts6	ADAM metallopeptidase with thrombospondin type 1 motif, 6	838	1585	1215	1467	Adamts6	676	589	556	760	623	Adamts6	828	1112	857	995	737	Adamts6	592	763	595	541	673	Adamts6	501	744	727	691
Adamts7	ADAM metallopeptidase with thrombospondin type 1 motif, 7	66	115	42	75	Adamts7	128	135	107	163	110	Adamts7	157	202	191	275	149	Adamts7	174	268	98	259	138	Adamts7	99	133	157	157
Adamts8	ADAM metallopeptidase with thrombospondin type 1 motif, 8	155	299	128	98	Adamts8	109	47	41	71	66	Adamts8	82	114	80	109	87	Adamts8	74	144	104	75	63	Adamts8	69	90	93	65
Adamts9	ADAM metallopeptidase with thrombospondin type 1 motif, 9	510	755	494	596	Adamts9	702	1163	1119	1298	1044	Adamts9	1074	1697	1097	1604	1613	Adamts9	1530	2153	1438	1943	1204	Adamts9	876	1206	1796	1337
Adamtsl1	ADAMTS-like 1	467	642	351	336	Adamtsl1	982	1223	615	1364	1260	Adamtsl1	969	904	776	1695	755	Adamtsl1	1386	1769	1272	1322	1071	Adamtsl1	643	1120	1468	1042
Adamtsl2	ADAMTS-like 2	1282	2083	1265	1101	Adamtsl2	298	396	304	425	316	Adamtsl2	391	356	302	520	304	Adamtsl2	528	805	443	529	720	Adamtsl2	524	481	688	465
Adamtsl3	ADAMTS-like 3	582	1078	582	512	Adamtsl3	442	468	400	565	578	Adamtsl3	414	420	546	725	407	Adamtsl3	509	473	420	491	450	Adamtsl3	358	411	538	413
Adamtsl4	ADAMTS-like 4	143	237	165	192	Adamtsl4	195	225	153	183	329	Adamtsl4	294	373	416	561	252	Adamtsl4	276	575	170	305	291	Adamtsl4	216	315	350	288
Adamtsl5	ADAMTS-like 5	122	390	195	213	Adamtsl5	153	166	152	113	113	Adamtsl5	93	180	124	187	98	Adamtsl5	132	172	104	135	141	Adamtsl5	72	96	112	84
Adap1	ArfGAP with dual PH domains 1	12772	21363	13771	13093	Adap1	8800	10694	8892	12029	9269	Adap1	11706	12709	11232	16151	10549	Adap1	11971	12011	9665	10274	9365	Adap1	7296	9446	11763	9145
Adap2	ArfGAP with dual PH domains 2	740	1111	711	977	Adap2	458	558	354	462	404	Adap2	589	643	583	855	500	Adap2	610	940	396	680	627	Adap2	466	509	676	635
Adar	adenosine deaminase, RNA-specific	16697	26545	17990	17449	Adar	17568	19799	16629	23661	18525	Adar	21711	25792	23675	31851	20542	Adar	26349	34687	20615	23375	20444	Adar	16661	21375	26725	21166
Adarb1	adenosine deaminase, RNA-specific, B1	22680	39658	23776	25867	Adarb1	18615	21682	20904	23600	18157	Adarb1	26041	27158	24437	34218	22892	Adarb1	22536	30580	18213	19569	19613	Adarb1	16823	18482	23406	18320
Adarb2	adenosine deaminase, RNA-specific, B2	4433	6482	3900	3574	Adarb2	5005	6798	5317	7356	5208	Adarb2	5216	7189	5765	7801	5484	Adarb2	6200	11785	4775	5959	5608	Adarb2	3988	4615	5536	4601
Adat1	adenosine deaminase, tRNA-specific 1	406	804	515	368	Adat1	342	457	297	461	377	Adat1	455	453	530	681	341	Adat1	505	631	432	491	453	Adat1	354	534	590	432
Adat2	adenosine deaminase, tRNA-specific 2	846	1394	835	856	Adat2	560	710	474	829	509	Adat2	657	769	670	895	570	Adat2	663	966	606	598	602	Adat2	394	480	773	636
Adat3	adenosine deaminase, tRNA-specific 3	58	168	24	71	Adat3	12	129	37	14	4	Adat3	54	28	16	32	63	Adat3	36	28	40	90	64	Adat3	25	100	38	21
Adck1	aarF domain containing kinase 1	1455	2380	1543	1073	Adck1	1626	1941	1568	1875	1701	Adck1	1795	2181	1908	2856	1752	Adck1	1493	1779	1233	1366	1126	Adck1	998	1249	1604	1227
Adck2	aarF domain containing kinase 2	1671	2656	1517	1600	Adck2	1619	2329	1762	2092	1790	Adck2	1952	2290	1991	2941	1856	Adck2	1613	2079	1275	1708	1633	Adck2	1191	1413	1606	1339
Adck3	aarF domain containing kinase 3	2772	4285	3399	2610	Adck3	2277	2894	2516	3218	2393	Adck3	3064	3180	2793	4414	2581	Adck3	2964	3271	2502	2492	2334	Adck3	1803	2057	2914	2397
Adck4	aarF domain containing kinase 4	2623	4571	2630	2299	Adck4	1796	2188	1879	2360	1672	Adck4	2439	2329	1991	3210	2016	Adck4	2701	2442	2235	2496	2227	Adck4	1677	2088	2517	2002
Adck5	aarF domain containing kinase 5	854	1550	752	763	Adck5	862	1082	953	1216	819	Adck5	1286	1073	902	1353	1080	Adck5	1065	1248	1017	1080	1031	Adck5	647	817	931	968
Adcy1	adenylate cyclase 1	135561	205120	128798	131717	Adcy1	139939	176108	166416	183131	151896	Adcy1	201904	213837	182078	230433	191606	Adcy1	85173	61304	76801	69295	65933	Adcy1	50441	60819	76131	62451
Adcy10	adenylate cyclase 10 (soluble)	198	294	217	315	Adcy10	139	125	69	142	126	Adcy10	300	377	275	381	193	Adcy10	121	147	96	104	103	Adcy10	177	200	287	163
Adcy2	adenylate cyclase 2	19550	32524	20330	18550	Adcy2	11697	13846	11056	16489	12446	Adcy2	13541	15948	14011	19717	11858	Adcy2	12961	17359	11411	11875	11712	Adcy2	7825	9942	12357	8860
Adcy3	adenylate cyclase 3	4007	6699	3704	3511	Adcy3	6310	8860	7359	8523	6586	Adcy3	8507	8960	8698	12399	7794	Adcy3	5867	7787	4873	5322	5159	Adcy3	3343	5482	6179	4575
Adcy4	adenylate cyclase 4	175	268	217	202	Adcy4	228	232	177	254	245	Adcy4	424	364	358	463	333	Adcy4	340	452	218	325	311	Adcy4	278	347	383	317
Adcy5	adenylate cyclase 5	8424	13616	9172	9393	Adcy5	9740	11286	9016	12242	10161	Adcy5	12559	12085	11647	17332	10065	Adcy5	17659	22338	14518	15772	15962	Adcy5	12086	14935	18151	14934
Adcy6	adenylate cyclase 6	4608	7617	5332	4936	Adcy6	5505	6117	4948	6916	5791	Adcy6	7005	7205	6846	9846	6027	Adcy6	7937	10087	6602	7611	7041	Adcy6	5698	7399	9317	7720
Adcy7	adenylate cyclase 7	551	916	566	450	Adcy7	643	627	522	828	506	Adcy7	633	610	697	847	532	Adcy7	865	1733	674	924	749	Adcy7	536	715	832	916
Adcy8	adenylate cyclase 8	1040	1722	1143	932	Adcy8	1433	1811	1339	2057	1814	Adcy8	1113	1405	1278	1651	1280	Adcy8	3721	3795	3343	3448	2716	Adcy8	1960	2927	3422	2603
Adcy9	adenylate cyclase 9	9184	12942	10617	9783	Adcy9	16640	20975	18111	21361	15962	Adcy9	20678	25283	20791	28521	18033	Adcy9	9777	11179	7833	7620	7269	Adcy9	7176	8127	10505	7133
Adcyap1	adenylate cyclase activating polypeptide 1	3818	5842	3335	3328	Adcyap1	1337	1602	943	1732	1952	Adcyap1	1292	1336	1458	1901	1100	Adcyap1	2398	3955	1505	2582	2222	Adcyap1	1498	2593	2356	1683
Adcyap1r1	adenylate cyclase activating polypeptide 1 receptor type 1	11061	18176	15842	10961	Adcyap1r1	25822	29303	25393	32565	28114	Adcyap1r1	34652	37449	25549	48783	29421	Adcyap1r1	35553	41569	28077	31275	30915	Adcyap1r1	26059	25112	40948	36502
Add1	adducin 1	29641	46449	31917	30748	Add1	34882	41331	35762	44510	35133	Add1	38252	48523	44898	60158	34781	Add1	40547	51472	33199	34855	33871	Add1	26231	34402	42005	30563
Add2	adducin 2	38803	60350	34526	33828	Add2	41794	52086	43667	54529	42091	Add2	49323	56372	51626	67692	47282	Add2	47756	54326	38850	37869	38270	Add2	27159	37605	42800	33731
Add3	adducin 3	21026	31717	20075	17324	Add3	21409	24845	20049	28608	23350	Add3	23485	28068	22847	32633	20115	Add3	22082	28097	18417	21345	19877	Add3	14755	15664	21587	19558
Adgb	androglobin	120	287	160	112	Adgb	196	165	99	237	157	Adgb	78	224	182	278	163	Adgb	525	363	444	422	266	Adgb	276	281	288	341
Adgra1	adhesion G protein-coupled receptor A1	6376	9617	7596	7713	Adgra1	5202	6186	3520	6224	4574	Adgra1	5563	7117	5595	10169	6064	Adgra1	6535	6597	5250	5413	5239	Adgra1	4149	6471	8387	5729
Adgra2	adhesion G protein-coupled receptor A2	1502	2620	1257	1457	Adgra2	2334	2940	2318	3230	2539	Adgra2	2598	2557	2563	3978	2101	Adgra2	3707	5630	3184	4809	3661	Adgra2	2119	2657	3682	2890
Adgra3	adhesion G protein-coupled receptor A3	928	1633	1223	1003	Adgra3	1320	1355	1417	1713	1276	Adgra3	1502	1656	1554	2201	1319	Adgra3	1511	1594	988	1151	1184	Adgra3	951	974	1349	1443
Adgrb1	adhesion G protein-coupled receptor B1	19447	30239	16642	20206	Adgrb1	16209	25818	20312	20245	14631	Adgrb1	23938	20902	17515	29097	20350	Adgrb1	24040	28230	20841	28805	23794	Adgrb1	16476	23990	23700	19507
Adgrb2	adhesion G protein-coupled receptor B2	23566	38023	19032	24043	Adgrb2	24663	48771	34859	31110	20704	Adgrb2	42609	35115	26645	45820	35070	Adgrb2	26294	25651	23497	31582	25058	Adgrb2	18454	27747	25911	22577
Adgrb3	adhesion G protein-coupled receptor B3	13177	20726	13585	11512	Adgrb3	11326	14677	11361	16079	12241	Adgrb3	11553	14738	12921	17437	12077	Adgrb3	15023	16191	12611	12232	11675	Adgrb3	7899	10717	12744	10406
Adgrd1	adhesion G protein-coupled receptor D1	280	523	243	354	Adgrd1	138	152	134	194	139	Adgrd1	174	134	177	164	112	Adgrd1	222	275	231	247	288	Adgrd1	121	186	155	311
Adgre1	adhesion G protein-coupled receptor E1	1198	1681	849	729	Adgre1	711	926	554	812	661	Adgre1	835	844	719	1004	605	Adgre1	1042	1579	855	912	911	Adgre1	434	613	897	780
Adgre4	adhesion G protein-coupled receptor E4	37	60	20	18	Adgre4	17	20	16	31	4	Adgre4	14	18	15	18	10	Adgre4	6	24	4	18	10	Adgre4	2	6	8	6
Adgre5	adhesion G protein-coupled receptor E5	406	652	335	252	Adgre5	724	946	659	1110	892	Adgre5	624	753	651	1045	711	Adgre5	985	1418	846	1001	903	Adgre5	454	474	774	607
Adgrf1	adhesion G protein-coupled receptor F1	0	3	0	4	Adgrf1	0	4	0	0	0	Adgrf1	0	2	2	2	0	Adgrf1	0	6	0	0	0	Adgrf1	0	2	0	0
Adgrf2	adhesion G protein-coupled receptor F2	46	49	48	64	Adgrf2	75	39	60	54	34	Adgrf2	31	50	42	51	28	Adgrf2	14	16	14	8	4	Adgrf2	20	23	20	11
Adgrf3	adhesion G protein-coupled receptor F3	4	11	16	4	Adgrf3	12	14	15	8	4	Adgrf3	14	10	20	16	2	Adgrf3	12	9	14	12	14	Adgrf3	2	23	16	6
Adgrf4	adhesion G protein-coupled receptor F4	0	4	2	4	Adgrf4	0	3	0	0	0	Adgrf4	19	2	5	4	4	Adgrf4	4	2	0	0	2	Adgrf4	2	0	8	2
Adgrf5	adhesion G protein-coupled receptor F5	6176	9523	6693	6391	Adgrf5	7259	7354	5728	8630	8695	Adgrf5	7484	7382	6115	9355	5457	Adgrf5	8887	11203	7175	7961	9883	Adgrf5	4783	5066	6789	5930
Adgrg1	adhesion G protein-coupled receptor G1	7646	11902	8521	6591	Adgrg1	15125	16082	14755	20320	15638	Adgrg1	15859	17718	14924	22040	14272	Adgrg1	23622	26253	18444	22491	21088	Adgrg1	13562	16126	21129	20090
Adgrg2	adhesion G protein-coupled receptor G2	174	282	220	223	Adgrg2	374	283	214	502	354	Adgrg2	364	480	332	515	318	Adgrg2	283	481	194	328	228	Adgrg2	209	291	289	291
Adgrg3	adhesion G protein-coupled receptor G3	13	24	10	12	Adgrg3	18	27	20	28	20	Adgrg3	94	87	36	66	68	Adgrg3	46	24	15	32	20	Adgrg3	8	37	50	26
Adgrg5	adhesion G protein-coupled receptor G5	7	9	10	2	Adgrg5	6	3	20	6	10	Adgrg5	4	3	6	10	5	Adgrg5	7	25	9	11	4	Adgrg5	8	10	29	16
Adgrg6	adhesion G protein-coupled receptor G6	913	1351	947	986	Adgrg6	1622	2015	1502	2664	1533	Adgrg6	1461	2685	2162	2743	1788	Adgrg6	1359	2505	1047	1913	1121	Adgrg6	1066	1236	1558	1254
Adgrg7	adhesion G protein-coupled receptor G7	14	32	23	16	Adgrg7	14	4	4	12	16	Adgrg7	14	8	4	16	25	Adgrg7	10	27	14	23	12	Adgrg7	20	16	30	22
Adgrl1	adhesion G protein-coupled receptor L1	25979	38642	25732	27849	Adgrl1	35027	48106	39432	44303	35275	Adgrl1	48915	49509	47120	61277	42865	Adgrl1	47093	56108	37923	44202	41878	Adgrl1	33321	41333	46103	38106
Adgrl2	adhesion G protein-coupled receptor L2	8499	11974	10184	10092	Adgrl2	3817	4171	1946	5532	3802	Adgrl2	4619	5642	4347	6885	3863	Adgrl2	7656	8339	5743	5858	5957	Adgrl2	4326	6044	6587	5405
Adgrl3	adhesion G protein-coupled receptor L3	13074	20852	13899	13000	Adgrl3	8682	11467	7547	11310	9207	Adgrl3	9095	11326	9952	14577	8522	Adgrl3	16634	22606	14119	14608	14376	Adgrl3	9889	13901	17355	12852
Adgrl4	adhesion G protein-coupled receptor L4	2654	5346	3379	2929	Adgrl4	1528	1622	1334	1812	1336	Adgrl4	2351	2734	2270	3083	1821	Adgrl4	1763	2267	1782	1722	1396	Adgrl4	1679	1812	2190	1867
Adgrv1	adhesion G protein-coupled receptor V1	1340	2780	1425	1217	Adgrv1	1163	1433	1297	2271	1596	Adgrv1	1616	2032	1450	2254	1241	Adgrv1	1919	2129	2118	1891	1704	Adgrv1	1358	1343	1788	1855
Adh1	alcohol dehydrogenase 1 (class I)	21	55	24	30	Adh1	14	23	0	16	16	Adh1	10	6	28	6	9	Adh1	32	78	7	61	10	Adh1	32	10	35	16
Adh4	alcohol dehydrogenase 4 (class II), pi polypeptide	0	0	0	0	Adh4	0	0	0	0	0	Adh4	0	0	0	2	0	Adh4	0	0	0	0	0	Adh4	0	0	0	0
Adh5	alcohol dehydrogenase 5 (class III), chi polypeptide	3759	6663	4041	3009	Adh5	2788	3178	2756	3969	3199	Adh5	3017	3746	3306	4567	2883	Adh5	3585	3846	3045	3137	2750	Adh5	2136	2919	4001	2861
Adh6	alcohol dehydrogenase 6 (class V)	25	33	24	6	Adh6	10	19	3	20	17	Adh6	16	23	18	33	4	Adh6	26	27	19	30	22	Adh6	7	22	16	24
Adh6a	alcohol dehydrogenase 6A (class V)	0	0	0	0	Adh6a	0	0	0	0	0	Adh6a	0	0	0	0	0	Adh6a	0	0	0	0	0	Adh6a	0	0	0	0
Adh7	alcohol dehydrogenase 7 (class IV), mu or sigma polypeptide	2	8	8	8	Adh7	0	2	4	0	0	Adh7	0	8	6	6	2	Adh7	6	6	2	8	0	Adh7	2	2	2	4
Adhfe1	alcohol dehydrogenase, iron containing, 1	4009	6169	4357	3879	Adhfe1	2576	2962	2180	3785	3558	Adhfe1	3528	2872	2784	3965	2323	Adhfe1	3489	4492	2896	3734	4272	Adhfe1	2391	2714	3419	3432
Adi1	acireductone dioxygenase 1	1428	2133	1191	1563	Adi1	904	1321	803	1153	1060	Adi1	971	1045	1272	1602	990	Adi1	890	1365	801	1138	1102	Adi1	678	1236	1211	945
Adig	adipogenin	0	0	0	0	Adig	0	0	0	0	0	Adig	0	0	0	0	0	Adig	0	0	0	0	0	Adig	0	0	0	0
Adipoq	adiponectin, C1Q and collagen domain containing	0	2	0	0	Adipoq	0	4	0	7	0	Adipoq	0	4	4	2	2	Adipoq	0	0	0	2	2	Adipoq	0	0	5	0
Adipor1	adiponectin receptor 1	5788	9433	6460	6067	Adipor1	4677	5689	4538	6439	4978	Adipor1	5870	7201	6259	8864	5694	Adipor1	5510	6928	4416	5126	4588	Adipor1	3621	4842	6076	4664
Adipor2	adiponectin receptor 2	6894	10903	7783	6855	Adipor2	7462	9066	6328	9487	8692	Adipor2	10159	14553	11360	15028	9244	Adipor2	6951	10980	5531	6574	6821	Adipor2	5583	6949	8361	6509
Adk	adenosine kinase	5485	9159	6075	5219	Adk	3924	4462	3386	5537	4436	Adk	4999	4901	4434	6192	3847	Adk	3801	4682	3103	3236	3559	Adk	2460	2972	3849	3515
Adm	adrenomedullin	80	88	108	158	Adm	82	93	36	82	94	Adm	155	262	215	213	155	Adm	95	193	51	130	55	Adm	102	155	117	139
Adm2	adrenomedullin 2	0	0	0	0	Adm2	0	0	0	0	0	Adm2	0	0	0	0	0	Adm2	0	0	0	2	0	Adm2	0	0	0	0
Adnp	activity-dependent neuroprotector homeobox	18614	32318	21527	18179	Adnp	16410	19861	15858	21858	18149	Adnp	19894	23276	20313	27394	18212	Adnp	22730	26814	18987	20006	18452	Adnp	14563	18483	22524	19095
Adnp2	ADNP homeobox 2	1473	2674	1600	1621	Adnp2	1657	2352	1781	2439	2089	Adnp2	2295	2491	2346	3194	2039	Adnp2	2269	2875	1922	2202	1874	Adnp2	1483	2015	2388	1767
Ado	2-aminoethanethiol dioxygenase	704	1125	537	785	Ado	457	1048	632	646	436	Ado	786	810	613	900	696	Ado	591	534	487	636	492	Ado	441	735	747	458
Adora1	adenosine A1 receptor	10633	15605	11113	10556	Adora1	15044	18290	15800	19105	15764	Adora1	21155	24619	21942	28698	18847	Adora1	7376	10185	5523	5938	7376	Adora1	5733	7417	8889	7218
Adora2a	adenosine A2a receptor	227	378	308	291	Adora2a	154	276	172	157	168	Adora2a	141	152	148	250	196	Adora2a	628	1236	643	421	918	Adora2a	674	455	204	677
Adora2b	adenosine A2B receptor	330	695	383	380	Adora2b	452	533	410	483	438	Adora2b	474	434	490	542	312	Adora2b	639	660	517	560	497	Adora2b	339	448	395	523
Adora3	adenosine A3 receptor	2	0	0	0	Adora3	0	2	0	2	0	Adora3	4	0	2	2	0	Adora3	4	10	2	0	0	Adora3	4	0	2	0
Adpgk	ADP-dependent glucokinase	1599	2848	1505	1600	Adpgk	3418	2685	2252	5345	3643	Adpgk	2197	2522	3124	4202	3104	Adpgk	2522	3148	1716	2867	2309	Adpgk	1232	1850	2256	2162
Adprh	ADP-ribosylarginine hydrolase	1962	3407	1946	1793	Adprh	2329	3145	2393	3000	2130	Adprh	2586	2951	2428	3623	2615	Adprh	2655	2904	2331	2871	2364	Adprh	1713	2625	2610	2076
Adprhl1	ADP-ribosylhydrolase like 1	551	2426	1998	1956	Adprhl1	147	152	118	202	170	Adprhl1	187	180	183	300	177	Adprhl1	226	249	141	188	226	Adprhl1	201	247	288	183
Adprhl2	ADP-ribosylhydrolase like 2	1682	2992	1914	1460	Adprhl2	1573	1804	1485	1915	1669	Adprhl2	1916	2131	1942	2667	1690	Adprhl2	1813	2080	1436	1611	1552	Adprhl2	1115	1404	1779	1544
Adprm	ADP-ribose/CDP-alcohol diphosphatase, manganese-dependent	1351	2270	1579	1166	Adprm	851	1011	798	1065	1009	Adprm	902	1115	917	1300	774	Adprm	1143	1292	914	905	760	Adprm	631	889	960	795
Adra1a	adrenoceptor alpha 1A	3457	5426	3356	4471	Adra1a	1712	2195	1745	2553	1873	Adra1a	2473	2774	2747	3269	2352	Adra1a	2388	3147	2393	2417	2267	Adra1a	1881	2342	2788	1434
Adra1b	adrenoceptor alpha 1B	973	1525	852	736	Adra1b	112	122	90	102	133	Adra1b	111	100	82	145	106	Adra1b	329	290	284	372	370	Adra1b	218	318	345	260
Adra1d	adrenoceptor alpha 1D	1585	2595	1006	1114	Adra1d	3039	5505	4347	3876	2619	Adra1d	4545	4199	3982	6082	3954	Adra1d	536	311	291	540	560	Adra1d	190	433	634	247
Adra2a	adrenoceptor alpha 2A	593	1018	491	413	Adra2a	540	681	361	629	556	Adra2a	694	767	499	1000	573	Adra2a	1586	1518	1483	1429	1213	Adra2a	1011	1575	1970	1230
Adra2b	adrenoceptor alpha 2B	10	12	10	14	Adra2b	34	42	55	31	64	Adra2b	18	22	57	65	49	Adra2b	58	158	61	48	21	Adra2b	54	41	57	34
Adra2c	adrenoceptor alpha 2C	495	725	402	625	Adra2c	512	926	568	563	376	Adra2c	744	664	654	1159	523	Adra2c	595	634	621	633	558	Adra2c	531	862	821	503
Adrb1	adrenoceptor beta 1	223	454	94	162	Adrb1	69	276	62	75	40	Adrb1	70	81	42	86	60	Adrb1	106	129	95	186	101	Adrb1	93	160	106	67
Adrb2	adrenoceptor beta 2	179	297	179	184	Adrb2	115	178	95	155	145	Adrb2	138	163	131	199	88	Adrb2	176	176	155	184	189	Adrb2	115	116	140	124
Adrb3	adrenoceptor beta 3	17	53	15	26	Adrb3	20	28	28	38	34	Adrb3	8	26	14	33	20	Adrb3	14	34	22	19	28	Adrb3	10	20	20	24
Adrm1	adhesion regulating molecule 1	2459	4073	2029	2074	Adrm1	2485	3985	2731	3149	2223	Adrm1	3216	3492	2534	4263	2990	Adrm1	3153	3909	2734	3415	2722	Adrm1	2101	3094	3238	2540
Adsl	adenylosuccinate lyase	4765	8166	5439	5013	Adsl	4637	5529	5112	6452	5222	Adsl	6528	6656	6825	9213	5614	Adsl	5816	6118	4854	5104	4828	Adsl	3584	5140	6454	4750
Adss	adenylosuccinate synthase	7347	12823	7516	6704	Adss	5080	6474	4608	7144	5048	Adss	5677	8221	6489	8474	5641	Adss	4968	6573	3971	4593	4239	Adss	3056	4557	4828	3759
Adssl1	adenylosuccinate synthase like 1	215	361	150	128	Adssl1	80	92	34	96	86	Adssl1	64	75	61	64	64	Adssl1	117	215	96	111	115	Adssl1	84	43	80	74
Adtrp	androgen-dependent TFPI-regulating protein	202	351	281	158	Adtrp	119	114	73	149	128	Adtrp	151	144	86	148	63	Adtrp	176	150	116	140	121	Adtrp	95	82	117	64
Aebp1	AE binding protein 1	930	1465	827	761	Aebp1	1316	1921	1592	1768	1790	Aebp1	1651	2673	1322	2349	1418	Aebp1	3344	9348	2827	6445	3189	Aebp1	2829	2291	3481	3073
Aebp2	AE binding protein 2	5286	9346	6151	5318	Aebp2	3968	4430	3620	5311	4153	Aebp2	4324	5664	4739	6291	4159	Aebp2	5628	6766	4679	4737	4394	Aebp2	3562	4510	5207	4322
Aen	apoptosis enhancing nuclease	958	1584	919	710	Aen	741	937	642	943	781	Aen	1043	1344	916	1405	1139	Aen	1107	1319	862	1065	906	Aen	628	840	1036	816
Aes	amino-terminal enhancer of split	15272	32757	11581	13944	Aes	12566	24159	14727	18076	13118	Aes	16792	16109	13683	21450	14235	Aes	15436	16320	13235	18136	14508	Aes	9356	13817	14677	11751
Afap1	actin filament associated protein 1	1343	2054	1261	1363	Afap1	1922	2564	1865	2659	2174	Afap1	2265	2398	2342	3133	1798	Afap1	1969	3024	1763	2231	1811	Afap1	1420	1553	2024	1624
Afap1l1	actin filament associated protein 1-like 1	1349	3034	1247	1387	Afap1l1	771	696	677	1122	726	Afap1l1	755	737	770	922	788	Afap1l1	899	1035	785	943	780	Afap1l1	546	753	707	600
Afap1l2	actin filament associated protein 1-like 2	1020	1464	921	951	Afap1l2	1171	1478	1211	1587	1219	Afap1l2	1703	1480	1453	2229	1444	Afap1l2	1400	1848	1108	1548	1279	Afap1l2	752	929	1310	1311
Afdn	afadin, adherens junction formation factor	9295	14982	9046	8371	Afdn	9337	10832	9346	12356	9137	Afdn	10836	12721	11311	16086	9918	Afdn	10486	12633	9035	9222	8287	Afdn	6519	8500	10896	8041
Aff1	AF4/FMR2 family, member 1	1523	2207	1821	1773	Aff1	2734	3676	2822	3705	2626	Aff1	4746	6053	4816	6704	3984	Aff1	1814	2266	1360	1660	1746	Aff1	1454	1770	2163	1650
Aff2	AF4/FMR2 family, member 2	3589	6167	4512	4099	Aff2	2807	3531	2748	3772	3361	Aff2	3156	4330	3437	5161	3512	Aff2	5506	5770	5040	4766	4047	Aff2	3427	5121	6547	4626
Aff3	AF4/FMR2 family, member 3	5878	9194	6280	6646	Aff3	6287	7740	6140	7956	5948	Aff3	8272	9379	8086	10897	7373	Aff3	6295	6739	4859	5167	5208	Aff3	4056	5483	6165	4822
Aff4	AF4/FMR2 family, member 4	35559	53129	42931	42892	Aff4	24680	30746	23760	35332	26474	Aff4	33027	41179	35441	45410	32322	Aff4	27106	33864	23891	24582	22281	Aff4	20883	26061	30261	22985
Afg3l1	AFG3(ATPase family gene 3)-like 1 (S. cerevisiae)	1851	2747	1875	1829	Afg3l1	1320	1561	1067	1587	1316	Afg3l1	1570	1891	1550	1928	1732	Afg3l1	1413	1926	1059	1473	1338	Afg3l1	1011	1250	1244	1590
Afg3l2	AFG3 like matrix AAA peptidase subunit 2	6810	10454	7843	6971	Afg3l2	5554	6568	4930	6733	5417	Afg3l2	6514	7725	6993	9249	6283	Afg3l2	5990	8112	5013	5540	5050	Afg3l2	3907	5491	6404	5276
Afm	afamin	0	2	4	0	Afm	0	2	2	6	2	Afm	4	2	0	0	0	Afm	2	0	1	0	4	Afm	2	0	0	0
Afmid	arylformamidase	838	1338	838	691	Afmid	645	649	517	712	511	Afmid	524	562	495	663	482	Afmid	779	896	558	658	737	Afmid	394	463	539	588
Afp	alpha-fetoprotein	8	10	20	24	Afp	22	18	21	16	25	Afp	38	24	75	62	14	Afp	8	12	10	8	14	Afp	18	26	30	19
Aftph	aftiphilin	12277	18836	12816	11952	Aftph	7698	9521	7808	10499	7356	Aftph	9604	11405	10313	13241	8744	Aftph	8412	10873	7241	7489	6492	Aftph	5342	7368	8830	6638
Aga	aspartylglucosaminidase	1739	2755	1848	1446	Aga	1501	1755	1347	2222	1656	Aga	1512	2011	1613	2144	1407	Aga	1665	2439	1279	1586	1445	Aga	1065	1096	1422	1350
Agap1	ArfGAP with GTPase domain, ankyrin repeat and PH domain 1	14894	23355	17038	16918	Agap1	20681	23604	19616	27766	21197	Agap1	33543	32919	29533	37575	25466	Agap1	29780	39841	25740	28330	27225	Agap1	21531	26824	32447	27958
Agap2	ArfGAP with GTPase domain, ankyrin repeat and PH domain 2	77634	126758	74719	81301	Agap2	83614	123452	98557	103298	73794	Agap2	125725	109912	89942	137940	102273	Agap2	94436	89952	81067	90843	89637	Agap2	61890	77864	83637	77342
Agap3	ArfGAP with GTPase domain, ankyrin repeat and PH domain 3	13248	22898	11984	15447	Agap3	12073	20550	17216	16214	10196	Agap3	23131	17405	14435	23896	17582	Agap3	12263	12292	10751	13763	11711	Agap3	9018	12710	13112	10996
Agbl1	ATP/GTP binding protein-like 1	31	70	59	36	Agbl1	26	37	22	44	34	Agbl1	20	48	29	52	29	Agbl1	27	24	18	14	13	Agbl1	16	18	20	19
Agbl2	ATP/GTP binding protein-like 2	63	71	51	38	Agbl2	169	182	117	274	169	Agbl2	83	197	140	184	131	Agbl2	257	256	283	292	173	Agbl2	148	158	241	191
Agbl3	ATP/GTP binding protein-like 3	2214	3762	2191	2257	Agbl3	1526	1690	1447	2008	1696	Agbl3	1752	1845	1489	2474	1402	Agbl3	1856	2371	1829	1619	1685	Agbl3	1172	1345	1903	1657
Agbl4	ATP/GTP binding protein-like 4	2	6	1	3	Agbl4	4	2	0	4	2	Agbl4	2	14	2	0	4	Agbl4	2	4	4	3	1	Agbl4	0	0	2	0
Agbl5	ATP/GTP binding protein-like 5	1166	2124	1204	1326	Agbl5	757	837	663	1050	675	Agbl5	964	1129	982	1301	868	Agbl5	1314	1790	1080	1520	1204	Agbl5	815	1217	1258	1172
Ager	advanced glycosylation end product-specific receptor	115	277	144	145	Ager	169	166	188	221	155	Ager	264	208	164	350	161	Ager	263	302	167	253	242	Ager	138	184	194	212
Agfg1	ArfGAP with FG repeats 1	8357	13967	9076	8398	Agfg1	5543	6487	5233	7686	5378	Agfg1	6665	8350	6779	9452	5970	Agfg1	6141	7053	5250	5713	4995	Agfg1	4262	5719	6497	4516
Agfg2	ArfGAP with FG repeats 2	2277	3745	2887	2777	Agfg2	3254	4821	4464	3587	3196	Agfg2	5767	6738	5060	7909	5065	Agfg2	3177	3233	2579	2581	2373	Agfg2	2427	2712	3502	2486
Aggf1	angiogenic factor with G patch and FHA domains 1	5560	8770	5871	5890	Aggf1	3575	4414	3285	4907	3656	Aggf1	4512	5137	4437	6413	4002	Aggf1	3512	4200	2784	3029	2689	Aggf1	2358	3001	3578	2836
Agk	acylglycerol kinase	2987	4920	3173	2875	Agk	2331	2802	2221	3095	2426	Agk	2435	3194	2649	3751	2573	Agk	2939	3566	2612	2848	2538	Agk	1999	2775	3151	2198
Agl	amylo-alpha-1, 6-glucosidase, 4-alpha-glucanotransferase	7765	12311	9756	9174	Agl	7692	8868	6907	10450	7795	Agl	8747	11183	9736	14001	8635	Agl	8807	12478	7903	8951	7568	Agl	6553	8383	10913	9234
Agmat	agmatinase	20	18	25	17	Agmat	14	26	6	17	16	Agmat	12	15	16	31	7	Agmat	38	33	30	50	26	Agmat	40	28	32	34
Agmo	alkylglycerol monooxygenase	236	369	196	179	Agmo	275	249	194	477	294	Agmo	212	323	255	330	247	Agmo	331	450	221	378	319	Agmo	217	199	239	249
Ago1	argonaute 1, RISC catalytic component	8075	14211	8458	8391	Ago1	11960	13628	12735	15861	12049	Ago1	15011	17176	16762	20735	12628	Ago1	11365	14130	9035	9957	9553	Ago1	6886	9041	10881	8971
Ago2	argonaute 2, RISC catalytic component	1798	2240	1267	1772	Ago2	1545	2210	1789	1799	1507	Ago2	2808	2762	2628	3571	1959	Ago2	1982	3298	2235	1749	1644	Ago2	1478	2368	2789	1090
Ago3	argonaute 3, RISC catalytic component	9662	15640	9068	11839	Ago3	5528	5643	3576	6891	5194	Ago3	6393	7445	6826	8149	5292	Ago3	3879	4501	3609	3549	2959	Ago3	2768	3557	4101	2573
Ago4	argonaute 4, RISC catalytic component	1835	3439	2142	1759	Ago4	1732	1836	1516	2224	1715	Ago4	2149	2330	1911	2838	1677	Ago4	1731	2002	1429	1539	1443	Ago4	998	1185	1601	1321
Agpat1	1-acylglycerol-3-phosphate O-acyltransferase 1	7905	13793	8676	8214	Agpat1	10292	13731	11627	13154	9587	Agpat1	14376	14075	11613	18653	11568	Agpat1	12301	13956	10079	11056	9907	Agpat1	7882	9872	12710	9512
Agpat2	1-acylglycerol-3-phosphate O-acyltransferase 2	12	24	10	6	Agpat2	16	20	8	16	12	Agpat2	20	8	8	36	22	Agpat2	10	52	8	25	17	Agpat2	10	12	10	21
Agpat3	1-acylglycerol-3-phosphate O-acyltransferase 3	27503	43797	27743	28009	Agpat3	27959	32011	27355	36216	24784	Agpat3	35011	36128	33780	46312	29403	Agpat3	31256	40135	24521	28672	25011	Agpat3	19367	23832	30563	27122
Agpat4	1-acylglycerol-3-phosphate O-acyltransferase 4	6958	10395	8826	7826	Agpat4	9163	10017	8902	12483	9358	Agpat4	11328	13953	13069	18151	10745	Agpat4	8180	9573	6737	7387	6185	Agpat4	5570	7981	9776	6909
Agpat5	1-acylglycerol-3-phosphate O-acyltransferase 5	5586	8832	5827	5426	Agpat5	4613	6044	4387	6113	4823	Agpat5	5474	6475	5765	8457	5182	Agpat5	4457	6176	3568	3988	3891	Agpat5	2945	3981	5195	3837
Agps	alkylglycerone phosphate synthase	2939	4217	2768	3120	Agps	1791	2086	1554	2609	1658	Agps	2041	2665	2285	2942	1936	Agps	1527	2308	1407	1599	1319	Agps	1165	1648	1842	1294
Agr2	anterior gradient 2, protein disulphide isomerase family member	2	10	8	4	Agr2	0	6	4	14	1	Agr2	0	2	12	12	2	Agr2	12	6	6	6	2	Agr2	2	6	12	2
Agr3	anterior gradient 3, protein disulphide isomerase family member	0	0	0	0	Agr3	0	2	1	0	0	Agr3	2	0	7	9	2	Agr3	0	0	0	0	0	Agr3	0	0	0	0
Agrn	agrin	17176	28947	17322	15948	Agrn	15020	17002	15419	18604	15653	Agrn	18292	17650	15202	24816	15773	Agrn	26809	28373	21363	25103	24449	Agrn	16894	19073	23284	22228
Agrp	agouti related neuropeptide	2	11	6	6	Agrp	10	12	10	16	3	Agrp	26	10	16	20	7	Agrp	20	12	4	6	2	Agrp	6	6	12	6
Agt	angiotensinogen	4268	7217	3745	3469	Agt	14436	16406	17028	14275	13476	Agt	17196	15701	12330	21904	12686	Agt	22596	36013	15487	20104	20976	Agt	13498	15267	23289	22333
Agtpbp1	ATP/GTP binding protein 1	37593	57823	39493	36151	Agtpbp1	24513	29537	24429	32754	24936	Agtpbp1	28390	33864	31190	40155	25922	Agtpbp1	25305	29177	21122	21868	20297	Agtpbp1	16502	21005	24405	19523
Agtr1a	angiotensin II receptor, type 1a	38	26	30	12	Agtr1a	36	51	14	38	55	Agtr1a	16	54	16	31	54	Agtr1a	77	259	22	78	100	Agtr1a	66	49	20	45
Agtr1b	angiotensin II receptor, type 1b	0	3	0	0	Agtr1b	10	2	16	6	6	Agtr1b	4	6	23	24	6	Agtr1b	6	2	2	4	0	Agtr1b	0	2	4	0
Agtr2	angiotensin II receptor, type 2	36	97	44	36	Agtr2	17	8	0	12	8	Agtr2	2	8	0	4	2	Agtr2	128	137	120	101	65	Agtr2	57	69	104	74
Agtrap	angiotensin II receptor-associated protein	1225	1931	1509	1444	Agtrap	1586	2000	1558	1953	1690	Agtrap	2682	2581	2364	3551	1998	Agtrap	1480	1977	1116	1362	1411	Agtrap	979	1127	1698	1468
Agxt	alanine-glyoxylate aminotransferase	0	0	0	0	Agxt	0	0	0	0	0	Agxt	0	0	0	2	0	Agxt	2	0	0	0	0	Agxt	0	0	0	0
Agxt2	alanine-glyoxylate aminotransferase 2	2	2	0	0	Agxt2	4	0	0	2	0	Agxt2	0	0	4	0	0	Agxt2	2	2	0	4	0	Agxt2	0	0	0	2
Ahctf1	AT hook containing transcription factor 1	8816	13713	9649	10036	Ahctf1	6386	7164	5598	8071	6222	Ahctf1	7621	9677	8353	10507	7189	Ahctf1	7488	8661	6434	6171	6057	Ahctf1	5249	6119	7666	5772
Ahcy	adenosylhomocysteinase	2295	4242	2703	2016	Ahcy	3020	3736	3391	4123	3462	Ahcy	3321	4301	3808	5025	3220	Ahcy	3544	4440	2758	3043	2839	Ahcy	2093	2615	3321	2641
Ahcyl1	adenosylhomocysteinase-like 1	35797	59246	42953	37393	Ahcyl1	33333	37762	30406	41173	34671	Ahcyl1	37664	43286	36331	51076	31956	Ahcyl1	38269	48265	30098	33235	33573	Ahcyl1	25446	27873	37162	34227
Ahcyl2	adenosylhomocysteinase-like 2	8998	15656	10840	9457	Ahcyl2	12810	17521	16202	18926	15777	Ahcyl2	20117	22743	21414	26208	18934	Ahcyl2	9321	11639	8293	8621	7917	Ahcyl2	6545	9640	11978	8990
Ahdc1	AT hook, DNA binding motif, containing 1	3187	4496	3075	3518	Ahdc1	4673	7975	6314	5959	4083	Ahdc1	7653	6804	5422	9708	6774	Ahdc1	6655	7836	5359	7204	6265	Ahdc1	5137	7658	7777	5571
Ahi1	Abelson helper integration site 1	13816	22151	13584	15417	Ahi1	10138	11676	8723	12579	10160	Ahi1	12295	12548	12542	15085	11067	Ahi1	18936	35064	14589	19708	15482	Ahi1	12075	18540	21124	17794
Ahnak	AHNAK nucleoprotein	6912	9668	7930	9350	Ahnak	7212	8075	4263	8615	9008	Ahnak	10436	10982	9849	13706	7652	Ahnak	8388	17181	7099	10156	9036	Ahnak	7140	7247	10299	8079
Ahnak2	AHNAK nucleoprotein 2	214	378	160	213	Ahnak2	348	493	327	372	351	Ahnak2	437	452	340	583	477	Ahnak2	547	592	452	535	434	Ahnak2	324	460	601	466
Ahr	aryl hydrocarbon receptor	1686	2434	1752	1555	Ahr	1283	1334	1170	1725	1205	Ahr	1369	1821	1534	2016	1301	Ahr	1161	1226	1205	1324	1131	Ahr	875	1012	1166	932
Ahrr	aryl-hydrocarbon receptor repressor	44	116	107	70	Ahrr	4	15	3	6	11	Ahrr	4	6	14	8	4	Ahrr	63	55	34	38	50	Ahrr	24	47	41	42
Ahsa1	activator of Hsp90 ATPase activity 1	12825	19691	13517	13632	Ahsa1	8912	11718	9481	11466	8248	Ahsa1	12083	13384	13137	19190	11847	Ahsa1	10099	11938	8780	9929	8791	Ahsa1	7020	11789	13414	8432
Ahsa2	AHA1, activator of heat shock protein ATPase 2	1994	3693	2332	2753	Ahsa2	1434	1816	1599	1812	1402	Ahsa2	1952	2327	2256	3447	1843	Ahsa2	1862	2030	1526	1617	1392	Ahsa2	1163	1890	2445	1704
Ahsg	alpha-2-HS-glycoprotein	0	0	0	0	Ahsg	0	0	0	2	0	Ahsg	0	0	0	0	2	Ahsg	0	0	0	2	4	Ahsg	0	0	2	0
Ahsp	alpha hemoglobin stabilizing protein	62	137	42	18	Ahsp	4	10	10	8	10	Ahsp	4	16	0	2	14	Ahsp	233	20	75	46	32	Ahsp	16	26	26	38
Aicda	activation-induced cytidine deaminase	0	2	0	0	Aicda	0	0	0	0	0	Aicda	0	2	0	4	2	Aicda	0	2	2	0	0	Aicda	0	2	0	6
Aida	axin interactor, dorsalization associated	6427	11035	6764	6170	Aida	3691	3862	3025	4575	3494	Aida	3826	4242	3972	5775	3400	Aida	4857	6099	3895	4263	4101	Aida	2764	3755	5026	3932
Aif1	allograft inflammatory factor 1	1196	2400	1122	845	Aif1	944	938	875	1431	1017	Aif1	929	1198	1010	1231	737	Aif1	1554	1701	1213	1467	1326	Aif1	811	1030	1129	1085
Aif1l	allograft inflammatory factor 1-like	549	1057	329	324	Aif1l	969	956	834	1583	941	Aif1l	572	1014	695	983	584	Aif1l	794	1168	628	947	626	Aif1l	295	326	430	496
Aifm1	apoptosis inducing factor, mitochondria associated 1	2309	3801	2877	2383	Aifm1	2144	2366	2097	2873	2357	Aifm1	2612	3071	2954	3856	2360	Aifm1	2082	2615	1796	1890	1861	Aifm1	1332	1858	2190	1764
Aifm2	apoptosis inducing factor, mitochondria associated 2	1244	2139	1831	1914	Aifm2	840	868	648	1032	907	Aifm2	844	1008	995	1490	819	Aifm2	1885	2352	1471	1572	1405	Aifm2	1103	1656	2185	1888
Aifm3	apoptosis inducing factor, mitochondria associated 3	4470	6598	6111	5761	Aifm3	3255	4006	3175	3710	3437	Aifm3	5866	5101	4934	7628	3423	Aifm3	4854	7546	4260	4922	5011	Aifm3	4221	4401	6211	5592
Aig1	androgen-induced 1	4755	7988	4190	4185	Aig1	4923	5182	4542	6255	4570	Aig1	5082	5546	5197	7311	4550	Aig1	4441	5204	3800	3810	3556	Aig1	2480	3305	4414	3575
Aim1	absent in melanoma 1	88	73	42	81	Aim1	154	213	94	240	148	Aim1	141	143	154	229	114	Aim1	124	258	80	145	171	Aim1	74	166	143	120
Aim1l	absent in melanoma 1-like	40	83	69	47	Aim1l	74	109	96	112	114	Aim1l	123	76	91	202	107	Aim1l	81	56	85	68	48	Aim1l	47	51	73	118
Aim2	absent in melanoma 2	120	139	86	56	Aim2	153	174	93	95	79	Aim2	145	136	154	170	83	Aim2	97	132	46	53	42	Aim2	38	44	37	32
Aimp1	aminoacyl tRNA synthetase complex-interacting multifunctional protein 1	4142	6161	4302	3166	Aimp1	2144	2482	2013	2707	2543	Aimp1	2401	3015	2121	3099	1921	Aimp1	2723	3326	2215	2282	2201	Aimp1	1703	1906	2406	2094
Aimp2	aminoacyl tRNA synthetase complex-interacting multifunctional protein 2	795	1529	990	736	Aimp2	885	1215	1129	1413	1129	Aimp2	1191	1372	1138	1760	1300	Aimp2	1234	1196	1111	1077	960	Aimp2	695	1133	1220	851
Aip	aryl-hydrocarbon receptor-interacting protein	2229	3690	2366	1984	Aip	2002	2235	2355	2795	1898	Aip	2658	2546	2326	3595	2353	Aip	2541	2943	2057	2264	2117	Aip	1543	1882	2462	2048
Aipl1	aryl hydrocarbon receptor-interacting protein-like 1	0	2	2	2	Aipl1	0	0	0	0	6	Aipl1	0	2	2	0	0	Aipl1	0	0	0	0	2	Aipl1	0	0	0	0
Aire	autoimmune regulator	2	2	2	2	Aire	6	7	2	4	6	Aire	4	4	2	8	14	Aire	6	0	11	4	0	Aire	0	2	2	2
Ajap1	adherens junction associated protein 1	4095	6370	5396	5274	Ajap1	3236	4239	3361	4262	2997	Ajap1	4120	4872	4185	6123	3940	Ajap1	4666	5355	3620	4029	3501	Ajap1	3360	4477	4939	3967
Ajuba	ajuba LIM protein	137	258	111	151	Ajuba	186	203	184	300	239	Ajuba	215	189	189	252	133	Ajuba	288	351	165	347	278	Ajuba	195	229	212	177
Ak1	adenylate kinase 1	7439	14681	8656	5711	Ak1	5969	7626	6845	7671	4834	Ak1	7212	8474	6043	9732	6373	Ak1	7583	8894	8002	7649	6295	Ak1	5110	5477	6991	6181
Ak2	adenylate kinase 2	1237	2025	1301	1234	Ak2	1211	1284	1145	1428	934	Ak2	1624	1636	1372	2129	1467	Ak2	1372	1618	1181	1359	1294	Ak2	857	1385	1574	1155
Ak3	adenylate kinase 3	2273	3648	2504	2261	Ak3	1866	2010	1614	2159	1808	Ak3	2225	2649	2498	3401	1825	Ak3	2043	1894	1403	1663	1650	Ak3	1368	1580	2087	1675
Ak4	adenylate kinase 4	8667	14738	8962	8779	Ak4	8288	9931	8710	10726	7582	Ak4	10127	11408	10702	15607	9533	Ak4	8901	10546	6924	8156	7078	Ak4	5254	7883	10351	8833
Ak5	adenylate kinase 5	18	37	16	0	Ak5	18	11	10	19	20	Ak5	10	8	6	29	19	Ak5	10	10	11	12	16	Ak5	7	3	6	10
Ak6	adenylate kinase 6	2237	3607	2393	1982	Ak6	1155	1216	934	1338	1063	Ak6	1292	1809	1421	1871	1319	Ak6	1172	1630	960	1021	1002	Ak6	793	1151	1331	994
Ak7	adenylate kinase 7	4	32	10	8	Ak7	627	543	273	926	549	Ak7	282	608	611	775	460	Ak7	272	190	261	315	60	Ak7	117	221	302	303
Ak8	adenylate kinase 8	103	196	121	96	Ak8	131	99	89	124	109	Ak8	82	90	81	108	87	Ak8	190	176	165	184	135	Ak8	62	91	139	98
Ak9	adenylate kinase 9	62	106	60	83	Ak9	502	437	273	797	499	Ak9	240	471	474	657	405	Ak9	375	269	332	307	173	Ak9	149	213	355	313
Akain1	A kinase (PRKA) anchor inhibitor 1	494	912	522	629	Akain1	394	345	133	444	362	Akain1	392	370	440	653	376	Akain1	196	297	179	229	165	Akain1	124	253	322	216
Akap1	A-kinase anchoring protein 1	5586	8427	5389	4774	Akap1	5763	7148	5499	7639	6026	Akap1	7448	8536	7770	10056	6572	Akap1	7311	9321	6142	6715	6169	Akap1	4530	5939	6561	5598
Akap10	A-kinase anchoring protein 10	4136	5740	4096	4670	Akap10	2208	3012	2089	3083	2194	Akap10	2825	3580	3210	3923	2436	Akap10	2198	2886	2033	2026	1749	Akap10	1689	2119	2287	1560
Akap11	A-kinase anchoring protein 11	62340	95559	59988	55906	Akap11	36294	44724	34540	50156	37886	Akap11	41726	49600	42889	56184	40488	Akap11	41328	47800	37458	36908	32734	Akap11	26588	34196	39545	29875
Akap12	A-kinase anchoring protein 12	3934	6110	4004	4311	Akap12	3785	4135	2521	5181	4458	Akap12	4590	5011	4668	6273	4044	Akap12	4095	8700	3758	4838	3779	Akap12	2681	3159	4279	3735
Akap13	A-kinase anchoring protein 13	2729	3995	2532	2706	Akap13	6307	7544	7377	9024	5857	Akap13	9401	9691	9345	12571	8041	Akap13	3472	4313	2889	3693	3090	Akap13	2532	3082	4352	3233
Akap14	A-kinase anchoring protein 14	0	10	0	6	Akap14	39	25	22	83	38	Akap14	16	32	36	83	37	Akap14	14	18	18	24	6	Akap14	4	14	24	19
Akap17a	A-kinase anchoring protein 17A	3011	5114	2242	3046	Akap17a	2293	5071	2571	3238	2340	Akap17a	3411	3360	2993	4685	3059	Akap17a	3181	3774	2652	3818	3093	Akap17a	2171	3591	3619	2489
Akap17b	A kinase (PRKA) anchor protein 17B	5576	9713	6137	5846	Akap17b	3768	4513	3652	4726	3926	Akap17b	4350	5329	4912	6367	4137	Akap17b	4309	5988	3947	3856	3765	Akap17b	2768	3819	4477	3596
Akap2	A-kinase anchoring protein 2	18797	27791	18441	17607	Akap2	15506	17573	12820	19410	15823	Akap2	17755	23306	19026	25545	17865	Akap2	18444	24654	14585	15885	15291	Akap2	11931	14886	18509	14393
Akap3	A-kinase anchoring protein 3	98	200	79	76	Akap3	65	107	86	76	109	Akap3	63	104	75	148	87	Akap3	82	110	61	69	60	Akap3	44	46	57	36
Akap4	A-kinase anchoring protein 4	0	0	0	0	Akap4	0	0	0	0	0	Akap4	0	0	0	0	0	Akap4	0	0	0	0	0	Akap4	0	0	0	0
Akap5	A-kinase anchoring protein 5	11306	14709	10572	11831	Akap5	5761	7477	5804	7829	6177	Akap5	7440	8631	7001	9272	6951	Akap5	8236	8938	7270	6686	6137	Akap5	5221	6031	6900	4869
Akap6	A-kinase anchoring protein 6	43524	57162	46141	50875	Akap6	33362	40052	30033	45428	33134	Akap6	36968	45789	44113	54832	38499	Akap6	41151	52834	36315	35424	31451	Akap6	27395	36888	42364	26918
Akap7	A-kinase anchoring protein 7	405	631	408	306	Akap7	240	261	229	277	324	Akap7	212	328	243	348	252	Akap7	329	518	279	312	284	Akap7	229	232	291	282
Akap8	A-kinase anchoring protein 8	7766	12617	8235	7612	Akap8	6717	7245	6282	8731	6938	Akap8	8067	9165	7562	11551	6982	Akap8	8365	10485	6842	7878	7631	Akap8	5319	6410	8021	7550
Akap8l	A-kinase anchoring protein 8 like	17903	31753	15218	15873	Akap8l	11067	13064	10224	14023	11506	Akap8l	14349	15391	12474	19881	11826	Akap8l	15493	16736	13593	15289	13220	Akap8l	9399	11353	13686	13699
Akap9	A-kinase anchoring protein 9	25186	33569	24188	28279	Akap9	12063	12928	9784	15717	11930	Akap9	13063	16209	14970	18992	13570	Akap9	13785	17577	12514	12239	10517	Akap9	8915	12387	14339	10408
Akip1	A-kinase interacting protein 1	372	630	240	316	Akip1	164	333	159	249	139	Akip1	175	200	140	280	161	Akip1	182	243	153	238	163	Akip1	123	210	237	181
Akirin1	akirin 1	7722	13194	9523	8228	Akirin1	5554	6664	5495	7597	5775	Akirin1	6724	8355	7281	9877	6574	Akirin1	6266	7313	4845	5498	4888	Akirin1	4224	5841	6929	4966
Akirin2	akirin 2	3758	7517	4286	3289	Akirin2	3289	4020	3123	4558	3171	Akirin2	3779	4691	4092	5535	3470	Akirin2	4688	5154	4090	4164	3665	Akirin2	2547	3786	4273	3570
Akna	AT-hook transcription factor	993	1486	765	960	Akna	1071	1176	906	1373	1062	Akna	1309	1284	1166	1757	1137	Akna	1146	1451	988	1360	1207	Akna	781	1019	1597	1231
Aknad1	AKNA domain containing 1	43	71	20	52	Aknad1	6	0	6	2	10	Aknad1	4	6	4	10	2	Aknad1	24	4	8	9	10	Aknad1	12	18	19	10
Akp3	alkaline phosphatase 3, intestine, not Mn requiring	6	10	4	8	Akp3	4	3	6	4	5	Akp3	6	6	4	12	4	Akp3	6	16	6	4	4	Akp3	10	9	12	4
Akr1a1	aldo-keto reductase family 1 member A1	16552	33145	18070	12264	Akr1a1	13934	15740	13427	19887	16104	Akr1a1	14864	17050	15408	22079	13235	Akr1a1	17158	18861	14481	15578	13593	Akr1a1	9293	13163	16427	12508
Akr1b1	aldo-keto reductase family 1 member B	3775	6068	4172	3125	Akr1b1	3345	3741	2748	4490	3467	Akr1b1	3508	4218	3851	4863	3501	Akr1b1	4172	4725	3160	3805	3391	Akr1b1	2301	3174	3884	3316
Akr1b10	aldo-keto reductase family 1 member B10	1833	2491	1526	1572	Akr1b10	964	1318	1016	1149	1210	Akr1b10	1404	1389	1348	1542	1270	Akr1b10	1300	2009	1439	1134	1312	Akr1b10	1145	1221	1349	1246
Akr1b7	aldo-keto reductase family 1, member B7	42	99	66	34	Akr1b7	14	54	42	41	45	Akr1b7	40	56	41	34	45	Akr1b7	38	147	72	47	82	Akr1b7	25	27	36	63
Akr1b8	aldo-keto reductase family 1, member B8	36	18	40	19	Akr1b8	6	20	16	14	32	Akr1b8	38	50	34	62	69	Akr1b8	22	35	19	17	34	Akr1b8	17	18	30	39
Akr1c1	aldo-keto reductase family 1, member C1	0	0	4	0	Akr1c1	0	0	0	0	0	Akr1c1	0	0	0	0	0	Akr1c1	0	0	0	0	0	Akr1c1	0	0	0	0
Akr1c12	aldo-keto reductase family 1, member C12	44	128	38	29	Akr1c12	72	71	52	89	119	Akr1c12	50	82	100	129	73	Akr1c12	26	30	24	23	22	Akr1c12	16	10	36	18
Akr1c12l1	aldo-keto reductase family 1, member C12-like 1	0	0	0	0	Akr1c12l1	0	0	0	0	0	Akr1c12l1	0	0	0	0	0	Akr1c12l1	0	0	0	0	0	Akr1c12l1	0	0	0	0
Akr1c13	aldo-keto reductase family 1, member C13	2	20	15	6	Akr1c13	2	8	10	15	16	Akr1c13	8	16	5	0	2	Akr1c13	2	2	4	0	2	Akr1c13	0	13	4	10
Akr1c14	aldo-keto reductase family 1, member C14	360	1091	312	559	Akr1c14	104	104	102	211	227	Akr1c14	115	100	148	121	62	Akr1c14	287	740	300	614	274	Akr1c14	193	226	385	242
Akr1c19	aldo-keto reductase family 1, member C19	314	425	209	242	Akr1c19	299	298	173	420	379	Akr1c19	304	327	348	559	217	Akr1c19	208	359	191	223	203	Akr1c19	107	181	249	218
Akr1c2	aldo-keto reductase family 1, member C2	0	0	2	0	Akr1c2	0	4	0	10	2	Akr1c2	4	0	2	4	2	Akr1c2	0	0	0	0	0	Akr1c2	0	0	0	2
Akr1c3	aldo-keto reductase family 1, member C3	8	56	16	10	Akr1c3	0	0	0	2	2	Akr1c3	0	0	0	0	0	Akr1c3	23	10	22	6	27	Akr1c3	20	17	34	12
Akr1cl	aldo-keto reductase family 1, member C-like	991	2036	1092	887	Akr1cl	418	704	537	703	721	Akr1cl	678	811	695	958	625	Akr1cl	622	1027	728	721	804	Akr1cl	516	517	746	717
Akr1d1	aldo-keto reductase family 1, member D1	0	4	0	0	Akr1d1	0	0	0	0	0	Akr1d1	2	0	0	0	0	Akr1d1	0	0	2	2	0	Akr1d1	0	0	0	2
Akr1e2	aldo-keto reductase family 1, member E2	2572	4105	2709	2342	Akr1e2	1540	1487	1359	1857	1440	Akr1e2	1331	1851	1755	2410	1471	Akr1e2	1785	2136	1303	1231	1373	Akr1e2	829	1323	1649	1312
Akr7a2	aldo-keto reductase family 7, member A2	624	1188	742	653	Akr7a2	680	910	765	965	753	Akr7a2	904	963	860	1312	741	Akr7a2	1003	1022	771	1008	823	Akr7a2	574	656	974	752
Akr7a3	aldo-keto reductase family 7 member A3	147	189	148	88	Akr7a3	301	295	185	420	309	Akr7a3	230	456	301	340	244	Akr7a3	131	303	111	209	128	Akr7a3	128	134	128	146
Akt1	AKT serine/threonine kinase 1	13145	21920	13811	12786	Akt1	9321	10837	9306	12053	9068	Akt1	12395	12565	10979	15814	9918	Akt1	12207	12938	9530	10363	9963	Akt1	7787	8595	11257	9860
Akt1s1	AKT1 substrate 1	2269	3822	1900	1926	Akt1s1	1502	2306	1957	1971	1436	Akt1s1	2161	1971	1540	2680	1974	Akt1s1	1897	2071	1607	2084	1828	Akt1s1	1308	1762	2039	1546
Akt2	AKT serine/threonine kinase 2	8490	14050	7236	6975	Akt2	5529	6565	5945	7846	6192	Akt2	7733	7703	6996	9890	6379	Akt2	4786	5672	3986	5343	4869	Akt2	3319	3770	4873	4033
Akt3	AKT serine/threonine kinase 3	11856	17118	9582	11694	Akt3	6830	9154	6902	9331	6400	Akt3	9162	10007	9043	11423	8016	Akt3	7455	9236	6525	6213	5704	Akt3	4462	6244	7572	5662
Aktip	AKT interacting protein	9710	17809	12072	10820	Aktip	5598	6663	5323	7915	5871	Aktip	6515	7733	7048	9996	6099	Aktip	7631	8723	6268	6909	6141	Aktip	5119	7104	8219	6556
Alad	aminolevulinate dehydratase	1076	1840	1122	883	Alad	1266	1334	1445	1735	1199	Alad	1294	1547	1327	1929	1211	Alad	1450	1523	1279	1515	1157	Alad	810	1093	1305	1103
Alas1	5'-aminolevulinate synthase 1	1686	2995	2127	1727	Alas1	2305	2825	2579	3293	2472	Alas1	2768	3357	2754	4136	2733	Alas1	2605	3029	2230	2447	2227	Alas1	1743	2174	2667	1941
Alas2	5'-aminolevulinate synthase 2	159	266	149	36	Alas2	210	153	103	174	253	Alas2	92	160	36	80	78	Alas2	140	178	92	100	217	Alas2	94	14	32	56
Alb	albumin	652	1426	1249	869	Alb	169	263	303	420	439	Alb	517	360	437	418	288	Alb	176	236	239	318	496	Alb	301	296	412	465
Alcam	activated leukocyte cell adhesion molecule	28906	44880	27690	31281	Alcam	15036	18616	13545	19666	15061	Alcam	14750	20243	19165	24288	17044	Alcam	20972	30956	18135	23649	16665	Alcam	13526	20419	21498	17362
Aldh16a1	aldehyde dehydrogenase 16 family, member A1	1232	2180	1171	1022	Aldh16a1	825	1300	927	1243	871	Aldh16a1	1246	1128	911	1571	1002	Aldh16a1	1400	1676	1168	1305	1456	Aldh16a1	904	1124	1175	1185
Aldh18a1	aldehyde dehydrogenase 18 family, member A1	0	0	0	2	Aldh18a1	0	0	1	0	2	Aldh18a1	0	0	0	0	1	Aldh18a1	0	0	2	0	2	Aldh18a1	1	1	2	0
Aldh1a1	aldehyde dehydrogenase 1 family, member A1	1598	3191	1782	1382	Aldh1a1	2498	2261	2307	2500	1591	Aldh1a1	1997	2811	2140	2298	1767	Aldh1a1	1464	1852	644	1186	603	Aldh1a1	619	557	683	610
Aldh1a2	aldehyde dehydrogenase 1 family, member A2	766	1273	530	881	Aldh1a2	228	468	228	447	634	Aldh1a2	296	390	569	562	255	Aldh1a2	1170	3589	1539	2413	904	Aldh1a2	1072	909	1523	1151
Aldh1a3	aldehyde dehydrogenase 1 family, member A3	59	42	73	84	Aldh1a3	2	6	2	6	22	Aldh1a3	10	4	20	4	2	Aldh1a3	32	97	45	100	37	Aldh1a3	72	32	94	57
Aldh1a7	aldehyde dehydrogenase family 1, subfamily A7	0	0	0	0	Aldh1a7	0	2	4	4	6	Aldh1a7	3	8	6	8	9	Aldh1a7	0	1	1	0	0	Aldh1a7	0	3	3	1
Aldh1b1	aldehyde dehydrogenase 1 family, member B1	690	1685	976	1145	Aldh1b1	1096	1164	1256	1134	872	Aldh1b1	1146	1297	1486	1953	1239	Aldh1b1	1383	1711	1274	1164	987	Aldh1b1	846	1456	1611	1190
Aldh1l1	aldehyde dehydrogenase 1 family, member L1	1443	2101	1766	1525	Aldh1l1	1915	2079	1675	2226	1840	Aldh1l1	2558	2375	1930	3063	1697	Aldh1l1	3185	4601	1899	3249	3031	Aldh1l1	2385	2056	3304	3265
Aldh1l2	aldehyde dehydrogenase 1 family, member L2	30	67	74	53	Aldh1l2	43	63	28	61	74	Aldh1l2	80	83	60	75	49	Aldh1l2	95	143	82	82	95	Aldh1l2	71	111	109	100
Aldh2	aldehyde dehydrogenase 2 family (mitochondrial)	2367	3950	2422	2129	Aldh2	2744	3377	2566	3527	2888	Aldh2	3351	3478	2746	4624	2591	Aldh2	3258	4164	2592	3576	2824	Aldh2	2154	2353	3484	2623
Aldh3a1	aldehyde dehydrogenase 3 family, member A1	27	79	68	48	Aldh3a1	20	32	22	26	28	Aldh3a1	54	42	42	75	44	Aldh3a1	27	26	15	50	16	Aldh3a1	29	12	37	27
Aldh3a2	aldehyde dehydrogenase 3 family, member A2	4493	7379	5418	4602	Aldh3a2	4108	5019	3902	5669	4396	Aldh3a2	5300	6250	5613	8298	5135	Aldh3a2	4943	6865	4039	5076	3999	Aldh3a2	3428	4577	5548	4888
Aldh3b1	aldehyde dehydrogenase 3 family, member B1	4376	6918	4807	2397	Aldh3b1	1822	2313	2370	3011	2201	Aldh3b1	2922	2882	1443	2019	1515	Aldh3b1	1880	1903	1411	1639	1689	Aldh3b1	1135	1096	1286	968
Aldh3b2	aldehyde dehydrogenase 3 family, member B2	1273	2448	1747	1361	Aldh3b2	612	756	886	844	754	Aldh3b2	831	965	704	1018	880	Aldh3b2	614	535	482	490	468	Aldh3b2	366	355	529	479
Aldh4a1	aldehyde dehydrogenase 4 family, member A1	1680	2747	1943	2107	Aldh4a1	1862	2051	1718	2322	1842	Aldh4a1	2331	2307	2204	3270	1936	Aldh4a1	2831	3081	2108	2716	2402	Aldh4a1	1727	2213	3069	2440
Aldh5a1	aldehyde dehydrogenase 5 family, member A1	14436	24606	16121	14971	Aldh5a1	16319	17809	14890	21181	16559	Aldh5a1	17653	20336	17954	24920	15008	Aldh5a1	18268	25903	14839	17009	17106	Aldh5a1	11708	13660	17975	15315
Aldh6a1	aldehyde dehydrogenase 6 family, member A1	11101	17970	12189	10499	Aldh6a1	8361	9575	7742	11758	9481	Aldh6a1	10181	10689	9098	13139	7685	Aldh6a1	10875	14069	9557	11221	10171	Aldh6a1	6721	7668	11004	10431
Aldh7a1	aldehyde dehydrogenase 7 family, member A1	4033	5806	4299	3998	Aldh7a1	4139	4863	3889	5673	4456	Aldh7a1	4649	5615	5055	7265	4206	Aldh7a1	6464	8706	5987	6607	6418	Aldh7a1	4387	5367	7409	7192
Aldh8a1	aldehyde dehydrogenase 8 family, member A1	2	10	2	6	Aldh8a1	0	4	2	8	4	Aldh8a1	10	14	20	16	8	Aldh8a1	6	6	6	0	9	Aldh8a1	9	10	26	2
Aldh9a1	aldehyde dehydrogenase 9 family, member A1	2724	4479	2259	2248	Aldh9a1	2928	4098	2853	3571	3194	Aldh9a1	2992	3086	3128	4401	3057	Aldh9a1	3517	4753	2940	3149	3011	Aldh9a1	1909	2733	3452	3385
Aldoa	aldolase, fructose-bisphosphate A	74278	124655	84441	69955	Aldoa	82959	106188	99857	113662	82540	Aldoa	113609	115468	95496	157491	102364	Aldoa	103549	118610	88364	94873	90279	Aldoa	68319	92213	114090	80710
Aldoart2	aldolase 1 A retrogene 2	2	0	0	0	Aldoart2	15	8	16	10	7	Aldoart2	14	20	32	28	29	Aldoart2	2	0	0	0	0	Aldoart2	0	0	2	0
Aldob	aldolase, fructose-bisphosphate B	34	32	40	44	Aldob	18	67	12	18	24	Aldob	34	36	36	42	24	Aldob	36	26	16	35	24	Aldob	28	24	29	20
Aldoc	aldolase, fructose-bisphosphate C	68532	95156	82799	66185	Aldoc	60809	70500	55451	77989	74777	Aldoc	87170	76405	77424	106160	57416	Aldoc	85796	111799	65912	75415	85577	Aldoc	58567	62890	89315	87499
Alg1	ALG1, chitobiosyldiphosphodolichol beta-mannosyltransferase	675	1190	756	701	Alg1	726	781	688	963	988	Alg1	881	890	1023	1247	717	Alg1	811	1052	750	865	881	Alg1	548	815	989	750
Alg10	ALG10, alpha-1,2-glucosyltransferase	2734	3708	3503	4238	Alg10	1547	2163	1452	2377	1713	Alg10	2409	3128	2809	3244	2322	Alg10	1651	1976	1511	1967	1458	Alg10	1703	2298	2306	1624
Alg11	ALG11, alpha-1,2-mannosyltransferase	16471	25082	16330	15410	Alg11	9811	11269	9006	13628	10025	Alg11	10965	13853	12161	16128	10868	Alg11	11519	15980	9624	10457	9158	Alg11	7229	9369	11424	10073
Alg12	ALG12, alpha-1,6-mannosyltransferase	698	1374	854	713	Alg12	759	775	659	970	827	Alg12	858	993	973	1317	697	Alg12	900	1091	795	922	798	Alg12	630	735	1079	705
Alg13	ALG13, UDP-N-acetylglucosaminyltransferase subunit	1791	3431	1881	1638	Alg13	1131	1267	1012	1800	1197	Alg13	1213	1514	1267	1771	1213	Alg13	1232	1336	1118	1075	898	Alg13	770	944	1136	1017
Alg14	ALG14, UDP-N-acetylglucosaminyltransferase subunit	1647	2590	1741	1655	Alg14	923	1056	873	1311	1040	Alg14	999	1208	1196	1619	975	Alg14	1057	1216	962	938	892	Alg14	639	1031	1256	812
Alg2	ALG2, alpha-1,3/1,6-mannosyltransferase	10287	17043	11627	9503	Alg2	12457	15071	12113	16870	13261	Alg2	13432	16252	14905	20563	12405	Alg2	13894	17975	11775	12951	11057	Alg2	8314	11791	14611	10977
Alg3	ALG3, alpha-1,3- mannosyltransferase	810	1307	740	771	Alg3	1123	1260	1108	1513	1188	Alg3	1443	1546	1282	2020	1249	Alg3	1289	1598	1002	1120	1125	Alg3	956	1042	1313	1028
Alg5	ALG5, dolichyl-phosphate beta-glucosyltransferase	1344	2305	1470	1218	Alg5	908	1031	858	1191	869	Alg5	942	1222	963	1524	837	Alg5	1103	1204	851	929	828	Alg5	714	939	1124	985
Alg6	ALG6, alpha-1,3-glucosyltransferase	1363	2190	1275	1150	Alg6	811	955	697	1090	816	Alg6	768	1049	760	1236	770	Alg6	951	1146	882	905	853	Alg6	566	707	988	858
Alg8	ALG8, alpha-1,3-glucosyltransferase	613	1084	722	590	Alg8	487	533	448	712	488	Alg8	559	625	606	993	481	Alg8	738	883	642	698	697	Alg8	581	678	936	532
Alg9	ALG9, alpha-1,2-mannosyltransferase	1303	2390	1353	1191	Alg9	1311	1488	1229	1645	1301	Alg9	1325	1652	1450	1897	1361	Alg9	1767	2036	1368	1591	1472	Alg9	1057	1473	1652	1394
Alk	anaplastic lymphoma receptor tyrosine kinase	586	959	529	479	Alk	837	1023	859	1125	787	Alk	886	1291	1048	1506	950	Alk	1421	2257	1202	1304	1193	Alk	887	1225	1367	1176
Alkbh1	alkB homolog 1, histone H2A dioxygenase	3001	4246	3139	2715	Alkbh1	2169	2418	1767	2745	2129	Alkbh1	2685	3156	2422	3706	2412	Alkbh1	2795	3232	2007	2363	2063	Alkbh1	1674	2045	2709	2134
Alkbh2	alkB homolog 2, alpha-ketoglutarate-dependent dioxygenase	226	336	158	253	Alkbh2	142	342	204	205	192	Alkbh2	262	269	180	358	206	Alkbh2	150	160	106	169	173	Alkbh2	70	169	159	144
Alkbh3	alkB homolog 3, alpha-ketoglutarate-dependent dioxygenase	1194	2180	1612	1110	Alkbh3	880	1109	835	1407	1052	Alkbh3	1077	1284	970	1651	1016	Alkbh3	1085	1355	994	1166	934	Alkbh3	746	809	1296	1062
Alkbh4	alkB homolog 4, lysine demethylase	268	425	274	233	Alkbh4	254	403	337	446	336	Alkbh4	347	401	382	538	379	Alkbh4	369	425	302	375	283	Alkbh4	219	345	351	229
Alkbh5	alkB homolog 5, RNA demethylase	943	1510	1103	984	Alkbh5	1011	1164	908	1318	969	Alkbh5	1247	1699	1146	1604	1154	Alkbh5	1118	1518	842	1125	1001	Alkbh5	860	1084	1200	863
Alkbh6	alkB homolog 6	0	0	0	0	Alkbh6	0	0	0	0	0	Alkbh6	0	0	0	1	0	Alkbh6	0	0	0	0	0	Alkbh6	0	0	0	0
Alkbh7	alkB homolog 7	549	1384	298	467	Alkbh7	174	683	299	241	141	Alkbh7	227	213	142	241	305	Alkbh7	284	249	259	708	366	Alkbh7	246	546	297	246
Alkbh8	alkB homolog 8, tRNA methyltransferase	3674	5935	3805	3477	Alkbh8	2426	2842	2198	3139	2582	Alkbh8	2690	3507	2915	3841	2577	Alkbh8	2531	3417	2249	2301	2300	Alkbh8	1616	2038	2567	2291
Allc	allantoicase	40	101	49	62	Allc	66	77	67	103	66	Allc	94	94	91	132	113	Allc	50	53	36	22	35	Allc	48	42	35	34
Alms1	ALMS1, centrosome and basal body associated protein	9436	14314	7836	8349	Alms1	4466	4774	3374	5854	4476	Alms1	4356	5175	4734	6366	4225	Alms1	5392	5716	4833	4711	4053	Alms1	2979	3957	4814	3777
Alox12	arachidonate 12-lipoxygenase, 12S type	87	132	63	57	Alox12	53	67	40	73	53	Alox12	52	54	44	71	60	Alox12	78	84	40	86	67	Alox12	42	75	34	62
Alox12b	arachidonate 12-lipoxygenase, 12R type	0	0	0	0	Alox12b	44	74	61	70	38	Alox12b	81	112	118	122	64	Alox12b	6	10	6	2	0	Alox12b	10	18	47	18
Alox12e	arachidonate 12-lipoxygenase, epidermal	0	0	0	0	Alox12e	0	0	2	0	0	Alox12e	0	2	0	0	2	Alox12e	0	0	0	0	0	Alox12e	0	0	0	0
Alox15	arachidonate 15-lipoxygenase	197	338	214	285	Alox15	80	78	73	103	179	Alox15	85	133	112	183	101	Alox15	146	229	87	161	261	Alox15	86	131	139	161
Alox15b	arachidonate 15-lipoxygenase, type B	14	6	2	0	Alox15b	4	16	8	10	6	Alox15b	0	8	0	25	0	Alox15b	18	51	10	27	22	Alox15b	4	4	31	8
Alox5	arachidonate 5-lipoxygenase	262	364	260	228	Alox5	240	276	219	258	272	Alox5	313	321	196	498	203	Alox5	611	521	350	360	530	Alox5	262	295	697	416
Alox5ap	arachidonate 5-lipoxygenase activating protein	156	243	184	152	Alox5ap	164	145	111	156	191	Alox5ap	218	210	226	351	174	Alox5ap	280	387	146	194	189	Alox5ap	188	194	277	203
Aloxe3	arachidonate lipoxygenase 3	395	733	595	713	Aloxe3	708	613	448	657	739	Aloxe3	1213	912	963	1694	737	Aloxe3	1156	1082	745	796	738	Aloxe3	752	935	1366	1135
Alpi	alkaline phosphatase, intestinal	4	0	0	0	Alpi	0	2	0	0	0	Alpi	2	4	4	0	0	Alpi	2	4	0	0	4	Alpi	2	6	0	0
Alpk1	alpha-kinase 1	2652	4173	2583	3012	Alpk1	1608	2137	1787	2110	1537	Alpk1	2059	2237	2265	2858	1792	Alpk1	1165	1320	1235	1032	1020	Alpk1	690	1143	1392	998
Alpk2	alpha-kinase 2	49	82	29	24	Alpk2	23	55	44	47	38	Alpk2	21	33	24	63	45	Alpk2	84	130	30	123	56	Alpk2	39	48	50	30
Alpk3	alpha-kinase 3	362	686	316	426	Alpk3	304	340	365	455	278	Alpk3	585	477	384	713	295	Alpk3	292	382	216	297	276	Alpk3	266	253	459	366
Alpl	alkaline phosphatase, liver/bone/kidney	323	499	241	264	Alpl	409	411	364	482	405	Alpl	315	321	258	382	298	Alpl	714	1045	710	961	747	Alpl	366	443	555	645
Alpp	alkaline phosphatase, placental	0	0	12	0	Alpp	4	1	0	4	4	Alpp	1	3	5	2	3	Alpp	12	8	9	2	0	Alpp	0	6	2	0
Alppl2	alkaline phosphatase, placental-like 2	271	462	297	264	Alppl2	308	397	269	435	255	Alppl2	423	420	327	465	254	Alppl2	387	595	277	320	285	Alppl2	268	281	391	299
Als2	alsin Rho guanine nucleotide exchange factor	4317	6713	4996	5256	Als2	5264	6562	5529	7303	5732	Als2	7467	8845	8718	10993	6782	Als2	4970	6529	4341	4426	4414	Als2	3669	4893	6030	4804
Als2cl	ALS2 C-terminal like	1289	2615	995	1106	Als2cl	1466	1475	1756	2180	1500	Als2cl	1563	1619	1597	2060	1258	Als2cl	1736	1861	1591	1846	1543	Als2cl	968	1133	1525	1593
Als2cr11	amyotrophic lateral sclerosis 2 chromosome region, candidate 11	2	4	0	2	Als2cr11	2	2	0	4	0	Als2cr11	1	0	0	4	0	Als2cr11	0	0	0	0	0	Als2cr11	2	0	0	0
Als2cr12	amyotrophic lateral sclerosis 2 chromosome region, candidate 12	206	285	186	211	Als2cr12	123	100	50	133	138	Als2cr12	85	88	112	176	72	Als2cr12	85	128	56	143	114	Als2cr12	54	89	107	73
Alx1	ALX homeobox 1	30	64	8	10	Alx1	4	3	8	14	24	Alx1	4	10	16	17	12	Alx1	24	61	21	36	25	Alx1	26	31	16	11
Alx3	ALX homeobox 3	37	90	48	36	Alx3	28	8	12	37	40	Alx3	40	16	20	41	22	Alx3	76	129	43	89	70	Alx3	56	35	57	30
Alx4	ALX homeobox 4	20	40	14	30	Alx4	11	14	16	19	10	Alx4	22	18	13	13	8	Alx4	26	42	29	43	31	Alx4	14	12	16	10
Alyref	Aly/REF export factor	2962	4644	2956	2642	Alyref	2533	2532	2394	3376	2591	Alyref	2824	3170	2999	3859	2567	Alyref	2701	3312	2281	2555	2225	Alyref	1660	2278	2879	2307
Amacr	alpha-methylacyl-CoA racemase	903	1616	988	895	Amacr	855	966	924	1166	894	Amacr	822	1133	1011	1393	916	Amacr	991	1096	941	939	855	Amacr	572	826	945	827
Ambn	ameloblastin	0	2	0	2	Ambn	2	0	0	2	2	Ambn	2	2	2	0	0	Ambn	2	0	2	0	1	Ambn	0	0	0	0
Ambp	alpha-1-microglobulin/bikunin precursor	0	0	2	0	Ambp	10	0	5	4	4	Ambp	12	9	8	18	14	Ambp	2	0	0	0	0	Ambp	0	2	4	0
Ambra1	autophagy and beclin 1 regulator 1	4696	7936	4698	4287	Ambra1	5674	6855	5440	7616	6314	Ambra1	7497	7939	7461	10042	6698	Ambra1	7273	8981	5640	6747	6131	Ambra1	4540	5998	7300	6064
Amd1	adenosylmethionine decarboxylase 1	24538	40877	34669	31916	Amd1	16226	17784	14822	21257	16379	Amd1	23389	28638	26661	34107	23243	Amd1	16714	19990	13306	14753	13426	Amd1	14414	19580	23005	18441
Amdhd1	amidohydrolase domain containing 1	0	2	2	0	Amdhd1	2	10	4	0	8	Amdhd1	10	2	12	8	8	Amdhd1	4	8	6	2	0	Amdhd1	4	6	12	8
Amdhd2	amidohydrolase domain containing 2	480	807	374	394	Amdhd2	377	727	484	492	460	Amdhd2	555	550	412	586	490	Amdhd2	503	579	467	584	501	Amdhd2	347	362	425	445
Amelx	amelogenin, X-linked	0	0	0	0	Amelx	0	0	0	0	0	Amelx	0	0	0	0	0	Amelx	0	0	0	0	0	Amelx	1	0	2	0
Amer1	APC membrane recruitment protein 1	868	1145	717	857	Amer1	638	732	494	730	643	Amer1	667	855	723	853	576	Amer1	696	1124	623	684	575	Amer1	418	544	652	606
Amer2	APC membrane recruitment protein 2	2307	2632	1954	2391	Amer2	1971	2678	1677	2597	1742	Amer2	2327	3140	2166	3189	2275	Amer2	1976	2493	1617	2022	1663	Amer2	1577	1917	2032	1531
Amer3	APC membrane recruitment protein 3	3421	4918	3886	3505	Amer3	5592	7807	5531	7258	7196	Amer3	7543	8429	8385	9913	6170	Amer3	5483	6725	4450	4688	4907	Amer3	3593	5659	6511	4344
Amfr	autocrine motility factor receptor	15097	27302	17993	14227	Amfr	16171	19482	16671	22191	17185	Amfr	19209	22571	19004	27321	17566	Amfr	18128	21283	15214	16753	15575	Amfr	12050	15136	18002	15075
Amh	anti-Mullerian hormone	2	8	8	6	Amh	4	6	6	2	4	Amh	6	6	4	14	4	Amh	4	8	4	4	2	Amh	2	14	4	2
Amhr2	anti-Mullerian hormone receptor type 2	26	34	33	20	Amhr2	12	16	18	40	20	Amhr2	28	15	20	48	28	Amhr2	26	52	25	40	22	Amhr2	16	42	33	28
Amigo1	adhesion molecule with Ig like domain 1	11663	19492	13715	12425	Amigo1	10694	11866	10281	13418	11137	Amigo1	13183	15040	14082	17938	12270	Amigo1	13025	16720	10170	10727	9339	Amigo1	8070	10536	12565	9799
Amigo2	adhesion molecule with Ig like domain 2	622	1069	830	728	Amigo2	1402	1850	1675	1850	1713	Amigo2	1914	1983	2288	2793	1718	Amigo2	1107	1751	696	1078	1070	Amigo2	782	949	1467	1419
Amigo3	adhesion molecule with Ig like domain 3	172	309	173	177	Amigo3	111	155	148	149	110	Amigo3	219	181	136	279	184	Amigo3	193	232	150	190	198	Amigo3	105	143	223	93
Ammecr1	Alport syndrome, mental retardation, midface hypoplasia and elliptocytosis chromosomal region gene 1	660	1134	568	526	Ammecr1	293	327	205	377	305	Ammecr1	328	350	360	412	278	Ammecr1	622	730	420	521	479	Ammecr1	369	368	509	397
Ammecr1l	AMMECR1 like	5174	9091	5039	5031	Ammecr1l	5208	5996	4747	6425	5237	Ammecr1l	5955	6583	5956	8097	5527	Ammecr1l	5669	7149	4714	5401	4986	Ammecr1l	3601	4597	5552	4921
Amn	amnion associated transmembrane protein	0	8	0	4	Amn	2	2	2	4	2	Amn	6	4	0	4	2	Amn	2	2	2	4	0	Amn	0	2	2	0
Amn1	antagonist of mitotic exit network 1 homolog	2219	4332	2164	1720	Amn1	1399	1486	1208	1990	1608	Amn1	1415	1697	1491	2174	1361	Amn1	1826	2033	1365	1562	1472	Amn1	878	1382	1812	1401
Amot	angiomotin	4548	6737	6580	4972	Amot	5836	6706	5134	6475	5939	Amot	6952	7391	6499	9954	5213	Amot	8142	10080	6976	6725	7603	Amot	6880	7165	10005	8143
Amotl1	angiomotin-like 1	2029	3220	2204	2004	Amotl1	3907	4889	4828	4939	4555	Amotl1	7210	8173	6608	9132	6693	Amotl1	5470	9817	4140	5741	5413	Amotl1	3542	4828	5541	5462
Amotl2	angiomotin like 2	1372	1999	1033	1101	Amotl2	1670	2353	1499	2203	1378	Amotl2	1730	2200	1620	2516	1522	Amotl2	2253	2888	1600	2598	1940	Amotl2	1390	1926	2091	1445
Ampd1	adenosine monophosphate deaminase 1	20	14	12	12	Ampd1	8	10	8	6	6	Ampd1	24	4	14	2	16	Ampd1	8	7	4	18	8	Ampd1	15	6	14	2
Ampd2	adenosine monophosphate deaminase 2	3652	5373	3727	3755	Ampd2	7059	9056	8331	9401	6701	Ampd2	9646	10214	9271	13149	8746	Ampd2	7162	8924	5674	7177	6192	Ampd2	5068	7058	8229	5978
Ampd3	adenosine monophosphate deaminase 3	4223	7706	4673	3912	Ampd3	4664	6109	5521	7354	5883	Ampd3	6352	8697	5218	8863	7014	Ampd3	5606	8599	5881	6662	6055	Ampd3	3886	3900	6166	7012
Amph	amphiphysin	5828	7238	6588	6561	Amph	3197	3894	3142	4268	3310	Amph	3790	4654	4490	5991	3548	Amph	3890	4763	3079	3202	3317	Amph	2688	3514	4515	3320
Amt	aminomethyltransferase	1949	3331	2265	1979	Amt	1618	1722	1574	2129	1776	Amt	2064	2116	2220	3295	1693	Amt	2586	3077	1975	2232	2055	Amt	1720	1900	2811	2254
Amtn	amelotin	50	87	38	66	Amtn	27	41	35	44	42	Amtn	26	42	32	40	35	Amtn	35	44	20	40	18	Amtn	12	20	26	30
Amy1a	amylase, alpha 1A (salivary)	44	345	117	64	Amy1a	114	32	108	24	72	Amy1a	102	107	49	42	8	Amy1a	141	93	195	50	132	Amy1a	81	125	50	37
Amy2a3	amylase 2a3	0	3	2	0	Amy2a3	0	0	0	0	0	Amy2a3	0	0	0	0	0	Amy2a3	0	0	0	0	0	Amy2a3	0	0	0	0
Amz1	archaelysin family metallopeptidase 1	2052	3517	2740	2529	Amz1	2086	2438	2384	3057	2317	Amz1	3024	2659	2818	3596	2408	Amz1	4255	4387	3954	4252	3459	Amz1	2483	3824	4363	3998
Amz2	archaelysin family metallopeptidase 2	14333	24607	17247	15441	Amz2	13311	14422	12574	18274	13615	Amz2	15520	18748	18100	24137	15252	Amz2	16138	18943	13819	14288	12885	Amz2	10463	15221	19776	15623
Anapc1	anaphase promoting complex subunit 1	6723	10496	7254	7164	Anapc1	7068	9715	6870	10250	9051	Anapc1	9948	10839	10402	12809	9114	Anapc1	8549	11347	7271	8424	8169	Anapc1	5799	7467	9398	7812
Anapc10	anaphase promoting complex subunit 10	1747	3139	2041	1743	Anapc10	1380	1221	1023	1781	1346	Anapc10	1360	1755	1599	1969	1359	Anapc10	1368	1769	1076	1327	1137	Anapc10	999	1092	1528	1250
Anapc11	anaphase promoting complex subunit 11	1531	3378	1670	1198	Anapc11	1627	1646	1574	2250	1909	Anapc11	1804	1827	1839	2352	1557	Anapc11	1883	1820	1647	1873	1633	Anapc11	1095	1549	1580	1597
Anapc13	anaphase promoting complex subunit 13	1305	2537	1266	963	Anapc13	1049	1187	1061	1517	1345	Anapc13	1175	1343	1167	1576	1005	Anapc13	1406	1508	1056	1208	1097	Anapc13	704	832	1277	946
Anapc15	anaphase promoting complex subunit 15	1183	2330	1249	1003	Anapc15	864	706	763	983	904	Anapc15	828	950	835	1363	736	Anapc15	1179	1339	1015	1088	966	Anapc15	687	843	1132	988
Anapc16	anaphase promoting complex subunit 16	755	1476	911	843	Anapc16	639	771	581	772	698	Anapc16	722	942	842	1249	790	Anapc16	632	897	561	753	593	Anapc16	550	743	876	665
Anapc2	anaphase promoting complex subunit 2	4823	8100	5213	4818	Anapc2	5093	6141	5166	6661	4978	Anapc2	5742	6614	5555	8476	5257	Anapc2	7018	7736	5533	6711	5654	Anapc2	4273	5883	6688	4965
Anapc4	anaphase promoting complex subunit 4	6352	10882	6573	6400	Anapc4	4325	5294	4363	5739	4334	Anapc4	5048	5618	5469	7610	4851	Anapc4	4685	6179	4203	4859	4294	Anapc4	3247	4476	5301	4377
Anapc5	anaphase-promoting complex subunit 5	16318	26339	15119	14367	Anapc5	10944	13418	10615	16076	12489	Anapc5	14218	13237	12534	18504	11322	Anapc5	14702	16873	12548	15381	13587	Anapc5	8854	12271	15510	11853
Anapc7	anaphase promoting complex subunit 7	4014	6446	4034	3490	Anapc7	3373	3820	3169	4169	3594	Anapc7	3693	4443	3838	5333	3572	Anapc7	4951	5405	4306	3888	3980	Anapc7	2917	3626	4550	3668
Andpro	androgen regulated protein	0	0	0	0	Andpro	0	0	0	0	0	Andpro	0	0	0	0	0	Andpro	0	0	0	0	0	Andpro	0	0	0	0
Ang	angiogenin	15	28	16	6	Ang	22	16	20	37	26	Ang	16	13	15	42	10	Ang	20	6	10	32	28	Ang	16	10	32	14
Ang2	angiogenin, ribonuclease A family, member 2	0	0	0	0	Ang2	0	0	0	0	0	Ang2	0	0	0	0	0	Ang2	0	0	0	0	0	Ang2	0	0	0	0
Angel1	angel homolog 1	996	1836	831	944	Angel1	1024	1261	1076	1465	1209	Angel1	1260	1253	1112	1643	1087	Angel1	1468	1486	1218	1575	1236	Angel1	871	1083	1371	1204
Angel2	angel homolog 2	7780	13407	8308	8446	Angel2	5352	6117	5069	7257	5428	Angel2	7292	7670	7670	10229	6189	Angel2	6077	6364	4416	4922	4785	Angel2	3766	5375	6375	4750
Angpt1	angiopoietin 1	1032	2060	888	907	Angpt1	1037	1181	1094	1488	1026	Angpt1	979	1069	891	1158	751	Angpt1	686	1292	631	995	870	Angpt1	576	589	791	713
Angpt2	angiopoietin 2	224	495	355	459	Angpt2	126	137	96	133	142	Angpt2	262	375	316	490	332	Angpt2	198	504	131	323	148	Angpt2	259	339	349	322
Angpt4	angiopoietin 4	44	44	12	58	Angpt4	28	48	31	42	24	Angpt4	47	44	38	48	26	Angpt4	94	92	77	48	96	Angpt4	62	98	117	113
Angptl1	angiopoietin-like 1	170	196	110	104	Angptl1	45	38	28	84	91	Angptl1	54	55	80	61	43	Angptl1	49	121	69	75	60	Angptl1	34	34	46	36
Angptl2	angiopoietin-like 2	121	160	111	178	Angptl2	54	94	99	105	159	Angptl2	94	162	111	165	116	Angptl2	148	496	101	337	122	Angptl2	88	79	120	76
Angptl3	angiopoietin-like 3	2	0	0	0	Angptl3	0	0	0	0	0	Angptl3	0	0	0	0	0	Angptl3	0	0	0	0	0	Angptl3	0	0	2	0
Angptl4	angiopoietin-like 4	296	543	373	269	Angptl4	453	543	279	533	520	Angptl4	970	1069	617	1003	1281	Angptl4	636	681	431	491	630	Angptl4	359	447	595	541
Angptl6	angiopoietin-like 6	30	78	22	15	Angptl6	33	37	35	20	27	Angptl6	54	22	24	57	44	Angptl6	20	30	27	28	14	Angptl6	13	18	24	34
Angptl8	angiopoietin-like 8	4	4	4	6	Angptl8	2	4	4	4	2	Angptl8	2	6	12	2	6	Angptl8	2	4	0	2	4	Angptl8	0	0	4	2
Ank1	ankyrin 1	2859	4215	2454	2807	Ank1	3036	3452	2297	3925	2864	Ank1	3633	4089	3612	5092	3443	Ank1	3986	6068	3104	3814	3520	Ank1	2964	3564	4195	3097
Ank2	ankyrin 2, neuronal	100972	154597	116304	112294	Ank2	113477	134738	113890	151063	116988	Ank2	127268	150481	126309	185522	121756	Ank2	145884	166780	128880	130073	117494	Ank2	92364	112547	138800	100738
Ank3	ankyrin 3, node of Ranvier (ankyrin G)	22818	34869	20451	21130	Ank3	35150	41873	35266	47530	33374	Ank3	44405	54965	45025	58189	41661	Ank3	30541	41545	25748	27628	24982	Ank3	20758	24831	29847	21652
Ankar	ankyrin and armadillo repeat containing	210	328	155	135	Ankar	89	139	117	192	163	Ankar	173	85	123	212	103	Ankar	109	160	132	137	109	Ankar	63	96	152	129
Ankdd1a	ankyrin repeat and death domain containing 1A	240	413	539	493	Ankdd1a	940	974	1501	1184	903	Ankdd1a	1251	1578	1135	1668	1453	Ankdd1a	1213	1040	880	850	755	Ankdd1a	1054	882	990	1021
Ankdd1b	ankyrin repeat and death domain containing 1B	192	169	153	198	Ankdd1b	90	140	53	116	128	Ankdd1b	158	115	115	229	35	Ankdd1b	113	204	67	117	127	Ankdd1b	88	104	153	77
Ankef1	ankyrin repeat and EF-hand domain containing 1	68	141	36	43	Ankef1	20	72	53	117	75	Ankef1	36	54	54	40	34	Ankef1	40	35	62	45	47	Ankef1	15	28	21	26
Ankfy1	ankyrin repeat and FYVE domain containing 1	11322	18207	13228	11672	Ankfy1	10361	11164	9899	15084	10817	Ankfy1	12220	14811	12531	16855	11217	Ankfy1	11853	14292	10278	12394	10164	Ankfy1	8663	10007	12640	10739
Ankh	ANKH inorganic pyrophosphate transport regulator	11102	16647	11414	10864	Ankh	9017	11132	9636	12359	9892	Ankh	11043	12855	12414	15556	9960	Ankh	9420	10673	7682	8112	7625	Ankh	6071	8500	10268	7271
Ankhd1	ankyrin repeat and KH domain containing 1	7386	11037	7155	7056	Ankhd1	5423	6375	4934	7733	5799	Ankhd1	6651	8201	6718	9170	6011	Ankhd1	4986	6487	4764	4954	4440	Ankhd1	3755	4496	4981	3673
Ankib1	ankyrin repeat and IBR domain containing 1	9054	14123	10344	9479	Ankib1	7677	8600	6737	10255	7590	Ankib1	8399	10826	8985	12034	7984	Ankib1	8869	10747	7427	7817	7074	Ankib1	5644	7359	8936	6951
Ankk1	ankyrin repeat and kinase domain containing 1	2	2	0	2	Ankk1	2	0	0	0	4	Ankk1	8	8	2	2	2	Ankk1	20	22	8	6	14	Ankk1	8	6	0	8
Ankle1	ankyrin repeat and LEM domain containing 1	29	47	39	66	Ankle1	35	52	28	54	39	Ankle1	45	42	31	52	50	Ankle1	45	38	19	52	32	Ankle1	25	43	32	33
Ankle2	ankyrin repeat and LEM domain containing 2	5420	8570	5796	6283	Ankle2	4280	4625	3851	5503	4189	Ankle2	5318	6392	5926	7863	4841	Ankle2	4626	5541	3995	4213	3959	Ankle2	3225	4073	5616	4193
Ankmy1	ankyrin repeat and MYND domain containing 1	750	1560	715	887	Ankmy1	692	802	920	995	758	Ankmy1	778	898	1159	1578	873	Ankmy1	623	649	715	685	562	Ankmy1	337	517	736	647
Ankmy2	ankyrin repeat and MYND domain containing 2	7349	12803	8494	7040	Ankmy2	5481	6667	5484	8131	6246	Ankmy2	5563	7677	6512	8881	5894	Ankmy2	6016	8160	5500	5899	5512	Ankmy2	3796	5195	6151	5175
Ankra2	ankyrin repeat family A member 2	0	0	1	0	Ankra2	0	1	0	0	0	Ankra2	1	1	0	0	0	Ankra2	0	1	0	0	0	Ankra2	0	0	0	0
Ankrd1	ankyrin repeat domain 1	60	108	67	26	Ankrd1	49	59	39	50	44	Ankrd1	67	48	24	46	18	Ankrd1	42	20	16	26	42	Ankrd1	14	18	18	22
Ankrd10	ankyrin repeat domain 10	15199	26799	15455	15954	Ankrd10	10235	9577	7859	12724	10077	Ankrd10	11816	12030	12235	17015	9800	Ankrd10	11772	11279	10513	10740	9354	Ankrd10	7584	9605	12620	9561
Ankrd11	ankyrin repeat domain 11	19073	27609	18239	20093	Ankrd11	22136	26834	21662	26899	21173	Ankrd11	28544	32605	27656	38945	25752	Ankrd11	26145	31540	21104	22243	20688	Ankrd11	17096	20508	25789	21993
Ankrd12	ankyrin repeat domain 12	18019	25898	19122	20215	Ankrd12	9832	11232	8242	12751	9447	Ankrd12	10216	13398	11982	15183	10335	Ankrd12	8908	10210	8156	7799	6702	Ankrd12	5764	7402	8618	6229
Ankrd13a	ankyrin repeat domain 13a	3720	6299	4438	3978	Ankrd13a	4056	4381	3677	5702	3878	Ankrd13a	5059	6464	4805	7061	4738	Ankrd13a	4289	5821	3590	4240	3756	Ankrd13a	3176	3620	4483	4324
Ankrd13b	ankyrin repeat domain 13B	4179	6582	3963	4168	Ankrd13b	3048	4551	3662	3621	2622	Ankrd13b	5181	4469	3459	6070	3945	Ankrd13b	4013	4000	3254	3930	3885	Ankrd13b	2794	3576	3834	3393
Ankrd13c	ankyrin repeat domain 13C	11329	18219	12360	10897	Ankrd13c	7812	9431	7656	10214	7846	Ankrd13c	9324	11087	9662	13203	8822	Ankrd13c	9423	10465	7556	7948	7832	Ankrd13c	5782	7976	9312	7591
Ankrd13d	ankyrin repeat domain 13D	4485	8305	4878	4340	Ankrd13d	3401	3727	3484	4333	3590	Ankrd13d	4004	3933	4110	5645	3504	Ankrd13d	5554	5593	4419	4862	4213	Ankrd13d	3199	3649	4763	3952
Ankrd16	ankyrin repeat domain 16	234	432	217	212	Ankrd16	157	272	277	234	128	Ankrd16	272	239	218	362	213	Ankrd16	244	271	245	415	291	Ankrd16	200	290	305	218
Ankrd17	ankyrin repeat domain 17	16228	24144	20162	19831	Ankrd17	18679	23559	19133	26041	19655	Ankrd17	23865	30804	26060	35178	23496	Ankrd17	21198	29264	18089	18782	17668	Ankrd17	15780	20575	24221	18226
Ankrd2	ankyrin repeat domain 2	0	2	4	0	Ankrd2	0	4	0	2	2	Ankrd2	0	0	0	0	0	Ankrd2	2	0	0	0	0	Ankrd2	2	1	0	2
Ankrd22	ankyrin repeat domain 22	0	0	2	0	Ankrd22	0	2	0	0	4	Ankrd22	2	0	0	2	0	Ankrd22	0	0	2	6	4	Ankrd22	2	0	0	2
Ankrd23	ankyrin repeat domain 23	20	57	10	22	Ankrd23	28	29	38	21	62	Ankrd23	41	29	26	52	40	Ankrd23	25	61	28	28	34	Ankrd23	14	24	30	35
Ankrd24	ankyrin repeat domain 24	3	23	5	2	Ankrd24	1	7	2	2	5	Ankrd24	2	13	3	5	0	Ankrd24	4	6	13	6	4	Ankrd24	6	4	4	2
Ankrd26	ankyrin repeat domain 26	5876	8990	6247	6867	Ankrd26	2989	2916	2364	3621	2885	Ankrd26	3253	3663	3542	4754	2952	Ankrd26	4017	4509	3519	3640	2969	Ankrd26	2680	3384	4320	2935
Ankrd27	ankyrin repeat domain 27	3731	6140	3863	3567	Ankrd27	2882	3255	3309	3999	3056	Ankrd27	3409	3761	3547	4823	3308	Ankrd27	3243	3214	2584	2797	2670	Ankrd27	1762	2417	3085	2471
Ankrd28	ankyrin repeat domain 28	13682	22939	13472	12134	Ankrd28	10152	10992	9494	14097	10270	Ankrd28	11899	16253	12553	15940	12363	Ankrd28	11570	13189	9914	10429	9418	Ankrd28	7221	8511	10148	8055
Ankrd29	ankyrin repeat domain 29	1603	3136	2037	1816	Ankrd29	1380	1669	1113	2041	1340	Ankrd29	1750	2188	1934	2771	1637	Ankrd29	1076	1501	814	1023	963	Ankrd29	724	1060	1249	974
Ankrd30a	ankyrin repeat domain 30A	0	0	0	0	Ankrd30a	0	0	0	0	0	Ankrd30a	0	0	0	0	0	Ankrd30a	0	0	0	0	0	Ankrd30a	0	0	0	0
Ankrd31	ankyrin repeat domain 31	17	19	5	7	Ankrd31	5	4	7	0	2	Ankrd31	6	8	2	2	2	Ankrd31	4	0	2	2	4	Ankrd31	0	0	0	0
Ankrd33	ankyrin repeat domain 33	10	14	16	16	Ankrd33	8	4	6	5	2	Ankrd33	10	8	2	10	6	Ankrd33	8	2	0	2	16	Ankrd33	2	6	2	2
Ankrd33b	ankyrin repeat domain 33B	1860	2336	1462	2014	Ankrd33b	1005	1777	1138	1417	1015	Ankrd33b	1441	1394	1255	1877	1115	Ankrd33b	726	950	627	838	624	Ankrd33b	656	833	835	451
Ankrd34a	ankyrin repeat domain 34A	5048	7818	3000	3835	Ankrd34a	3694	6275	4682	4153	2947	Ankrd34a	4597	4553	3090	5416	4445	Ankrd34a	5335	6604	4827	5603	5045	Ankrd34a	3257	4970	4798	3542
Ankrd34b	ankyrin repeat domain 34B	2051	3126	2174	2372	Ankrd34b	1900	2146	1022	2496	1973	Ankrd34b	1804	2997	2473	3649	2229	Ankrd34b	2311	3694	1874	2169	1892	Ankrd34b	1714	2366	2934	2130
Ankrd34c	ankyrin repeat domain 34C	3224	5155	2240	2091	Ankrd34c	685	885	550	877	920	Ankrd34c	730	992	646	879	871	Ankrd34c	1513	3026	1188	1339	1256	Ankrd34c	1013	1157	1205	1030
Ankrd35	ankyrin repeat domain 35	508	821	446	675	Ankrd35	473	654	474	545	454	Ankrd35	684	619	583	1060	515	Ankrd35	898	1283	702	850	765	Ankrd35	601	848	1171	927
Ankrd36	ankyrin repeat domain 36	231	380	277	146	Ankrd36	178	296	212	210	240	Ankrd36	246	312	183	387	291	Ankrd36	245	165	183	171	207	Ankrd36	137	121	155	226
Ankrd37	ankyrin repeat domain 37	200	363	277	194	Ankrd37	92	92	66	134	101	Ankrd37	125	179	137	165	132	Ankrd37	143	179	135	142	123	Ankrd37	94	116	121	121
Ankrd39	ankyrin repeat domain 39	128	247	85	98	Ankrd39	60	61	86	75	32	Ankrd39	78	64	40	100	89	Ankrd39	101	67	86	94	119	Ankrd39	61	65	66	98
Ankrd40	ankyrin repeat domain 40	20393	33620	20888	20340	Ankrd40	15563	16790	13933	20955	15698	Ankrd40	17177	22218	19024	25230	16446	Ankrd40	14115	18119	11676	13192	13027	Ankrd40	9593	11821	13632	11657
Ankrd42	ankyrin repeat domain 42	2296	3327	2275	2293	Ankrd42	914	1326	866	1297	984	Ankrd42	1154	1418	1296	1967	1037	Ankrd42	1281	1773	1010	1249	953	Ankrd42	879	1292	1682	1043
Ankrd44	ankyrin repeat domain 44	2105	3735	1888	1859	Ankrd44	2021	2393	1718	3109	2079	Ankrd44	1938	2946	2172	3196	2228	Ankrd44	2353	3507	2098	2721	2248	Ankrd44	1482	1758	2331	2219
Ankrd45	ankyrin repeat domain 45	17181	26983	18265	17723	Ankrd45	9729	11518	8955	12226	9825	Ankrd45	11566	13276	11645	16823	10757	Ankrd45	10316	12778	8466	8730	8134	Ankrd45	6413	7984	10147	7580
Ankrd46	ankyrin repeat domain 46	25307	40890	27674	21644	Ankrd46	17694	20955	18189	23934	18913	Ankrd46	19665	24297	21424	29346	18319	Ankrd46	19154	23595	16594	17191	15523	Ankrd46	11971	15969	20311	15322
Ankrd49	ankyrin repeat domain 49	2671	4866	2921	2466	Ankrd49	1526	1679	1364	1878	1635	Ankrd49	1561	2012	1604	2575	1510	Ankrd49	2120	2026	1692	1518	1603	Ankrd49	1114	1458	1785	1434
Ankrd50	ankyrin repeat domain 50	5836	9467	6311	5648	Ankrd50	3690	4244	3292	4738	3975	Ankrd50	4050	5546	4776	5939	4011	Ankrd50	6955	9347	5842	6576	6340	Ankrd50	4748	6862	7215	5558
Ankrd52	ankyrin repeat domain 52	2061	3101	1977	2263	Ankrd52	3101	4225	3741	4340	2995	Ankrd52	4736	4914	4518	6358	4185	Ankrd52	3754	5286	2996	3678	3326	Ankrd52	2891	3983	4261	2785
Ankrd53	ankyrin repeat domain 53	505	789	485	514	Ankrd53	523	537	462	603	507	Ankrd53	615	685	702	869	470	Ankrd53	518	719	394	483	447	Ankrd53	342	529	684	446
Ankrd54	ankyrin repeat domain 54	578	1098	680	624	Ankrd54	579	709	524	800	557	Ankrd54	780	885	808	1152	588	Ankrd54	929	966	711	722	648	Ankrd54	515	746	902	689
Ankrd55	ankyrin repeat domain 55	620	992	565	512	Ankrd55	851	1034	739	915	886	Ankrd55	872	980	937	1151	771	Ankrd55	1032	1370	710	936	876	Ankrd55	582	735	1022	808
Ankrd6	ankyrin repeat domain 6	9539	17581	11995	10857	Ankrd6	5808	6268	5711	7609	5904	Ankrd6	7042	7754	7538	9948	6206	Ankrd6	11581	10840	10052	9700	8406	Ankrd6	7350	9822	11926	8684
Ankrd61	ankyrin repeat domain 61	434	688	367	318	Ankrd61	141	249	198	235	182	Ankrd61	236	257	210	327	246	Ankrd61	211	299	270	302	274	Ankrd61	160	198	231	200
Ankrd63	ankyrin repeat domain 63	2418	3263	2292	2134	Ankrd63	1847	2903	1452	2328	1753	Ankrd63	2304	3011	2162	3450	2361	Ankrd63	6186	6054	5107	5879	4563	Ankrd63	3713	4967	5309	4264
Ankrd65	ankyrin repeat domain 65	0	0	0	0	Ankrd65	0	0	0	0	0	Ankrd65	0	0	0	0	0	Ankrd65	0	0	0	0	0	Ankrd65	0	0	0	2
Ankrd66	ankyrin repeat domain 66	58	67	46	58	Ankrd66	161	137	99	306	146	Ankrd66	124	193	215	298	144	Ankrd66	91	60	79	117	61	Ankrd66	42	105	107	69
Ankrd7	ankyrin repeat domain 7	95	214	145	97	Ankrd7	72	58	58	89	68	Ankrd7	53	82	61	73	44	Ankrd7	77	88	38	48	33	Ankrd7	39	31	74	50
Ankrd9	ankyrin repeat domain 9	434	744	389	490	Ankrd9	239	533	266	261	178	Ankrd9	406	415	294	465	366	Ankrd9	207	303	205	302	255	Ankrd9	183	337	247	251
Anks1a	ankyrin repeat and sterile alpha motif domain containing 1A	2772	3658	2195	2503	Anks1a	2750	4117	3075	3790	2916	Anks1a	4567	4544	3738	6134	4630	Anks1a	3450	4857	2512	4068	3862	Anks1a	3179	3717	4281	3734
Anks1b	ankyrin repeat and sterile alpha motif domain containing 1B	43456	67964	42243	42594	Anks1b	35037	41933	30378	45347	32109	Anks1b	38017	50433	41362	56250	37082	Anks1b	37815	43911	30998	30884	28512	Anks1b	23217	30353	34998	27702
Anks3	ankyrin repeat and sterile alpha motif domain containing 3	5218	8544	5242	4915	Anks3	3429	3904	3431	4358	3650	Anks3	4514	4455	4207	6342	3693	Anks3	4842	5044	4085	4520	4539	Anks3	2984	3729	4963	4049
Anks4b	ankyrin repeat and sterile alpha motif domain containing 4B	51	84	74	54	Anks4b	55	50	20	44	56	Anks4b	50	56	62	68	52	Anks4b	82	78	68	50	54	Anks4b	55	100	92	112
Anks6	ankyrin repeat and sterile alpha motif domain containing 6	2517	4327	2383	2939	Anks6	1480	1555	1257	1645	1375	Anks6	1899	1990	1783	2925	1539	Anks6	2472	2404	1975	2321	2274	Anks6	1574	2298	2683	2310
Ankub1	ankyrin repeat and ubiquitin domain containing 1	198	240	153	144	Ankub1	404	327	213	410	282	Ankub1	358	462	401	575	312	Ankub1	202	254	130	141	98	Ankub1	105	107	202	152
Ankzf1	ankyrin repeat and zinc finger domain containing 1	2913	4425	2969	2777	Ankzf1	2148	2645	2331	2900	2249	Ankzf1	2913	3270	2627	4278	2599	Ankzf1	2916	3362	2672	2770	2618	Ankzf1	2053	2262	3213	2736
Anln	anillin, actin binding protein	745	1040	843	848	Anln	3203	4062	3373	4413	3056	Anln	4794	6545	5254	6926	4579	Anln	780	1388	759	1056	714	Anln	888	1004	1637	1228
Anlnl1	anillin, actin binding protein-like 1	145	212	154	154	Anlnl1	550	777	743	880	651	Anlnl1	902	1386	1087	1427	894	Anlnl1	123	317	151	265	120	Anlnl1	204	238	367	248
Ano1	anoctamin 1	156	232	115	122	Ano1	320	332	265	456	442	Ano1	235	306	284	460	306	Ano1	469	989	288	681	522	Ano1	246	319	537	331
Ano10	anoctamin 10	2447	3782	2376	2050	Ano10	2674	3236	2397	3516	2692	Ano10	2579	2922	2714	3760	2656	Ano10	3363	5380	2894	3554	2986	Ano10	2044	2640	3174	2807
Ano2	anoctamin 2	223	258	328	293	Ano2	295	373	165	354	316	Ano2	245	319	246	377	208	Ano2	1148	389	1021	751	575	Ano2	593	987	1445	1060
Ano3	anoctamin 3	14356	19931	15012	16303	Ano3	7858	9583	7931	10982	7641	Ano3	9810	12973	11419	12288	9939	Ano3	5010	5676	4771	3977	3843	Ano3	3922	5282	5073	3829
Ano4	anoctamin 4	4478	7012	3776	3874	Ano4	3749	4607	3198	5711	3755	Ano4	3394	5229	3929	5065	3838	Ano4	2318	4015	2268	2676	2240	Ano4	1755	2216	2499	2090
Ano5	anoctamin 5	538	851	410	259	Ano5	252	474	269	300	306	Ano5	260	336	171	429	300	Ano5	321	747	324	320	377	Ano5	242	182	235	366
Ano6	anoctamin 6	1277	2093	1818	2093	Ano6	2567	2934	2581	3230	2544	Ano6	3442	4452	3607	4763	3316	Ano6	3252	4981	2687	3346	2762	Ano6	2410	3058	3801	2957
Ano7	anoctamin 7	0	2	2	1	Ano7	2	4	4	4	0	Ano7	0	2	0	0	0	Ano7	0	2	0	4	0	Ano7	0	0	0	0
Ano8	anoctamin 8	3514	6765	2990	3787	Ano8	2922	5176	3562	3732	2849	Ano8	4265	3794	3341	5467	3850	Ano8	3861	4623	3451	4826	3970	Ano8	2889	4048	4003	3559
Ano9	anoctamin 9	8	6	4	4	Ano9	6	2	2	6	2	Ano9	4	0	4	4	0	Ano9	2	8	0	2	0	Ano9	0	4	4	0
Anp32a	acidic nuclear phosphoprotein 32 family member A	0	0	0	0	Anp32a	0	0	0	0	0	Anp32a	0	0	0	0	0	Anp32a	0	0	0	0	0	Anp32a	0	0	0	0
Anp32b	acidic nuclear phosphoprotein 32 family member B	2849	5383	3330	3077	Anp32b	4286	4451	3904	5503	4328	Anp32b	4379	5662	4920	6559	4335	Anp32b	4557	5437	3790	4163	3738	Anp32b	2636	3724	4499	3652
Anp32e	acidic nuclear phosphoprotein 32 family member E	22130	36817	23902	20323	Anp32e	14672	15253	13173	18488	14846	Anp32e	15776	19072	15948	22085	13429	Anp32e	15637	18468	12576	13692	12802	Anp32e	8713	11619	14932	11955
Anpep	alanyl aminopeptidase, membrane	96	147	94	143	Anpep	310	354	250	396	468	Anpep	408	458	393	554	371	Anpep	522	697	370	632	578	Anpep	353	317	480	464
Antxr1	anthrax toxin receptor 1	1402	1969	839	882	Antxr1	787	1208	690	1496	1087	Antxr1	906	1191	943	1471	825	Antxr1	1009	1661	856	1343	1127	Antxr1	608	801	1104	947
Antxr2	anthrax toxin receptor 2	391	641	428	514	Antxr2	429	544	405	461	493	Antxr2	529	661	626	770	499	Antxr2	577	1200	447	798	525	Antxr2	471	665	742	526
Antxrl	anthrax toxin receptor-like	0	0	0	0	Antxrl	0	2	0	2	0	Antxrl	0	0	0	0	0	Antxrl	0	0	0	0	0	Antxrl	0	0	0	0
Anxa1	annexin A1	395	1029	281	352	Anxa1	162	211	174	345	278	Anxa1	176	201	228	337	201	Anxa1	336	712	288	600	301	Anxa1	198	252	362	255
Anxa10	annexin A10	0	0	2	0	Anxa10	0	0	0	0	2	Anxa10	0	2	0	0	0	Anxa10	0	4	0	0	0	Anxa10	2	0	0	0
Anxa11	annexin A11	7152	9917	8820	6829	Anxa11	11627	14050	11994	14039	11083	Anxa11	16019	16342	12447	17704	12804	Anxa11	10695	9912	7646	8732	8308	Anxa11	7895	8546	11153	8315
Anxa13	annexin A13	6	2	4	4	Anxa13	0	2	0	0	4	Anxa13	4	4	2	2	6	Anxa13	2	2	2	4	2	Anxa13	6	6	2	4
Anxa2	annexin A2	971	1901	835	888	Anxa2	510	663	347	851	893	Anxa2	463	615	821	837	514	Anxa2	1224	2161	876	1737	834	Anxa2	640	821	1167	878
Anxa3	annexin A3	6253	10281	7901	6548	Anxa3	4630	4385	3631	5615	4265	Anxa3	5742	7007	5355	7518	5478	Anxa3	6971	7239	5156	5270	5541	Anxa3	4105	5256	5968	6699
Anxa4	annexin A4	3667	6049	3439	2706	Anxa4	1655	1741	1192	2126	1844	Anxa4	1328	1683	1451	2311	1261	Anxa4	1429	1640	1088	1397	1218	Anxa4	697	1087	1302	1040
Anxa5	annexin A5	5481	9748	5526	5004	Anxa5	3309	3672	3261	4342	3450	Anxa5	3449	3924	3475	4748	2766	Anxa5	4235	5362	3745	4297	3532	Anxa5	2426	2906	3437	2924
Anxa6	annexin A6	5768	8980	7021	5733	Anxa6	10129	10035	9475	13440	8750	Anxa6	10634	11981	10960	14670	9039	Anxa6	9388	9317	5844	8261	5624	Anxa6	4554	5621	7823	5745
Anxa7	annexin A7	5341	7957	6128	5057	Anxa7	5362	6500	6208	7084	5755	Anxa7	6229	7843	7222	9592	6327	Anxa7	6549	7547	5740	5616	4881	Anxa7	4132	5464	7241	5135
Anxa8	annexin A8	30	65	7	30	Anxa8	32	58	18	18	38	Anxa8	6	28	9	18	12	Anxa8	22	34	24	42	7	Anxa8	16	12	9	18
Anxa9	annexin A9	28	51	30	36	Anxa9	26	24	7	29	15	Anxa9	34	35	32	52	10	Anxa9	25	36	18	20	22	Anxa9	20	20	36	12
Aoah	acyloxyacyl hydrolase	12	13	8	2	Aoah	2	3	6	5	4	Aoah	6	4	8	6	0	Aoah	6	36	12	10	2	Aoah	4	4	6	10
Aoc1	amine oxidase, copper containing 1	1	4	2	1	Aoc1	2	4	3	8	2	Aoc1	2	22	6	10	6	Aoc1	8	4	6	4	2	Aoc1	4	0	0	8
Aoc2-ps1	amine oxidase, copper containing 2	481	704	534	444	Aoc2-ps1	400	481	413	405	344	Aoc2-ps1	545	605	606	958	488	Aoc2-ps1	507	602	384	503	457	Aoc2-ps1	332	494	596	456
Aoc3	amine oxidase, copper containing 3	31	94	39	43	Aoc3	146	105	60	171	91	Aoc3	94	90	113	184	115	Aoc3	206	763	81	307	128	Aoc3	115	150	167	148
Aox1	aldehyde oxidase 1	352	2275	912	1591	Aox1	1047	281	1483	1374	1162	Aox1	1698	1475	2401	2190	1595	Aox1	1112	797	1251	1256	1050	Aox1	782	1454	1279	1842
Aox2	aldehyde oxidase 2	6	18	4	3	Aox2	0	0	0	6	12	Aox2	4	2	8	2	8	Aox2	8	12	6	0	6	Aox2	6	2	6	2
Aox3	aldehyde oxidase 3	72	210	72	154	Aox3	49	73	36	91	97	Aox3	54	82	106	72	50	Aox3	177	600	79	311	122	Aox3	103	158	183	135
Aox4	aldehyde oxidase 4	53	61	47	46	Aox4	20	17	4	2	8	Aox4	8	8	5	12	4	Aox4	8	6	6	4	2	Aox4	6	0	8	8
Ap1ar	adaptor-related protein complex 1 associated regulatory protein	7293	12309	5900	5605	Ap1ar	4527	6213	5205	5695	4039	Ap1ar	4723	5778	4682	6398	4513	Ap1ar	5072	6066	4679	4314	3996	Ap1ar	2839	4096	4832	3685
Ap1b1	adaptor-related protein complex 1, beta 1 subunit	7555	11727	9137	8865	Ap1b1	9447	12113	10983	14060	11153	Ap1b1	13508	14394	14670	19359	12816	Ap1b1	13655	17002	11356	13307	11708	Ap1b1	9423	13003	14955	11376
Ap1g1	adaptor-related protein complex 1, gamma 1 subunit	7717	11311	8909	9063	Ap1g1	5707	7128	5591	8081	6104	Ap1g1	6910	8885	8054	10350	6800	Ap1g1	6744	8971	5307	5897	5418	Ap1g1	4844	6396	7335	5059
Ap1g2	adaptor-related protein complex 1, gamma 2 subunit	663	1211	730	883	Ap1g2	1111	831	980	1199	932	Ap1g2	1323	1201	1292	1980	1095	Ap1g2	1282	1233	739	879	952	Ap1g2	601	655	916	1040
Ap1m1	adaptor-related protein complex 1, mu 1 subunit	3665	6525	4402	3620	Ap1m1	5262	6575	5862	6913	5288	Ap1m1	6731	7043	6515	9114	5988	Ap1m1	6010	6762	5441	5502	4818	Ap1m1	3855	5206	6383	4840
Ap1m2	adaptor-related protein complex 1, mu 2 subunit	4	7	4	5	Ap1m2	20	16	0	18	37	Ap1m2	20	22	26	48	10	Ap1m2	33	30	17	12	16	Ap1m2	10	15	19	16
Ap1s1	adaptor-related protein complex 1, sigma 1 subunit	7226	13872	7297	6362	Ap1s1	5081	6059	5309	7220	5106	Ap1s1	5980	6268	5182	8530	5362	Ap1s1	9030	9716	8228	8394	7671	Ap1s1	5399	7899	8802	7046
Ap1s2	adaptor-related protein complex 1, sigma 2 subunit	3268	5467	2858	2641	Ap1s2	2575	3018	2129	3105	2729	Ap1s2	2184	3020	2693	3947	2495	Ap1s2	6723	11826	5943	6540	5504	Ap1s2	4393	5830	7362	5604
Ap1s3	adaptor related protein complex 1 sigma 3 subunit	709	1330	794	579	Ap1s3	695	729	623	576	548	Ap1s3	611	883	595	1085	725	Ap1s3	464	518	309	312	381	Ap1s3	300	289	479	327
Ap2a1	adaptor-related protein complex 2, alpha 1 subunit	7304	11559	7654	7072	Ap2a1	13131	19092	16477	18591	12815	Ap2a1	18113	19298	15712	24167	16876	Ap2a1	16588	20257	14563	15962	14548	Ap2a1	11018	14964	16668	12520
Ap2a2	adaptor-related protein complex 2, alpha 2 subunit	27729	49513	31610	25678	Ap2a2	31864	39501	37183	45350	34775	Ap2a2	36375	42650	37521	56215	33310	Ap2a2	41041	43029	35778	36570	33742	Ap2a2	25213	33679	43983	31776
Ap2b1	adaptor-related protein complex 2, beta 1 subunit	10607	15568	12989	10589	Ap2b1	14256	17883	13747	20708	14852	Ap2b1	16566	21834	18779	23798	15743	Ap2b1	15142	18038	12782	13304	12089	Ap2b1	9784	13496	15537	11283
Ap2m1	adaptor-related protein complex 2, mu 1 subunit	40445	68389	45481	35351	Ap2m1	35335	40561	36312	46206	37128	Ap2m1	40701	43565	40657	57604	35575	Ap2m1	46522	52598	37887	39555	35575	Ap2m1	25907	34911	43485	32849
Ap2s1	adaptor-related protein complex 2, sigma 1 subunit	3847	7631	3497	3170	Ap2s1	2750	3698	3140	3967	3268	Ap2s1	3125	3332	3330	4748	2978	Ap2s1	3951	3929	3206	3449	3212	Ap2s1	1961	3080	3775	2646
Ap3b1	adaptor-related protein complex 3, beta 1 subunit	3433	5193	3146	3215	Ap3b1	3805	4732	3786	5338	3737	Ap3b1	4541	5206	4846	6600	4396	Ap3b1	3537	4596	2666	3436	2995	Ap3b1	2165	2762	3631	2826
Ap3b2	adaptor-related protein complex 3, beta 2 subunit	15730	26690	15752	14151	Ap3b2	15466	19683	15067	20236	15450	Ap3b2	18525	21003	18368	24598	16867	Ap3b2	18215	20547	15611	17817	15354	Ap3b2	11502	16771	17253	14601
Ap3d1	adaptor-related protein complex 3, delta 1 subunit	14544	23749	15477	14537	Ap3d1	18157	23771	20254	25143	19515	Ap3d1	23323	25949	23022	32894	21165	Ap3d1	24213	29058	20183	22745	20370	Ap3d1	15524	20977	24584	18735
Ap3m1	adaptor-related protein complex 3, mu 1 subunit	4000	7009	4348	3849	Ap3m1	3178	3682	2896	4406	3390	Ap3m1	3577	4398	3804	5010	3480	Ap3m1	3605	4443	2875	3304	3138	Ap3m1	2320	3063	3700	3164
Ap3m2	adaptor-related protein complex 3, mu 2 subunit	4885	7992	5413	5180	Ap3m2	3638	4379	3671	5193	4363	Ap3m2	4750	5722	5829	7289	4076	Ap3m2	5985	7504	4831	5285	4699	Ap3m2	3791	5318	6711	4815
Ap3s1	adaptor-related protein complex 3, sigma 1 subunit	8799	15152	7646	8059	Ap3s1	3823	4853	3436	5015	3794	Ap3s1	4220	4989	4503	6523	3707	Ap3s1	4191	4772	3792	3944	3476	Ap3s1	2531	3914	4302	3177
Ap3s2	adaptor-related protein complex 3, sigma 2 subunit	2806	5531	3277	2509	Ap3s2	2197	2504	2425	3290	2626	Ap3s2	2629	3027	2933	3887	2627	Ap3s2	3157	3206	2435	2712	2440	Ap3s2	1703	2379	3144	2354
Ap4b1	adaptor-related protein complex 4, beta 1 subunit	1727	3138	2366	1634	Ap4b1	1440	1524	1483	2044	1482	Ap4b1	1709	2302	1888	2743	1596	Ap4b1	1894	2213	1670	1756	1511	Ap4b1	1330	1537	2037	1744
Ap4e1	adaptor-related protein complex 4, epsilon 1 subunit	1938	2807	1887	2004	Ap4e1	1099	1373	1100	1621	1153	Ap4e1	1332	1663	1394	1991	1399	Ap4e1	1439	1806	1212	1522	1255	Ap4e1	923	1158	1348	1239
Ap4m1	adaptor-related protein complex 4, mu 1 subunit	1274	2001	1656	1464	Ap4m1	1108	1056	993	1343	1022	Ap4m1	1315	1363	1150	1724	1200	Ap4m1	1719	1665	1260	1444	1427	Ap4m1	1017	1414	1524	1509
Ap4s1	adaptor-related protein complex 4, sigma 1 subunit	909	1845	1023	835	Ap4s1	676	734	643	913	757	Ap4s1	758	776	757	1004	716	Ap4s1	796	787	621	728	655	Ap4s1	478	693	720	574
Ap5b1	adaptor-related protein complex 5, beta 1 subunit	625	965	516	488	Ap5b1	874	1369	960	1172	762	Ap5b1	1218	1326	913	1401	934	Ap5b1	1146	1219	905	1010	946	Ap5b1	747	859	1061	740
Ap5m1	adaptor-related protein complex 5, mu 1 subunit	3071	5124	3045	3195	Ap5m1	1951	2124	1730	2750	1971	Ap5m1	2255	2682	2803	3785	2135	Ap5m1	1946	2315	1740	1963	1691	Ap5m1	1418	1990	2407	1794
Ap5s1	adaptor-related protein complex 5, sigma 1 subunit	543	964	575	572	Ap5s1	728	756	652	889	705	Ap5s1	723	906	863	1132	594	Ap5s1	910	1065	679	620	690	Ap5s1	527	749	772	630
Ap5z1	adaptor-related protein complex 5, zeta 1 subunit	1499	2520	1771	1764	Ap5z1	1751	2177	1886	2200	1684	Ap5z1	2662	2666	2107	3672	2192	Ap5z1	2149	2378	1827	1921	2138	Ap5z1	1567	1770	2444	1879
Apaf1	apoptotic peptidase activating factor 1	2411	3848	3279	3019	Apaf1	2465	3182	2560	3367	2737	Apaf1	3374	4089	3619	4688	3162	Apaf1	2993	3997	2712	2631	2438	Apaf1	2375	2961	3500	2635
Apba1	amyloid beta precursor protein binding family A member 1	9039	12660	7500	8499	Apba1	7519	9841	7504	9758	8324	Apba1	9684	10005	8708	11664	8305	Apba1	9826	13003	8011	9135	8959	Apba1	6280	7880	9429	7869
Apba2	amyloid beta precursor protein binding family A member 2	12309	19123	13656	13442	Apba2	16543	20786	18282	21624	16041	Apba2	20705	22989	20643	29567	17976	Apba2	15195	17633	13394	13554	12663	Apba2	10317	13529	17972	12567
Apba3	amyloid beta precursor protein binding family A member 3	833	1202	910	828	Apba3	829	1202	1045	1083	745	Apba3	1481	1330	934	1685	1368	Apba3	941	1141	813	1018	931	Apba3	860	884	1139	1053
Apbb1	amyloid beta precursor protein binding family B member 1	29905	43753	29610	25994	Apbb1	30623	36293	32525	41781	31000	Apbb1	34866	39497	37797	51858	32928	Apbb1	34312	42841	28367	30358	27520	Apbb1	20519	27337	34805	26124
Apbb1ip	amyloid beta precursor protein binding family B member 1 interacting protein	412	642	412	325	Apbb1ip	640	733	593	862	618	Apbb1ip	756	845	640	925	674	Apbb1ip	1024	1117	810	906	987	Apbb1ip	568	713	820	752
Apbb2	amyloid beta precursor protein binding family B member 2	7495	13017	7639	7232	Apbb2	6322	7951	6412	9463	6743	Apbb2	6873	9085	8352	9922	6693	Apbb2	7664	11293	6842	7723	7125	Apbb2	5158	6057	6763	6100
Apbb3	amyloid beta precursor protein binding family B member 3	4145	6707	3547	3535	Apbb3	2691	3996	3170	3649	2934	Apbb3	4010	3903	3225	5016	3357	Apbb3	3211	4567	2702	3549	3079	Apbb3	2117	2742	3184	2871
Apbh	androgen-binding protein eta	0	0	0	0	Apbh	0	0	0	0	0	Apbh	0	0	0	0	0	Apbh	0	0	0	0	0	Apbh	0	0	0	0
Apc	APC, WNT signaling pathway regulator	93728	135658	89613	94588	Apc	60432	69538	57049	81223	62104	Apc	74792	80540	75296	100766	63575	Apc	69752	71698	67157	64726	66745	Apc	48206	55034	67673	51518
Apc2	APC2, WNT signaling pathway regulator	6714	10435	6203	7340	Apc2	14953	25075	19479	18748	12832	Apc2	21829	22323	17827	27620	19623	Apc2	17959	22071	14674	19259	17008	Apc2	13640	18473	19193	15172
Apcdd1	APC down-regulated 1	1261	2392	1405	1284	Apcdd1	2225	2594	2427	2960	2324	Apcdd1	2971	3258	2703	3670	3057	Apcdd1	2041	2700	1880	2342	2006	Apcdd1	1227	1389	1847	2079
Apcdd1l	APC down-regulated 1 like	67	105	74	66	Apcdd1l	20	43	18	43	30	Apcdd1l	46	36	35	63	47	Apcdd1l	47	40	29	40	32	Apcdd1l	30	28	26	24
Apcs	amyloid P component, serum	0	0	2	0	Apcs	0	0	0	0	0	Apcs	0	0	0	0	0	Apcs	0	0	0	0	0	Apcs	0	0	0	2
Apeg3	antisense paternally expressed gene 3	9	10	10	9	Apeg3	6	9	5	4	6	Apeg3	2	4	6	21	6	Apeg3	11	24	12	4	15	Apeg3	5	9	8	3
Apeh	acylaminoacyl-peptide hydrolase	2313	3809	2664	2172	Apeh	2248	2733	2222	3070	2487	Apeh	2823	3128	2815	3991	2392	Apeh	2562	3355	2003	2318	2077	Apeh	1652	1805	2332	1907
Apex1	apurinic/apyrimidinic endodeoxyribonuclease 1	4576	7520	4792	3691	Apex1	3730	4379	3698	5049	4033	Apex1	4188	5229	4346	5951	3726	Apex1	4792	5466	4038	4018	3622	Apex1	2707	3537	4340	3395
Apex2	apurinic/apyrimidinic endodeoxyribonuclease 2	251	365	310	202	Apex2	247	294	214	347	261	Apex2	264	372	335	425	238	Apex2	341	314	253	242	272	Apex2	164	281	339	224
Apex2l1	APEX nuclease (apurinic/apyrimidinic endonuclease) 2-like 1	0	0	0	0	Apex2l1	0	0	0	0	0	Apex2l1	0	0	0	0	0	Apex2l1	0	0	2	0	0	Apex2l1	0	0	0	0
Aph1a	aph-1 homolog A, gamma secretase subunit	2329	4382	2486	2233	Aph1a	2764	3873	2691	3626	3084	Aph1a	3626	3667	3330	4652	3385	Aph1a	3211	3780	2596	3451	2903	Aph1a	2192	2786	3156	2798
Aph1b	aph-1 homolog B, gamma secretase subunit	0	4	2	4	Aph1b	0	2	0	0	1	Aph1b	2	7	0	10	0	Aph1b	0	4	2	0	0	Aph1b	2	0	0	2
Api5	apoptosis inhibitor 5	15079	25039	15189	14648	Api5	9800	11781	9058	12314	9542	Api5	10857	13507	11824	15496	10282	Api5	9787	11759	7926	9169	7986	Api5	6290	8993	10024	7871
Apip	APAF1 interacting protein	1772	3421	1797	1658	Apip	1203	1453	1125	1726	1339	Apip	1410	1655	1553	2076	1282	Apip	1161	1406	956	1091	952	Apip	726	938	1253	916
Apitd1	apoptosis-inducing, TAF9-like domain 1	770	1652	901	755	Apitd1	537	540	508	690	589	Apitd1	575	673	644	934	553	Apitd1	880	869	671	667	627	Apitd1	503	585	837	698
Aplf	aprataxin and PNKP like factor	1211	2024	1138	1280	Aplf	639	764	620	827	595	Aplf	786	840	804	1199	636	Aplf	738	925	653	746	562	Aplf	448	621	638	523
Apln	apelin	4664	7551	4724	4584	Apln	2804	2661	2106	2791	2301	Apln	2100	2637	2538	3828	1670	Apln	3213	3894	2252	2246	2574	Apln	1739	2410	3225	2686
Aplnr	apelin receptor	132	214	100	62	Aplnr	243	164	268	358	291	Aplnr	91	183	137	150	88	Aplnr	746	1435	241	844	665	Aplnr	370	288	413	432
Aplp1	amyloid beta precursor like protein 1	37653	61809	39773	33368	Aplp1	57234	73560	67114	83348	58264	Aplp1	73411	78369	68104	99143	67555	Aplp1	74052	80621	61125	72855	60670	Aplp1	45373	60819	69562	54493
Aplp2	amyloid beta precursor like protein 2	47006	71623	56696	43834	Aplp2	51931	58107	50734	70599	54374	Aplp2	57044	71122	64590	85571	53508	Aplp2	66742	81706	55357	59019	53815	Aplp2	40593	54290	65084	48441
Apmap	adipocyte plasma membrane associated protein	5229	8319	4991	4460	Apmap	3204	4162	3322	4122	3385	Apmap	3527	4174	3175	4678	3368	Apmap	3968	5099	3639	4284	3552	Apmap	2529	3192	3540	3527
Apoa1	apolipoprotein A1	16	20	26	6	Apoa1	10	20	12	22	14	Apoa1	26	21	18	45	15	Apoa1	26	22	10	9	12	Apoa1	13	17	24	8
Apoa2	apolipoprotein A2	0	0	0	0	Apoa2	0	2	0	2	0	Apoa2	0	0	0	0	0	Apoa2	0	0	0	0	0	Apoa2	0	0	0	0
Apoa4	apolipoprotein A4	0	2	0	0	Apoa4	0	0	0	0	2	Apoa4	0	0	0	2	0	Apoa4	0	0	0	0	0	Apoa4	0	0	0	2
Apoa5	apolipoprotein A5	16	76	20	7	Apoa5	37	25	92	28	19	Apoa5	20	68	48	48	17	Apoa5	95	90	87	59	40	Apoa5	48	35	43	36
Apob	apolipoprotein B	8	18	4	4	Apob	4	6	6	14	16	Apob	4	0	6	6	4	Apob	6	2	0	2	2	Apob	4	2	18	4
Apobec1	apolipoprotein B mRNA editing enzyme catalytic subunit 1	120	294	122	79	Apobec1	82	80	103	96	77	Apobec1	50	97	105	125	129	Apobec1	104	156	123	132	105	Apobec1	44	60	107	125
Apobec2	apolipoprotein B mRNA editing enzyme catalytic subunit 2	42	68	48	40	Apobec2	10	18	17	12	6	Apobec2	16	8	8	13	6	Apobec2	14	64	18	10	18	Apobec2	12	12	16	11
Apobec3b	apolipoprotein B mRNA editing enzyme catalytic subunit 3B	36	50	25	36	Apobec3b	22	20	20	32	23	Apobec3b	30	52	30	32	29	Apobec3b	13	48	26	36	38	Apobec3b	24	24	22	28
Apobec4	apolipoprotein B mRNA editing enzyme catalytic polypeptide like 4	8	18	10	2	Apobec4	3	2	0	8	6	Apobec4	8	4	4	2	0	Apobec4	12	4	13	2	7	Apobec4	6	2	8	10
Apobr	apolipoprotein B receptor	312	445	321	376	Apobr	379	479	356	538	455	Apobr	597	519	552	739	387	Apobr	315	423	285	356	397	Apobr	201	231	389	337
Apoc1	apolipoprotein C1	0	0	0	0	Apoc1	0	0	0	0	0	Apoc1	0	0	0	0	0	Apoc1	0	0	0	0	0	Apoc1	0	0	0	0
Apoc2	apolipoprotein C2	2	2	0	2	Apoc2	0	2	4	4	8	Apoc2	5	2	6	0	0	Apoc2	2	2	4	8	4	Apoc2	0	4	2	4
Apoc3	apolipoprotein C3	0	2	0	0	Apoc3	0	0	2	2	0	Apoc3	0	0	0	0	2	Apoc3	6	4	0	0	0	Apoc3	0	2	2	4
Apoc4	apolipoprotein C4	14	23	14	8	Apoc4	16	24	20	24	24	Apoc4	14	28	13	28	16	Apoc4	44	50	26	44	46	Apoc4	22	14	30	30
Apod	apolipoprotein D	4967	9057	3953	4040	Apod	9862	9721	8138	17644	10094	Apod	6728	14073	10386	13433	8784	Apod	5826	10647	4704	8548	5453	Apod	4064	4197	5028	4397
Apoe	apolipoprotein E	171615	273180	170578	162378	Apoe	152806	177012	163489	183047	136605	Apoe	187693	172328	140489	239567	143956	Apoe	212935	248428	182239	224079	228535	Apoe	133669	153670	198247	199979
Apof	apolipoprotein F	2	0	0	0	Apof	0	0	0	2	2	Apof	0	0	0	0	0	Apof	0	0	0	0	2	Apof	0	0	0	0
Apoh	apolipoprotein H	53	74	66	53	Apoh	10	8	18	21	16	Apoh	6	22	17	22	20	Apoh	4	6	6	4	4	Apoh	0	2	8	0
Apol11a	apolipoprotein L 11a	124	135	78	82	Apol11a	30	120	54	60	135	Apol11a	106	105	68	87	16	Apol11a	93	435	115	133	214	Apol11a	100	114	119	74
Apol2	apolipoprotein L, 2	0	0	2	0	Apol2	0	0	0	2	2	Apol2	0	0	0	0	2	Apol2	4	2	0	2	0	Apol2	4	0	0	0
Apol3	apolipoprotein L, 3	257	371	197	168	Apol3	213	297	144	271	307	Apol3	178	187	152	215	87	Apol3	232	607	206	279	288	Apol3	167	157	151	161
Apol9a	apolipoprotein L 9a	106	156	55	55	Apol9a	42	58	35	102	36	Apol9a	30	49	70	68	31	Apol9a	76	203	74	102	65	Apol9a	67	35	52	19
Apold1	apolipoprotein L domain containing 1	698	808	967	1032	Apold1	734	657	232	442	651	Apold1	1006	1026	889	1305	1550	Apold1	658	842	275	431	905	Apold1	530	900	912	1203
Apom	apolipoprotein M	14	33	12	14	Apom	24	18	16	36	11	Apom	21	20	23	50	10	Apom	26	30	16	12	16	Apom	10	26	34	22
Apon	apolipoprotein N	0	0	0	0	Apon	0	2	0	0	4	Apon	0	4	0	2	0	Apon	0	0	0	0	4	Apon	0	0	0	0
Apoo	apolipoprotein O	3095	5753	3232	2561	Apoo	1953	2130	1868	2538	2091	Apoo	2074	2590	2257	3233	1896	Apoo	2112	2670	1735	1884	1792	Apoo	1147	1774	2314	1895
Apool	apolipoprotein O-like	865	1438	984	869	Apool	624	687	542	855	647	Apool	671	810	708	952	600	Apool	537	629	477	505	449	Apool	350	375	588	473
Apopt1	apoptogenic 1, mitochondrial	1790	2998	1592	1806	Apopt1	944	1493	870	1241	1093	Apopt1	1013	1246	1042	1534	1090	Apopt1	1207	1279	1002	1389	1102	Apopt1	841	1183	1239	1140
App	amyloid beta precursor protein	96761	157594	113331	99177	App	132348	155091	134090	181842	136226	App	146819	179322	160498	228467	143015	App	157029	189612	129416	143902	131290	App	95378	138093	168862	121466
Appbp2	amyloid beta precursor protein binding protein 2	16473	26134	17563	16227	Appbp2	11229	13487	10431	15822	11868	Appbp2	13217	16515	13620	18445	12562	Appbp2	12429	16609	11091	11395	10784	Appbp2	8094	10556	12596	10411
Appl1	adaptor protein, phosphotyrosine interacting with PH domain and leucine zipper 1	21437	34933	21001	20341	Appl1	11466	13640	10546	15873	12016	Appl1	12818	15805	14107	18491	12434	Appl1	12956	16901	11240	11645	10589	Appl1	8089	11110	13384	10545
Appl2	adaptor protein, phosphotyrosine interacting with PH domain and leucine zipper 2	3505	6571	3449	3244	Appl2	3899	3849	3484	5485	4073	Appl2	3496	4633	3377	5399	3238	Appl2	4024	4361	3279	4297	4005	Appl2	2449	2487	3241	3193
Aprt	adenine phosphoribosyl transferase	494	1015	611	442	Aprt	598	647	583	750	584	Aprt	672	786	657	900	628	Aprt	775	825	675	870	641	Aprt	420	661	744	679
Aptr	Alu-mediated CDKN1A/p21 transcriptional regulator	228	365	207	201	Aptr	172	168	130	180	135	Aptr	137	190	125	204	106	Aptr	162	137	119	138	137	Aptr	86	81	105	86
Aptx	aprataxin	2280	3154	2419	2557	Aptx	1351	1376	1324	1792	1352	Aptx	1763	2072	1840	2403	1529	Aptx	1637	2116	1418	1456	1447	Aptx	1131	1506	1885	1435
Aqp1	aquaporin 1	233	577	156	205	Aqp1	70	83	89	150	133	Aqp1	32	76	88	118	153	Aqp1	185	663	143	576	180	Aqp1	183	79	147	78
Aqp11	aquaporin 11	511	1049	518	508	Aqp11	323	454	364	427	292	Aqp11	326	534	365	586	405	Aqp11	386	439	334	421	345	Aqp11	245	360	352	258
Aqp12a	aquaporin 12A	0	0	0	2	Aqp12a	2	0	0	0	0	Aqp12a	0	2	0	2	0	Aqp12a	0	0	4	0	4	Aqp12a	0	4	0	0
Aqp2	aquaporin 2	0	4	2	0	Aqp2	2	0	0	0	0	Aqp2	0	0	0	0	0	Aqp2	0	0	0	0	0	Aqp2	0	0	0	0
Aqp3	aquaporin 3	4	15	0	0	Aqp3	0	4	4	0	2	Aqp3	0	1	4	2	4	Aqp3	5	0	6	0	0	Aqp3	0	0	2	0
Aqp4	aquaporin 4	71039	110828	75149	66521	Aqp4	67894	74919	60211	83569	67791	Aqp4	62599	89724	69295	96223	65723	Aqp4	85429	120646	69633	89580	87812	Aqp4	61413	64062	85462	102197
Aqp5	aquaporin 5	4	12	13	2	Aqp5	2	0	0	8	6	Aqp5	6	2	2	2	8	Aqp5	2	4	0	6	6	Aqp5	4	6	4	8
Aqp6	aquaporin 6	4	0	2	0	Aqp6	0	0	0	0	0	Aqp6	0	0	0	0	0	Aqp6	0	0	0	0	0	Aqp6	0	0	0	0
Aqp7	aquaporin 7	0	0	0	0	Aqp7	0	0	0	0	0	Aqp7	0	0	0	0	0	Aqp7	0	0	0	0	0	Aqp7	2	0	0	0
Aqp8	aquaporin 8	0	2	4	0	Aqp8	4	0	0	0	0	Aqp8	0	1	0	2	0	Aqp8	0	2	2	0	0	Aqp8	0	0	0	2
Aqp9	aquaporin 9	562	710	524	551	Aqp9	764	580	345	804	728	Aqp9	521	589	681	1044	421	Aqp9	793	791	376	683	667	Aqp9	428	537	720	624
Aqr	aquarius intron-binding spliceosomal factor	5854	8098	6591	5808	Aqr	5589	7170	5818	7804	5924	Aqr	6552	8318	7197	9470	6874	Aqr	6229	8535	5250	5933	5259	Aqr	4261	5578	6490	5223
Ar	androgen receptor	600	799	554	664	Ar	620	906	660	884	534	Ar	748	1016	874	1066	730	Ar	419	606	351	471	371	Ar	260	422	519	269
Araf	A-Raf proto-oncogene, serine/threonine kinase	17139	30000	17374	15180	Araf	10272	11577	9456	14295	11261	Araf	11670	13742	12414	17287	10411	Araf	12783	17891	10982	12238	10863	Araf	7691	10492	13559	10903
Arap1	ArfGAP with RhoGAP domain, ankyrin repeat and PH domain 1	2115	3031	1636	1753	Arap1	2174	2548	2326	2926	2202	Arap1	2580	2932	2549	3606	2518	Arap1	3340	4592	2390	3711	3100	Arap1	2154	2606	2958	2898
Arap2	ArfGAP with RhoGAP domain, ankyrin repeat and PH domain 2	24332	39976	19353	19433	Arap2	11635	12949	8357	15327	12182	Arap2	12128	16933	13541	16825	10949	Arap2	9916	11011	8469	8599	9058	Arap2	5130	6436	7199	6685
Arap3	ArfGAP with RhoGAP domain, ankyrin repeat and PH domain 3	959	1418	928	927	Arap3	872	984	630	971	832	Arap3	1072	981	1010	1295	735	Arap3	1133	1311	871	985	1091	Arap3	614	810	1031	1047
Arc	activity-regulated cytoskeleton-associated protein	4806	2254	1698	2706	Arc	4826	6509	2901	5487	4172	Arc	3647	3509	2534	4709	1869	Arc	3825	3656	1253	2462	2648	Arc	1540	2632	1959	921
Arcn1	archain 1	16978	27698	17071	16027	Arcn1	11311	14683	10243	15557	11337	Arcn1	12364	16206	14014	18388	12312	Arcn1	12331	16247	10261	11690	9877	Arcn1	8084	11435	13545	10078
Areg	amphiregulin	2	14	2	4	Areg	4	2	2	2	6	Areg	2	4	2	6	2	Areg	2	12	0	12	2	Areg	4	0	4	6
Arel1	apoptosis resistant E3 ubiquitin protein ligase 1	25060	37457	27242	25381	Arel1	20521	25901	21124	28018	21076	Arel1	26058	31893	27611	37360	24927	Arel1	23077	28359	19395	19573	18693	Arel1	15276	18616	23975	18257
Arf1	ADP-ribosylation factor 1	50160	82689	52799	46910	Arf1	41752	47819	40544	55896	40874	Arf1	44022	53856	49057	66735	41061	Arf1	42065	47746	34446	34498	31966	Arf1	23433	33092	40653	31305
Arf2	ADP-ribosylation factor 2	3052	4948	3288	2505	Arf2	2085	2493	1940	2985	2291	Arf2	2293	2864	2582	3410	2348	Arf2	2761	3525	2243	2618	2239	Arf2	1714	2383	2866	2130
Arf3	ADP-ribosylation factor 3	118774	210015	130156	105715	Arf3	116568	135004	124463	161379	119694	Arf3	137580	156826	142155	192576	120757	Arf3	143489	138085	120432	122438	112666	Arf3	83062	106816	132681	104783
Arf4	ADP-ribosylation factor 4	11422	18111	12799	12602	Arf4	7706	10410	8394	10339	7223	Arf4	9895	12098	9475	13625	9411	Arf4	9195	11631	7617	9319	7768	Arf4	6699	9238	10275	7632
Arf5	ADP-ribosylation factor 5	8424	15721	6689	6252	Arf5	4950	7423	5743	5955	4576	Arf5	6216	5497	4452	7546	5818	Arf5	5609	5607	5464	6734	5730	Arf5	3740	5183	5560	4517
Arf6	ADP-ribosylation factor 6	2216	3297	2116	2143	Arf6	1288	1772	1485	1651	1072	Arf6	1862	2189	1676	2307	1887	Arf6	1420	2026	1279	1528	1438	Arf6	1105	1537	1637	1210
Arfgap1	ADP-ribosylation factor GTPase activating protein 1	7336	13397	8121	6675	Arfgap1	6296	7150	6536	8448	7031	Arfgap1	7745	8196	7254	10009	6636	Arfgap1	8222	9616	6962	7481	6972	Arfgap1	5207	6106	7717	6724
Arfgap2	ADP-ribosylation factor GTPase activating protein 2	5663	9623	6491	5178	Arfgap2	5770	6279	5667	7499	5938	Arfgap2	6505	7764	7307	9695	6154	Arfgap2	6249	7734	5446	6098	5422	Arfgap2	4103	5038	6599	5572
Arfgap3	ADP-ribosylation factor GTPase activating protein 3	1800	3034	2174	1724	Arfgap3	1219	1531	1251	1700	1413	Arfgap3	1410	1840	1598	2208	1433	Arfgap3	1958	2516	1658	1712	1597	Arfgap3	1185	1443	1910	1688
Arfgef1	ADP ribosylation factor guanine nucleotide exchange factor 1	18339	28916	20331	20219	Arfgef1	12515	14701	11492	16824	12494	Arfgef1	14779	18376	16688	21688	14154	Arfgef1	13690	16990	11284	11935	10868	Arfgef1	9284	12703	14915	10850
Arfgef2	ADP ribosylation factor guanine nucleotide exchange factor 2	7018	11240	7983	7406	Arfgef2	8807	10711	8992	12581	9153	Arfgef2	11167	13644	12229	15836	10551	Arfgef2	8811	12176	7679	8184	7566	Arfgef2	6126	7718	9499	7163
Arfgef3	ARFGEF family member 3	23382	31677	17528	21036	Arfgef3	11055	12093	8158	15033	11309	Arfgef3	11560	13396	11355	14652	11913	Arfgef3	6393	6257	7325	6822	4785	Arfgef3	4122	5042	5458	2756
Arfip1	ADP-ribosylation factor interacting protein 1	3047	5092	3062	2736	Arfip1	1957	2090	1487	2538	1970	Arfip1	1954	2512	2059	2971	1920	Arfip1	1909	2761	1518	2276	1715	Arfip1	1300	1545	2063	1860
Arfip2	ADP-ribosylation factor interacting protein 2	7857	13000	7982	8572	Arfip2	4885	6718	5005	6610	5182	Arfip2	6434	6789	6276	9130	5961	Arfip2	6007	7006	5174	6275	5004	Arfip2	3975	5897	6619	5189
Arfrp1	ADP-ribosylation factor related protein 1	6038	11043	7549	6406	Arfrp1	4618	4942	4114	6200	4661	Arfrp1	5408	6349	5712	8477	4890	Arfrp1	6392	7037	5475	5638	5153	Arfrp1	4079	5483	7169	5632
Arg1	arginase 1	279	360	247	313	Arg1	558	751	788	845	645	Arg1	984	1130	947	1387	1030	Arg1	625	672	498	566	485	Arg1	362	600	835	589
Arg2	arginase 2	493	841	539	552	Arg2	398	469	401	547	471	Arg2	463	676	615	685	493	Arg2	549	548	379	465	390	Arg2	278	476	492	383
Arglu1	arginine and glutamate rich 1	6905	12692	6497	5886	Arglu1	4823	5221	4375	6435	4869	Arglu1	5445	6621	5114	7632	4835	Arglu1	6368	7579	5438	5960	5420	Arglu1	3660	4455	5627	5066
Arhgap1	Rho GTPase activating protein 1	6414	10218	6612	6772	Arhgap1	5925	7501	6143	8464	6667	Arhgap1	7422	8438	7953	10955	6598	Arhgap1	8690	10332	7175	7814	7218	Arhgap1	5330	7713	9302	7413
Arhgap10	Rho GTPase activating protein 10	2689	4430	1861	1639	Arhgap10	1100	1373	1387	1474	1251	Arhgap10	1356	1490	1416	1857	1180	Arhgap10	1443	1361	1232	1290	1097	Arhgap10	545	768	812	695
Arhgap11a	Rho GTPase activating protein 11A	515	780	400	386	Arhgap11a	450	501	408	589	412	Arhgap11a	381	566	445	669	352	Arhgap11a	429	584	353	436	359	Arhgap11a	212	315	318	377
Arhgap12	Rho GTPase activating protein 12	6959	10282	7774	7611	Arhgap12	8477	10695	6844	10889	7540	Arhgap12	7851	12209	10061	12660	8249	Arhgap12	4485	6400	3511	4018	3749	Arhgap12	3347	4147	5022	4308
Arhgap15	Rho GTPase activating protein 15	632	1205	670	406	Arhgap15	193	250	283	292	205	Arhgap15	202	320	250	296	225	Arhgap15	356	308	233	298	343	Arhgap15	175	215	317	221
Arhgap17	Rho GTPase activating protein 17	3479	5374	3400	3388	Arhgap17	2209	2349	1994	2701	2218	Arhgap17	2426	2979	2596	3729	2301	Arhgap17	3117	4132	2669	2971	2903	Arhgap17	2085	2555	3083	2779
Arhgap18	Rho GTPase activating protein 18	1170	2057	1431	1353	Arhgap18	666	595	375	786	675	Arhgap18	621	741	712	1049	708	Arhgap18	1640	2108	1415	1472	1416	Arhgap18	1114	1314	1691	1759
Arhgap19	Rho GTPase activating protein 19	517	796	507	422	Arhgap19	352	456	383	492	410	Arhgap19	401	470	435	623	431	Arhgap19	470	636	473	405	407	Arhgap19	387	368	459	455
Arhgap20	Rho GTPase activating protein 20	19931	31076	22205	22493	Arhgap20	12826	15570	12925	16048	13879	Arhgap20	15388	19493	15121	22573	14960	Arhgap20	16172	18762	13202	13414	12115	Arhgap20	10053	14168	16821	11842
Arhgap21	Rho GTPase activating protein 21	31015	44244	30148	37677	Arhgap21	35699	47452	38187	48798	35857	Arhgap21	51483	55025	53705	75434	44375	Arhgap21	31481	35666	28734	30156	26566	Arhgap21	23737	33147	43118	29477
Arhgap22	Rho GTPase activating protein 22	739	1386	462	736	Arhgap22	389	504	383	415	373	Arhgap22	557	351	379	553	465	Arhgap22	533	617	471	614	616	Arhgap22	310	552	575	453
Arhgap23	Rho GTPase activating protein 23	6327	10022	7336	7847	Arhgap23	10974	13970	10693	16017	9970	Arhgap23	13153	16834	13215	18563	11353	Arhgap23	9760	12341	7541	9886	8667	Arhgap23	6877	8577	10254	8158
Arhgap24	Rho GTPase activating protein 24	482	643	394	275	Arhgap24	323	415	336	408	323	Arhgap24	348	305	291	379	296	Arhgap24	452	896	429	529	504	Arhgap24	425	454	436	449
Arhgap25	Rho GTPase activating protein 25	2966	5178	2720	2229	Arhgap25	1164	1321	916	1508	1168	Arhgap25	1313	1312	1206	1554	1094	Arhgap25	1189	1157	811	872	1142	Arhgap25	537	873	731	821
Arhgap26	Rho GTPase activating protein 26	9793	18971	12503	11463	Arhgap26	9439	10013	8437	12049	13142	Arhgap26	10811	13061	12432	16479	11147	Arhgap26	12920	15018	11596	11150	13272	Arhgap26	8434	13376	17165	13826
Arhgap27	Rho GTPase activating protein 27	546	811	377	461	Arhgap27	437	690	505	539	492	Arhgap27	705	601	508	696	462	Arhgap27	592	836	542	577	551	Arhgap27	387	481	541	512
Arhgap28	Rho GTPase activating protein 28	87	177	75	117	Arhgap28	92	88	97	151	165	Arhgap28	74	119	126	125	94	Arhgap28	165	353	125	228	152	Arhgap28	114	128	137	149
Arhgap29	Rho GTPase activating protein 29	2908	5331	2988	3169	Arhgap29	1456	1666	1074	1943	1734	Arhgap29	1688	2066	1959	2172	1621	Arhgap29	2421	4206	2318	3117	2118	Arhgap29	1649	2184	2312	1971
Arhgap30	Rho GTPase activating protein 30	312	534	381	342	Arhgap30	275	288	260	317	266	Arhgap30	426	384	310	449	337	Arhgap30	391	515	305	346	413	Arhgap30	252	351	448	468
Arhgap31	Rho GTPase activating protein 31	863	1335	813	920	Arhgap31	1660	1942	1514	2198	2042	Arhgap31	2249	2572	2120	2806	1937	Arhgap31	2018	3019	1688	2384	2264	Arhgap31	1553	1777	2262	1757
Arhgap32	Rho GTPase activating protein 32	63052	100092	67216	69937	Arhgap32	29921	36025	30356	40065	30617	Arhgap32	37931	44481	36810	50994	30319	Arhgap32	68645	77312	63326	58391	53218	Arhgap32	42722	50819	61282	44594
Arhgap33	Rho GTPase activating protein 33	9078	13072	7978	9165	Arhgap33	6881	10288	9219	8325	5801	Arhgap33	11514	8315	6261	12803	8795	Arhgap33	20122	15413	17702	20670	19151	Arhgap33	12917	16483	18151	15426
Arhgap35	Rho GTPase activating protein 35	27758	43060	28778	31961	Arhgap35	27501	33065	27126	34753	27870	Arhgap35	35539	41213	38191	49800	32070	Arhgap35	34159	43081	27923	28042	27896	Arhgap35	21329	28556	35105	25992
Arhgap36	Rho GTPase activating protein 36	6	10	6	2	Arhgap36	83	52	49	48	107	Arhgap36	25	50	93	83	64	Arhgap36	1048	2793	688	1287	1089	Arhgap36	650	1030	1344	1374
Arhgap39	Rho GTPase activating protein 39	6730	10467	6710	7321	Arhgap39	10572	13933	12058	14096	10401	Arhgap39	15836	17263	14666	21522	13086	Arhgap39	7333	8087	5913	6633	5888	Arhgap39	4702	5708	7688	5367
Arhgap4	Rho GTPase activating protein 4	1187	1760	1009	1149	Arhgap4	826	786	815	1088	873	Arhgap4	1167	1005	1187	1539	813	Arhgap4	1260	1420	1085	1291	1012	Arhgap4	763	995	1478	1240
Arhgap40	Rho GTPase activating protein 40	4	10	13	8	Arhgap40	2	6	0	11	5	Arhgap40	9	8	4	6	5	Arhgap40	14	18	29	25	18	Arhgap40	43	8	19	28
Arhgap42	Rho GTPase activating protein 42	830	1383	816	702	Arhgap42	1090	1261	1016	1485	1202	Arhgap42	1092	1440	1368	2026	1198	Arhgap42	1031	1292	811	1049	924	Arhgap42	779	717	1171	1001
Arhgap44	Rho GTPase activating protein 44	13332	20811	13487	14390	Arhgap44	11278	14862	11057	14923	11900	Arhgap44	15486	16578	14635	20171	13047	Arhgap44	17521	21546	14499	15048	14354	Arhgap44	11779	15969	17236	13377
Arhgap45	Rho GTPase activating protein 45	620	823	456	512	Arhgap45	515	604	425	523	322	Arhgap45	633	517	434	852	493	Arhgap45	650	913	544	751	705	Arhgap45	418	568	617	745
Arhgap5	Rho GTPase activating protein 5	36471	57215	35700	33790	Arhgap5	18938	21326	15860	25618	18483	Arhgap5	18455	24749	21162	25911	18073	Arhgap5	18450	21678	16214	16006	15224	Arhgap5	11226	13565	16083	13265
Arhgap6	Rho GTPase activating protein 6	1432	2377	1041	1378	Arhgap6	1551	1117	850	1230	1708	Arhgap6	1317	1177	1045	2477	1120	Arhgap6	5640	6674	5954	5495	4384	Arhgap6	3686	5740	6933	5555
Arhgap8	Rho GTPase activating protein 8	12	14	25	31	Arhgap8	26	84	38	52	48	Arhgap8	66	83	76	68	44	Arhgap8	26	55	22	32	28	Arhgap8	44	35	36	42
Arhgap9	Rho GTPase activating protein 9	191	290	145	163	Arhgap9	165	226	189	267	205	Arhgap9	209	217	245	197	155	Arhgap9	246	235	149	184	216	Arhgap9	135	128	148	196
Arhgdia	Rho GDP dissociation inhibitor alpha	18866	32392	18993	17212	Arhgdia	18347	20491	19024	25636	19641	Arhgdia	22289	23438	21814	31768	18985	Arhgdia	27109	29448	20955	24611	22645	Arhgdia	15269	20733	25708	19538
Arhgdib	Rho GDP dissociation inhibitor beta	629	1540	680	602	Arhgdib	919	673	720	1032	856	Arhgdib	752	910	746	991	665	Arhgdib	1317	1144	993	971	1072	Arhgdib	713	783	1019	793
Arhgef1	rho guanine nucleotide exchange factor 1	2757	4758	2804	3051	Arhgef1	2946	3663	3174	3833	3174	Arhgef1	4303	3901	3839	5714	3324	Arhgef1	4038	4854	3462	3919	3968	Arhgef1	2777	3391	4013	3824
Arhgef10	Rho guanine nucleotide exchange factor 10	2601	3796	2461	2549	Arhgef10	4516	4368	4004	6344	4435	Arhgef10	5288	6997	5558	8375	4953	Arhgef10	3407	5039	2743	3789	3473	Arhgef10	2763	2799	3858	3306
Arhgef10l	Rho guanine nucleotide exchange factor 10 like	2709	4343	2403	2237	Arhgef10l	1726	2805	1894	2378	1931	Arhgef10l	2534	2032	1712	2872	1944	Arhgef10l	2319	2849	1975	2772	2638	Arhgef10l	1820	2252	2320	2040
Arhgef11	Rho guanine nucleotide exchange factor 11	10186	16350	10765	11256	Arhgef11	12525	14679	12982	16744	13198	Arhgef11	17759	17956	17457	23649	14499	Arhgef11	15540	21046	12637	14270	12920	Arhgef11	10433	12763	15996	13181
Arhgef12	rho guanine nucleotide exchange factor 12	9421	13534	9124	10038	Arhgef12	10277	11147	9126	13301	9448	Arhgef12	13933	15754	14309	18239	13137	Arhgef12	11187	13784	9500	10438	9280	Arhgef12	7732	9494	11827	9496
Arhgef15	Rho guanine nucleotide exchange factor 15	596	1093	712	495	Arhgef15	559	457	349	601	377	Arhgef15	372	431	344	606	277	Arhgef15	986	956	684	759	661	Arhgef15	467	500	597	542
Arhgef16	Rho guanine nucleotide exchange factor 16	40	93	50	22	Arhgef16	40	81	68	91	74	Arhgef16	17	18	34	32	38	Arhgef16	183	125	130	181	131	Arhgef16	30	98	135	157
Arhgef18	Rho/Rac guanine nucleotide exchange factor 18	2366	3832	2260	2463	Arhgef18	2735	3834	2820	3551	2678	Arhgef18	3811	3932	3427	5276	3056	Arhgef18	3048	3608	2448	3074	2584	Arhgef18	2088	2873	3330	2405
Arhgef19	Rho guanine nucleotide exchange factor 19	512	833	563	809	Arhgef19	544	595	584	551	433	Arhgef19	637	481	470	753	525	Arhgef19	582	557	472	678	546	Arhgef19	318	555	506	544
Arhgef2	Rho/Rac guanine nucleotide exchange factor 2	10534	18205	7836	7131	Arhgef2	13897	16388	14077	18458	14508	Arhgef2	15135	18010	15604	20620	12779	Arhgef2	13465	15748	11004	11907	10569	Arhgef2	6597	7735	9881	7618
Arhgef25	Rho guanine nucleotide exchange factor 25	9529	15144	8934	8041	Arhgef25	12590	16869	15403	16969	14034	Arhgef25	16222	17343	15648	19843	13023	Arhgef25	10242	14073	8109	8577	8374	Arhgef25	5956	6569	7879	6426
Arhgef26	Rho guanine nucleotide exchange factor 26	1385	2225	1237	1156	Arhgef26	3083	4651	3320	4874	3172	Arhgef26	3794	4329	3666	5389	3418	Arhgef26	2263	2854	1763	2278	2177	Arhgef26	1242	1558	1996	2032
Arhgef28	Rho guanine nucleotide exchange factor 28	5083	7462	5571	5386	Arhgef28	5302	6800	5138	7488	4252	Arhgef28	7115	8279	6545	8412	4754	Arhgef28	5734	5087	4792	4346	4272	Arhgef28	3594	4577	5583	4125
Arhgef3	Rho guanine nucleotide exchange factor 3	11176	13181	9092	8244	Arhgef3	7118	9461	7307	9885	7687	Arhgef3	9313	11064	10063	13486	8514	Arhgef3	5839	8970	4643	5265	4536	Arhgef3	3419	4489	5425	3912
Arhgef33	Rho guanine nucleotide exchange factor 33	74	117	51	75	Arhgef33	48	53	39	77	47	Arhgef33	58	64	71	77	77	Arhgef33	52	111	49	65	70	Arhgef33	28	53	76	62
Arhgef37	Rho guanine nucleotide exchange factor 37	1919	2452	1448	1222	Arhgef37	2208	3051	2047	2273	2407	Arhgef37	2409	3401	2702	4067	2201	Arhgef37	1148	1705	743	999	985	Arhgef37	780	706	1301	786
Arhgef38	Rho guanine nucleotide exchange factor 38	333	94	252	86	Arhgef38	40	69	12	60	114	Arhgef38	0	130	63	71	75	Arhgef38	50	235	35	69	80	Arhgef38	122	75	53	90
Arhgef39	rho guanine nucleotide exchange factor 39	24	18	22	45	Arhgef39	29	23	37	40	30	Arhgef39	25	30	44	55	17	Arhgef39	34	41	27	41	39	Arhgef39	22	22	30	15
Arhgef4	Rho guanine nucleotide exchange factor 4	22507	40507	21309	19404	Arhgef4	16279	19514	17990	20406	17624	Arhgef4	21028	21625	19188	27246	19269	Arhgef4	23500	26824	19374	21999	22002	Arhgef4	15632	19258	23032	20806
Arhgef40	Rho guanine nucleotide exchange factor 40	2002	3590	2075	2303	Arhgef40	2343	2635	2172	2661	2209	Arhgef40	2650	3255	2661	3827	2499	Arhgef40	3808	4972	2709	3865	4065	Arhgef40	2701	3686	3710	3781
Arhgef5	Rho guanine nucleotide exchange factor 5	252	344	186	209	Arhgef5	222	197	184	287	217	Arhgef5	161	227	158	343	176	Arhgef5	275	415	229	316	232	Arhgef5	161	183	229	224
Arhgef6	Rac/Cdc42 guanine nucleotide exchange factor 6	1414	2365	1358	1193	Arhgef6	2189	2335	2236	2887	2101	Arhgef6	2244	2673	2638	3835	2038	Arhgef6	2037	2377	1650	1912	1914	Arhgef6	1232	1548	2455	1925
Arhgef7	Rho guanine nucleotide exchange factor 7	14302	22153	15696	15904	Arhgef7	11008	13897	11512	14335	11324	Arhgef7	15542	15772	14290	19689	13673	Arhgef7	16841	18628	13816	15002	13983	Arhgef7	11034	15186	17636	13004
Arhgef9	Cdc42 guanine nucleotide exchange factor 9	44275	67793	42253	41834	Arhgef9	28091	33303	30545	37310	28098	Arhgef9	31171	37967	35366	44393	29045	Arhgef9	30066	36249	25642	24806	23811	Arhgef9	17951	25271	29544	22716
Arid1a	AT-rich interaction domain 1A	6872	10668	7543	7475	Arid1a	12603	15612	12589	16779	13060	Arid1a	17764	20320	16621	23345	15584	Arid1a	18206	22488	14280	16513	15778	Arid1a	12951	16003	18047	14636
Arid1b	AT-rich interaction domain 1B	4265	6823	4358	4152	Arid1b	8277	10660	10119	11799	8018	Arid1b	12240	12458	10821	15248	10014	Arid1b	7566	10134	7108	7522	7063	Arid1b	5374	6824	8330	6221
Arid2	AT-rich interaction domain 2	5977	9279	5977	6557	Arid2	5492	6572	4775	6979	5425	Arid2	6663	8128	6968	9225	6043	Arid2	6199	7981	5144	5938	5456	Arid2	4274	5619	6599	4809
Arid3a	AT-rich interaction domain 3A	1371	2090	1390	1619	Arid3a	1029	1276	1019	1160	1018	Arid3a	1269	1279	1115	1798	1111	Arid3a	1513	1744	1346	1414	1305	Arid3a	996	1209	1376	1246
Arid3b	AT-rich interaction domain 3B	708	1050	642	705	Arid3b	671	629	604	849	610	Arid3b	639	715	613	871	626	Arid3b	631	711	457	566	692	Arid3b	406	550	623	570
Arid3c	AT-rich interaction domain 3C	16	18	10	7	Arid3c	6	4	6	12	8	Arid3c	17	7	8	20	18	Arid3c	0	2	2	0	1	Arid3c	1	0	2	4
Arid4a	AT-rich interaction domain 4A	5479	7907	6668	6938	Arid4a	3050	3756	2706	3729	3014	Arid4a	3849	4605	3887	5549	3599	Arid4a	3711	4981	3234	3508	3058	Arid4a	2815	3912	3984	3445
Arid4b	AT-rich interaction domain 4B	2543	4889	1839	2000	Arid4b	1123	1866	1218	1715	1354	Arid4b	1381	1309	1112	1726	1462	Arid4b	1124	1469	1351	1703	1325	Arid4b	760	1093	1020	1298
Arid5a	AT-rich interaction domain 5A	669	918	880	611	Arid5a	949	973	658	991	899	Arid5a	2502	2584	1335	1704	1980	Arid5a	1160	1236	555	952	900	Arid5a	924	780	916	732
Arid5b	AT-rich interaction domain 5B	2140	2681	2440	3056	Arid5b	2394	3001	2182	3273	2730	Arid5b	3179	4427	3736	4541	3511	Arid5b	3221	4300	2478	2765	2464	Arid5b	2516	2859	3671	2743
Arih1	ariadne RBR E3 ubiquitin protein ligase 1	11772	19690	13584	12343	Arih1	7956	9535	7236	11274	8224	Arih1	9279	12113	10642	13825	9206	Arih1	9189	11981	7792	8472	7495	Arih1	6333	8606	9691	7185
Arih2	ariadne RBR E3 ubiquitin protein ligase 2	6090	10023	6816	6379	Arih2	4630	5306	4575	6262	4872	Arih2	5585	6426	5889	7926	4857	Arih2	5215	6923	4228	4774	4194	Arih2	3349	4462	5476	4269
Arih2os	ariadne homolog 2 opposite strand	2	2	0	0	Arih2os	0	0	0	2	0	Arih2os	0	0	0	2	0	Arih2os	0	0	0	0	0	Arih2os	0	0	0	0
Arl1	ADP-ribosylation factor like GTPase 1	5218	9070	5713	5135	Arl1	2978	3671	3013	3767	2825	Arl1	3526	4221	3626	5004	3202	Arl1	3196	4515	2693	3101	2539	Arl1	2068	2964	3653	2626
Arl10	ADP-ribosylation factor like GTPase 10	1940	3480	1981	1682	Arl10	1810	2039	1643	2067	1634	Arl10	1936	2083	1892	2700	1731	Arl10	3098	3540	2277	2647	2305	Arl10	1577	2366	2976	2369
Arl11	ADP-ribosylation factor like GTPase 11	179	426	273	183	Arl11	147	102	128	147	130	Arl11	213	239	211	255	185	Arl11	168	214	174	174	136	Arl11	166	153	219	239
Arl13a	ADP ribosylation factor like GTPase 13A	0	4	0	0	Arl13a	0	0	0	0	0	Arl13a	0	2	0	2	0	Arl13a	0	0	0	0	0	Arl13a	0	0	2	0
Arl13b	ADP-ribosylation factor like GTPase 13B	4399	7911	3824	4043	Arl13b	2631	3005	2224	3668	2820	Arl13b	2938	3190	2887	4150	2507	Arl13b	2803	3338	2516	2771	2405	Arl13b	1679	2113	2733	2454
Arl14	ADP-ribosylation factor-like 14	0	4	2	0	Arl14	6	0	2	4	0	Arl14	0	2	4	2	0	Arl14	0	0	0	2	0	Arl14	2	2	0	2
Arl14ep	ADP-ribosylation factor like GTPase 14 effector protein	6553	11404	7056	6118	Arl14ep	5134	5897	4910	6654	5125	Arl14ep	5739	7171	6287	8777	5416	Arl14ep	5843	7139	5192	5364	5075	Arl14ep	3699	4853	5845	4873
Arl14epl	ADP ribosylation factor like GTPase 14 effector protein like	2	4	1	0	Arl14epl	2	0	2	2	6	Arl14epl	4	9	4	4	4	Arl14epl	5	0	4	6	2	Arl14epl	2	0	4	3
Arl15	ADP-ribosylation factor like GTPase 15	4906	7748	4896	4853	Arl15	6339	8613	7859	9673	6374	Arl15	6923	9530	8001	10611	6715	Arl15	2893	3636	2498	2572	2398	Arl15	1661	2134	2700	2100
Arl16	ADP-ribosylation factor like GTPase 16	2581	3663	2829	2498	Arl16	1502	2117	1576	2124	1564	Arl16	2028	2501	2268	3197	1983	Arl16	2000	2814	1508	1787	1512	Arl16	1382	1872	2440	1561
Arl2	ADP-ribosylation factor like GTPase 2	2723	5164	2559	2012	Arl2	2618	2658	2624	3683	2543	Arl2	2441	2805	2417	4004	2470	Arl2	3533	3988	3093	3366	2858	Arl2	1912	2561	3139	2615
Arl2bp	ADP-ribosylation factor like GTPase 2 binding protein	21055	37902	21687	18102	Arl2bp	12891	14754	12066	17427	14367	Arl2bp	14752	16363	15412	20966	13362	Arl2bp	18212	19081	14558	15793	14875	Arl2bp	10873	13337	16950	13769
Arl3	ADP ribosylation factor like GTPase 3	13879	27182	15393	12540	Arl3	7781	8078	8221	10382	7776	Arl3	9147	10828	7993	12466	7978	Arl3	10997	10828	9959	9167	8596	Arl3	6191	7973	9409	8228
Arl4a	ADP-ribosylation factor like GTPase 4A	7283	13532	10238	8917	Arl4a	1934	2048	1532	2514	2447	Arl4a	2601	3279	2685	3748	2724	Arl4a	5065	5935	4677	4627	3989	Arl4a	3366	3788	4641	4610
Arl4c	ADP-ribosylation factor like GTPase 4C	3669	6322	3197	3040	Arl4c	3039	3022	2731	4059	3085	Arl4c	3073	3253	3034	4726	2997	Arl4c	4428	5543	3794	4357	3862	Arl4c	2545	3741	5144	4213
Arl4d	ADP-ribosylation factor like GTPase 4D	1965	2424	952	986	Arl4d	659	865	471	823	559	Arl4d	473	579	583	869	349	Arl4d	1211	1216	827	1081	881	Arl4d	478	715	798	441
Arl5a	ADP-ribosylation factor like GTPase 5A	16790	30452	19595	18590	Arl5a	9876	11254	9519	13302	9821	Arl5a	11878	14643	12536	16953	10746	Arl5a	12616	15558	11097	11865	10706	Arl5a	8658	12119	14277	10887
Arl5b	ADP-ribosylation factor like GTPase 5B	4934	7464	5873	5805	Arl5b	3532	4367	3471	4927	3751	Arl5b	4553	5504	4921	6602	4017	Arl5b	3084	3919	2514	2736	2576	Arl5b	2508	3156	3767	2556
Arl5c	ADP-ribosylation factor like GTPase 5C	106	157	141	121	Arl5c	97	151	73	160	129	Arl5c	142	126	152	198	136	Arl5c	90	105	79	82	91	Arl5c	55	97	119	108
Arl6	ADP-ribosylation factor like GTPase 6	4926	8746	5215	4640	Arl6	3015	3254	2918	4040	2983	Arl6	3229	3735	3400	4785	3039	Arl6	3407	4146	3193	3140	2643	Arl6	2235	3129	3699	2784
Arl6ip1	ADP-ribosylation factor like GTPase 6 interacting protein 1	22926	42249	25527	20673	Arl6ip1	16880	19855	15951	23001	17685	Arl6ip1	17602	22485	19683	26629	17551	Arl6ip1	20527	22920	17241	17009	15411	Arl6ip1	11905	17211	20273	16356
Arl6ip4	ADP-ribosylation factor like GTPase 6 interacting protein 4	3346	6032	3728	2660	Arl6ip4	2217	2635	2194	2874	2221	Arl6ip4	2466	2908	2230	3422	2174	Arl6ip4	2454	3157	2231	2470	2225	Arl6ip4	1558	1920	2443	2341
Arl6ip5	ADP-ribosylation factor like GTPase 6 interacting protein 5	2847	4951	3028	2331	Arl6ip5	2065	2247	2011	2902	2166	Arl6ip5	2180	2748	2534	3453	2114	Arl6ip5	1674	2161	1487	1593	1424	Arl6ip5	1146	1451	1869	1534
Arl6ip6	ADP ribosylation factor like GTPase 6 interacting protein 6	570	1109	655	618	Arl6ip6	413	519	336	571	479	Arl6ip6	433	518	496	706	435	Arl6ip6	487	593	375	525	449	Arl6ip6	317	429	546	441
Arl8a	ADP-ribosylation factor like GTPase 8A	10582	17974	10637	8705	Arl8a	9835	11603	9616	12395	10269	Arl8a	11000	11947	10629	15077	9313	Arl8a	11920	15063	9840	10617	9707	Arl8a	6935	8629	11162	8805
Arl8b	ADP-ribosylation factor like GTPase 8B	39503	70607	41929	38503	Arl8b	26965	33708	26844	37186	26525	Arl8b	30760	38554	33888	45440	29037	Arl8b	28414	34079	24121	24888	22526	Arl8b	17998	24728	30231	23085
Arl9	ADP-ribosylation factor like GTPase 9	10	21	4	10	Arl9	6	10	4	10	0	Arl9	10	11	6	17	14	Arl9	4	14	10	4	6	Arl9	4	5	12	10
Armc1	armadillo repeat containing 1	11174	18503	10633	11085	Armc1	5407	7133	5370	7531	5651	Armc1	6277	7926	7067	9569	6333	Armc1	6572	7733	5714	5957	5290	Armc1	4001	6170	6944	5107
Armc10	armadillo repeat containing 10	3243	5873	3153	2341	Armc10	2318	2764	2235	3240	2441	Armc10	2427	2847	2367	3753	1877	Armc10	2945	3217	2458	2432	2351	Armc10	1797	2175	2783	2058
Armc12	armadillo repeat containing 12	0	0	0	0	Armc12	0	0	0	0	0	Armc12	0	0	0	0	0	Armc12	0	4	0	0	0	Armc12	0	0	0	0
Armc2	armadillo repeat containing 2	330	494	329	362	Armc2	271	315	225	392	265	Armc2	361	427	408	581	304	Armc2	355	517	320	427	342	Armc2	266	414	492	339
Armc3	armadillo repeat containing 3	74	136	60	40	Armc3	190	222	108	364	174	Armc3	96	147	213	319	138	Armc3	143	108	154	166	93	Armc3	64	91	135	151
Armc4	armadillo repeat containing 4	14	24	12	18	Armc4	33	65	34	79	78	Armc4	58	87	60	117	66	Armc4	58	50	116	73	38	Armc4	58	62	154	72
Armc5	armadillo repeat containing 5	1635	2884	1516	1487	Armc5	1563	2352	1935	2197	1481	Armc5	2426	2308	1512	2633	2088	Armc5	2116	2362	1797	2427	2079	Armc5	1562	1790	1997	1819
Armc6	armadillo repeat containing 6	600	1091	579	449	Armc6	429	739	671	690	419	Armc6	607	614	546	876	605	Armc6	591	634	591	632	576	Armc6	379	549	605	447
Armc7	armadillo repeat containing 7	1200	1837	1377	970	Armc7	1003	1058	996	1157	826	Armc7	1186	1283	968	1567	968	Armc7	1449	1507	934	1053	1022	Armc7	805	834	1116	926
Armc8	armadillo repeat containing 8	8292	12729	8009	6901	Armc8	5933	6765	5402	7892	5905	Armc8	6440	7966	6962	9281	6196	Armc8	6502	8091	5171	5719	5296	Armc8	3949	5350	6672	4859
Armc9	armadillo repeat containing 9	3924	6757	4356	3874	Armc9	3770	4273	3909	5106	3782	Armc9	4728	5224	5003	7039	4277	Armc9	4806	5514	4148	4235	3862	Armc9	2894	3769	5192	3767
Armcx1	armadillo repeat containing, X-linked 1	2	2	0	7	Armcx1	0	2	2	2	3	Armcx1	5	0	2	1	0	Armcx1	8	4	2	0	0	Armcx1	1	6	2	2
Armcx2	armadillo repeat containing, X-linked 2	9028	15432	9563	8520	Armcx2	6935	7863	6766	9234	7565	Armcx2	8058	9203	9018	12125	6941	Armcx2	11955	13460	9837	9674	9012	Armcx2	6486	9254	11353	8971
Armcx3	armadillo repeat containing, X-linked 3	21045	29750	19295	18850	Armcx3	10669	13088	10286	13853	11206	Armcx3	12982	15381	13357	17909	11441	Armcx3	11476	15798	9399	9648	9676	Armcx3	7089	8863	11034	8920
Armcx4	armadillo repeat containing, X-linked 4	8276	11142	10188	9759	Armcx4	10927	12744	11480	13026	10904	Armcx4	14333	15913	14518	19595	12941	Armcx4	13118	18983	10975	12332	11219	Armcx4	9367	13249	16072	13959
Armcx6	armadillo repeat containing, X-linked 6	1786	3111	2258	2004	Armcx6	1154	1268	1328	1767	1231	Armcx6	1301	1698	1227	1832	1217	Armcx6	2019	2170	1709	1842	1579	Armcx6	1264	1577	2034	1904
Armt1	acidic residue methyltransferase 1	3826	6237	4086	3887	Armt1	2133	2643	2290	2921	2221	Armt1	2543	3188	2814	4262	2554	Armt1	2348	3373	2397	2321	2090	Armt1	1661	2562	3003	2224
Arnt	aryl hydrocarbon receptor nuclear translocator	2977	4666	3150	3257	Arnt	2409	2800	2367	3153	2477	Arnt	3128	3564	3212	4329	2719	Arnt	2917	3867	2452	2905	2508	Arnt	2024	2569	3322	2755
Arnt2	aryl hydrocarbon receptor nuclear translocator 2	34461	55906	29216	27199	Arnt2	23371	26006	19356	29306	25480	Arnt2	24692	28841	25231	36913	22685	Arnt2	40244	44253	34829	34729	35831	Arnt2	24222	29530	37265	30572
Arntl	aryl hydrocarbon receptor nuclear translocator-like	4971	9292	4826	4832	Arntl	2316	2932	2228	3298	2473	Arntl	2942	3390	3253	4284	2659	Arntl	3773	4166	3546	3680	3240	Arntl	2531	3711	4039	3020
Arntl2	aryl hydrocarbon receptor nuclear translocator-like 2	73	174	48	96	Arntl2	7	51	25	8	19	Arntl2	27	12	50	53	13	Arntl2	20	90	68	34	78	Arntl2	11	43	77	48
Arpc1a	actin related protein 2/3 complex, subunit 1A	11391	19074	12573	10808	Arpc1a	12913	17191	14516	17922	12929	Arpc1a	16664	19303	16446	23854	15940	Arpc1a	12435	13683	10822	11774	10004	Arpc1a	7837	11826	13300	10459
Arpc1b	actin related protein 2/3 complex, subunit 1B	703	1229	691	586	Arpc1b	608	762	686	706	557	Arpc1b	898	818	588	1165	1100	Arpc1b	887	1305	724	1183	885	Arpc1b	572	733	909	753
Arpc2	actin related protein 2/3 complex, subunit 2	20434	35556	19494	17314	Arpc2	19219	24126	19733	26148	19937	Arpc2	22299	27241	22171	30843	20422	Arpc2	16111	17301	12764	13775	12564	Arpc2	9071	12260	14598	11336
Arpc3	actin related protein 2/3 complex, subunit 3	15950	27704	16499	12290	Arpc3	10843	12522	10379	15049	11278	Arpc3	11928	15197	12616	18027	10471	Arpc3	10580	11082	8521	8918	8047	Arpc3	5777	8443	10251	7871
Arpc4	actin related protein 2/3 complex, subunit 4	12325	24859	12277	10434	Arpc4	15833	17546	17751	20767	14715	Arpc4	17349	18543	16574	23380	16120	Arpc4	17650	16628	15674	14572	14297	Arpc4	9721	14353	16257	13007
Arpc5	actin related protein 2/3 complex, subunit 5	10790	17146	10420	10008	Arpc5	11870	17102	13676	14871	11103	Arpc5	14290	15636	12338	18846	12325	Arpc5	7588	8300	6547	7401	5989	Arpc5	4778	7756	8732	5878
Arpc5l	actin related protein 2/3 complex, subunit 5-like	6537	12085	5632	4858	Arpc5l	3346	5130	3294	3750	3522	Arpc5l	3749	4088	3113	4805	3858	Arpc5l	4334	5229	3876	3950	3722	Arpc5l	2647	3683	3864	3826
Arpin	actin-related protein 2/3 complex inhibitor	673	1183	645	652	Arpin	599	671	475	744	602	Arpin	557	688	592	815	519	Arpin	505	715	451	520	607	Arpin	346	390	533	466
Arpp19	cAMP-regulated phosphoprotein 19	57495	104007	57443	52494	Arpp19	11397	13653	11684	17258	12088	Arpp19	13346	16798	14927	19522	13097	Arpp19	24061	25244	19915	19407	19209	Arpp19	15229	20614	21358	15146
Arpp21	cAMP regulated phosphoprotein 21	52010	80520	54635	49225	Arpp21	16315	16796	12962	18332	20310	Arpp21	16329	16322	15769	23475	14549	Arpp21	54019	59902	47011	42309	42087	Arpp21	31826	43452	51211	35655
Arr3	arrestin 3, retinal (X-arrestin)	20	67	16	20	Arr3	0	1	6	4	6	Arr3	4	8	6	10	4	Arr3	21	16	25	28	14	Arr3	5	8	18	10
Arrb1	arrestin, beta 1	55532	87495	72624	68868	Arrb1	42693	50026	42237	53018	46435	Arrb1	60421	66980	62416	85115	48649	Arrb1	53683	69114	45568	45680	48635	Arrb1	43937	48053	63726	54020
Arrb2	arrestin, beta 2	3257	5273	3320	2985	Arrb2	3334	3651	2933	3676	3038	Arrb2	3576	3725	3365	4857	2873	Arrb2	4260	4856	3173	3481	3369	Arrb2	2279	3088	3767	3211
Arrdc1	arrestin domain containing 1	772	1407	913	858	Arrdc1	540	630	571	660	655	Arrdc1	778	867	703	986	664	Arrdc1	864	1019	679	873	839	Arrdc1	673	759	970	855
Arrdc2	arrestin domain containing 2	409	745	429	399	Arrdc2	751	1114	873	1062	974	Arrdc2	1516	1441	1322	2155	1194	Arrdc2	476	653	424	461	583	Arrdc2	365	481	615	504
Arrdc3	arrestin domain containing 3	6749	10734	9104	8912	Arrdc3	4581	5413	4028	7083	5737	Arrdc3	5918	9267	7208	9406	6384	Arrdc3	4569	6018	3642	4214	4090	Arrdc3	3757	4500	5694	4610
Arrdc4	arrestin domain containing 4	1096	1561	1021	1108	Arrdc4	1030	1155	802	1143	905	Arrdc4	1026	1350	1168	1709	960	Arrdc4	1144	1396	949	904	937	Arrdc4	739	934	1219	990
Arrdc5	arrestin domain containing 5	12	4	2	2	Arrdc5	8	4	4	2	14	Arrdc5	8	6	20	10	8	Arrdc5	8	2	6	8	6	Arrdc5	6	18	2	4
Arsa	arylsulfatase A	3349	4969	3318	2826	Arsa	4406	5373	4309	5610	4277	Arsa	4615	5445	4241	6804	4433	Arsa	4772	5228	3948	4762	4511	Arsa	2925	3467	4453	4374
Arsb	arylsulfatase B	3095	4269	3523	3160	Arsb	5128	5706	4625	6483	4747	Arsb	5454	6611	6013	8106	5120	Arsb	6415	7465	4623	5435	4517	Arsb	3557	4342	5590	4735
Arse	arylsulfatase E	1082	1949	658	990	Arse	570	1154	888	746	351	Arse	942	736	476	1022	929	Arse	873	870	856	1329	1050	Arse	686	1053	930	788
Arsg	arylsulfatase G	1153	1641	1085	1075	Arsg	987	1266	1101	1365	1147	Arsg	1176	1324	1073	1688	1122	Arsg	1327	1892	1065	1339	1240	Arsg	768	986	1195	1100
Arsi	arylsulfatase family, member I	72	172	111	111	Arsi	96	96	102	102	70	Arsi	82	127	132	122	108	Arsi	80	56	32	50	31	Arsi	64	66	58	38
Arsj	arylsulfatase family, member J	156	156	129	119	Arsj	20	6	0	10	18	Arsj	2	12	12	8	22	Arsj	140	174	136	108	137	Arsj	70	113	114	78
Arsk	arylsulfatase family, member K	884	1392	916	760	Arsk	654	740	546	925	732	Arsk	797	816	695	919	646	Arsk	644	824	547	598	614	Arsk	458	496	589	592
Art1	ADP-ribosyltransferase 1	0	0	0	0	Art1	2	4	0	0	0	Art1	4	0	2	0	4	Art1	0	0	0	2	0	Art1	0	0	0	2
Art2b	ADP-ribosyltransferase 2b	128	277	41	74	Art2b	5	4	0	16	7	Art2b	2	1	2	2	0	Art2b	10	6	22	5	12	Art2b	4	0	8	1
Art3	ADP-ribosyltransferase 3	927	1570	938	1088	Art3	247	330	245	384	276	Art3	317	307	333	413	282	Art3	452	497	473	449	366	Art3	346	532	631	495
Art4	ADP-ribosyltransferase 4	17	2	4	0	Art4	14	18	6	34	14	Art4	18	8	10	19	8	Art4	19	41	7	22	18	Art4	12	10	12	4
Art5	ADP-ribosyltransferase 5	0	4	0	6	Art5	0	6	4	6	5	Art5	4	0	0	2	0	Art5	2	0	1	2	4	Art5	2	0	0	10
Artn	artemin	92	138	67	56	Artn	76	87	75	71	42	Artn	101	86	143	248	88	Artn	85	114	57	74	34	Artn	51	79	130	69
Arv1	ARV1 homolog, fatty acid homeostasis modulator	903	1541	949	862	Arv1	792	933	891	1236	942	Arv1	1077	1097	933	1593	933	Arv1	1123	1207	903	1062	888	Arv1	562	843	1168	833
Arvcf	armadillo repeat gene deleted in velo-cardio-facial syndrome	2390	4437	2198	2598	Arvcf	1883	2829	2213	2230	1548	Arvcf	2732	2360	2008	3303	2371	Arvcf	2885	3205	2218	3500	2753	Arvcf	1984	2866	2861	2522
Arx	aristaless related homeobox	756	1171	714	849	Arx	861	1323	1019	1156	839	Arx	883	1074	858	1394	990	Arx	1274	1951	964	1411	1116	Arx	838	1041	1285	1002
Arxes2	adipocyte-related X-chromosome expressed sequence 2	1820	3937	1285	1563	Arxes2	957	2345	794	1018	880	Arxes2	830	1038	1057	1545	954	Arxes2	1530	1815	1050	2171	1165	Arxes2	939	2090	1827	1518
As3mt	arsenite methyltransferase	1050	1820	1180	929	As3mt	703	696	587	859	763	As3mt	655	799	647	980	554	As3mt	865	1175	591	786	752	As3mt	547	606	767	699
Asah1	N-acylsphingosine amidohydrolase 1	8255	14858	9221	8267	Asah1	5037	5790	4758	7021	5349	Asah1	5611	7282	6096	8299	5531	Asah1	5435	7567	4545	5336	4983	Asah1	3745	4715	5668	4750
Asah2	N-acylsphingosine amidohydrolase 2	5084	6635	4149	4861	Asah2	1583	1625	1318	2043	1638	Asah2	1333	1819	1554	1983	1185	Asah2	2715	3638	2073	1999	2036	Asah2	1353	1833	1861	1566
Asap1	ArfGAP with SH3 domain, ankyrin repeat and PH domain 1	11924	17559	9334	10465	Asap1	5451	5664	4334	7048	6362	Asap1	5330	6812	6134	7527	4759	Asap1	5700	7192	4572	4859	5034	Asap1	3199	4383	4401	3466
Asap2	ArfGAP with SH3 domain, ankyrin repeat and PH domain 2	9656	13944	8159	8003	Asap2	8479	11421	6960	11214	8814	Asap2	11721	14899	11854	17936	9007	Asap2	6614	9038	5194	5737	6362	Asap2	5958	6918	9085	6549
Asap3	ArfGAP with SH3 domain, ankyrin repeat and PH domain 3	194	399	194	234	Asap3	191	353	260	376	347	Asap3	347	540	434	460	419	Asap3	407	730	327	659	410	Asap3	286	419	413	358
Asb1	ankyrin repeat and SOCS box-containing 1	11570	18992	11886	10386	Asb1	10264	13241	10973	14642	10832	Asb1	12374	14654	13000	17105	11989	Asb1	12976	15304	10543	11949	11128	Asb1	8409	11166	12761	10760
Asb10	ankyrin repeat and SOCS box-containing 10	0	0	0	0	Asb10	0	2	2	0	0	Asb10	0	2	0	0	0	Asb10	0	0	0	2	2	Asb10	0	0	0	0
Asb11	ankyrin repeat and SOCS box containing 11	132	204	98	60	Asb11	26	39	14	40	26	Asb11	12	44	20	26	24	Asb11	36	47	52	31	52	Asb11	26	21	40	32
Asb12	ankyrin repeat and SOCS box-containing 12	4	2	5	4	Asb12	0	2	4	14	4	Asb12	2	8	8	4	2	Asb12	6	10	2	6	10	Asb12	2	10	8	2
Asb13	ankyrin repeat and SOCS box-containing 13	1787	2852	1636	1816	Asb13	1092	1396	1137	1193	948	Asb13	1195	1534	1022	1851	1278	Asb13	1293	1928	1125	1269	1215	Asb13	963	1087	1330	1010
Asb14	ankyrin repeat and SOCS box-containing 14	200	350	153	139	Asb14	79	52	81	100	79	Asb14	80	77	79	88	36	Asb14	186	123	104	111	132	Asb14	84	64	90	92
Asb15	ankyrin repeat and SOCS box containing 15	1391	4267	1211	2731	Asb15	1186	1455	2193	26	1279	Asb15	1537	1481	3170	2384	2617	Asb15	1110	1498	2047	4	987	Asb15	664	2139	1325	1987
Asb16	ankyrin repeat and SOCS box-containing 16	8	8	0	4	Asb16	0	2	0	0	0	Asb16	2	0	0	0	2	Asb16	4	16	6	14	2	Asb16	4	2	2	6
Asb17	ankyrin repeat and SOCS box-containing 17	2	0	0	0	Asb17	0	0	0	0	0	Asb17	0	0	0	0	0	Asb17	0	0	0	2	0	Asb17	0	2	0	0
Asb18	ankyrin repeat and SOCS box-containing 18	4	6	2	0	Asb18	0	2	2	0	2	Asb18	0	2	0	2	0	Asb18	0	0	0	4	0	Asb18	2	0	4	0
Asb2	ankyrin repeat and SOCS box-containing 2	349	509	256	242	Asb2	188	189	194	180	153	Asb2	134	129	124	268	150	Asb2	357	436	216	271	271	Asb2	139	198	267	252
Asb3	ankyrin repeat and SOCS box-containing 3	2494	4032	2859	2566	Asb3	1394	1663	1248	1969	1537	Asb3	1438	2017	1753	2489	1551	Asb3	1579	1855	1358	1518	1226	Asb3	1098	1419	1643	1330
Asb4	ankyrin repeat and SOCS box-containing 4	37	38	21	24	Asb4	14	22	0	4	16	Asb4	6	8	2	17	4	Asb4	215	498	89	159	161	Asb4	95	148	138	202
Asb5	ankyrin repeat and SOCS box-containing 5	205	438	203	182	Asb5	96	82	69	120	68	Asb5	80	119	100	203	115	Asb5	104	77	98	80	75	Asb5	64	103	132	85
Asb6	ankyrin repeat and SOCS box-containing 6	2047	3211	1769	1681	Asb6	1571	2315	1703	1969	1426	Asb6	2138	2023	1609	2511	1865	Asb6	1928	2231	1497	1999	1596	Asb6	1252	1611	1754	1400
Asb7	ankyrin repeat and SOCS box-containing 7	2182	3889	2485	2198	Asb7	1835	2201	1806	2277	1875	Asb7	2129	2455	2123	3009	1832	Asb7	2228	2698	1982	1851	1838	Asb7	1328	1754	2280	1795
Asb8	ankyrin repeat and SOCS box-containing 8	5217	9216	6051	4639	Asb8	4834	5894	5088	6697	4782	Asb8	5160	6140	5052	7727	4726	Asb8	5253	6216	4530	4935	4649	Asb8	3234	4204	5225	4109
Asb9	ankyrin repeat and SOCS box-containing 9	0	12	12	2	Asb9	2	8	14	8	8	Asb9	12	20	13	6	12	Asb9	4	2	6	4	2	Asb9	7	6	4	6
Ascc1	activating signal cointegrator 1 complex subunit 1	1496	2529	1690	1578	Ascc1	1169	1297	1172	1803	1196	Ascc1	1432	1589	1575	2376	1432	Ascc1	1481	1788	1285	1305	1243	Ascc1	956	1363	1753	1321
Ascc2	activating signal cointegrator 1 complex subunit 2	1346	1831	1358	1234	Ascc2	1287	1511	1278	1643	1397	Ascc2	1630	1827	1760	2201	1396	Ascc2	1437	1730	1182	1139	1184	Ascc2	918	1111	1404	1136
Ascc3	activating signal cointegrator 1 complex subunit 3	6054	9711	5872	5694	Ascc3	3544	4404	3284	5225	3761	Ascc3	4092	5405	4395	5588	4396	Ascc3	3747	4416	3297	3622	3029	Ascc3	2500	3185	3498	2967
Ascl1	achaete-scute family bHLH transcription factor 1	154	309	129	173	Ascl1	162	274	100	160	145	Ascl1	157	135	146	220	155	Ascl1	169	283	168	230	139	Ascl1	107	196	151	100
Ascl2	achaete-scute family bHLH transcription factor 2	56	101	44	57	Ascl2	32	57	15	42	18	Ascl2	34	52	27	64	39	Ascl2	71	75	46	63	88	Ascl2	34	59	66	71
Ascl3	achaete-scute family bHLH transcription factor 3	6	22	9	22	Ascl3	0	2	10	14	10	Ascl3	14	16	16	23	6	Ascl3	9	13	6	16	14	Ascl3	20	19	19	14
Ascl4	achaete-scute family bHLH transcription factor 4	64	86	50	73	Ascl4	69	81	59	54	39	Ascl4	43	57	46	67	57	Ascl4	55	34	28	33	33	Ascl4	18	38	58	36
Ascl5	achaete-scute family bHLH transcription factor 5	40	105	17	42	Ascl5	15	16	20	18	14	Ascl5	16	10	6	14	18	Ascl5	44	43	54	54	50	Ascl5	28	36	26	36
Asf1a	anti-silencing function 1A histone chaperone	2013	4026	2552	2266	Asf1a	1385	1577	1395	1797	1378	Asf1a	1576	2243	1856	2427	1742	Asf1a	1624	1862	1436	1358	1353	Asf1a	1128	1375	1693	1609
Asf1b	anti-silencing function 1B histone chaperone	16	50	34	16	Asf1b	38	18	24	43	19	Asf1b	20	46	22	36	16	Asf1b	20	16	15	24	12	Asf1b	14	22	16	15
Asgr1	asialoglycoprotein receptor 1	30	123	45	62	Asgr1	40	19	6	37	50	Asgr1	16	28	59	27	10	Asgr1	133	208	104	93	64	Asgr1	35	72	71	65
Asgr2	asialoglycoprotein receptor 2	62	122	40	76	Asgr2	28	48	34	46	33	Asgr2	41	35	61	37	22	Asgr2	89	75	56	34	54	Asgr2	31	45	39	61
Ash1l	ASH1 like histone lysine methyltransferase	39137	54707	39317	40677	Ash1l	27832	33306	25233	38383	28168	Ash1l	33028	42020	35573	45990	31492	Ash1l	26677	31345	24003	24057	21426	Ash1l	18581	22878	27238	18840
Ash2l	ASH2 like histone lysine methyltransferase complex subunit	4974	7718	4421	4930	Ash2l	3120	4088	3014	4330	3104	Ash2l	3832	4389	3614	5575	3654	Ash2l	3849	4602	3248	4151	3435	Ash2l	2720	3711	4349	3349
Asic1	acid sensing ion channel subunit 1	5536	8984	6289	6001	Asic1	3571	3627	2574	3772	3816	Asic1	4806	5031	4582	6393	4046	Asic1	8002	10126	6373	6635	6636	Asic1	5001	6515	8128	7284
Asic2	acid sensing ion channel subunit 2	2813	4978	2702	2241	Asic2	2160	2804	2090	3034	2269	Asic2	2811	2709	2502	3746	2089	Asic2	4005	4374	3516	3907	3339	Asic2	2079	2947	3342	2606
Asic3	acid sensing ion channel subunit 3	238	481	266	168	Asic3	251	260	188	328	281	Asic3	269	327	280	372	186	Asic3	277	259	267	233	243	Asic3	168	217	349	201
Asic4	acid sensing ion channel 4	542	901	516	512	Asic4	637	483	498	546	347	Asic4	615	544	454	657	387	Asic4	1411	1322	843	1075	956	Asic4	821	910	934	719
Asic5	acid sensing ion channel subunit family member 5	0	0	0	0	Asic5	2	0	0	2	0	Asic5	0	0	0	2	0	Asic5	0	2	0	0	2	Asic5	0	4	0	0
Asip	agouti signaling protein	0	0	0	0	Asip	0	0	1	0	0	Asip	0	0	0	0	0	Asip	0	0	0	0	0	Asip	0	0	0	0
Asl	argininosuccinate lyase	725	1183	887	686	Asl	783	774	711	1047	883	Asl	974	1111	913	1323	836	Asl	1053	1138	845	862	808	Asl	771	933	1391	1103
Asmt	acetylserotonin O-methyltransferase	30	43	31	36	Asmt	52	42	58	58	52	Asmt	73	68	101	141	74	Asmt	83	112	63	79	89	Asmt	42	78	95	59
Asmtl	acetylserotonin O-methyltransferase-like	797	1757	555	672	Asmtl	545	965	523	633	433	Asmtl	680	562	536	896	549	Asmtl	613	631	512	700	523	Asmtl	279	642	517	490
Asna1	arsA arsenite transporter, ATP-binding, homolog 1 (bacterial)	6372	11017	6810	5359	Asna1	5137	5996	5216	7687	5819	Asna1	6191	6593	6238	8473	5477	Asna1	6410	7300	5294	5671	5349	Asna1	3667	5183	6217	4685
Asns	asparagine synthetase (glutamine-hydrolyzing)	6477	9197	7816	6902	Asns	6848	9295	8320	10520	6898	Asns	9199	12476	10035	13415	9593	Asns	5580	6933	4739	5019	4444	Asns	4170	5442	6465	4692
Asnsd1	asparagine synthetase domain containing 1	4387	7397	5245	4298	Asnsd1	2755	3573	2694	4060	3083	Asnsd1	3246	4258	3912	4984	3258	Asnsd1	3455	4098	2833	3101	2661	Asnsd1	2240	3323	3753	2819
Aspa	aspartoacylase	2330	3752	1823	2034	Aspa	1948	2451	1536	3434	2383	Aspa	2065	3625	2457	3586	2314	Aspa	1962	3775	1525	2180	1706	Aspa	1563	1640	2368	1673
Aspdh	aspartate dehydrogenase domain containing	20	46	20	8	Aspdh	26	30	8	34	12	Aspdh	38	27	6	34	32	Aspdh	16	18	13	34	30	Aspdh	11	22	24	16
Aspg	asparaginase	26	75	82	87	Aspg	78	82	73	88	76	Aspg	377	423	294	263	439	Aspg	67	98	63	120	123	Aspg	261	245	220	174
Asph	aspartate-beta-hydroxylase	5429	8476	5659	5520	Asph	2846	3224	2512	3452	2735	Asph	3361	3708	3284	4697	2946	Asph	4049	5864	3589	3774	3430	Asph	2531	3282	4417	3477
Asphd1	aspartate beta-hydroxylase domain containing 1	4566	7760	4299	3498	Asphd1	3118	3458	2983	3634	3028	Asphd1	3844	3442	2971	4968	3004	Asphd1	5491	5912	4841	4969	4799	Asphd1	2904	4199	5176	4113
Asphd2	aspartate beta-hydroxylase domain containing 2	3150	5133	3539	3026	Asphd2	3888	5595	5382	5319	3448	Asphd2	6160	5597	4547	7475	5777	Asphd2	3740	3342	3013	3476	2999	Asphd2	2381	3040	3617	3042
Aspm	abnormal spindle microtubule assembly	634	975	836	509	Aspm	385	385	319	512	401	Aspm	455	523	326	593	401	Aspm	432	448	347	358	334	Aspm	284	262	363	386
Aspn	asporin	0	0	0	0	Aspn	0	0	0	0	0	Aspn	0	0	0	0	0	Aspn	0	0	0	0	0	Aspn	0	0	1	0
Aspnl1	asporin-like 1	64	109	38	46	Aspnl1	17	26	14	24	20	Aspnl1	23	30	53	63	20	Aspnl1	31	73	14	28	30	Aspnl1	17	24	34	10
Asprv1	aspartic peptidase, retroviral-like 1	10	20	33	26	Asprv1	49	22	26	28	30	Asprv1	38	38	76	82	58	Asprv1	20	8	16	8	6	Asprv1	16	24	9	20
Aspscr1	ASPSCR1, UBX domain containing tether for SLC2A4	2029	3578	1921	1785	Aspscr1	1471	1907	1376	1801	1537	Aspscr1	1789	1745	1726	2275	1537	Aspscr1	2053	2301	1603	1652	1573	Aspscr1	1165	1482	1936	1669
Asrgl1	asparaginase like 1	9162	12559	8863	7835	Asrgl1	6429	7002	5962	7568	6057	Asrgl1	6465	6393	6037	9193	5563	Asrgl1	8238	9779	7354	7913	8356	Asrgl1	4219	5475	7293	7164
Ass1	argininosuccinate synthase 1	718	1441	635	690	Ass1	505	618	292	740	708	Ass1	328	544	652	738	371	Ass1	1516	2336	1321	1177	996	Ass1	801	1230	1121	850
Aste1	asteroid homolog 1 (Drosophila)	673	1271	694	678	Aste1	480	500	436	683	530	Aste1	586	618	479	765	486	Aste1	480	566	425	409	386	Aste1	294	358	444	348
Astl	astacin-like metalloendopeptidase (M12 family)	4	0	0	0	Astl	0	4	0	0	2	Astl	0	0	2	0	2	Astl	6	0	0	0	5	Astl	0	0	4	2
Astn1	astrotactin 1	27553	51157	32177	26989	Astn1	38651	49187	42164	52820	40634	Astn1	45126	54004	49986	67296	43653	Astn1	54342	62248	46638	48730	41999	Astn1	33145	44744	55414	40590
Astn2	astrotactin 2	1304	1928	1372	1111	Astn2	3899	4803	3123	5811	4219	Astn2	4076	5137	4585	6221	4199	Astn2	4246	5953	3187	3821	3766	Astn2	2430	3429	4297	3582
Asun	asunder, spermatogenesis regulator	3146	5369	4126	3723	Asun	2235	2419	2133	3009	2261	Asun	2802	3597	2986	4160	2747	Asun	2512	2675	1975	2146	1896	Asun	1693	2238	2893	2207
Asxl1	additional sex combs like 1, transcriptional regulator	5601	9284	5519	5015	Asxl1	5744	6535	5589	7875	5895	Asxl1	6942	8226	7257	9466	6507	Asxl1	7698	9531	6429	6816	6253	Asxl1	4777	6107	7239	5906
Asxl2	additional sex combs like 2, transcriptional regulator	6408	8984	6398	6783	Asxl2	4459	5890	3866	6078	4855	Asxl2	5474	6731	5691	7152	4848	Asxl2	4376	5851	4066	4439	3915	Asxl2	3154	3768	4338	3415
Asxl3	additional sex combs like 3, transcriptional regulator	2235	3769	2308	2222	Asxl3	1241	1354	1115	1664	1377	Asxl3	1271	1483	1265	1705	1220	Asxl3	2587	2950	2296	2350	2389	Asxl3	1446	2098	2494	1755
Asz1	ankyrin repeat, SAM and basic leucine zipper domain containing 1	0	0	0	0	Asz1	0	0	2	0	0	Asz1	0	0	0	0	0	Asz1	0	0	1	0	0	Asz1	0	0	0	0
Atad1	ATPase family, AAA domain containing 1	18843	32838	21232	17796	Atad1	12750	13868	12159	16913	13551	Atad1	13733	17113	15328	20444	12936	Atad1	13774	16216	11554	11829	10980	Atad1	8397	11757	14560	11109
Atad2	ATPase family, AAA domain containing 2	3956	7644	3505	3614	Atad2	777	771	717	1140	847	Atad2	818	1284	1069	1338	815	Atad2	1169	1449	1341	1219	1368	Atad2	1083	1268	1277	1069
Atad2b	ATPase family, AAA domain containing 2B	445	562	349	436	Atad2b	332	329	212	324	353	Atad2b	315	405	311	461	312	Atad2b	238	290	180	246	208	Atad2b	176	182	258	164
Atad3a	ATPase family, AAA domain containing 3A	1757	3117	1924	1735	Atad3a	1675	1883	1647	2195	1669	Atad3a	2000	2348	2007	2954	1808	Atad3a	2144	2344	1877	2048	1858	Atad3a	1380	2000	2180	1737
Atad5	ATPase family, AAA domain containing 5	1471	2340	1215	1220	Atad5	860	1019	856	1223	920	Atad5	994	1126	913	1155	971	Atad5	1119	1229	982	976	934	Atad5	600	820	1005	852
Atat1	alpha tubulin acetyltransferase 1	2914	4873	2176	2725	Atat1	3002	4817	3529	4122	2774	Atat1	3747	3818	3085	4723	3508	Atat1	4221	4516	4026	5681	4272	Atat1	2915	4412	4421	3534
Atcay	ATCAY, caytaxin	21075	32713	16634	20680	Atcay	12436	18736	13268	15482	13670	Atcay	14551	16408	15717	19841	13712	Atcay	15598	18828	12811	16177	14265	Atcay	10233	16567	14738	10864
Ate1	arginyltransferase 1	9240	14567	9550	9655	Ate1	6571	8385	6560	8572	6688	Ate1	7667	9545	8410	11166	7528	Ate1	7533	10571	6431	6982	6105	Ate1	4906	7020	8298	6750
Atf1	activating transcription factor 1	1613	2802	1673	1388	Atf1	1211	1463	1111	1818	1446	Atf1	1528	2082	1651	2203	1431	Atf1	1444	1912	1231	1399	1318	Atf1	991	1331	1587	1227
Atf2	activating transcription factor 2	12781	18233	11901	12014	Atf2	6133	7311	5635	8827	6590	Atf2	6361	8652	7736	9768	6425	Atf2	7761	10540	6448	6747	6078	Atf2	4897	6795	8038	5382
Atf3	activating transcription factor 3	18	28	20	10	Atf3	28	40	14	45	40	Atf3	349	534	180	134	566	Atf3	28	55	19	34	20	Atf3	24	42	37	18
Atf4	activating transcription factor 4	22295	38439	15965	19426	Atf4	7973	13039	7431	9878	8281	Atf4	9894	12022	9289	12504	9865	Atf4	9544	11445	7909	11574	8795	Atf4	6786	12002	9758	7149
Atf5	activating transcription factor 5	2711	4502	2926	3114	Atf5	1980	4103	2944	2698	2186	Atf5	3851	3489	2772	4424	3282	Atf5	1808	2765	1647	2740	2618	Atf5	1752	2705	2596	1911
Atf6	activating transcription factor 6	8569	12689	10007	9098	Atf6	9501	11256	8917	12734	9852	Atf6	10799	14337	12531	16158	11240	Atf6	8419	11239	6891	7493	7276	Atf6	5825	7527	9494	6764
Atf6b	activating transcription factor 6 beta	5062	7569	4373	4900	Atf6b	5394	8211	6577	7480	5184	Atf6b	8119	7531	6559	9718	7388	Atf6b	6556	7294	5459	7031	5905	Atf6b	4366	6336	6739	5019
Atf7	activating transcription factor 7	4679	7210	4572	4949	Atf7	4662	5357	4465	6477	5056	Atf7	5861	7245	6266	8408	4924	Atf7	4619	5645	3882	4725	4227	Atf7	3079	3798	4868	3675
Atf7ip	activating transcription factor 7 interacting protein	7483	13105	8995	8846	Atf7ip	8927	9904	8106	11024	9126	Atf7ip	9632	12592	11142	14783	9179	Atf7ip	11408	13470	10358	10074	9199	Atf7ip	8181	11411	12339	9739
Atf7ip2	activating transcription factor 7 interacting protein 2	5	4	10	8	Atf7ip2	14	31	8	14	30	Atf7ip2	23	33	18	46	20	Atf7ip2	4	6	8	0	4	Atf7ip2	7	3	4	2
Atg10	autophagy related 10	412	823	601	441	Atg10	353	385	361	501	419	Atg10	428	575	441	555	408	Atg10	336	374	333	300	351	Atg10	222	290	340	265
Atg101	autophagy related 101	2019	3135	2018	1714	Atg101	1753	1989	1648	1929	1431	Atg101	1860	1991	1506	2574	1594	Atg101	1957	1839	1595	1690	1552	Atg101	1050	1469	1771	1286
Atg12	autophagy related 12	10782	20125	17048	13701	Atg12	6544	7069	6290	8793	6382	Atg12	9193	10684	9031	12940	8206	Atg12	9831	10557	8019	8155	7458	Atg12	7348	9654	11536	8949
Atg13	autophagy related 13	9461	14259	8584	9992	Atg13	5359	7795	5625	6843	5187	Atg13	7406	7598	5964	9300	6385	Atg13	6917	8681	5396	6948	6097	Atg13	4771	5633	6610	5674
Atg14	autophagy related 14	2254	3818	2300	2622	Atg14	1563	1909	1607	1956	1576	Atg14	1950	2222	1953	2712	1967	Atg14	2065	2380	1564	2049	1691	Atg14	1299	1969	2156	1730
Atg16l1	autophagy related 16-like 1	5207	9506	6327	5558	Atg16l1	4551	5168	4286	5524	4727	Atg16l1	5195	6453	6086	7762	4711	Atg16l1	5458	6091	4629	4577	4574	Atg16l1	3522	4590	5479	4372
Atg16l2	autophagy related 16-like 2	530	862	380	373	Atg16l2	274	347	301	411	316	Atg16l2	310	322	353	457	292	Atg16l2	440	631	393	569	423	Atg16l2	285	346	413	404
Atg2a	autophagy related 2A	3279	5262	3295	3547	Atg2a	4761	6519	5194	6149	4706	Atg2a	6886	6738	5711	8775	6204	Atg2a	6571	7616	5146	6065	5769	Atg2a	4337	5463	6575	5550
Atg2b	autophagy related 2B	7945	12475	8353	8411	Atg2b	10296	14953	11901	15944	12965	Atg2b	14690	17391	15038	21043	14055	Atg2b	12212	18187	11314	11444	11136	Atg2b	8433	10945	14315	11328
Atg3	autophagy related 3	4460	8135	4438	3954	Atg3	2674	2999	2562	3980	2792	Atg3	3229	3971	2941	4278	2757	Atg3	2816	3667	2539	2990	2652	Atg3	1806	2488	3018	2333
Atg4a	autophagy related 4A, cysteine peptidase	944	1714	1121	983	Atg4a	836	838	681	1181	856	Atg4a	981	1197	969	1421	794	Atg4a	945	1060	728	777	813	Atg4a	618	668	944	757
Atg4b	autophagy related 4B, cysteine peptidase	6617	11209	7609	6638	Atg4b	5634	6142	5568	7765	5545	Atg4b	6869	8408	7498	10177	6271	Atg4b	7028	8085	5595	6073	5403	Atg4b	4578	6072	7644	5862
Atg4c	autophagy related 4C, cysteine peptidase	4968	8705	6731	5864	Atg4c	3879	4667	4256	5338	4053	Atg4c	4469	5569	5170	6779	4625	Atg4c	3763	4130	3425	3421	2910	Atg4c	2570	3044	3850	2998
Atg4d	autophagy related 4D, cysteine peptidase	1417	2587	1585	1382	Atg4d	1420	1679	1469	1730	1399	Atg4d	1968	2077	1697	2567	1429	Atg4d	1510	1669	1112	1297	1389	Atg4d	1074	1284	1434	1219
Atg5	autophagy related 5	1377	2404	1709	1322	Atg5	958	1120	963	1227	983	Atg5	1234	1443	1314	1879	1102	Atg5	1133	1257	926	955	906	Atg5	773	926	1164	852
Atg7	autophagy related 7	1324	2026	1553	1394	Atg7	1486	2214	1873	2407	1849	Atg7	2526	2594	2440	3442	2324	Atg7	1677	2156	1602	1587	1453	Atg7	1337	1586	2063	1718
Atg9a	autophagy related 9A	8227	12365	9288	9168	Atg9a	11101	14716	13472	15437	11126	Atg9a	16478	17384	14682	22296	15201	Atg9a	13761	15346	11397	12770	11707	Atg9a	9838	12443	15926	11551
Atg9b	autophagy related 9B	12	12	10	22	Atg9b	24	28	11	6	16	Atg9b	20	18	8	53	20	Atg9b	20	28	12	14	22	Atg9b	16	20	10	12
Atic	5-aminoimidazole-4-carboxamide ribonucleotide formyltransferase/IMP cyclohydrolase	1517	2495	2131	1870	Atic	1880	1786	1642	2570	1830	Atic	2058	2529	2335	3203	2056	Atic	2165	2372	1663	1940	1597	Atic	1434	1928	2224	1972
Atl1	atlastin GTPase 1	27594	42375	30147	24859	Atl1	14782	17753	14031	20331	14398	Atl1	14468	20141	18094	22401	14687	Atl1	17580	19078	14540	14664	12325	Atl1	10834	15535	17592	12654
Atl2	atlastin GTPase 2	10736	16861	11170	10229	Atl2	5444	6516	4438	6693	5811	Atl2	5443	6804	5708	7679	5553	Atl2	6993	8909	5562	6830	6383	Atl2	4176	6101	6992	6030
Atl3	atlastin GTPase 3	2899	4769	2619	2556	Atl3	2029	2625	1855	3142	2317	Atl3	2297	3124	2290	2750	1998	Atl3	2160	3336	1812	2304	1804	Atl3	1304	1597	1835	1590
Atm	ATM serine/threonine kinase	6933	12670	6542	5838	Atm	4571	4340	3429	5356	4795	Atm	4969	4799	4150	5596	4412	Atm	3814	3761	3435	3189	3532	Atm	2208	2343	3031	3174
Atmin	ATM interactor	5692	9384	6228	5812	Atmin	4157	4909	3804	5275	4474	Atmin	4605	5638	5186	6769	4509	Atmin	6407	8471	4963	5576	5183	Atmin	3986	5055	6161	5055
Atn1	atrophin 1	0	2	0	0	Atn1	0	0	2	0	1	Atn1	1	0	0	1	4	Atn1	2	0	1	1	3	Atn1	1	0	1	0
Atoh1	atonal bHLH transcription factor 1	0	2	2	0	Atoh1	0	0	0	0	0	Atoh1	0	0	2	0	0	Atoh1	2	6	0	2	6	Atoh1	0	0	2	4
Atoh7	atonal bHLH transcription factor 7	6	14	8	16	Atoh7	2	6	6	2	2	Atoh7	8	0	0	8	0	Atoh7	2	0	4	0	0	Atoh7	2	4	2	2
Atoh8	atonal bHLH transcription factor 8	84	119	91	75	Atoh8	92	97	78	102	90	Atoh8	93	84	92	170	61	Atoh8	125	164	61	133	146	Atoh8	106	127	176	100
Atox1	antioxidant 1 copper chaperone	1299	2580	1206	923	Atox1	771	1210	795	1065	582	Atox1	991	860	690	1244	901	Atox1	886	1059	887	1261	924	Atox1	571	978	982	723
Atp10a	ATPase phospholipid transporting 10A (putative)	1136	1517	1012	856	Atp10a	1243	1420	967	1461	1519	Atp10a	1453	1465	1420	2019	1011	Atp10a	1339	2345	1013	1234	1595	Atp10a	949	985	1357	1221
Atp10b	ATPase phospholipid transporting 10B (putative)	97	121	46	78	Atp10b	147	212	106	299	160	Atp10b	136	208	159	201	179	Atp10b	136	216	106	157	94	Atp10b	71	68	89	87
Atp10d	ATPase phospholipid transporting 10D (putative)	607	1075	723	703	Atp10d	600	676	425	757	696	Atp10d	847	857	810	1040	612	Atp10d	930	1502	800	897	772	Atp10d	611	802	926	870
Atp11a	ATPase phospholipid transporting 11A	6417	10822	6410	6780	Atp11a	9793	9578	8474	13623	8920	Atp11a	9617	14654	11506	15768	9700	Atp11a	8987	13181	7446	9542	8074	Atp11a	6490	7555	9968	8209
Atp11b	ATPase phospholipid transporting 11B (putative)	9090	15221	9646	9941	Atp11b	4508	4911	4331	5527	4485	Atp11b	5196	6657	5698	7478	5033	Atp11b	5395	6522	4918	4982	4381	Atp11b	3949	4886	5885	4513
Atp11c	ATPase phospholipid transporting 11C	1930	3358	1954	1942	Atp11c	1983	2188	1967	2441	1998	Atp11c	2223	2557	2152	3007	2214	Atp11c	2150	2894	1933	2178	1810	Atp11c	1392	1626	2158	1864
Atp12a	ATPase H /K transporting non-gastric alpha2 subunit	0	2	6	2	Atp12a	10	10	0	20	14	Atp12a	6	16	4	22	12	Atp12a	6	12	4	8	8	Atp12a	2	7	12	4
Atp13a1	ATPase 13A1	2213	3703	2232	1990	Atp13a1	3337	4130	3475	4742	3603	Atp13a1	4699	4998	4384	6275	4254	Atp13a1	4501	4921	3384	4155	3805	Atp13a1	2884	3668	4681	3645
Atp13a2	ATPase 13A2	10865	18206	8135	11074	Atp13a2	8459	18402	12835	10675	7677	Atp13a2	16285	11469	9033	17387	14167	Atp13a2	12333	14289	12304	17562	14565	Atp13a2	10443	15779	14456	12122
Atp13a3	ATPase 13A3	219	326	211	234	Atp13a3	159	202	107	209	174	Atp13a3	162	229	172	213	192	Atp13a3	153	178	132	140	87	Atp13a3	133	165	127	67
Atp13a4	ATPase 13A4	1087	1907	1233	882	Atp13a4	1074	1292	1141	1490	1221	Atp13a4	1287	1243	1062	1374	946	Atp13a4	1369	1835	1212	1568	1416	Atp13a4	1039	1053	1228	1601
Atp13a5	ATPase 13A5	1974	2640	2397	2025	Atp13a5	1272	1481	862	1458	1185	Atp13a5	1320	1638	1286	1968	1204	Atp13a5	1622	2140	1252	1284	1388	Atp13a5	1077	1076	1472	1551
Atp1a1	ATPase Na /K transporting subunit alpha 1	60670	99332	62716	47067	Atp1a1	44512	61937	55823	65475	47218	Atp1a1	51251	63791	62308	77636	55526	Atp1a1	69972	79901	62088	61386	52502	Atp1a1	42694	60871	67290	45722
Atp1a2	ATPase Na /K transporting subunit alpha 2	106487	159622	115883	106370	Atp1a2	190270	206361	180652	204338	193752	Atp1a2	226178	223839	197447	272537	165230	Atp1a2	213798	299932	181130	211966	211202	Atp1a2	138723	145653	205828	200240
Atp1a3	ATPase Na /K transporting subunit alpha 3	45126	66069	49818	46472	Atp1a3	184654	244004	208345	254032	181242	Atp1a3	237337	271920	227671	330544	219102	Atp1a3	189042	279004	155019	177305	158387	Atp1a3	125497	165504	198483	146175
Atp1a4	ATPase Na /K transporting subunit alpha 4	10	12	12	10	Atp1a4	2	8	2	2	2	Atp1a4	2	2	6	4	0	Atp1a4	2	0	0	8	2	Atp1a4	2	13	7	2
Atp1b1	ATPase Na /K transporting subunit beta 1	111271	199345	120675	103528	Atp1b1	129099	158081	122231	177520	131065	Atp1b1	137959	170184	153287	208927	133717	Atp1b1	111416	157319	95543	103580	91648	Atp1b1	68159	98057	115863	85531
Atp1b2	ATPase Na /K transporting subunit beta 2	13843	20985	16521	15927	Atp1b2	34795	37733	30747	41229	36484	Atp1b2	39120	42568	36227	54675	31833	Atp1b2	48176	62452	34991	44227	45408	Atp1b2	30106	34197	45608	41495
Atp1b3	ATPase Na /K transporting subunit beta 3	8934	16040	10259	8893	Atp1b3	6140	7216	5635	9002	6817	Atp1b3	7480	9467	8238	11271	6991	Atp1b3	6944	11050	5951	6989	6086	Atp1b3	5001	5897	7284	6334
Atp1b4	ATPase Na /K transporting family member beta 4	6	10	7	4	Atp1b4	2	2	0	10	2	Atp1b4	2	10	0	1	2	Atp1b4	4	4	2	0	2	Atp1b4	0	0	2	4
Atp23	ATP23 metallopeptidase and ATP synthase assembly factor homolog	207	372	269	223	Atp23	205	219	227	211	225	Atp23	172	260	168	316	190	Atp23	286	358	178	220	195	Atp23	160	161	253	203
Atp2a1	ATPase sarcoplasmic/endoplasmic reticulum Ca2 transporting 1	7	10	34	10	Atp2a1	85	102	92	122	137	Atp2a1	250	143	87	202	163	Atp2a1	20	20	12	44	18	Atp2a1	26	12	35	16
Atp2a2	ATPase sarcoplasmic/endoplasmic reticulum Ca2 transporting 2	58409	94137	63577	53506	Atp2a2	93465	115402	90188	129533	98334	Atp2a2	112645	133244	122795	162206	102232	Atp2a2	87679	107061	73069	76742	72256	Atp2a2	54675	77381	91134	62978
Atp2a3	ATPase sarcoplasmic/endoplasmic reticulum Ca2 transporting 3	213	297	117	180	Atp2a3	853	908	374	1015	552	Atp2a3	585	803	490	939	586	Atp2a3	777	938	693	781	738	Atp2a3	294	482	636	485
Atp2b1	ATPase plasma membrane Ca2 transporting 1	118285	163368	109525	107180	Atp2b1	85161	107872	85993	122507	83813	Atp2b1	90698	127628	108098	131852	89978	Atp2b1	56232	70153	46488	46195	43907	Atp2b1	35675	44220	49593	35776
Atp2b2	ATPase plasma membrane Ca2 transporting 2	46652	72967	42604	44525	Atp2b2	40702	48872	42102	48985	39783	Atp2b2	48524	52507	47836	60880	44820	Atp2b2	41579	55900	35078	34471	34873	Atp2b2	26841	33239	35574	28355
Atp2b3	ATPase plasma membrane Ca2 transporting 3	15339	23896	17472	16689	Atp2b3	32033	42779	37729	45555	33310	Atp2b3	41528	50506	44582	58097	39119	Atp2b3	23713	30086	21168	21241	18608	Atp2b3	15158	21456	27233	19604
Atp2b4	ATPase plasma membrane Ca2 transporting 4	35226	48773	35823	33822	Atp2b4	15884	13709	12578	15626	19923	Atp2b4	14228	10655	13575	24367	11499	Atp2b4	96906	98534	85489	77915	64603	Atp2b4	54118	78061	97575	71592
Atp2c1	ATPase secretory pathway Ca2 transporting 1	30184	46665	27830	26945	Atp2c1	21813	26171	20853	29952	21942	Atp2c1	23037	29914	26972	36550	23657	Atp2c1	24072	28778	19696	19366	18834	Atp2c1	13812	20088	24168	18827
Atp2c2	ATPase secretory pathway Ca2 transporting 2	26	30	18	30	Atp2c2	10	24	26	44	20	Atp2c2	24	23	20	38	24	Atp2c2	32	18	32	29	24	Atp2c2	4	23	35	22
Atp4a	ATPase H /K transporting alpha subunit	0	8	0	2	Atp4a	6	10	10	6	8	Atp4a	6	8	17	17	12	Atp4a	0	2	2	2	0	Atp4a	0	0	0	2
Atp4b	ATPase H /K transporting beta subunit	0	0	2	0	Atp4b	6	14	0	0	0	Atp4b	2	4	0	5	0	Atp4b	0	0	0	0	0	Atp4b	0	0	0	0
Atp5a1	ATP synthase, H transporting, mitochondrial F1 complex, alpha subunit 1, cardiac muscle	54233	83459	61021	52634	Atp5a1	42737	54113	41874	55623	45186	Atp5a1	49939	56300	51719	72027	46448	Atp5a1	46263	61838	40995	46134	40877	Atp5a1	32079	45340	51565	39082
Atp5b	ATP synthase, H transporting, mitochondrial F1 complex, beta polypeptide	77701	161267	78263	69664	Atp5b	62589	90032	60349	84943	67234	Atp5b	68286	78588	72074	102149	63433	Atp5b	71142	81648	60464	71939	60598	Atp5b	43363	66695	72382	54014
Atp5c1	ATP synthase, H transporting, mitochondrial F1 complex, gamma polypeptide 1	20317	34790	21156	17567	Atp5c1	12950	14346	11665	16650	13361	Atp5c1	13173	15519	13758	19864	12305	Atp5c1	13095	16514	11322	12092	10966	Atp5c1	8115	10625	13468	11148
Atp5d	ATP synthase, H transporting, mitochondrial F1 complex, delta subunit	5653	12128	4413	5198	Atp5d	3850	8493	4398	5152	3995	Atp5d	5132	4720	4001	6891	4171	Atp5d	4766	4925	4134	6078	4341	Atp5d	3007	4911	4851	3693
Atp5e	ATP synthase, H transporting, mitochondrial F1 complex, epsilon subunit	3924	8507	4122	3002	Atp5e	3360	3468	2956	4927	3758	Atp5e	3557	4196	3354	5327	3056	Atp5e	4193	4185	3740	3783	3352	Atp5e	2242	3212	4066	3190
Atp5f1	ATP synthase, H transporting, mitochondrial Fo complex, subunit B1	5	5	2	2	Atp5f1	4	2	8	3	2	Atp5f1	7	8	2	7	7	Atp5f1	8	11	10	6	8	Atp5f1	4	3	2	2
Atp5g1	ATP synthase, H transporting, mitochondrial Fo complex, subunit C1 (subunit 9)	3660	6989	3893	2614	Atp5g1	4358	4939	4250	6815	5482	Atp5g1	4859	5690	5389	7186	4532	Atp5g1	4888	5150	4363	4666	3843	Atp5g1	2895	4241	5091	3443
Atp5g2	ATP synthase, H transporting, mitochondrial Fo complex, subunit C2 (subunit 9)	8174	15279	8864	6167	Atp5g2	8201	8745	8285	11204	8912	Atp5g2	9239	9745	9303	13319	7865	Atp5g2	10352	11610	8532	9536	8336	Atp5g2	6054	7686	10045	8000
Atp5g3	ATP synthase, H transporting, mitochondrial Fo complex, subunit C3 (subunit 9)	11240	20381	11046	9436	Atp5g3	7315	12751	10548	11257	7455	Atp5g3	8904	10527	8302	14570	9894	Atp5g3	7823	10885	9445	10679	7908	Atp5g3	6730	10676	10901	6897
Atp5h	ATP synthase, H transporting, mitochondrial Fo complex, subunit d	14329	26318	14843	11110	Atp5h	10063	10771	8914	13727	10652	Atp5h	10348	12464	10768	15480	9116	Atp5h	10773	12742	8793	9457	8635	Atp5h	5872	8604	10322	8041
Atp5i	ATP synthase, H transporting, mitochondrial Fo complex, subunit E	4837	10281	5405	2938	Atp5i	4960	4546	4089	6557	4931	Atp5i	4639	5548	4687	7013	4278	Atp5i	6089	6907	5289	5289	4829	Atp5i	3083	4715	5627	4546
Atp5j	ATP synthase, H transporting, mitochondrial Fo complex, subunit F6	9809	19403	10337	8010	Atp5j	6274	6677	5679	8238	6199	Atp5j	6427	7662	6164	9871	5984	Atp5j	7684	8803	6890	7245	6371	Atp5j	4338	6525	7585	5999
Atp5j2	ATP synthase, H transporting, mitochondrial Fo complex, subunit F2	11610	21676	11527	8098	Atp5j2	8221	8675	8357	12380	9809	Atp5j2	8841	10046	9240	13964	8410	Atp5j2	10609	11269	9025	9636	8960	Atp5j2	5909	8326	10827	7873
Atp5l	ATP synthase, H transporting, mitochondrial Fo complex, subunit G	12015	23892	12426	8936	Atp5l	9441	10473	8744	14111	10456	Atp5l	9470	11878	10185	15073	9135	Atp5l	11084	12356	9789	9913	9041	Atp5l	6419	9068	11138	8301
Atp5o	ATP synthase, H transporting, mitochondrial F1 complex, O subunit	8467	17102	9103	6112	Atp5o	7111	7580	6601	10276	7919	Atp5o	7266	8446	7633	11224	6353	Atp5o	8837	9317	7503	8118	7297	Atp5o	4868	6791	8706	6552
Atp5s	ATP synthase, H transporting, mitochondrial Fo complex, subunit s (factor B)	1143	2156	1166	957	Atp5s	818	1005	769	1107	706	Atp5s	823	956	730	1318	800	Atp5s	944	872	780	782	614	Atp5s	378	650	1025	654
Atp5sl	ATP5S-like	3703	6537	4309	3356	Atp5sl	2514	2695	2325	3412	2756	Atp5sl	2679	3239	3035	4157	2684	Atp5sl	3797	4132	3047	3334	2932	Atp5sl	2446	2782	3492	3123
Atp6ap1	ATPase H transporting accessory protein 1	32561	57439	38085	31018	Atp6ap1	29228	36494	30465	39601	29025	Atp6ap1	35074	41095	33662	51114	32910	Atp6ap1	36807	42498	32086	34240	30421	Atp6ap1	23664	31793	38818	29331
Atp6ap1l	ATPase H transporting accessory protein 1 like	715	1278	1251	939	Atp6ap1l	115	161	65	130	185	Atp6ap1l	130	161	150	176	174	Atp6ap1l	1522	2461	1457	1570	1539	Atp6ap1l	1233	1395	1543	1151
Atp6ap2	ATPase H transporting accessory protein 2	18242	29816	21947	15673	Atp6ap2	14946	18418	14964	23031	16566	Atp6ap2	15559	21460	19293	25279	16119	Atp6ap2	15697	19249	14498	14580	12562	Atp6ap2	10144	15268	17830	12095
Atp6v0a1	ATPase H transporting V0 subunit a1	23149	36641	26969	25262	Atp6v0a1	45390	51863	47481	61656	46985	Atp6v0a1	56611	62590	60538	84582	50459	Atp6v0a1	52506	65143	44986	46892	42005	Atp6v0a1	35059	49705	59792	43831
Atp6v0a2	ATPase H transporting V0 subunit a2	1444	2201	1575	1699	Atp6v0a2	1863	2165	1848	2449	1757	Atp6v0a2	2343	2565	2424	3463	2001	Atp6v0a2	2182	2602	1745	1964	1857	Atp6v0a2	1397	2006	2397	1843
Atp6v0a4	ATPase H transporting V0 subunit a4	2274	3827	2888	2368	Atp6v0a4	2524	2657	2276	3171	2094	Atp6v0a4	2930	3361	2814	3831	2449	Atp6v0a4	2869	2393	1990	2338	1918	Atp6v0a4	1782	2269	2536	2317
Atp6v0b	ATPase H transporting V0 subunit B	1593	3928	1926	1141	Atp6v0b	1669	1786	1835	2609	1864	Atp6v0b	1877	1914	1897	2770	1587	Atp6v0b	2207	1941	1932	1947	1669	Atp6v0b	1130	1809	2184	1556
Atp6v0c	ATPase H transporting V0 subunit C	34963	67206	36456	31011	Atp6v0c	45700	58723	54473	61887	40662	Atp6v0c	58994	59614	46176	81470	52197	Atp6v0c	63099	66121	56639	61258	54151	Atp6v0c	38180	55527	65113	45537
Atp6v0d1	ATPase H transporting V0 subunit D1	27428	48351	31897	24037	Atp6v0d1	25904	31660	28072	36178	27567	Atp6v0d1	30644	35250	31004	44213	27005	Atp6v0d1	30754	35516	25907	27044	24207	Atp6v0d1	18333	24571	30480	22876
Atp6v0d2	ATPase H transporting V0 subunit D2	4	2	2	2	Atp6v0d2	10	4	12	6	8	Atp6v0d2	4	4	0	4	6	Atp6v0d2	10	0	8	2	4	Atp6v0d2	8	6	5	10
Atp6v0e1	ATPase H transporting V0 subunit e1	1109	1966	1423	1270	Atp6v0e1	963	1001	687	1165	947	Atp6v0e1	1194	1416	1258	1890	906	Atp6v0e1	1005	1230	743	1007	955	Atp6v0e1	912	1084	1410	1068
Atp6v0e2	ATPase, H transporting V0 subunit e2	15420	26832	17083	13773	Atp6v0e2	11788	13198	12885	16457	12543	Atp6v0e2	14412	15139	15056	20499	12866	Atp6v0e2	15588	17630	12915	13334	12329	Atp6v0e2	9140	11610	15157	11271
Atp6v1a	ATPase H transporting V1 subunit A	74592	111703	81568	69648	Atp6v1a	61653	76964	61748	85807	62852	Atp6v1a	64137	86894	78683	101920	67343	Atp6v1a	57298	73044	48244	50010	44732	Atp6v1a	35606	51805	62201	44755
Atp6v1b1	ATPase H transporting V1 subunit B1	14	8	18	15	Atp6v1b1	12	11	14	2	11	Atp6v1b1	5	6	12	10	4	Atp6v1b1	3	9	6	2	2	Atp6v1b1	6	4	6	5
Atp6v1b2	ATPase H transporting V1 subunit B2	64254	104176	68527	57290	Atp6v1b2	42487	55204	41236	57559	45564	Atp6v1b2	44448	57409	50032	68211	44324	Atp6v1b2	52858	57849	42874	45297	40311	Atp6v1b2	32191	46261	52931	38004
Atp6v1c1	ATPase H transporting V1 subunit C1	35172	48096	39258	30274	Atp6v1c1	15427	22886	15164	27031	18316	Atp6v1c1	23305	27923	21365	25900	18168	Atp6v1c1	16899	25235	14962	20187	16146	Atp6v1c1	14416	18425	17655	14561
Atp6v1c2	ATPase H transporting V1 subunit C2	398	651	367	270	Atp6v1c2	175	222	188	300	209	Atp6v1c2	238	284	247	347	193	Atp6v1c2	342	422	374	303	270	Atp6v1c2	227	348	388	277
Atp6v1d	ATPase H transporting V1 subunit D	42521	67693	42199	37643	Atp6v1d	18359	21717	18719	24815	17724	Atp6v1d	19340	25016	22001	27642	18285	Atp6v1d	23013	27385	18670	17866	15598	Atp6v1d	12843	17915	21063	15516
Atp6v1e1	ATPase H transporting V1 subunit E1	52194	85240	53501	44494	Atp6v1e1	30933	35112	30537	43105	32639	Atp6v1e1	31440	40932	35679	50220	29883	Atp6v1e1	29970	37479	25945	25038	23691	Atp6v1e1	17470	24771	30154	22151
Atp6v1e2	ATPase H transporting V1 subunit E2	20	28	47	26	Atp6v1e2	16	14	15	29	28	Atp6v1e2	22	58	22	14	49	Atp6v1e2	25	48	24	18	38	Atp6v1e2	38	24	30	60
Atp6v1f	ATPase, H transporting, lysosomal V1, subunit F	8212	15811	8550	6750	Atp6v1f	6485	7136	6192	8779	6207	Atp6v1f	6756	8011	6603	10339	6315	Atp6v1f	8508	8766	7356	7499	6806	Atp6v1f	4662	6419	8164	6157
Atp6v1g1	ATPase H transporting V1 subunit G1	19793	33588	19066	17964	Atp6v1g1	9468	12031	10398	12058	7457	Atp6v1g1	12456	12928	8187	16684	10987	Atp6v1g1	12715	14372	10880	12117	11784	Atp6v1g1	7764	10439	12960	10332
Atp6v1g2	ATPase H transporting V1 subunit G2	35745	57872	37018	31420	Atp6v1g2	24742	30312	25944	32892	24332	Atp6v1g2	29201	31587	27696	43611	25693	Atp6v1g2	31874	35865	25554	27210	24821	Atp6v1g2	18252	24610	32003	22548
Atp6v1g3	ATPase H transporting V1 subunit G3	6	10	1	0	Atp6v1g3	10	4	0	0	0	Atp6v1g3	7	0	2	2	6	Atp6v1g3	0	8	0	0	0	Atp6v1g3	2	0	0	4
Atp6v1h	ATPase H transporting V1 subunit H	21318	33826	21508	16793	Atp6v1h	10834	13296	10885	14704	10238	Atp6v1h	11728	15574	11673	16878	12173	Atp6v1h	12386	15475	10998	10563	9269	Atp6v1h	7647	10745	12208	9242
Atp7a	ATPase copper transporting alpha	1796	2630	1861	1928	Atp7a	1230	1404	1042	1699	1263	Atp7a	1565	1941	1686	2128	1546	Atp7a	1286	1812	1107	1353	1151	Atp7a	971	1139	1301	1105
Atp7b	ATPase copper transporting beta	397	804	345	473	Atp7b	730	747	740	1379	1010	Atp7b	518	995	802	1140	545	Atp7b	822	1077	726	1129	898	Atp7b	549	583	868	781
Atp8a1	ATPase phospholipid transporting 8A1	43276	67908	51952	48248	Atp8a1	46957	58351	51831	67730	48625	Atp8a1	53738	70217	62999	81277	54792	Atp8a1	50443	61568	45060	45095	41531	Atp8a1	32752	43557	52237	39604
Atp8a2	ATPase phospholipid transporting 8A2	12710	19566	12060	11174	Atp8a2	11915	14035	11482	15490	12889	Atp8a2	12784	16119	14261	19492	12876	Atp8a2	16912	23818	14146	13835	14208	Atp8a2	10237	13475	16489	11164
Atp8b1	ATPase phospholipid transporting 8B1	44	51	38	32	Atp8b1	91	138	127	148	101	Atp8b1	201	192	173	245	271	Atp8b1	40	41	23	20	28	Atp8b1	8	21	31	43
Atp8b2	ATPase, class I, type 8B, member 2	8011	10886	8209	8297	Atp8b2	8993	11685	9075	11358	8708	Atp8b2	10723	13522	9197	15079	10404	Atp8b2	12452	15866	9353	10653	10181	Atp8b2	7841	9353	11347	9506
Atp8b3	ATPase phospholipid transporting 8B3	218	346	202	217	Atp8b3	197	295	271	293	240	Atp8b3	278	231	235	406	213	Atp8b3	265	272	152	215	239	Atp8b3	112	174	241	233
Atp8b4	ATPase phospholipid transporting 8B4 (putative)	5	10	4	4	Atp8b4	14	0	0	2	4	Atp8b4	11	0	4	2	4	Atp8b4	9	13	10	21	8	Atp8b4	0	11	10	6
Atp8b5p	ATPase, class I, type 8B, member 5, pseudogene	14	48	24	30	Atp8b5p	26	26	38	54	47	Atp8b5p	36	22	49	36	53	Atp8b5p	32	44	49	53	41	Atp8b5p	10	15	11	45
Atp9a	ATPase phospholipid transporting 9A (putative)	23799	37852	21071	22876	Atp9a	20069	29490	24295	26561	21092	Atp9a	28791	26758	23883	36996	26459	Atp9a	32382	36645	29511	34050	29956	Atp9a	21553	31110	32359	25231
Atp9b	ATPase phospholipid transporting 9B (putative)	5701	8503	6097	5695	Atp9b	4401	5717	4206	6261	4649	Atp9b	5918	6887	5475	8056	5662	Atp9b	5456	5879	4682	4807	4593	Atp9b	3970	5782	7311	5126
Atpaf1	ATP synthase mitochondrial F1 complex assembly factor 1	4032	6981	4551	4145	Atpaf1	2736	3264	2685	3832	2897	Atpaf1	3360	3834	3489	3975	2822	Atpaf1	4563	5488	3588	4034	3491	Atpaf1	2891	3860	3814	2976
Atpaf2	ATP synthase mitochondrial F1 complex assembly factor 2	1730	3253	1695	1586	Atpaf2	1003	1455	1088	1437	1122	Atpaf2	1320	1359	1027	1734	1276	Atpaf2	1373	1496	1522	1854	1315	Atpaf2	1022	1359	1339	1216
Atpif1	ATPase inhibitory factor 1	11606	21447	8945	9441	Atpif1	4344	7168	6276	5469	3246	Atpif1	6427	5289	3538	7782	6467	Atpif1	7250	6689	7716	9065	8026	Atpif1	4982	8153	7767	5921
Atr	ATR serine/threonine kinase	2222	3514	1676	1622	Atr	1515	1552	985	1792	1448	Atr	1209	1494	1228	1790	1334	Atr	1507	1755	1255	1240	1085	Atr	731	959	1088	1133
Atraid	all-trans retinoic acid-induced differentiation factor	1654	2839	1843	1077	Atraid	1445	1591	1249	1956	1573	Atraid	1258	1683	1269	1877	1377	Atraid	1688	1927	1363	1579	1448	Atraid	935	1031	1408	1454
Atrip	ATR interacting protein	223	402	251	189	Atrip	220	248	279	321	247	Atrip	309	285	238	372	239	Atrip	322	321	190	278	273	Atrip	184	221	258	203
Atrn	attractin	37856	58666	42469	38203	Atrn	43071	50619	41005	60777	42808	Atrn	43447	59721	53419	66782	45952	Atrn	42071	54482	34165	38615	35807	Atrn	27176	35156	41625	32646
Atrnl1	attractin like 1	38488	57912	42519	39742	Atrnl1	20538	23144	18627	25112	20344	Atrnl1	22421	26887	23849	31215	21581	Atrnl1	30434	34158	27523	26675	21233	Atrnl1	19627	24988	29368	21131
Atrx	ATRX, chromatin remodeler	32552	52465	32608	32282	Atrx	17155	20519	15672	22717	17669	Atrx	19141	23514	21443	28729	18798	Atrx	20081	23977	17578	17399	15991	Atrx	12788	16562	20518	15839
Atxn1	ataxin 1	6263	9050	4883	5953	Atxn1	3617	4926	3858	4479	3062	Atxn1	4891	4807	3768	5805	3876	Atxn1	4959	6163	4640	4752	4475	Atxn1	3475	4061	4540	3322
Atxn10	ataxin 10	13040	23851	13781	10841	Atxn10	11076	13842	10769	14886	11634	Atxn10	11628	14218	12518	17901	11732	Atxn10	12838	16054	10805	12495	10708	Atxn10	7968	12194	13692	10604
Atxn2	ataxin 2	5727	8956	5632	5786	Atxn2	7539	9367	7847	9426	6762	Atxn2	8985	10878	8708	13302	8427	Atxn2	9075	11606	7571	8468	7555	Atxn2	5897	7595	9094	6651
Atxn2l	ataxin 2-like	14448	22843	13386	15364	Atxn2l	13488	17336	14239	17506	13097	Atxn2l	19989	20288	17054	26209	16882	Atxn2l	18003	21416	14270	16960	16210	Atxn2l	11679	15582	17985	15129
Atxn3	ataxin 3	5997	9605	6325	6107	Atxn3	4065	4519	3653	5369	3924	Atxn3	4700	5574	4872	6771	4381	Atxn3	4946	5850	4090	4255	3996	Atxn3	3344	4123	5004	4057
Atxn7	ataxin 7	3468	5573	3608	3502	Atxn7	2564	3122	2533	3552	2928	Atxn7	3592	3823	3295	4497	3045	Atxn7	3149	3924	2702	2831	2656	Atxn7	2068	2398	3198	2649
Atxn7l1	ataxin 7-like 1	6948	11340	7170	6774	Atxn7l1	6006	6345	5597	7772	6333	Atxn7l1	6517	7864	6757	10169	6331	Atxn7l1	7426	8705	6221	6339	6584	Atxn7l1	4669	6153	7631	6238
Atxn7l2	ataxin 7-like 2	1862	2828	1741	1848	Atxn7l2	1403	1413	1310	1557	1362	Atxn7l2	1819	1590	1560	2514	1401	Atxn7l2	2149	1939	1440	1628	1757	Atxn7l2	1093	1408	1819	1476
Atxn7l3	ataxin 7-like 3	24096	41224	25760	24187	Atxn7l3	12926	16258	13500	16068	12476	Atxn7l3	17386	17732	15373	22669	15305	Atxn7l3	19753	19869	16952	18852	17692	Atxn7l3	13896	17758	20324	16497
Atxn7l3b	ataxin 7-like 3B	34237	60788	37700	32794	Atxn7l3b	23477	26875	21980	31283	24651	Atxn7l3b	25245	31420	27710	37598	24335	Atxn7l3b	28138	34788	24020	25403	23213	Atxn7l3b	18142	24515	29052	22872
Auh	AU RNA binding protein/enoyl-CoA hydratase	4562	8015	4235	4172	Auh	3196	4327	3211	4301	3680	Auh	3559	4225	3846	5470	3390	Auh	3309	4330	2561	3213	2577	Auh	2004	2620	3154	2540
Aunip	aurora kinase A and ninein interacting protein	80	163	132	89	Aunip	36	24	18	47	54	Aunip	38	44	28	31	22	Aunip	133	131	77	82	78	Aunip	52	80	94	130
Aup1	ancient ubiquitous protein 1	2935	5532	2791	2755	Aup1	2673	3342	2544	3297	2664	Aup1	3344	3393	3257	4559	2850	Aup1	3115	3425	2385	3230	2794	Aup1	1836	2937	3117	2670
Aurka	aurora kinase A	192	319	275	188	Aurka	251	334	238	313	202	Aurka	270	348	281	462	255	Aurka	288	330	188	271	228	Aurka	165	254	267	276
Aurkaip1	aurora kinase A interacting protein 1	1830	3905	2122	1712	Aurkaip1	1510	1778	1600	2266	1883	Aurkaip1	1901	2139	1861	2785	1618	Aurkaip1	2137	2024	1697	1820	1687	Aurkaip1	1199	1697	2011	1502
Aurkb	aurora kinase B	18	20	57	6	Aurkb	427	211	56	309	92	Aurkb	157	527	149	943	152	Aurkb	138	73	62	91	41	Aurkb	263	54	476	140
Aurkc	aurora kinase C	440	979	548	443	Aurkc	493	531	548	663	504	Aurkc	587	612	515	776	483	Aurkc	715	647	581	565	509	Aurkc	388	412	490	542
Aven	apoptosis and caspase activation inhibitor	1129	1995	1121	1003	Aven	560	664	615	749	587	Aven	665	817	693	967	570	Aven	776	973	641	738	692	Aven	441	701	858	594
Avil	advillin	55	107	52	117	Avil	103	85	60	95	88	Avil	105	110	112	170	78	Avil	96	104	68	111	50	Avil	43	71	83	91
Avl9	AVL9 cell migration associated	15063	24412	18918	18165	Avl9	9661	11401	8776	13087	10100	Avl9	12198	15528	13698	17789	11381	Avl9	11831	15026	10246	10605	9706	Avl9	8402	10665	12763	9870
Avp	arginine vasopressin	0	0	0	2	Avp	5	0	4	0	4	Avp	4	0	16	6	6	Avp	903	1645	2	2201	345	Avp	20	179	16	29
Avpi1	arginine vasopressin-induced 1	1667	3631	1195	1438	Avpi1	547	1070	719	767	518	Avpi1	696	746	543	1026	839	Avpi1	816	873	819	1267	825	Avpi1	550	1031	789	551
Avpr1a	arginine vasopressin receptor 1A	39	78	22	22	Avpr1a	54	83	83	65	52	Avpr1a	77	63	89	107	125	Avpr1a	82	91	81	83	53	Avpr1a	58	121	74	60
Avpr1b	arginine vasopressin receptor 1B	0	16	0	4	Avpr1b	8	8	4	2	10	Avpr1b	12	18	12	8	4	Avpr1b	18	2	6	6	6	Avpr1b	0	4	16	6
Avpr2	arginine vasopressin receptor 2	484	679	443	577	Avpr2	281	383	312	361	315	Avpr2	482	401	392	706	369	Avpr2	402	518	326	370	357	Avpr2	272	357	503	377
Awat1	acyl-CoA wax alcohol acyltransferase 1	0	0	0	0	Awat1	0	0	0	0	0	Awat1	0	0	0	0	0	Awat1	0	0	0	0	0	Awat1	0	0	4	0
Awat2	acyl-CoA wax alcohol acyltransferase 2	0	0	0	0	Awat2	3	0	0	0	0	Awat2	0	0	0	0	4	Awat2	0	0	0	0	0	Awat2	0	0	0	0
Axdnd1	axonemal dynein light chain domain containing 1	26	29	19	25	Axdnd1	27	31	9	33	15	Axdnd1	19	23	10	36	20	Axdnd1	20	11	15	15	36	Axdnd1	7	30	13	18
Axin2	axin 2	1538	2366	1098	1554	Axin2	1035	1694	1108	1370	898	Axin2	1261	1410	1107	1604	1106	Axin2	1416	1977	1145	1758	1210	Axin2	914	1154	1332	996
Axl	Axl receptor tyrosine kinase	1872	2968	1991	2051	Axl	2567	2858	2277	2951	2579	Axl	3143	3062	2685	3634	2306	Axl	3187	4295	2678	3410	3301	Axl	2051	2236	2959	2979
Azgp1	alpha-2-glycoprotein 1, zinc-binding	9	26	19	25	Azgp1	19	5	16	18	17	Azgp1	10	13	8	13	7	Azgp1	11	20	2	11	8	Azgp1	6	13	17	4
Azi2	5-azacytidine induced 2	4021	7332	4118	4203	Azi2	2726	3256	2751	3583	2595	Azi2	3294	3569	3760	4939	2900	Azi2	3189	3843	2726	3024	2682	Azi2	2135	3213	3897	2606
Azin1	antizyme inhibitor 1	32333	48284	30550	29326	Azin1	17426	22410	16046	22374	18042	Azin1	20304	26003	22452	30532	19629	Azin1	18504	23800	15557	16172	15503	Azin1	12206	16865	20468	14861
Azin2	antizyme inhibitor 2	1205	2354	1304	1144	Azin2	539	725	621	736	511	Azin2	692	694	535	968	724	Azin2	573	668	537	590	551	Azin2	445	523	569	532
B2m	beta-2 microglobulin	27942	51877	27403	24400	B2m	20279	21416	17240	28190	22968	B2m	22830	25182	21774	30141	19417	B2m	23859	33125	19504	24604	22904	B2m	14296	17679	22329	21789
B3galnt1	beta-1,3-N-acetylgalactosaminyltransferase 1 (globoside blood group)	6695	11013	7423	6384	B3galnt1	3322	4187	3238	4190	3780	B3galnt1	4183	4942	4294	6227	4158	B3galnt1	5654	7169	4747	4871	4532	B3galnt1	3743	5169	6568	5183
B3galnt2	beta-1,3-N-acetylgalactosaminyltransferase 2	3127	5477	3515	2958	B3galnt2	2643	3065	2223	3522	2963	B3galnt2	2968	3761	3008	4322	2985	B3galnt2	2964	3566	2130	2727	2661	B3galnt2	1923	2122	2734	2570
B3galt1	beta-1,3-galactosyltransferase 1	7629	12463	8550	8013	B3galt1	5334	6456	5327	6827	5413	B3galt1	5361	7380	6414	8744	6615	B3galt1	6665	8769	6126	5859	5335	B3galt1	4550	6241	7198	5581
B3galt2	beta-1,3-galactosyltransferase 2	10371	16697	10194	9333	B3galt2	6379	7624	5610	9093	5988	B3galt2	6390	9623	8701	10933	7082	B3galt2	4493	3717	3799	3352	3347	B3galt2	2449	3458	4080	3224
B3galt4	beta-1,3-galactosyltransferase 4	216	380	187	228	B3galt4	187	292	216	203	168	B3galt4	253	226	242	353	332	B3galt4	200	253	186	190	246	B3galt4	139	201	262	191
B3galt5	Beta-1,3-galactosyltransferase 5	1299	2169	2089	2291	B3galt5	3932	5580	4245	5794	4063	B3galt5	6545	8623	7552	10020	6603	B3galt5	2460	4331	1915	2503	2321	B3galt5	2127	2866	3605	2842
B3galt6	beta-1,3-galactosyltransferase 6	702	1245	784	739	B3galt6	543	745	541	811	559	B3galt6	677	732	731	1029	726	B3galt6	643	970	534	713	560	B3galt6	490	762	855	710
B3gat1	beta-1,3-glucuronyltransferase 1	26875	42829	22587	22564	B3gat1	26965	37164	34295	34995	26672	B3gat1	33931	34868	30910	42905	29846	B3gat1	20814	20161	17187	17441	17865	B3gat1	13002	15679	18159	14552
B3gat2	beta-1,3-glucuronyltransferase 2	808	1197	843	609	B3gat2	1320	1760	1593	1887	1494	B3gat2	1398	1471	1427	1993	1503	B3gat2	1234	1195	1043	1291	1034	B3gat2	562	940	1074	938
B3gat3	beta-1,3-glucuronyltransferase 3	12416	23311	13065	11630	B3gat3	6642	7991	6793	8680	6126	B3gat3	9146	8347	7324	11752	7462	B3gat3	9497	10429	8110	9397	8344	B3gat3	6203	7487	9582	7654
B3glct	beta 3-glucosyltransferase	3400	5432	2633	2602	B3glct	1900	2418	1704	2430	2060	B3glct	1929	2121	1776	2601	1813	B3glct	2668	3712	2503	2712	2534	B3glct	1360	1746	2151	1602
B3gnt2	UDP-GlcNAc:betaGal beta-1,3-N-acetylglucosaminyltransferase 2	3186	4512	3245	2637	B3gnt2	1645	1908	1248	1867	1688	B3gnt2	2064	2441	2020	3024	1826	B3gnt2	2400	3219	1887	1998	2202	B3gnt2	1623	2029	2592	1918
B3gnt3	UDP-GlcNAc:betaGal beta-1,3-N-acetylglucosaminyltransferase 3	2	4	2	0	B3gnt3	0	4	2	6	8	B3gnt3	2	0	0	4	6	B3gnt3	0	4	4	9	4	B3gnt3	0	0	0	2
B3gnt4	UDP-GlcNAc:betaGal beta-1,3-N-acetylglucosaminyltransferase 4	16	51	4	23	B3gnt4	30	22	32	43	48	B3gnt4	36	56	36	50	46	B3gnt4	30	40	40	28	14	B3gnt4	23	26	38	26
B3gnt5	UDP-GlcNAc:betaGal beta-1,3-N-acetylglucosaminyltransferase 5	50	57	35	18	B3gnt5	12	22	16	22	10	B3gnt5	19	11	16	16	45	B3gnt5	22	32	35	28	16	B3gnt5	18	14	19	24
B3gnt6	UDP-GlcNAc:betaGal beta-1,3-N-acetylglucosaminyltransferase 6	8	17	8	6	B3gnt6	4	16	6	10	0	B3gnt6	4	4	4	28	3	B3gnt6	2	8	12	20	7	B3gnt6	6	14	15	10
B3gnt7	UDP-GlcNAc:betaGal beta-1,3-N-acetylglucosaminyltransferase 7	277	388	263	222	B3gnt7	359	390	292	429	380	B3gnt7	455	419	396	627	286	B3gnt7	544	446	463	452	401	B3gnt7	286	370	506	431
B3gnt8	UDP-GlcNAc:betaGal beta-1,3-N-acetylglucosaminyltransferase 8	22	40	30	20	B3gnt8	23	30	14	36	10	B3gnt8	26	26	7	36	11	B3gnt8	22	42	8	16	20	B3gnt8	14	6	13	8
B3gnt9	UDP-GlcNAc:betaGal beta-1,3-N-acetylglucosaminyltransferase 9	327	690	372	275	B3gnt9	363	399	325	422	397	B3gnt9	358	414	385	475	264	B3gnt9	390	455	346	367	329	B3gnt9	218	275	350	306
B3gntl1	UDP-GlcNAc:betaGal beta-1,3-N-acetylglucosaminyltransferase-like 1	2203	3257	1515	1622	B3gntl1	1410	2221	1571	1876	1672	B3gntl1	1664	1767	1588	2377	1443	B3gntl1	1705	2876	1760	1550	1723	B3gntl1	841	1267	1677	1293
B4galnt1	beta-1,4-N-acetyl-galactosaminyl transferase 1	4810	7943	3969	4254	B4galnt1	5118	6584	5679	6593	5144	B4galnt1	6531	6215	6030	8528	5688	B4galnt1	6316	6556	4993	5961	5282	B4galnt1	3323	4830	5500	3953
B4galnt2	beta-1,4-N-acetyl-galactosaminyl transferase 2	10	28	8	18	B4galnt2	0	10	5	20	10	B4galnt2	10	6	8	10	4	B4galnt2	8	15	6	8	6	B4galnt2	4	9	14	11
B4galnt3	beta-1,4-N-acetyl-galactosaminyl transferase 3	8	6	2	4	B4galnt3	8	7	0	13	14	B4galnt3	0	0	2	2	0	B4galnt3	4	12	6	25	8	B4galnt3	8	6	14	4
B4galnt4	beta-1,4-N-acetyl-galactosaminyl transferase 4	7166	11586	5648	5976	B4galnt4	4048	5715	4422	4799	3996	B4galnt4	5526	5132	4357	6558	4730	B4galnt4	6603	6451	5384	6077	5756	B4galnt4	3696	5237	6021	4764
B4galt1	beta-1,4-galactosyltransferase 1	109	279	131	156	B4galt1	174	159	119	211	211	B4galt1	213	227	206	226	182	B4galt1	227	346	178	289	204	B4galt1	206	234	215	225
B4galt2	beta-1,4-galactosyltransferase 2	6602	11599	6850	5660	B4galt2	3449	3731	3421	3497	3119	B4galt2	4206	3972	3650	5229	3667	B4galt2	5555	5223	4233	4147	4722	B4galt2	3181	3719	4896	4370
B4galt3	beta-1,4-galactosyltransferase 3	3171	4873	3745	3707	B4galt3	2741	3431	2936	3693	2672	B4galt3	3816	4388	3803	5488	3314	B4galt3	4047	3794	3079	3142	3001	B4galt3	2532	3337	4107	3086
B4galt4	beta-1,4-galactosyltransferase 4	1088	1722	794	982	B4galt4	1103	1127	871	1284	840	B4galt4	1053	991	1219	1706	798	B4galt4	1584	1744	1178	1319	894	B4galt4	620	1099	1594	1029
B4galt5	beta-1,4-galactosyltransferase 5	1657	3069	2157	1543	B4galt5	2144	2151	1937	2789	2129	B4galt5	2566	3289	2591	3629	2358	B4galt5	2838	3230	2142	2293	2234	B4galt5	1844	2630	2822	2016
B4galt6	beta-1,4-galactosyltransferase 6	16400	27148	15903	14674	B4galt6	14540	17828	13458	18533	14257	B4galt6	16604	20088	17285	22813	14287	B4galt6	17299	20712	14724	14652	13232	B4galt6	9762	12928	16287	11897
B4galt7	beta-1,4-galactosyltransferase 7	1219	2075	1323	1067	B4galt7	1126	1411	1287	1487	1267	B4galt7	1664	1458	1304	1972	1439	B4galt7	1440	1656	1270	1362	1360	B4galt7	932	1191	1419	1261
B4gat1	beta-1,4-glucuronyltransferase 1	0	0	1	0	B4gat1	0	0	1	1	0	B4gat1	1	1	0	1	3	B4gat1	0	0	1	0	0	B4gat1	0	1	0	0
B9d1	B9 protein domain 1	0	4	1	0	B9d1	0	0	0	0	1	B9d1	6	0	0	0	2	B9d1	6	2	0	1	0	B9d1	0	6	2	0
B9d2	B9 protein domain 2	1069	1809	815	935	B9d2	530	877	625	599	417	B9d2	725	522	389	846	626	B9d2	696	931	691	992	742	B9d2	505	777	827	614
Baalc	brain and acute leukemia, cytoplasmic	13195	23430	16052	14095	Baalc	9029	10478	8952	11791	9549	Baalc	9177	11564	10334	14196	9755	Baalc	11225	11125	9099	9589	9536	Baalc	7570	10170	11657	9116
Baat	bile acid CoA:amino acid N-acyltransferase	43	56	45	28	Baat	54	50	17	46	56	Baat	59	22	16	42	32	Baat	89	44	48	63	70	Baat	50	12	36	34
Babam1	BRISC and BRCA1 A complex member 1	4585	7595	3331	3892	Babam1	2725	4538	3288	3539	2555	Babam1	3654	3590	2669	5076	3356	Babam1	3380	4132	2994	4365	3185	Babam1	2524	3349	3707	2801
Bace1	beta-secretase 1	3284	5132	3436	4260	Bace1	3764	5733	4202	5246	3915	Bace1	4617	6343	5669	7027	4581	Bace1	4835	5346	3843	4968	3694	Bace1	3729	5324	5255	3696
Bace2	beta-site APP-cleaving enzyme 2	259	411	147	145	Bace2	272	233	206	242	292	Bace2	190	170	260	363	167	Bace2	213	303	208	320	179	Bace2	102	141	334	201
Bach1	BTB domain and CNC homolog 1	682	899	716	726	Bach1	503	565	403	740	514	Bach1	703	887	708	940	647	Bach1	707	931	575	671	568	Bach1	537	707	784	633
Bach2	BTB domain and CNC homolog 2	547	761	432	435	Bach2	391	755	529	808	465	Bach2	641	719	644	798	626	Bach2	581	972	529	596	480	Bach2	417	507	628	515
Bad	BCL2-associated agonist of cell death	2349	3904	2627	1976	Bad	1663	2180	1849	2285	1698	Bad	2462	2427	1685	2888	1845	Bad	2348	2842	1910	2082	2098	Bad	1445	1646	2183	1736
Bag1	Bcl2 associated athanogene 1	2014	3756	1907	1556	Bag1	1673	2058	1774	2248	1778	Bag1	2029	2407	1852	2731	1921	Bag1	1935	2552	1531	1670	1518	Bag1	1095	1408	1809	1664
Bag2	Bcl2-associated athanogene 2	1310	2053	1232	1350	Bag2	935	1393	1047	1140	1144	Bag2	1132	1418	1459	2018	1303	Bag2	1189	1525	1088	938	937	Bag2	783	1183	1419	927
Bag3	Bcl2-associated athanogene 3	187	325	297	426	Bag3	703	1097	744	887	647	Bag3	1817	2087	1338	2551	1744	Bag3	507	993	422	618	740	Bag3	928	1124	1461	921
Bag4	BCL2-associated athanogene 4	2957	4449	3789	3421	Bag4	2222	2939	2392	3202	2307	Bag4	2704	3724	3132	4085	2755	Bag4	2505	3143	2073	2190	2013	Bag4	1664	2463	2820	2007
Bag5	BCL2-associated athanogene 5	0	11	2	1	Bag5	0	18	0	0	1	Bag5	0	0	2	0	2	Bag5	1	0	0	1	0	Bag5	0	1	0	0
Bag6	BCL2-associated athanogene 6	10142	14660	9714	11011	Bag6	12755	17985	13627	16565	13071	Bag6	17774	19226	16420	24531	16103	Bag6	16629	21354	13551	15561	14556	Bag6	11461	14293	17295	14232
Bahcc1	BAH domain and coiled-coil containing 1	1547	2250	1137	1581	Bahcc1	2204	3331	2615	2694	2007	Bahcc1	3945	2684	2450	3925	2885	Bahcc1	3264	4061	2746	3727	3334	Bahcc1	2269	3075	3447	2933
Bahd1	bromo adjacent homology domain containing 1	3073	6181	3168	2573	Bahd1	6459	8006	7043	7990	6375	Bahd1	7942	8700	7939	10732	6634	Bahd1	7318	7201	5704	6303	5759	Bahd1	3878	5444	6451	4463
Baiap2	BAI1-associated protein 2	19558	27200	17645	18072	Baiap2	16025	23248	20391	20482	13847	Baiap2	23124	22910	19812	30312	18914	Baiap2	23753	23012	19780	20105	17443	Baiap2	14519	19691	21253	15378
Baiap2l1	BAI1-associated protein 2-like 1	70	100	75	46	Baiap2l1	48	71	41	64	60	Baiap2l1	85	49	45	83	41	Baiap2l1	112	124	72	92	50	Baiap2l1	49	67	75	94
Baiap2l2	BAI1-associated protein 2-like 2	97	180	72	84	Baiap2l2	52	66	54	76	43	Baiap2l2	67	78	35	82	70	Baiap2l2	114	152	123	107	112	Baiap2l2	82	79	115	64
Baiap3	BAI1-associated protein 3	316	566	352	335	Baiap3	357	447	318	375	384	Baiap3	395	321	319	588	478	Baiap3	6553	13312	4183	7584	7219	Baiap3	4608	6787	6640	7187
Bak1	BCL2-antagonist/killer 1	835	1244	986	738	Bak1	742	861	684	979	1022	Bak1	1028	1221	1063	1559	915	Bak1	999	1306	744	1001	963	Bak1	660	745	1089	956
Bambi	BMP and activin membrane-bound inhibitor	81	119	60	59	Bambi	46	18	57	47	49	Bambi	36	53	43	73	46	Bambi	62	127	58	67	93	Bambi	68	79	102	58
Banf1	barrier to autointegration factor 1	3035	5593	3334	2434	Banf1	3330	3699	3514	4853	3711	Banf1	3776	4162	3941	5511	3189	Banf1	3899	4298	3255	3505	2969	Banf1	2213	3166	4081	3029
Banf2	barrier to autointegration factor 2	0	0	2	0	Banf2	0	0	0	0	0	Banf2	0	0	0	0	0	Banf2	0	0	0	0	0	Banf2	0	0	0	0
Bank1	B-cell scaffold protein with ankyrin repeats 1	12	31	10	8	Bank1	43	53	25	92	34	Bank1	37	78	18	42	50	Bank1	12	2	2	6	8	Bank1	0	4	0	0
Banp	Btg3 associated nuclear protein	3453	5204	4039	3232	Banp	3034	3615	2818	3758	3012	Banp	3874	4648	4119	5453	3041	Banp	3639	3986	2603	2787	2835	Banp	2673	3207	3884	2958
Bap1	Brca1 associated protein 1	27321	44517	28723	28191	Bap1	18736	22799	18715	24327	18319	Bap1	25230	25269	23735	32352	21278	Bap1	21783	21760	16680	18597	17722	Bap1	14143	18737	21740	18243
Bard1	BRCA1 associated RING domain 1	23	66	24	24	Bard1	44	28	23	41	40	Bard1	24	52	24	41	26	Bard1	40	48	22	36	20	Bard1	28	21	20	26
Barhl1	BarH-like homeobox 1	14	14	8	9	Barhl1	8	6	2	6	2	Barhl1	10	10	8	4	8	Barhl1	16	2	6	8	8	Barhl1	6	12	12	13
Barhl2	BarH-like homeobox 2	0	0	0	0	Barhl2	2	2	0	0	2	Barhl2	0	4	0	0	0	Barhl2	123	370	98	195	119	Barhl2	70	178	151	82
Barx1	BARX homeobox 1	2	2	0	0	Barx1	0	0	0	4	2	Barx1	2	2	0	0	0	Barx1	6	0	0	0	0	Barx1	0	0	0	0
Barx2	BARX homeobox 2	350	639	398	281	Barx2	34	30	34	38	56	Barx2	32	40	49	48	32	Barx2	338	391	195	245	281	Barx2	190	242	298	214
Basp1	brain abundant, membrane attached signal protein 1	9499	18096	4739	9516	Basp1	2261	8832	2807	2080	1573	Basp1	3096	2545	2001	3880	3053	Basp1	2339	3319	2387	3992	2711	Basp1	1721	3701	2682	2200
Batf	basic leucine zipper ATF-like transcription factor	2	12	4	4	Batf	6	0	2	8	2	Batf	4	10	3	4	2	Batf	4	8	10	8	2	Batf	2	6	2	2
Batf2	basic leucine zipper ATF-like transcription factor 2	1	8	4	4	Batf2	1	8	6	6	2	Batf2	0	12	6	18	16	Batf2	13	8	7	6	13	Batf2	4	6	17	10
Batf3	basic leucine zipper ATF-like transcription factor 3	27	42	21	18	Batf3	34	63	14	42	35	Batf3	17	34	31	49	19	Batf3	45	77	23	67	62	Batf3	20	30	34	43
Bax	BCL2 associated X, apoptosis regulator	1041	1910	961	814	Bax	917	1146	1005	1326	1100	Bax	1191	1282	1168	1594	999	Bax	1115	1152	945	1131	984	Bax	723	998	1142	913
Baz1a	bromodomain adjacent to zinc finger domain, 1A	510	731	463	467	Baz1a	492	414	292	496	487	Baz1a	846	1071	812	812	864	Baz1a	506	562	330	413	396	Baz1a	287	431	373	330
Baz1b	bromodomain adjacent to zinc finger domain, 1B	21954	33192	29048	30504	Baz1b	22202	25383	22085	27801	22785	Baz1b	31243	35322	31771	45304	27524	Baz1b	24694	28170	20062	21048	19529	Baz1b	17528	21572	26700	21823
Baz2a	bromodomain adjacent to zinc finger domain, 2A	6931	10449	6309	6680	Baz2a	7580	8605	7550	9494	7704	Baz2a	9401	10553	9055	12415	7180	Baz2a	9144	12454	7222	8069	7947	Baz2a	5622	6503	8441	7015
Baz2b	bromodomain adjacent to zinc finger domain, 2B	7020	11119	6423	7017	Baz2b	4597	5124	3727	6319	4860	Baz2b	5437	6364	5630	6872	4882	Baz2b	5008	6225	4482	5068	4375	Baz2b	3374	4125	4557	3952
Bbc3	Bcl-2 binding component 3	215	430	169	149	Bbc3	137	282	217	143	133	Bbc3	216	235	154	283	247	Bbc3	297	251	207	329	261	Bbc3	224	231	229	272
Bbip1	BBSome interacting protein 1	857	1704	843	604	Bbip1	547	685	500	829	584	Bbip1	553	749	600	894	571	Bbip1	665	745	555	609	599	Bbip1	360	437	630	520
Bbof1	basal body orientation factor 1	1458	2314	1473	1380	Bbof1	858	856	760	1026	881	Bbof1	823	1130	895	1474	837	Bbof1	917	1007	858	718	783	Bbof1	465	655	901	734
Bbox1	gamma-butyrobetaine hydroxylase 1	4	5	4	2	Bbox1	223	167	116	323	175	Bbox1	110	228	199	294	166	Bbox1	92	79	110	95	28	Bbox1	28	80	111	103
Bbs1	Bardet-Biedl syndrome 1	2747	4399	4384	3142	Bbs1	3201	3537	3021	3749	3278	Bbs1	4505	5554	4070	6411	3748	Bbs1	5234	6431	4428	4544	4396	Bbs1	4589	4742	5893	5136
Bbs10	Bardet-Biedl syndrome 10	1578	3162	1553	1474	Bbs10	960	1121	978	1181	886	Bbs10	1001	1261	1117	1779	1106	Bbs10	1042	1199	1050	1108	959	Bbs10	752	961	1230	824
Bbs12	Bardet-Biedl syndrome 12	457	798	326	376	Bbs12	400	406	428	600	473	Bbs12	451	616	564	682	414	Bbs12	378	480	411	393	334	Bbs12	291	324	424	239
Bbs2	Bardet-Biedl syndrome 2	3255	4820	3327	2796	Bbs2	2074	2452	1870	2824	2272	Bbs2	2151	2797	2314	3241	1982	Bbs2	3152	4058	2686	2886	2559	Bbs2	1812	2275	2814	2596
Bbs4	Bardet-Biedl syndrome 4	6447	11401	8037	7074	Bbs4	5006	5031	4319	6209	4801	Bbs4	5812	6524	6031	8842	5390	Bbs4	6071	7321	5168	5401	4952	Bbs4	3983	5107	6565	5456
Bbs5	Bardet-Biedl syndrome 5	1968	3556	2383	1995	Bbs5	1043	1142	926	1375	1037	Bbs5	1167	1411	1356	1946	1058	Bbs5	1445	1657	1335	1296	1216	Bbs5	930	1318	1610	1279
Bbs7	Bardet-Biedl syndrome 7	2323	3824	2749	2447	Bbs7	1783	1858	1538	2116	1877	Bbs7	1691	2186	1866	2593	1660	Bbs7	2269	2578	1870	1930	1719	Bbs7	1261	1692	1994	1781
Bbs9	Bardet-Biedl syndrome 9	981	1494	1295	1019	Bbs9	1035	1101	1055	1434	1060	Bbs9	1226	1621	1151	1700	1214	Bbs9	1477	1694	1230	1341	1099	Bbs9	977	1178	1648	1317
Bbx	BBX, HMG-box containing	1177	1555	1088	1502	Bbx	806	935	714	1090	771	Bbx	1035	1110	1098	1341	975	Bbx	848	1104	834	864	685	Bbx	695	956	928	538
Bc1	brain cytoplasmic RNA 1	4467	9142	3642	7431	Bc1	4030	3889	3731	6410	2780	Bc1	7282	3141	5126	8401	4672	Bc1	8732	6287	6109	6415	5392	Bc1	2426	8142	7781	7406
Bcam	basal cell adhesion molecule (Lutheran blood group)	562	896	493	556	Bcam	987	1375	1028	1544	1235	Bcam	1311	1251	1127	1267	1189	Bcam	1601	3307	1341	2029	2084	Bcam	1282	1306	1466	1491
Bcan	brevican	13976	20397	14724	13500	Bcan	22204	30115	24788	26923	22684	Bcan	30213	27148	22570	35963	22335	Bcan	24369	30272	19447	25700	27850	Bcan	17196	17494	22312	26084
Bcap29	B-cell receptor-associated protein 29	5185	8841	4943	4748	Bcap29	2550	3023	2102	3501	2677	Bcap29	2679	3497	3096	4522	2618	Bcap29	2674	3253	2341	2530	2350	Bcap29	1561	2409	3012	2222
Bcap31	B-cell receptor-associated protein 31	6341	11638	7084	5839	Bcap31	5234	5401	4408	6925	5421	Bcap31	5144	6393	6180	8871	5035	Bcap31	5643	6954	4752	5391	4649	Bcap31	3360	4719	6137	4853
Bcar1	BCAR1, Cas family scaffolding protein	1969	2981	2174	2050	Bcar1	2756	4070	3504	4141	2464	Bcar1	4178	4502	3316	5061	4151	Bcar1	3336	4202	2594	3578	3160	Bcar1	2402	3227	3275	2532
Bcar3	breast cancer anti-estrogen resistance 3	1476	2247	1451	1206	Bcar3	1395	1736	1184	1474	1561	Bcar3	2168	2456	1995	2602	1625	Bcar3	1224	1758	1039	1060	1373	Bcar3	865	1131	1301	1192
Bcas1	breast carcinoma amplified sequence 1	12910	19873	9160	8454	Bcas1	20792	23902	18329	32001	21992	Bcas1	18386	31235	19309	29360	19812	Bcas1	10985	20987	9766	12714	10924	Bcas1	7100	7097	9042	9990
Bcas2	breast carcinoma amplified sequence 2	2861	5239	2756	2620	Bcas2	1788	2101	1697	2256	1776	Bcas2	1966	2083	1816	2981	1791	Bcas2	2424	2837	2156	2183	1909	Bcas2	1377	2077	2350	1945
Bcas3	BCAS3, microtubule associated cell migration factor	2735	3955	2994	2818	Bcas3	4448	6040	5063	6643	4901	Bcas3	5689	7204	5767	8402	5174	Bcas3	4648	5561	3898	4012	3618	Bcas3	2779	3483	4104	3468
Bcat1	branched chain amino acid transaminase 1	74822	120076	77847	72900	Bcat1	72799	94782	69676	98079	81836	Bcat1	85112	104196	92405	131772	83375	Bcat1	87305	139659	70368	80815	75475	Bcat1	56895	85337	98931	73113
Bcat2	branched chain amino acid transaminase 2	644	1201	718	664	Bcat2	666	694	656	877	978	Bcat2	770	874	927	1267	640	Bcat2	996	1182	751	1054	702	Bcat2	580	695	1064	816
Bccip	BRCA2 and CDKN1A interacting protein	4528	7588	4639	4067	Bccip	2883	3112	2614	4102	3041	Bccip	2914	3869	3418	4440	2792	Bccip	3010	4049	2369	2596	2447	Bccip	1715	2577	2994	2389
Bcdin3d	BCDIN3 domain containing RNA methyltransferase	353	714	414	365	Bcdin3d	292	333	286	404	302	Bcdin3d	381	375	415	564	293	Bcdin3d	418	455	383	417	330	Bcdin3d	283	343	473	297
Bche	butyrylcholinesterase	251	418	167	185	Bche	231	241	263	388	323	Bche	280	261	224	287	242	Bche	211	306	190	216	281	Bche	134	171	209	161
Bckdha	branched chain ketoacid dehydrogenase E1, alpha polypeptide	2583	4182	2324	2357	Bckdha	1986	2826	2295	2399	1841	Bckdha	2636	2203	1829	3013	2240	Bckdha	2465	2870	2051	3002	2432	Bckdha	1698	1968	2327	2079
Bckdhb	branched chain keto acid dehydrogenase E1 subunit beta	1672	3128	2573	1582	Bckdhb	1277	1746	1289	1718	1474	Bckdhb	1618	1977	1615	2158	1512	Bckdhb	1476	1781	1273	1270	1199	Bckdhb	1122	1128	1376	1361
Bckdk	branched chain ketoacid dehydrogenase kinase	2484	4088	2533	2287	Bckdk	2511	3067	2437	3212	2592	Bckdk	2975	3130	2517	3579	2406	Bckdk	2973	3101	2396	3042	2595	Bckdk	1877	2075	2324	2360
Bcl10	B-cell CLL/lymphoma 10	1724	2085	1291	1166	Bcl10	1176	1481	945	1448	1247	Bcl10	1154	1413	1102	1541	925	Bcl10	1357	1609	915	1123	1257	Bcl10	768	910	927	789
Bcl11a	B-cell CLL/lymphoma 11A	5802	8913	4864	5892	Bcl11a	6245	8829	5923	7962	6201	Bcl11a	8034	7771	6732	10771	6542	Bcl11a	5338	7447	5014	4894	4530	Bcl11a	3332	4478	5071	3539
Bcl11b	B-cell CLL/lymphoma 11B	3842	5375	3320	4192	Bcl11b	9723	16280	10285	13216	8843	Bcl11b	14372	15707	12963	18524	13017	Bcl11b	8060	9730	6807	7411	6371	Bcl11b	6142	8998	9440	7376
Bcl2	BCL2, apoptosis regulator	160	247	174	195	Bcl2	113	120	118	130	90	Bcl2	148	181	120	174	112	Bcl2	157	191	122	177	111	Bcl2	112	181	200	151
Bcl2a1	BCL2-related protein A1	84	145	66	64	Bcl2a1	65	59	46	55	44	Bcl2a1	50	57	54	65	36	Bcl2a1	69	93	76	70	71	Bcl2a1	26	44	65	52
Bcl2l1	Bcl2-like 1	7719	11677	6818	6774	Bcl2l1	6195	7783	5501	8001	6703	Bcl2l1	8185	9681	8098	11115	7133	Bcl2l1	7174	10280	5987	6974	7216	Bcl2l1	5082	6818	8038	6175
Bcl2l10	BCL2 like 10	7	22	12	8	Bcl2l10	12	4	20	20	12	Bcl2l10	16	8	12	44	17	Bcl2l10	22	18	10	16	14	Bcl2l10	10	8	21	10
Bcl2l11	BCL2 like 11	802	1369	664	622	Bcl2l11	408	373	378	628	404	Bcl2l11	377	634	400	727	408	Bcl2l11	855	827	679	843	618	Bcl2l11	465	588	631	426
Bcl2l12	BCL2 like 12	72	144	82	87	Bcl2l12	86	129	79	140	95	Bcl2l12	103	123	109	153	78	Bcl2l12	136	163	88	123	114	Bcl2l12	82	125	99	94
Bcl2l13	BCL2 like 13	4586	6388	5019	4785	Bcl2l13	3818	4501	3938	5089	3795	Bcl2l13	5203	6115	5046	6823	4827	Bcl2l13	4064	5078	3361	3592	3222	Bcl2l13	3000	3949	4706	3436
Bcl2l14	BCL2 like 14	0	12	0	0	Bcl2l14	2	0	0	0	4	Bcl2l14	4	0	0	2	0	Bcl2l14	0	4	0	0	4	Bcl2l14	0	2	2	0
Bcl2l15	BCL2-like 15	145	114	161	153	Bcl2l15	119	107	62	93	104	Bcl2l15	148	131	177	260	95	Bcl2l15	118	142	65	75	87	Bcl2l15	78	142	219	97
Bcl2l2	Bcl2-like 2	37554	58609	36818	36107	Bcl2l2	21896	25760	20076	25353	21055	Bcl2l2	28339	30674	26990	37612	26069	Bcl2l2	25512	30721	21343	23436	23252	Bcl2l2	18207	24109	27006	24733
Bcl3	B-cell CLL/lymphoma 3	36	61	18	20	Bcl3	28	28	28	38	28	Bcl3	69	126	67	50	176	Bcl3	26	70	21	38	16	Bcl3	20	33	31	15
Bcl6	B-cell CLL/lymphoma 6	2373	3015	2479	2426	Bcl6	4772	6512	4166	6343	5370	Bcl6	6775	8566	7374	9812	7052	Bcl6	3360	5593	2607	3020	3159	Bcl6	3254	4269	5046	3448
Bcl6b	B-cell CLL/lymphoma 6B	344	711	275	226	Bcl6b	392	360	272	396	379	Bcl6b	351	386	363	641	384	Bcl6b	326	366	255	356	273	Bcl6b	183	216	358	297
Bcl7a	BCL tumor suppressor 7A	6995	10994	6399	6840	Bcl7a	5125	6871	5481	6299	4829	Bcl7a	6299	7203	5734	8609	5993	Bcl7a	6936	7699	5650	6107	5761	Bcl7a	4283	5614	6474	5003
Bcl7b	BCL tumor suppressor 7B	2417	3870	2494	2910	Bcl7b	1608	2365	1872	2048	1516	Bcl7b	2442	2484	1978	3126	2255	Bcl7b	1771	2378	1653	1871	1643	Bcl7b	1423	1874	2257	1668
Bcl7c	BCL tumor suppressor 7C	659	978	592	599	Bcl7c	480	468	416	473	493	Bcl7c	542	651	500	688	481	Bcl7c	681	804	653	611	539	Bcl7c	474	621	658	504
Bcl9	B-cell CLL/lymphoma 9	5406	8346	4640	5280	Bcl9	6343	7494	6204	7883	6707	Bcl9	7629	7874	7627	10816	6268	Bcl9	9646	11885	7616	8204	8014	Bcl9	5632	7165	9704	7512
Bcl9l	B-cell CLL/lymphoma 9-like	6328	8583	5844	7980	Bcl9l	6184	9117	7218	7796	6064	Bcl9l	9603	8731	7324	11934	8009	Bcl9l	10143	11222	8159	9675	8995	Bcl9l	7267	8768	10517	8236
Bclaf1	BCL2-associated transcription factor 1	37912	55590	34860	32570	Bclaf1	21281	25024	19293	28052	22125	Bclaf1	24238	29726	23369	32529	23915	Bclaf1	23225	31085	20206	21487	19786	Bclaf1	14602	19796	23188	20371
Bco1	beta-carotene oxygenase 1	10	12	25	13	Bco1	2	4	2	4	10	Bco1	16	12	14	16	15	Bco1	8	17	2	14	12	Bco1	4	14	18	8
Bco2	beta-carotene oxygenase 2	82	180	104	88	Bco2	129	126	106	109	104	Bco2	100	164	133	141	118	Bco2	101	176	78	136	105	Bco2	86	90	123	85
Bcor	BCL6 co-repressor	1554	1900	987	980	Bcor	1536	2052	1479	2195	1759	Bcor	1925	2271	2089	2541	1597	Bcor	2253	3700	2037	2432	1998	Bcor	1534	1976	2401	1515
Bcorl1	BCL6 co-repressor-like 1	1778	2834	1785	1793	Bcorl1	2629	2834	2430	3540	2614	Bcorl1	3079	3910	3318	4258	2729	Bcorl1	3231	4159	2591	2612	2527	Bcorl1	1792	2491	2720	2194
Bcr	BCR, RhoGEF and GTPase activating protein	4488	5700	4942	5584	Bcr	5031	7602	4646	6833	4262	Bcr	9443	9239	8074	10394	7128	Bcr	7536	10904	6662	6546	5327	Bcr	7258	9084	9553	7477
Bcs1l	BCS1 homolog, ubiquinol-cytochrome c reductase complex chaperone	1129	2084	1467	1196	Bcs1l	926	1008	883	1139	975	Bcs1l	1045	1180	1240	1495	911	Bcs1l	1144	1446	1004	1078	939	Bcs1l	758	958	1117	994
Bdh1	3-hydroxybutyrate dehydrogenase, type 1	3373	6035	3755	3243	Bdh1	2469	3216	2455	2733	2870	Bdh1	2882	3248	3140	4534	2778	Bdh1	3329	3597	2451	2716	2958	Bdh1	1958	2935	3443	2848
Bdh2	3-hydroxybutyrate dehydrogenase, type 2	154	295	129	139	Bdh2	108	141	153	236	193	Bdh2	121	148	183	213	116	Bdh2	142	252	148	174	156	Bdh2	107	107	152	152
Bdkrb1	bradykinin receptor B1	0	4	0	0	Bdkrb1	2	0	0	0	0	Bdkrb1	2	0	0	0	0	Bdkrb1	0	4	0	6	0	Bdkrb1	0	0	0	0
Bdkrb2	bradykinin receptor B2	11	17	26	32	Bdkrb2	200	34	30	84	20	Bdkrb2	49	272	92	70	237	Bdkrb2	157	99	45	35	28	Bdkrb2	59	52	52	117
Bdnf	brain-derived neurotrophic factor	4989	7107	7990	6865	Bdnf	3810	4600	4563	5651	3843	Bdnf	3950	4389	3303	4673	3394	Bdnf	3043	3151	2472	2719	2498	Bdnf	2130	3586	2839	2078
Bdp1	B double prime 1, subunit of RNA polymerase III transcription initiation factor IIIB	10780	17578	10835	11370	Bdp1	5623	6419	5110	6872	5454	Bdp1	6194	8404	6196	8950	5588	Bdp1	6219	6937	5507	5394	4565	Bdp1	3926	5301	5845	3993
Bean1	brain expressed, associated with NEDD4, 1	654	1217	625	676	Bean1	378	389	281	408	361	Bean1	447	388	347	439	320	Bean1	505	689	370	488	460	Bean1	265	332	381	329
Becn1	beclin 1	14858	23291	13430	13249	Becn1	8243	11527	9125	11318	8585	Becn1	10502	11440	9949	14184	10029	Becn1	10013	11414	8632	9928	8514	Becn1	6294	8630	9875	7855
Becn2	beclin 2	0	2	0	0	Becn2	0	0	0	0	0	Becn2	0	0	0	0	0	Becn2	0	0	0	0	0	Becn2	0	0	0	0
Begain	brain-enriched guanylate kinase-associated	5564	10383	4948	5338	Begain	4214	7370	5529	5540	4137	Begain	6788	5879	4670	8013	5943	Begain	5939	5586	5034	5898	5606	Begain	3591	5045	5340	4649
Bend2	BEN domain containing 2	0	0	0	0	Bend2	0	0	0	0	0	Bend2	0	0	0	0	0	Bend2	0	0	0	0	0	Bend2	0	0	0	0
Bend3	BEN domain containing 3	642	1036	613	482	Bend3	679	758	737	845	701	Bend3	788	779	627	990	695	Bend3	970	1110	730	1000	870	Bend3	497	654	878	639
Bend4	BEN domain containing 4	1635	2796	1910	1661	Bend4	2172	2356	1747	2874	1931	Bend4	2518	3106	2842	3501	2207	Bend4	2365	3012	2058	2041	2102	Bend4	1819	2312	2576	1951
Bend5	BEN domain containing 5	1267	2310	963	922	Bend5	501	692	349	585	524	Bend5	481	553	495	780	455	Bend5	697	670	574	599	533	Bend5	288	502	533	450
Bend6	BEN domain containing 6	25375	44192	25372	22808	Bend6	8532	10172	8264	11344	8954	Bend6	9356	10631	10034	13470	8485	Bend6	11499	15872	10344	10551	10377	Bend6	7175	9438	11778	8987
Bend7	BEN domain containing 7	184	292	139	189	Bend7	68	118	64	92	82	Bend7	103	114	70	109	64	Bend7	88	149	109	113	116	Bend7	61	63	79	51
Best1	bestrophin 1	76	134	74	83	Best1	53	31	36	50	30	Best1	60	57	17	82	38	Best1	85	68	80	72	99	Best1	63	99	98	73
Best2	bestrophin 2	0	2	0	0	Best2	2	2	0	6	0	Best2	0	0	0	2	0	Best2	6	2	0	0	0	Best2	2	2	4	2
Best3	bestrophin 3	9	34	22	22	Best3	30	26	15	22	20	Best3	25	26	22	22	20	Best3	25	12	35	12	14	Best3	25	21	8	12
Best4	bestrophin 4	0	0	2	0	Best4	0	0	0	0	0	Best4	0	0	0	0	0	Best4	0	0	0	0	0	Best4	0	0	0	0
Bet1	Bet1 golgi vesicular membrane trafficking protein	1889	3637	2308	2027	Bet1	1389	1630	1372	2053	1524	Bet1	1797	2120	1834	2648	1512	Bet1	1805	2071	1474	1701	1392	Bet1	1211	1636	1937	1733
Bet1l	Bet1 golgi vesicular membrane trafficking protein-like	1759	3014	2099	1697	Bet1l	1608	1633	1579	2106	1890	Bet1l	2006	2230	2063	2726	1771	Bet1l	1651	1835	1365	1523	1419	Bet1l	1148	1429	1702	1470
Bex2	brain expressed X-linked 2	16495	24658	10861	16449	Bex2	6115	9283	5528	7274	6395	Bex2	6904	7195	6369	10145	6330	Bex2	9275	12725	7787	9561	8145	Bex2	5659	8266	9486	7747
Bex3	brain expressed X-linked 3	12952	22562	8087	11130	Bex3	5003	9991	5673	6685	4998	Bex3	6007	6076	5290	8331	5767	Bex3	7617	9654	6828	9836	6793	Bex3	4682	8212	7742	5859
Bex4	brain expressed, X-linked 4	271	614	306	225	Bex4	322	325	248	374	326	Bex4	252	334	271	454	272	Bex4	812	957	677	742	624	Bex4	448	594	761	592
Bfar	bifunctional apoptosis regulator	5978	9318	6902	6204	Bfar	3599	4096	3202	4514	3648	Bfar	4046	5396	4670	5889	4283	Bfar	4181	5562	3408	3666	3277	Bfar	2648	3220	4061	3507
Bfsp1	beaded filament structural protein 1	199	328	192	192	Bfsp1	116	115	53	110	90	Bfsp1	117	78	108	122	69	Bfsp1	232	203	149	189	167	Bfsp1	136	186	227	249
Bfsp2	beaded filament structural protein 2	6	28	11	8	Bfsp2	10	15	12	6	10	Bfsp2	8	12	8	14	12	Bfsp2	35	79	50	54	43	Bfsp2	33	40	37	20
Bglap	bone gamma-carboxyglutamate protein	16	12	10	6	Bglap	14	15	12	12	8	Bglap	12	18	4	14	8	Bglap	24	2	12	30	20	Bglap	8	9	18	18
Bgn	biglycan	495	1165	608	653	Bgn	1552	1921	1484	2584	2365	Bgn	1701	2445	1898	2728	1762	Bgn	1964	5849	1373	3431	1996	Bgn	1446	1516	2025	1674
Bhlha15	basic helix-loop-helix family, member a15	55	118	35	45	Bhlha15	44	57	39	73	57	Bhlha15	51	50	42	84	60	Bhlha15	43	62	80	69	51	Bhlha15	27	47	94	62
Bhlha9	basic helix-loop-helix family, member a9	38	70	26	40	Bhlha9	9	19	12	22	11	Bhlha9	18	16	12	27	10	Bhlha9	40	17	26	24	51	Bhlha9	16	12	26	24
Bhlhb9	basic helix-loop-helix domain containing, class B, 9	8009	12348	9093	8613	Bhlhb9	5940	6593	5413	7874	5939	Bhlhb9	6938	8005	7488	10677	6548	Bhlhb9	7509	9285	6056	6792	6154	Bhlhb9	4804	6096	8558	7106
Bhlhe22	basic helix-loop-helix family, member e22	5867	10330	5911	6175	Bhlhe22	13386	19715	16339	17968	13976	Bhlhe22	20472	23773	20474	29967	19201	Bhlhe22	9189	5587	8986	8512	6307	Bhlhe22	5705	9305	14185	10342
Bhlhe23	basic helix-loop-helix family, member e23	2	4	2	4	Bhlhe23	86	121	74	124	74	Bhlhe23	89	120	117	130	106	Bhlhe23	26	19	2	4	4	Bhlhe23	2	6	4	10
Bhlhe40	basic helix-loop-helix family, member e40	8980	10475	9271	7665	Bhlhe40	4723	6341	3993	7453	4613	Bhlhe40	5810	7633	5141	8471	5461	Bhlhe40	5936	7645	4127	5228	4780	Bhlhe40	3817	4745	5867	3928
Bhlhe41	basic helix-loop-helix family, member e41	3883	6051	4288	3807	Bhlhe41	5909	6599	5454	8137	5983	Bhlhe41	5930	8538	6653	9681	6065	Bhlhe41	7285	10142	6040	6924	5946	Bhlhe41	4840	6246	7606	6837
Bhmt	betaine-homocysteine S-methyltransferase	429	529	293	214	Bhmt	26	46	6	53	62	Bhmt	32	42	24	63	32	Bhmt	181	95	191	82	117	Bhmt	108	105	96	98
Bhmt2	betaine-homocysteine S-methyltransferase 2	0	4	4	17	Bhmt2	15	9	2	7	2	Bhmt2	11	16	9	10	15	Bhmt2	21	6	4	4	6	Bhmt2	8	6	13	3
Bicc1	BicC family RNA binding protein 1	657	1285	612	794	Bicc1	412	469	344	718	608	Bicc1	479	601	583	616	441	Bicc1	802	1919	673	1269	622	Bicc1	506	611	871	680
Bicd1	BICD cargo adaptor 1	10635	14636	9380	9651	Bicd1	5256	6071	4712	7125	5335	Bicd1	5777	7124	6977	8545	5915	Bicd1	4920	5476	4446	4192	3619	Bicd1	3122	3929	4410	3435
Bicd2	BICD cargo adaptor 2	10223	16590	12111	11991	Bicd2	11110	14060	11498	13969	10583	Bicd2	14472	16471	14044	18301	12842	Bicd2	11306	14438	9686	10468	9440	Bicd2	8286	9987	11472	10225
Bicdl1	BICD family like cargo adaptor 1	5171	8755	5270	5921	Bicdl1	3149	3939	3285	3079	2364	Bicdl1	5125	3986	3522	5581	3736	Bicdl1	5285	4945	4236	4772	4729	Bicdl1	3705	4469	4918	4112
Bicdl2	BICD family like cargo adaptor 2	0	2	0	0	Bicdl2	0	2	4	1	2	Bicdl2	14	6	2	8	11	Bicdl2	4	4	0	0	0	Bicdl2	0	1	0	0
Bid	BH3 interacting domain death agonist	1864	3310	2549	1786	Bid	1964	2115	1825	2404	1725	Bid	2326	2909	2331	3391	2261	Bid	2440	2656	1957	2146	1860	Bid	1519	2033	2483	1910
Bik	BCL2-interacting killer	2	2	1	4	Bik	2	10	4	8	0	Bik	0	0	8	2	0	Bik	3	2	6	4	3	Bik	0	0	4	8
Bin1	bridging integrator 1	17073	29575	16429	16789	Bin1	18046	22346	18728	25787	19517	Bin1	19652	22796	20779	28716	18233	Bin1	21077	21840	16830	20286	17742	Bin1	12374	16847	19135	15734
Bin2	bridging integrator 2	646	1220	475	447	Bin2	544	685	568	697	555	Bin2	487	630	519	794	482	Bin2	988	931	759	772	888	Bin2	397	533	676	677
Bin2a	beta-galactosidase-like protein	20	25	20	4	Bin2a	24	18	18	16	26	Bin2a	24	30	22	32	16	Bin2a	30	14	38	10	36	Bin2a	2	13	10	26
Bin3	bridging integrator 3	1223	2074	1515	1178	Bin3	961	1161	916	1354	1069	Bin3	1026	1220	1162	1705	929	Bin3	1072	1103	873	903	847	Bin3	724	821	956	902
Birc2	baculoviral IAP repeat-containing 2	4240	6809	5175	5100	Birc2	2739	2934	2482	4124	2951	Birc2	3820	4210	4186	4600	3388	Birc2	2977	3857	2666	3197	2563	Birc2	2425	3239	3372	2621
Birc3	baculoviral IAP repeat-containing 3	61	125	47	70	Birc3	27	34	42	60	38	Birc3	61	114	83	44	112	Birc3	48	90	42	90	47	Birc3	32	35	26	31
Birc5	baculoviral IAP repeat-containing 5	105	202	113	92	Birc5	76	76	65	114	52	Birc5	67	72	56	93	82	Birc5	112	125	86	118	91	Birc5	62	67	78	91
Birc6	baculoviral IAP repeat-containing 6	18976	29330	17901	18622	Birc6	15535	17787	12485	21696	16672	Birc6	17005	20017	17759	22163	16201	Birc6	14505	17198	12066	13433	12188	Birc6	9381	12550	15093	10470
Birc7	baculoviral IAP repeat-containing 7	99	226	77	53	Birc7	101	118	119	114	111	Birc7	40	74	76	141	38	Birc7	154	210	98	133	131	Birc7	43	48	92	70
Bivm	basic, immunoglobulin-like variable motif containing	4443	6931	5065	4622	Bivm	3048	3533	2862	4084	2985	Bivm	3420	4191	3803	4849	2910	Bivm	3186	4122	2751	2832	2742	Bivm	2094	2718	3507	2689
Blcap	bladder cancer associated protein	6432	12742	8021	6413	Blcap	8427	9285	8108	8614	8013	Blcap	9505	10872	9387	14242	8335	Blcap	11775	12759	9943	9042	8532	Blcap	7065	9584	12289	9725
Bles03	basophilic leukemia expressed protein BLES03	2780	4960	2871	2495	Bles03	2391	3258	2882	3694	2738	Bles03	3361	3570	3086	4371	3182	Bles03	3015	3497	2544	3125	2577	Bles03	1932	2393	3067	2138
Blk	BLK proto-oncogene, Src family tyrosine kinase	6	10	8	2	Blk	0	0	0	0	2	Blk	2	6	4	10	4	Blk	4	6	0	7	2	Blk	2	0	8	6
Blm	Bloom syndrome RecQ like helicase	607	1012	698	606	Blm	342	431	351	565	438	Blm	440	478	395	487	367	Blm	490	601	453	527	366	Blm	328	318	492	417
Blmh	bleomycin hydrolase	3634	5702	4035	2952	Blmh	3207	3550	3130	4072	3525	Blmh	3427	4203	3928	5161	3310	Blmh	4010	5210	3332	3530	3030	Blmh	2521	3335	4058	3568
Blnk	B-cell linker	461	755	522	463	Blnk	492	512	375	579	440	Blnk	560	571	423	756	435	Blnk	810	698	460	528	480	Blnk	411	477	615	612
Bloc1s1	biogenesis of lysosomal organelles complex-1, subunit 1	2939	5173	2535	2406	Bloc1s1	1564	2249	2117	1998	1082	Bloc1s1	2163	1592	1059	2539	1822	Bloc1s1	1828	1823	1988	2404	2106	Bloc1s1	1424	2073	2028	1688
Bloc1s2	biogenesis of lysosomal organelles complex-1, subunit 2	3940	7143	3376	4039	Bloc1s2	1853	2670	1921	2203	1642	Bloc1s2	1968	2181	2212	3266	1733	Bloc1s2	2248	2518	1962	2354	1864	Bloc1s2	1594	2495	2508	1764
Bloc1s3	biogenesis of lysosomal organelles complex-1, subunit 3	189	389	191	163	Bloc1s3	138	286	168	221	145	Bloc1s3	203	154	141	228	184	Bloc1s3	240	190	214	252	159	Bloc1s3	108	179	176	158
Bloc1s4	biogenesis of lysosomal organelles complex 1 subunit 4	666	1329	584	639	Bloc1s4	386	711	386	488	363	Bloc1s4	506	560	360	673	494	Bloc1s4	408	458	386	585	360	Bloc1s4	321	459	425	320
Bloc1s5	biogenesis of lysosomal organelles complex 1 subunit 5	1881	3289	1906	1739	Bloc1s5	1304	1494	1130	1654	1266	Bloc1s5	1433	1410	1216	1792	1252	Bloc1s5	1370	1728	1113	1417	1257	Bloc1s5	893	1003	1161	1090
Bloc1s6	biogenesis of lysosomal organelles complex 1 subunit 6	2762	4476	2140	2145	Bloc1s6	1149	1997	1494	1948	1207	Bloc1s6	1597	1742	1510	2111	1170	Bloc1s6	1464	2376	1541	2038	1624	Bloc1s6	1140	1421	1705	1249
Blvra	biliverdin reductase A	3082	3973	2504	2078	Blvra	2008	2137	1551	2259	1641	Blvra	1711	2184	2068	3174	1934	Blvra	2792	3106	1787	1923	1610	Blvra	1311	1831	2777	2115
Blvrb	biliverdin reductase B	2031	3303	1718	1931	Blvrb	1187	1855	1576	1431	952	Blvrb	1846	1672	1177	2411	1640	Blvrb	1743	1798	1532	1738	1739	Blvrb	1038	1439	1793	1194
Blzf1	basic leucine zipper nuclear factor 1	2126	3298	2262	1971	Blzf1	1200	1381	980	1526	1214	Blzf1	1183	1591	1412	1874	1221	Blzf1	1219	1598	1063	1214	1018	Blzf1	839	1081	1281	1085
Bmf	Bcl2 modifying factor	625	1059	400	394	Bmf	768	847	746	1162	829	Bmf	658	822	721	920	755	Bmf	980	1225	831	1059	930	Bmf	332	533	704	697
Bmi1	BMI1 proto-oncogene, polycomb ring finger	7424	12838	8167	7796	Bmi1	5457	5885	4788	7192	5514	Bmi1	5883	7752	6746	9069	5653	Bmi1	5727	6711	4602	5006	4708	Bmi1	3442	4916	5721	4526
Bmp1	bone morphogenetic protein 1	3487	5431	3599	3146	Bmp1	2179	2516	2124	2678	2223	Bmp1	2379	2725	2249	3445	2308	Bmp1	2921	3208	2228	2739	2681	Bmp1	1970	2259	2616	3003
Bmp10	bone morphogenetic protein 10	0	1	2	4	Bmp10	0	4	0	0	0	Bmp10	0	6	0	2	0	Bmp10	2	0	2	0	0	Bmp10	2	0	2	4
Bmp15	bone morphogenetic protein 15	178	274	139	108	Bmp15	83	95	88	111	95	Bmp15	88	107	76	114	65	Bmp15	49	47	59	63	29	Bmp15	29	23	56	34
Bmp2	bone morphogenetic protein 2	123	228	155	121	Bmp2	71	117	56	80	77	Bmp2	83	99	81	137	75	Bmp2	180	440	154	225	155	Bmp2	148	171	181	139
Bmp2k	BMP-2 inducible kinase	4826	7550	4710	4421	Bmp2k	4768	5230	4206	6368	4659	Bmp2k	5094	7190	5340	7106	5178	Bmp2k	4788	6123	4267	4589	4703	Bmp2k	3285	3458	4830	4412
Bmp3	bone morphogenetic protein 3	960	1346	999	1516	Bmp3	525	362	353	508	689	Bmp3	433	353	669	1017	591	Bmp3	1079	671	814	871	841	Bmp3	572	1104	1375	1017
Bmp4	bone morphogenetic protein 4	387	1045	276	306	Bmp4	136	467	598	548	402	Bmp4	119	450	360	857	116	Bmp4	79	449	309	414	221	Bmp4	139	154	329	41
Bmp5	bone morphogenetic protein 5	191	340	128	176	Bmp5	39	50	32	100	126	Bmp5	32	45	89	84	37	Bmp5	271	596	128	375	239	Bmp5	139	201	291	184
Bmp6	bone morphogenetic protein 6	411	782	329	561	Bmp6	348	655	460	586	345	Bmp6	505	482	428	697	390	Bmp6	695	1277	531	1481	661	Bmp6	426	661	717	506
Bmp7	bone morphogenetic protein 7	327	515	376	381	Bmp7	276	388	304	415	557	Bmp7	252	382	427	255	186	Bmp7	541	1288	596	1030	659	Bmp7	459	377	835	466
Bmp8a	bone morphogenetic protein 8a	4	18	8	6	Bmp8a	16	14	15	16	16	Bmp8a	13	22	6	34	8	Bmp8a	23	38	14	12	16	Bmp8a	4	16	10	14
Bmp8b	bone morphogenetic protein 8B	10	14	4	12	Bmp8b	10	6	8	2	4	Bmp8b	2	6	2	6	2	Bmp8b	10	18	12	10	13	Bmp8b	5	9	26	4
Bmper	BMP-binding endothelial regulator	1445	2476	1596	1235	Bmper	270	262	169	351	335	Bmper	241	221	326	337	230	Bmper	461	393	390	301	399	Bmper	263	454	462	306
Bmpr1a	bone morphogenetic protein receptor type 1A	7381	11735	6931	6546	Bmpr1a	4983	5594	4602	6761	5431	Bmpr1a	5727	7358	6358	7711	5351	Bmpr1a	5522	8008	4939	6033	5496	Bmpr1a	4214	4741	5811	5773
Bmpr1b	bone morphogenetic protein receptor type 1B	3111	5234	3591	3351	Bmpr1b	2242	1832	2020	2610	2466	Bmpr1b	2790	2980	2466	2958	2038	Bmpr1b	3037	3466	2869	3045	3256	Bmpr1b	2207	2690	3144	3145
Bmpr2	bone morphogenetic protein receptor type 2	59907	78316	55912	47930	Bmpr2	31748	36166	20837	41185	31817	Bmpr2	35746	39932	30348	46822	31481	Bmpr2	34066	41010	25034	29985	28782	Bmpr2	21018	23726	30601	25075
Bms1	BMS1 ribosome biogenesis factor	5824	8137	6128	6557	Bms1	3894	4592	3757	5146	4023	Bms1	4707	6075	5615	6855	4409	Bms1	4427	6012	3973	3933	3865	Bms1	3124	4035	4664	3857
Bmt2	base methyltransferase of 25S rRNA 2 homolog	1290	1810	1319	1145	Bmt2	589	775	637	942	639	Bmt2	742	1008	698	1097	720	Bmt2	698	919	553	646	543	Bmt2	545	658	795	569
Bmx	BMX non-receptor tyrosine kinase	57	146	36	62	Bmx	28	52	40	59	55	Bmx	37	46	25	61	26	Bmx	42	66	34	43	49	Bmx	42	40	27	35
Bmyc	brain expressed myelocytomatosis oncogene	423	1090	190	341	Bmyc	158	1238	363	219	72	Bmyc	340	213	138	302	375	Bmyc	230	215	262	657	329	Bmyc	274	584	282	200
Bnc1	basonuclin 1	23	57	18	16	Bnc1	20	16	12	24	20	Bnc1	16	18	19	20	24	Bnc1	18	20	22	10	6	Bnc1	16	28	38	10
Bnc2	basonuclin 2	193	643	157	232	Bnc2	58	37	35	77	145	Bnc2	28	46	55	49	11	Bnc2	71	382	145	263	89	Bnc2	93	73	126	74
Bnip1	BCL2/adenovirus E1B interacting protein 1	1397	2481	1566	1285	Bnip1	1034	991	937	1187	1004	Bnip1	1069	1292	1107	1772	1134	Bnip1	1313	1412	1119	1158	1001	Bnip1	834	1103	1305	1145
Bnip2	BCL2/adenovirus E1B interacting protein 2	5252	9175	5314	4796	Bnip2	3669	4207	3218	4996	3310	Bnip2	4375	4736	3908	5988	3916	Bnip2	4010	5477	3701	4420	3707	Bnip2	2720	3312	4378	4020
Bnip3	BCL2/adenovirus E1B interacting protein 3	26389	44909	26914	21938	Bnip3	11727	13219	10719	14903	11703	Bnip3	11594	15495	11405	18184	11359	Bnip3	14567	18506	12715	13237	11515	Bnip3	8689	11091	13254	9996
Bnip3l	BCL2/adenovirus E1B interacting protein 3-like	24786	41759	21839	21549	Bnip3l	13281	16505	13982	17722	13171	Bnip3l	14239	16403	14519	20712	13919	Bnip3l	15899	17538	13857	14793	12808	Bnip3l	9025	12870	14927	11635
Bnipl	BCL2 interacting protein like	6	16	6	2	Bnipl	6	2	2	0	6	Bnipl	4	2	0	12	4	Bnipl	6	2	14	8	2	Bnipl	8	8	14	8
Boc	BOC cell adhesion associated, oncogene regulated	2921	5016	2382	2312	Boc	1144	1232	1079	1509	1117	Boc	1248	1259	1172	1677	996	Boc	1739	2030	1360	1786	1540	Boc	978	1060	1291	1044
Bod1	biorientation of chromosomes in cell division 1	2107	4005	2681	2088	Bod1	2062	1831	1648	2461	1930	Bod1	2313	2463	2172	2958	1746	Bod1	2542	2421	1905	2018	1794	Bod1	1494	2024	2475	1937
Bod1l1	biorientation of chromosomes in cell division 1-like 1	16721	22451	16959	18606	Bod1l1	11012	12640	9108	14039	10462	Bod1l1	12520	15518	14370	18361	12322	Bod1l1	10383	12561	9203	9291	7997	Bod1l1	6968	9140	10853	7432
Bok	BOK, BCL2 family apoptosis regulator	704	1292	639	633	Bok	1691	2957	2152	2282	1516	Bok	2247	2090	1915	3292	1842	Bok	956	1313	843	979	900	Bok	620	875	1058	679
Bola1	bolA family member 1	211	509	50	190	Bola1	52	375	81	72	60	Bola1	102	61	42	74	118	Bola1	108	96	82	250	96	Bola1	77	224	104	75
Bola3	bolA family member 3	1393	2245	1134	1255	Bola3	773	1088	766	919	599	Bola3	932	865	688	1216	848	Bola3	737	1049	662	822	748	Bola3	508	751	790	743
Boll	boule homolog, RNA binding protein	0	0	0	0	Boll	0	0	0	0	0	Boll	0	0	0	0	0	Boll	0	0	0	0	0	Boll	0	0	0	0
Bop1	block of proliferation 1	2001	3051	1975	1706	Bop1	2403	3215	2846	3228	2350	Bop1	3282	3509	3007	4470	3176	Bop1	2467	2966	2033	2328	2121	Bop1	1790	2362	2684	1931
Bora	bora, aurora kinase A activator	637	1171	855	612	Bora	590	605	461	859	634	Bora	756	813	680	1066	591	Bora	598	615	499	630	527	Bora	402	467	642	643
Borcs5	BLOC-1 related complex subunit 5	1006	1407	773	1091	Borcs5	1289	1765	1248	1538	1240	Borcs5	1510	1602	1468	2173	1294	Borcs5	1315	1526	1095	1312	1059	Borcs5	871	1241	1318	1061
Borcs6	BLOC-1 related complex subunit 6	827	1615	633	649	Borcs6	681	1334	801	924	776	Borcs6	952	916	840	1165	904	Borcs6	761	904	722	921	815	Borcs6	487	805	775	637
Borcs7	BLOC-1 related complex subunit 7	6752	10626	6337	5770	Borcs7	3986	4757	3759	5442	3813	Borcs7	4337	5272	4276	6000	4077	Borcs7	4396	5774	3665	4222	3866	Borcs7	2755	3333	4192	3576
Borcs8	BLOC-1 related complex subunit 8	800	1726	1056	815	Borcs8	686	788	652	909	779	Borcs8	767	847	870	1260	661	Borcs8	887	994	853	808	648	Borcs8	537	711	978	729
Bpgm	bisphosphoglycerate mutase	7286	12891	8239	5803	Bpgm	4188	4835	3841	5604	4719	Bpgm	4516	5694	4799	6877	4430	Bpgm	5440	6760	4950	4979	4822	Bpgm	3520	4185	5125	4696
Bphl	biphenyl hydrolase-like (serine hydrolase)	405	676	618	506	Bphl	396	427	421	687	377	Bphl	542	663	717	960	334	Bphl	520	540	457	559	371	Bphl	407	529	777	318
Bpi	bactericidal/permeability-increasing protein	0	0	0	0	Bpi	0	0	0	0	2	Bpi	0	0	0	0	0	Bpi	0	0	0	0	0	Bpi	0	0	0	0
Bpifa1	BPI fold containing family A, member 1	0	0	0	0	Bpifa1	0	2	0	0	0	Bpifa1	0	0	2	0	0	Bpifa1	0	4	0	2	4	Bpifa1	4	6	0	0
Bpifa2	BPI fold containing family A, member 2	0	2	0	0	Bpifa2	0	0	4	0	0	Bpifa2	0	0	0	0	0	Bpifa2	4	0	2	0	0	Bpifa2	0	0	0	2
Bpifa2f	BPI fold containing family A, member 2F	0	0	0	0	Bpifa2f	0	0	0	0	0	Bpifa2f	0	0	0	0	0	Bpifa2f	0	0	0	0	0	Bpifa2f	0	0	0	0
Bpifa3	BPI fold containing family A, member 3	0	0	0	0	Bpifa3	0	0	0	0	0	Bpifa3	0	0	0	0	0	Bpifa3	0	0	0	0	0	Bpifa3	0	0	0	0
Bpifa5	BPI fold containing family A, member 5	30	30	20	16	Bpifa5	18	20	14	39	36	Bpifa5	14	22	12	10	12	Bpifa5	18	16	4	32	8	Bpifa5	9	14	10	10
Bpifa6	BPI fold containing family A, member 6	0	0	0	0	Bpifa6	0	0	0	0	4	Bpifa6	0	0	0	0	0	Bpifa6	0	0	0	0	2	Bpifa6	0	0	0	0
Bpifb1	BPI fold containing family B, member 1	6	4	18	6	Bpifb1	12	22	8	20	16	Bpifb1	10	21	7	17	10	Bpifb1	6	4	4	2	8	Bpifb1	8	6	8	10
Bpifb2	BPI fold containing family B, member 2	0	0	0	0	Bpifb2	0	0	0	0	0	Bpifb2	0	0	0	0	0	Bpifb2	0	0	0	0	0	Bpifb2	0	0	0	2
Bpifb3	BPI fold containing family B, member 3	0	0	0	0	Bpifb3	0	0	2	0	0	Bpifb3	0	0	0	0	0	Bpifb3	0	0	0	0	0	Bpifb3	0	0	0	0
Bpifb4	BPI fold containing family B, member 4	8	36	18	16	Bpifb4	18	32	18	46	31	Bpifb4	22	27	26	30	15	Bpifb4	14	20	8	10	10	Bpifb4	12	10	17	8
Bpifb5	BPI fold containing family B, member 5	0	0	0	2	Bpifb5	2	4	0	4	0	Bpifb5	0	0	2	2	0	Bpifb5	0	0	0	0	0	Bpifb5	0	0	2	0
Bpifb6	BPI fold containing family B, member 6	0	0	0	0	Bpifb6	0	0	0	0	0	Bpifb6	0	0	0	0	0	Bpifb6	0	0	0	2	0	Bpifb6	0	0	0	0
Bpifc	BPI fold containing family C	0	2	0	0	Bpifc	2	10	2	6	8	Bpifc	4	2	4	14	8	Bpifc	2	9	4	6	6	Bpifc	0	3	4	4
Bpnt1	3'(2'), 5'-bisphosphate nucleotidase 1	8044	12510	9165	7675	Bpnt1	4976	6081	4973	6828	5264	Bpnt1	5707	7432	6707	8537	5587	Bpnt1	5678	7747	4817	5268	4633	Bpnt1	3668	5069	5945	4542
Bptf	bromodomain PHD finger transcription factor	8762	12749	8484	9620	Bptf	11561	14092	11235	15302	11585	Bptf	15565	17597	15973	20709	13648	Bptf	12756	16200	10572	11187	10179	Bptf	8966	11262	13412	9940
Braf	B-Raf proto-oncogene, serine/threonine kinase	18155	29697	18377	17572	Braf	15679	18948	15540	21369	16175	Braf	18808	21824	18754	24234	18134	Braf	15745	18498	14128	14001	13153	Braf	9438	12624	14798	11762
Brap	BRCA1 associated protein	2545	4397	2845	2541	Brap	2669	3182	2570	3775	2775	Brap	3435	3855	3232	4742	3008	Brap	3231	3683	2678	2680	2502	Brap	1977	2535	3237	2583
Brat1	BRCA1-associated ATM activator 1	1374	2330	1927	1409	Brat1	1623	1826	1674	1834	1405	Brat1	1992	2654	1647	2905	1881	Brat1	2285	1897	1799	1986	1935	Brat1	1706	1616	2339	1531
Brca1	BRCA1, DNA repair associated	279	490	359	355	Brca1	176	210	149	219	182	Brca1	233	239	167	294	173	Brca1	270	406	273	247	243	Brca1	234	245	299	252
Brca2	BRCA2, DNA repair associated	1118	2336	1123	1192	Brca2	632	655	637	923	697	Brca2	630	749	626	1011	593	Brca2	711	866	854	691	676	Brca2	469	528	721	610
Brcc3	BRCA1/BRCA2-containing complex, subunit 3	5427	8080	4927	4709	Brcc3	3456	4208	3363	4931	3545	Brcc3	3723	4584	4396	5914	3676	Brcc3	3664	4629	3362	3412	2996	Brcc3	2277	3276	4011	2911
Brd1	bromodomain containing 1	6620	10700	6718	6817	Brd1	5463	6833	5575	7165	5243	Brd1	7418	8167	6721	9554	6373	Brd1	6585	8330	5776	6382	5798	Brd1	4484	5628	6933	5277
Brd2	bromodomain containing 2	1693	2799	698	1519	Brd2	537	2697	1378	593	278	Brd2	1444	884	423	1054	1714	Brd2	734	908	784	1911	1345	Brd2	766	1442	928	692
Brd3	bromodomain containing 3	4748	7552	4573	4468	Brd3	4559	5560	4390	5757	4110	Brd3	5434	6198	4987	7677	4844	Brd3	6037	7537	5032	5570	5266	Brd3	3631	4743	5890	4820
Brd4	bromodomain containing 4	5906	9503	5579	6083	Brd4	9660	13367	10323	12349	9151	Brd4	13683	14862	11948	17922	12012	Brd4	12580	15710	10601	12196	11157	Brd4	8664	11731	13146	9974
Brd7	bromodomain containing 7	8559	13775	8847	9070	Brd7	5266	6252	5009	7271	5646	Brd7	7027	7599	6886	9400	6211	Brd7	6563	8517	5487	6030	5320	Brd7	4311	5837	6804	5891
Brd8	bromodomain containing 8	6588	10305	6757	6119	Brd8	5865	6604	5412	7856	6288	Brd8	6632	7992	7138	9214	6048	Brd8	6932	9055	5671	6402	5731	Brd8	4332	5390	6956	5854
Brd9	bromodomain containing 9	5060	8551	5113	5007	Brd9	3712	4093	3435	5065	4339	Brd9	4412	4886	4609	6268	3601	Brd9	4392	5799	3820	4027	3810	Brd9	2816	3805	4688	3912
Brdt	bromodomain testis associated	0	2	1	2	Brdt	0	4	4	8	0	Brdt	0	0	10	10	2	Brdt	5	0	2	6	4	Brdt	0	6	4	4
Bre	brain and reproductive organ-expressed (TNFRSF1A modulator)	2458	4379	2801	1722	Bre	2312	2992	2310	3430	2558	Bre	2480	3091	2474	3701	2120	Bre	2655	3325	2334	2581	2080	Bre	1620	1995	2453	1940
Brf1	BRF1, RNA polymerase III transcription initiation factor 90 subunit	4180	6421	3929	3930	Brf1	4003	4306	3792	4621	3822	Brf1	4778	4917	4514	6368	4236	Brf1	4396	5369	3613	3866	3828	Brf1	2715	3328	4225	3785
Brf2	BRF2, RNA polymerase III transcription initiation factor 50 subunit	655	1053	824	579	Brf2	633	737	656	812	537	Brf2	732	840	660	1029	646	Brf2	707	945	619	718	611	Brf2	494	663	755	581
Bri3	brain protein I3	701	1290	650	535	Bri3	622	699	644	836	661	Bri3	770	735	710	997	560	Bri3	809	837	710	671	726	Bri3	450	578	680	621
Bri3bp	Bri3 binding protein	466	705	490	469	Bri3bp	312	553	365	438	346	Bri3bp	441	490	365	650	443	Bri3bp	343	505	414	409	343	Bri3bp	274	387	415	324
Bricd5	BRICHOS domain containing 5	16	22	12	17	Bricd5	22	22	8	21	8	Bricd5	20	34	22	29	20	Bricd5	14	16	17	26	20	Bricd5	10	22	24	14
Brinp1	BMP/retinoic acid inducible neural specific 1	16805	24309	14598	14316	Brinp1	14217	17746	15240	19737	14459	Brinp1	15189	19641	13545	20757	13933	Brinp1	12946	17855	11657	11811	11310	Brinp1	7900	10918	12313	8639
Brinp2	BMP/retinoic acid inducible neural specific 2	10751	17033	9652	9942	Brinp2	7675	10300	8815	9439	7754	Brinp2	8708	8972	8718	11905	6970	Brinp2	9711	8946	7128	8072	6898	Brinp2	5881	8021	8394	5964
Brinp3	BMP/retinoic acid inducible neural specific 3	3015	4542	3792	3104	Brinp3	1751	1931	1429	2563	2139	Brinp3	1588	1796	1756	2213	1714	Brinp3	5000	6805	5026	5033	4021	Brinp3	3015	4069	5502	3695
Brip1	BRCA1 interacting protein C-terminal helicase 1	241	261	218	243	Brip1	60	100	55	95	91	Brip1	68	64	63	90	96	Brip1	173	114	179	173	111	Brip1	130	163	176	127
Brix1	BRX1, biogenesis of ribosomes	4406	7573	4420	3783	Brix1	2722	2907	2296	3424	2607	Brix1	2603	3605	3094	4192	2800	Brix1	2982	3492	2563	2610	2350	Brix1	1851	2476	3096	2367
Brk1	BRICK1, SCAR/WAVE actin-nucleating complex subunit	19254	34791	22429	15929	Brk1	14162	15788	13617	19375	14534	Brk1	15141	19152	15426	23633	13713	Brk1	13897	15415	11672	12347	11022	Brk1	8328	10921	13398	10465
Brms1	breast cancer metastasis-suppressor 1	0	0	0	0	Brms1	0	0	0	0	0	Brms1	0	0	0	1	0	Brms1	0	0	0	0	0	Brms1	0	0	0	0
Brms1l	breast cancer metastasis-suppressor 1-like	11663	19916	11703	11227	Brms1l	5516	6970	5356	7470	5771	Brms1l	6236	7928	6767	9627	5906	Brms1l	6965	8498	6320	6281	5833	Brms1l	4198	5904	7385	5258
Brox	BRO1 domain and CAAX motif containing	11209	17420	12639	11241	Brox	7943	8918	6766	10028	7961	Brox	8624	10582	8795	12358	7854	Brox	9148	11067	7469	8107	7682	Brox	6037	7357	9147	7562
Brpf1	bromodomain and PHD finger containing, 1	2583	3954	2773	2604	Brpf1	2968	3892	3371	3977	3146	Brpf1	4179	4757	3933	5383	3905	Brpf1	3007	3618	2463	2711	2559	Brpf1	1960	2576	3094	2423
Brpf3	bromodomain and PHD finger containing, 3	4118	6278	3617	4227	Brpf3	2923	3669	2882	3532	2655	Brpf3	4306	4246	3313	4774	3583	Brpf3	4398	4821	3585	3882	3816	Brpf3	2749	3372	3769	3183
Brs3	bombesin receptor subtype 3	0	2	2	6	Brs3	17	26	8	38	11	Brs3	40	52	26	64	45	Brs3	89	148	64	65	64	Brs3	38	43	59	80
Brsk1	BR serine/threonine kinase 1	39379	66729	38806	37987	Brsk1	22198	29047	22908	28513	22209	Brsk1	34796	28982	25134	38004	24355	Brsk1	31317	31430	24711	28238	29197	Brsk1	19296	23986	27968	24543
Brsk2	BR serine/threonine kinase 2	6502	9719	6045	6095	Brsk2	4419	6201	4989	6567	4733	Brsk2	6348	6992	5745	8728	5703	Brsk2	5826	7628	4804	5289	5103	Brsk2	4039	4599	5810	4368
Brwd1	bromodomain and WD repeat domain containing 1	10141	16110	9948	9619	Brwd1	7936	8381	6089	10142	7974	Brwd1	8749	10224	8878	11495	7824	Brwd1	7749	8950	6634	7120	6293	Brwd1	5155	6246	7893	5766
Brwd3	bromodomain and WD repeat domain containing 3	4354	6710	3995	4121	Brwd3	3368	3342	2700	4374	3443	Brwd3	3840	4629	3980	5476	3699	Brwd3	2676	2928	2140	2191	2148	Brwd3	1671	2095	2449	1926
Bscl2	BSCL2, seipin lipid droplet biogenesis associated	6984	10078	6720	6509	Bscl2	3387	3783	3029	3511	2969	Bscl2	3663	3706	3676	5585	3565	Bscl2	4157	6590	3452	3260	3301	Bscl2	2336	3167	4095	3398
Bsdc1	BSD domain containing 1	7363	11535	7367	6782	Bsdc1	5807	6631	5902	8148	6065	Bsdc1	6605	7939	6983	9387	6323	Bsdc1	7206	8639	5723	6047	5699	Bsdc1	4330	5249	6867	5649
Bsg	basigin	39340	67835	29333	35275	Bsg	20202	35044	24374	24952	19755	Bsg	25694	24943	21169	33336	24665	Bsg	20051	25059	18282	25989	20268	Bsg	13753	20935	20593	15927
Bsn	bassoon (presynaptic cytomatrix protein)	21019	28693	18439	21193	Bsn	52830	80143	65219	64110	46876	Bsn	82661	76205	63262	101383	65477	Bsn	58687	59122	51810	52699	50374	Bsn	37149	51095	60770	38024
Bsnd	barttin CLCNK type accessory beta subunit	0	0	0	0	Bsnd	0	0	0	0	0	Bsnd	0	0	2	2	0	Bsnd	0	0	0	0	0	Bsnd	0	0	0	2
Bsph1	binder of sperm protein homolog 1	0	0	0	0	Bsph1	0	0	0	0	0	Bsph1	0	0	2	0	0	Bsph1	0	0	0	0	0	Bsph1	0	0	0	0
Bsph2	binder of sperm protein homolog 2	0	0	0	0	Bsph2	0	0	0	0	0	Bsph2	0	0	0	0	0	Bsph2	0	0	0	0	0	Bsph2	0	0	0	0
Bspry	B-box and SPRY domain containing	789	1347	741	744	Bspry	1971	2477	2175	3050	2063	Bspry	2341	2877	2532	3278	2242	Bspry	1068	1324	880	1169	922	Bspry	705	929	1072	844
Bst1	bone marrow stromal cell antigen 1	85	205	94	64	Bst1	18	32	43	38	23	Bst1	49	48	20	44	23	Bst1	26	42	24	28	41	Bst1	24	27	16	16
Bst2	bone marrow stromal cell antigen 2	112	237	86	114	Bst2	118	127	133	194	123	Bst2	164	111	198	310	154	Bst2	235	360	170	330	223	Bst2	126	161	260	160
Bsx	brain specific homeobox	0	4	0	0	Bsx	0	0	0	0	0	Bsx	0	0	0	3	0	Bsx	2	0	0	1	0	Bsx	0	0	0	0
Btaf1	B-TFIID TATA-box binding protein associated factor 1	8495	12605	9439	8552	Btaf1	5294	6195	5073	7116	5575	Btaf1	6593	8542	7016	9262	6658	Btaf1	5406	6238	4711	4857	4298	Btaf1	3900	4769	6071	4175
Btbd1	BTB domain containing 1	28819	49264	31737	26944	Btbd1	19137	21106	16718	23553	17827	Btbd1	20626	23886	20790	28893	18332	Btbd1	22503	27144	19184	19356	17992	Btbd1	14209	18472	22514	19221
Btbd10	BTB domain containing 10	10404	16283	11466	10327	Btbd10	5616	7044	5768	8093	5969	Btbd10	6158	7807	6389	8837	6293	Btbd10	6527	7396	5684	5768	5322	Btbd10	4195	6178	6902	4970
Btbd11	BTB domain containing 11	1543	2457	1673	1520	Btbd11	1558	1892	908	2154	1585	Btbd11	1504	1957	1778	2704	1897	Btbd11	2818	3995	2261	2709	2416	Btbd11	1637	2810	3403	2782
Btbd16	BTB domain containing 16	43	60	37	41	Btbd16	291	287	339	380	267	Btbd16	384	310	286	418	305	Btbd16	298	383	194	295	248	Btbd16	125	259	293	226
Btbd17	BTB domain containing 17	504	653	488	639	Btbd17	472	904	654	886	485	Btbd17	727	506	653	913	588	Btbd17	755	793	604	978	831	Btbd17	444	744	659	809
Btbd18	BTB domain containing 18	8	6	8	9	Btbd18	10	8	4	15	6	Btbd18	2	4	4	2	8	Btbd18	6	8	12	4	2	Btbd18	8	2	12	2
Btbd19	BTB domain containing 19	1611	3044	1524	1727	Btbd19	995	1386	950	1266	1005	Btbd19	1255	1115	1267	1944	1166	Btbd19	1298	1773	1541	1477	1405	Btbd19	993	1717	2025	1642
Btbd2	BTB domain containing 2	5059	8716	5441	5937	Btbd2	5033	7161	5642	6424	4487	Btbd2	7617	7189	6121	9717	6534	Btbd2	6887	7425	5520	6752	5843	Btbd2	4834	6270	7572	6170
Btbd3	BTB domain containing 3	30155	45302	30115	26200	Btbd3	22325	31017	26615	32061	25796	Btbd3	26099	30834	26765	34789	27460	Btbd3	32212	45356	27877	29968	27437	Btbd3	21801	24728	29176	24439
Btbd6	BTB domain containing 6	4178	7950	4596	3497	Btbd6	3644	4208	3340	4522	3700	Btbd6	4132	4648	4203	5752	3689	Btbd6	4331	5188	3551	3841	3805	Btbd6	2661	3438	4059	3422
Btbd7	BTB domain containing 7	6206	10001	6392	6352	Btbd7	4304	4672	3694	5418	4533	Btbd7	4827	6292	5626	7126	4328	Btbd7	5340	6395	4702	4991	4615	Btbd7	3534	4544	5515	4471
Btbd8	BTB (POZ) domain containing 8	9419	11101	9315	9705	Btbd8	4864	6094	4535	6748	5735	Btbd8	5745	6798	6598	8560	5577	Btbd8	5273	7215	4802	4528	4242	Btbd8	3638	5037	5573	3792
Btbd9	BTB domain containing 9	5982	9737	7686	6968	Btbd9	7801	9817	8588	9724	7867	Btbd9	10899	11334	10282	14442	9687	Btbd9	8043	8119	6004	6569	6421	Btbd9	5628	6544	8705	6927
Btc	betacellulin	8	17	4	2	Btc	6	4	2	6	0	Btc	10	20	2	10	8	Btc	6	15	11	14	13	Btc	9	15	20	10
Btd	biotinidase	605	877	543	556	Btd	824	1007	844	1190	896	Btd	919	1180	931	1319	893	Btd	930	1252	808	1066	894	Btd	613	774	799	780
Btf3	basic transcription factor 3	10921	19484	11251	8970	Btf3	8022	8959	6921	10602	8475	Btf3	8448	10684	8848	12931	7841	Btf3	9645	12062	7882	8749	8152	Btf3	5764	7561	9480	7842
Btf3l4	basic transcription factor 3-like 4	3882	6246	3533	2622	Btf3l4	2362	2904	2068	3142	2502	Btf3l4	2163	2964	2316	3310	2287	Btf3l4	2959	3589	2634	2740	2417	Btf3l4	1446	2069	2697	2142
Btg1	BTG anti-proliferation factor 1	2364	4104	2302	1806	Btg1	2840	3368	3013	3682	2839	Btg1	3860	4268	3344	4652	3241	Btg1	3033	3405	2258	2711	2506	Btg1	1561	2062	2465	2447
Btg2	BTG anti-proliferation factor 2	2076	2219	1360	1352	Btg2	1778	2097	1525	1674	1705	Btg2	1917	2311	1621	2245	2101	Btg2	2487	2735	1373	1629	1691	Btg2	928	1134	1638	1261
Btg3	BTG anti-proliferation factor 3	1630	3115	1933	1522	Btg3	1294	1534	1304	1839	1467	Btg3	1661	1781	1681	2245	1689	Btg3	1804	1732	1370	1457	1296	Btg3	1006	1599	2167	1434
Btg4	BTG anti-proliferation factor 4	82	93	53	46	Btg4	25	59	34	69	55	Btg4	34	42	41	65	56	Btg4	51	50	50	54	40	Btg4	42	32	69	32
Btk	Bruton tyrosine kinase	109	188	91	71	Btk	71	75	40	81	59	Btk	75	106	76	117	48	Btk	138	122	78	88	89	Btk	63	66	88	88
Btla	B and T lymphocyte associated	178	277	268	216	Btla	76	61	97	130	90	Btla	99	60	87	105	26	Btla	132	212	122	125	115	Btla	93	71	142	134
Btn1a1	butyrophilin, subfamily 1, member A1	55	65	57	48	Btn1a1	10	2	4	10	12	Btn1a1	12	33	8	10	27	Btn1a1	20	37	8	14	14	Btn1a1	11	15	17	10
Btn2a2	butyrophilin, subfamily 2, member A2	36	56	39	50	Btn2a2	28	30	27	32	14	Btn2a2	42	49	31	36	38	Btn2a2	22	53	20	24	37	Btn2a2	27	41	33	38
Btn3a2	butyrophilin, subfamily 3, member A2	0	0	2	0	Btn3a2	0	0	0	0	0	Btn3a2	0	0	0	0	0	Btn3a2	4	0	0	0	0	Btn3a2	0	0	0	0
Btnl10	butyrophilin like 10	68	145	91	73	Btnl10	56	60	54	70	77	Btnl10	59	63	81	109	48	Btnl10	117	126	114	66	118	Btnl10	70	52	91	46
Btnl2	butyrophilin-like 2	2	0	0	4	Btnl2	0	2	0	0	0	Btnl2	2	0	0	2	0	Btnl2	4	0	0	0	4	Btnl2	0	0	0	0
Btnl3	butyrophilin-like 3	8	7	1	7	Btnl3	10	20	35	32	16	Btnl3	22	6	31	10	16	Btnl3	2	6	6	6	4	Btnl3	4	13	10	10
Btnl5	butyrophilin-like 5	0	0	0	0	Btnl5	0	0	0	0	0	Btnl5	0	0	0	0	0	Btnl5	0	0	0	0	0	Btnl5	0	0	0	0
Btnl7	butyrophilin-like 7	0	0	0	2	Btnl7	0	0	0	0	0	Btnl7	0	0	0	0	0	Btnl7	0	0	0	0	0	Btnl7	0	0	0	0
Btnl8	butyrophilin-like 8	0	0	0	0	Btnl8	0	0	0	0	0	Btnl8	0	0	0	0	0	Btnl8	0	0	0	0	0	Btnl8	0	0	2	0
Btnl9	butyrophilin-like 9	6	10	0	10	Btnl9	5	0	2	0	0	Btnl9	2	2	8	4	2	Btnl9	0	2	6	2	8	Btnl9	4	2	0	0
Btrc	beta-transducin repeat containing E3 ubiquitin protein ligase	12305	20289	16216	14432	Btrc	12001	13689	11748	16169	11392	Btrc	15588	18937	16253	22110	14761	Btrc	14185	17119	12008	12601	10888	Btrc	9973	13477	16065	12845
Bub1	BUB1 mitotic checkpoint serine/threonine kinase	185	298	224	186	Bub1	157	164	142	260	151	Bub1	189	214	208	235	170	Bub1	144	194	110	122	99	Bub1	136	126	148	115
Bub1b	BUB1 mitotic checkpoint serine/threonine kinase B	20	33	22	22	Bub1b	63	34	52	107	53	Bub1b	28	68	29	66	42	Bub1b	47	60	23	63	25	Bub1b	32	6	28	38
Bub3	BUB3 mitotic checkpoint protein	2294	3939	2465	1912	Bub3	1805	2192	1872	2662	2072	Bub3	1933	2458	2062	2961	1855	Bub3	2239	2581	1902	2239	1898	Bub3	1348	1994	2473	1825
Bud13	BUD13 homolog	841	1498	1003	862	Bud13	737	876	767	1110	705	Bud13	887	1109	875	1400	841	Bud13	1057	1257	859	963	834	Bud13	657	909	1074	809
Bud31	BUD31 homolog	7007	10488	7603	6300	Bud31	4366	4885	3562	5570	4144	Bud31	4346	5359	4715	6851	3988	Bud31	3994	4775	3243	3428	2982	Bud31	2752	3631	4546	3391
Bves	blood vessel epicardial substance	12	20	8	16	Bves	233	364	193	265	152	Bves	293	376	241	512	237	Bves	24	46	32	35	21	Bves	22	20	92	32
Bysl	bystin-like	1509	2089	1479	1697	Bysl	1180	1689	1282	1433	1160	Bysl	1703	1749	1498	2157	1613	Bysl	1346	1671	1112	1425	1231	Bysl	1005	1482	1536	1150
Bzw1	basic leucine zipper and W2 domains 1	41058	69559	39281	32348	Bzw1	19537	22014	17554	26769	20304	Bzw1	19492	26545	22142	29416	19902	Bzw1	23305	29313	19349	20285	18703	Bzw1	13961	18649	21955	16379
Bzw2	basic leucine zipper and W2 domains 2	3053	4680	3326	3010	Bzw2	2664	3303	2277	3318	2483	Bzw2	2713	3356	2808	4103	2797	Bzw2	2869	3050	2433	2531	2142	Bzw2	1809	2870	3102	2056
C10H10orf95	chromosome 10 open reading frame, human C10orf95	1	3	0	7	C10H10orf95	0	3	5	3	1	C10H10orf95	2	0	3	5	2	C10H10orf95	0	1	0	7	3	C10H10orf95	1	3	2	0
C10H5orf58	chromosome 10 open reading frame, human C5orf58	2	2	0	2	C10H5orf58	0	6	0	6	2	C10H5orf58	1	0	2	4	6	C10H5orf58	2	2	5	4	0	C10H5orf58	0	8	0	2
C11H22orf29	chromosome 11 open reading frame, human C22orf29	600	1225	703	613	C11H22orf29	652	608	661	829	718	C11H22orf29	607	833	742	1037	579	C11H22orf29	820	890	649	790	541	C11H22orf29	504	601	811	673
C12H7orf61	chromosome 12 open reading frame, human C7orf61	24	45	42	33	C12H7orf61	27	41	24	45	26	C12H7orf61	53	96	60	96	46	C12H7orf61	54	38	33	30	50	C12H7orf61	12	32	48	46
C1d	C1D nuclear receptor co-repressor	5634	9476	5396	4800	C1d	3559	3764	2958	4743	3281	C1d	3626	4178	3821	5447	3542	C1d	4408	5034	4013	4081	3337	C1d	2559	3117	4297	3763
C1galt1	core 1 synthase, glycoprotein-N-acetylgalactosamine 3-beta-galactosyltransferase, 1	8700	15631	8262	7283	C1galt1	3132	3422	2830	4093	3087	C1galt1	3713	4706	4326	5149	3722	C1galt1	3852	4737	3319	3625	3578	C1galt1	2536	3382	3935	3603
C1galt1c1	C1GALT1-specific chaperone 1	3619	6726	3919	3339	C1galt1c1	2400	2768	2294	3429	2396	C1galt1c1	2577	3333	2911	4140	2501	C1galt1c1	2513	3322	2255	2437	2180	C1galt1c1	1696	2427	2985	2184
C1H10orf76	chromosome 1 open reading frame, human C10orf76	1874	2680	2078	2038	C1H10orf76	1445	1705	1291	2051	1404	C1H10orf76	1777	2114	1872	2648	1672	C1H10orf76	1726	2527	1522	1650	1524	C1H10orf76	1207	1697	1923	1531
C1H19orf84	chromosome 1 open reading frame, human C19orf84	2	2	4	0	C1H19orf84	0	2	0	4	0	C1H19orf84	2	2	0	2	4	C1H19orf84	0	0	2	2	0	C1H19orf84	2	0	1	0
C1H9orf66	chromosome 1 open reading frame, human C9orf66	1	0	0	0	C1H9orf66	0	0	0	0	0	C1H9orf66	0	0	0	0	0	C1H9orf66	2	0	0	0	0	C1H9orf66	0	0	0	0
C1qa	complement C1q A chain	4428	6225	4194	4233	C1qa	3056	3438	2958	3979	3102	C1qa	5521	4680	3984	6677	3854	C1qa	4639	6649	3729	4178	4968	C1qa	3361	3891	5487	5178
C1qb	complement C1q B chain	1809	2514	2366	2106	C1qb	1387	1930	1448	1974	1460	C1qb	2752	2885	2383	3624	2124	C1qb	2197	3106	1888	2055	2247	C1qb	1985	2405	3135	2635
C1qbp	complement C1q binding protein	2884	5594	3081	2463	C1qbp	2563	3257	2809	3714	2920	C1qbp	3034	3771	3141	4342	2809	C1qbp	3095	3941	2598	3009	2632	C1qbp	1914	2445	2919	2374
C1qc	complement C1q C chain	2040	2718	2159	2505	C1qc	853	1650	1126	993	691	C1qc	2123	1836	1118	2316	1665	C1qc	1670	2280	1425	1918	2005	C1qc	1789	1924	2449	1780
C1ql1	complement C1q like 1	312	648	253	225	C1ql1	402	567	484	533	345	C1ql1	508	449	259	524	408	C1ql1	572	673	455	767	615	C1ql1	332	454	507	474
C1ql2	complement C1q like 2	10	26	12	18	C1ql2	1144	2346	2360	1133	703	C1ql2	1838	1257	693	1629	1797	C1ql2	189	215	233	419	209	C1ql2	159	253	268	211
C1ql3	complement C1q like 3	2807	4233	2329	3200	C1ql3	1251	2352	1437	1567	1254	C1ql3	1888	1937	1712	2843	1748	C1ql3	1507	1219	1267	1548	1242	C1ql3	853	1379	1650	1378
C1ql4	complement C1q like 4	0	2	2	0	C1ql4	2	0	2	4	4	C1ql4	2	4	0	8	2	C1ql4	4	4	6	4	2	C1ql4	0	4	2	2
C1qtnf1	C1q and tumor necrosis factor related protein 1	548	833	686	569	C1qtnf1	873	930	679	1024	828	C1qtnf1	939	1001	889	1328	715	C1qtnf1	1273	1028	1070	961	998	C1qtnf1	707	848	1245	931
C1qtnf2	C1q and tumor necrosis factor related protein 2	235	380	235	156	C1qtnf2	124	136	171	182	183	C1qtnf2	151	143	166	196	103	C1qtnf2	279	438	226	315	256	C1qtnf2	176	191	301	223
C1qtnf3	C1q and tumor necrosis factor related protein 3	69	111	27	54	C1qtnf3	55	55	37	75	70	C1qtnf3	30	36	18	48	58	C1qtnf3	48	158	59	117	48	C1qtnf3	26	14	52	34
C1qtnf4	C1q and tumor necrosis factor related protein 4	892	1978	491	628	C1qtnf4	387	1345	655	464	237	C1qtnf4	596	402	258	655	578	C1qtnf4	746	613	762	1480	777	C1qtnf4	570	1039	702	585
C1qtnf5	C1q and tumor necrosis factor related protein 5	483	885	618	515	C1qtnf5	603	693	635	719	658	C1qtnf5	658	776	566	873	461	C1qtnf5	656	731	429	579	569	C1qtnf5	530	489	655	616
C1qtnf6	C1q and tumor necrosis factor related protein 6	78	117	87	77	C1qtnf6	161	195	211	180	178	C1qtnf6	278	258	249	376	253	C1qtnf6	106	142	64	116	92	C1qtnf6	56	56	73	90
C1qtnf7	C1q and tumor necrosis factor related protein 7	20	52	36	36	C1qtnf7	54	35	43	73	41	C1qtnf7	65	46	88	109	72	C1qtnf7	68	166	55	82	53	C1qtnf7	43	82	116	75
C1qtnf9	C1q and tumor necrosis factor related protein 9	52	119	16	12	C1qtnf9	42	123	101	40	126	C1qtnf9	42	77	35	36	65	C1qtnf9	29	131	52	16	53	C1qtnf9	17	18	20	30
C1r	complement C1r subcomponent	438	739	381	572	C1r	844	1132	816	1074	991	C1r	821	1128	1191	1411	764	C1r	1233	2650	897	1405	1173	C1r	857	1023	1384	1067
C1rl	complement C1r subcomponent like	25	27	14	21	C1rl	18	30	29	28	28	C1rl	46	38	61	57	36	C1rl	56	88	38	29	50	C1rl	33	49	46	52
C1s	complement component 1, s subcomponent	487	907	532	619	C1s	831	670	676	930	898	C1s	594	1031	1080	1126	770	C1s	959	1628	606	918	692	C1s	542	755	922	734
C2	complement component 2	511	643	684	434	C2	755	793	630	1116	940	C2	940	1155	923	1209	795	C2	1360	2088	1014	1556	1344	C2	995	918	1273	1197
C2cd2	C2 calcium-dependent domain containing 2	2150	3662	2373	2216	C2cd2	1709	1914	1375	1948	1747	C2cd2	1981	2196	1989	2732	1766	C2cd2	2082	3069	1632	2075	2010	C2cd2	1300	1740	2169	1793
C2cd2l	C2CD2-like	11133	18123	12220	10703	C2cd2l	12777	17316	14261	16010	12756	C2cd2l	16338	16867	14351	20206	13932	C2cd2l	22156	22664	17991	19590	16320	C2cd2l	13075	16351	19426	14402
C2cd3	C2 calcium-dependent domain containing 3	2711	4284	2637	2540	C2cd3	3046	3367	3075	4064	3312	C2cd3	4015	5308	4477	5908	3576	C2cd3	4294	4804	3280	3447	3360	C2cd3	3038	3581	4651	3534
C2cd4a	C2 calcium-dependent domain containing 4A	82	211	129	94	C2cd4a	262	284	240	311	268	C2cd4a	233	346	206	354	277	C2cd4a	168	160	104	121	135	C2cd4a	68	105	133	101
C2cd4b	C2 calcium-dependent domain containing 4B	1098	1899	918	1047	C2cd4b	1005	1245	1026	1590	1014	C2cd4b	1133	1437	1209	1660	1001	C2cd4b	1297	1201	1179	1076	969	C2cd4b	648	934	1184	800
C2cd4c	C2 calcium-dependent domain containing 4C	1522	2717	1329	1093	C2cd4c	673	1019	930	849	650	C2cd4c	822	783	737	1085	880	C2cd4c	2629	2429	2330	2958	2173	C2cd4c	1204	1648	1702	1410
C2cd4d	C2 calcium-dependent domain containing 4D	607	889	412	531	C2cd4d	405	409	322	423	412	C2cd4d	383	415	443	594	402	C2cd4d	494	571	416	435	441	C2cd4d	276	350	506	441
C2cd5	C2 calcium-dependent domain containing 5	10802	18880	11787	11340	C2cd5	8741	10075	8853	12276	9122	C2cd5	10634	12261	11656	14745	9605	C2cd5	9409	10853	8014	8597	7703	C2cd5	5747	8042	9246	8072
C3	complement component 3	363	422	384	190	C3	2227	1462	1217	1528	1458	C3	1103	2002	1124	1579	1605	C3	1515	2640	972	1083	1450	C3	694	854	1245	1178
C3ar1	complement component 3a receptor 1	261	383	385	307	C3ar1	294	295	264	403	240	C3ar1	407	575	386	601	403	C3ar1	419	506	267	350	364	C3ar1	279	374	470	393
C4a	complement component 4A (Rodgers blood group)	0	0	2	3	C4a	0	1	6	4	3	C4a	5	6	6	1	2	C4a	0	9	2	3	4	C4a	8	1	3	9
C4b	complement component 4B (Chido blood group)	107	123	60	86	C4b	172	302	155	304	194	C4b	240	233	232	382	333	C4b	200	790	214	434	253	C4b	133	159	242	259
C4bpa	complement component 4 binding protein, alpha	28	67	77	32	C4bpa	12	22	2	9	6	C4bpa	20	24	28	29	13	C4bpa	16	43	11	19	22	C4bpa	30	54	47	35
C4bpb	complement component 4 binding protein, beta	80	133	50	65	C4bpb	58	72	29	47	35	C4bpb	61	58	84	99	73	C4bpb	45	50	58	35	51	C4bpb	23	46	54	69
C5	complement component 5	10	26	20	18	C5	10	8	2	14	2	C5	2	12	6	6	2	C5	10	18	24	16	19	C5	10	16	8	14
C5ar1	complement component 5a receptor 1	84	131	55	75	C5ar1	72	67	86	107	69	C5ar1	88	80	107	111	90	C5ar1	114	170	135	156	109	C5ar1	63	113	117	76
C5ar2	complement component 5a receptor 2	249	499	181	252	C5ar2	304	243	241	257	241	C5ar2	287	220	283	362	185	C5ar2	410	451	390	305	295	C5ar2	133	234	330	303
C6	complement component 6	7	37	29	36	C6	2	8	2	4	9	C6	16	7	20	20	6	C6	40	59	28	20	48	C6	50	39	54	43
C7	complement component 7	405	450	453	349	C7	278	504	159	407	471	C7	774	626	465	697	424	C7	736	4095	269	1094	452	C7	518	430	463	475
C8a	complement component 8 alpha subunit	2	2	0	0	C8a	1	2	6	2	0	C8a	0	0	2	6	2	C8a	0	0	0	0	0	C8a	4	2	1	0
C8b	complement component 8, beta polypeptide	2	12	6	4	C8b	8	2	6	2	0	C8b	0	0	0	4	2	C8b	2	17	0	6	0	C8b	0	2	0	0
C8g	complement component 8, gamma polypeptide	602	995	497	475	C8g	475	449	357	517	449	C8g	433	493	386	533	345	C8g	693	870	590	545	554	C8g	330	354	449	424
C9	complement component 9	4	0	0	0	C9	0	2	0	0	0	C9	0	2	0	0	0	C9	6	6	0	2	4	C9	2	1	4	0
Ca5a	carbonic anhydrase 5A	0	1	0	0	Ca5a	0	0	0	0	0	Ca5a	0	0	0	0	0	Ca5a	2	0	0	0	0	Ca5a	0	0	0	0
Ca5b	carbonic anhydrase 5B	444	684	450	319	Ca5b	246	302	234	434	267	Ca5b	214	323	261	295	182	Ca5b	362	644	306	478	363	Ca5b	261	261	329	365
Caap1	caspase activity and apoptosis inhibitor 1	1710	3069	1863	1744	Caap1	1149	1319	1103	1575	1110	Caap1	1361	1624	1503	1923	1195	Caap1	1251	1605	1065	1189	1056	Caap1	848	1256	1456	953
Cab39	calcium binding protein 39	26488	44859	29863	28344	Cab39	15468	19268	15834	21458	15659	Cab39	19291	23810	21077	26466	19229	Cab39	15205	20824	13093	13859	12668	Cab39	11014	14555	15900	14420
Cab39l	calcium binding protein 39-like	6348	11365	7763	6406	Cab39l	3118	3708	2881	4593	3298	Cab39l	3695	4786	3872	5252	3514	Cab39l	2885	3942	2539	2665	2489	Cab39l	1838	2412	2989	2611
Cabin1	calcineurin binding protein 1	3379	4616	3369	3894	Cabin1	5187	7447	6115	6563	4966	Cabin1	7995	7484	6690	10267	6605	Cabin1	6951	7857	5774	6656	5871	Cabin1	4508	6141	7525	5477
Cables1	Cdk5 and Abl enzyme substrate 1	2016	3161	3503	3051	Cables1	1191	1344	877	1092	1145	Cables1	1901	1565	1737	2280	1419	Cables1	1784	1775	1258	1130	1654	Cables1	1468	1796	2394	2063
Cables2	Cdk5 and Abl enzyme substrate 2	3412	6286	3671	3135	Cables2	2774	3238	2704	3795	2923	Cables2	3415	3866	3268	4701	2916	Cables2	3415	3972	2570	2697	2756	Cables2	2070	2338	2994	2324
Cabp1	calcium binding protein 1	5034	9065	5297	4878	Cabp1	2191	2901	2554	2619	1910	Cabp1	3291	2887	2610	3766	2722	Cabp1	3214	3699	2591	3052	2727	Cabp1	1984	2255	2555	2127
Cabp2	calcium binding protein 2	0	2	2	2	Cabp2	2	4	0	4	0	Cabp2	0	2	0	0	0	Cabp2	10	2	4	6	0	Cabp2	2	2	6	4
Cabp4	calcium binding protein 4	344	677	354	325	Cabp4	338	325	284	403	294	Cabp4	464	438	429	622	293	Cabp4	502	448	357	366	357	Cabp4	272	349	517	330
Cabp5	calcium binding protein 5	0	0	0	0	Cabp5	0	0	0	2	0	Cabp5	0	0	0	0	0	Cabp5	0	0	0	0	0	Cabp5	0	0	0	0
Cabp7	calcium binding protein 7	1221	2202	1229	1240	Cabp7	17503	26638	24215	22153	16531	Cabp7	26676	24307	21041	30528	21186	Cabp7	1984	1584	1428	1982	1976	Cabp7	1084	1686	3140	1972
Cabs1	calcium binding protein, spermatid associated 1	0	0	0	0	Cabs1	0	0	0	0	0	Cabs1	0	0	0	0	0	Cabs1	0	0	0	0	0	Cabs1	0	0	0	0
Cabyr	calcium binding tyrosine phosphorylation regulated	4906	9095	4047	3292	Cabyr	1888	1862	1286	2446	2076	Cabyr	1866	2034	1647	2674	1516	Cabyr	1919	1846	1668	1805	1447	Cabyr	943	1397	1580	1233
Cacfd1	calcium channel flower domain containing 1	1272	2197	1293	1330	Cacfd1	1066	1231	1073	1381	1140	Cacfd1	1407	1398	1317	1896	1177	Cacfd1	1556	1703	1381	1480	1200	Cacfd1	1119	1383	1661	1161
Cachd1	cache domain containing 1	931	1615	1177	1006	Cachd1	3018	3514	2764	3986	3505	Cachd1	3786	4490	3820	5631	3197	Cachd1	3678	5110	3659	3836	3305	Cachd1	2543	3411	4845	3886
Cacna1a	calcium voltage-gated channel subunit alpha1 A	12027	19623	11212	12423	Cacna1a	16980	24357	21222	23207	16152	Cacna1a	24536	26289	22600	31936	21478	Cacna1a	16122	20494	14283	15308	14598	Cacna1a	10799	13510	15199	12678
Cacna1b	calcium voltage-gated channel subunit alpha1 B	15177	24403	14398	14859	Cacna1b	14456	20779	17056	18881	14358	Cacna1b	20249	22083	18804	27617	18779	Cacna1b	21365	23844	17744	19562	18179	Cacna1b	13918	17896	21139	16223
Cacna1c	calcium voltage-gated channel subunit alpha1 C	7991	11343	7532	7570	Cacna1c	14083	18505	16874	17845	12920	Cacna1c	22014	21858	18324	28169	17845	Cacna1c	16515	18554	13572	14387	12774	Cacna1c	10190	12682	16852	12025
Cacna1d	calcium voltage-gated channel subunit alpha1 D	19620	31049	18827	20781	Cacna1d	15806	18706	17810	19547	15593	Cacna1d	24427	24213	21773	32859	20689	Cacna1d	19525	19964	17095	16721	16260	Cacna1d	12175	15217	18954	16075
Cacna1e	calcium voltage-gated channel subunit alpha1 E	63060	99598	67464	67983	Cacna1e	80036	97854	79181	102025	77491	Cacna1e	97854	117874	86184	134019	89745	Cacna1e	86190	93244	82342	75926	68375	Cacna1e	51780	65747	80721	59826
Cacna1f	calcium voltage-gated channel subunit alpha1 F	24	52	48	24	Cacna1f	14	26	13	26	32	Cacna1f	10	26	14	29	17	Cacna1f	36	35	10	22	37	Cacna1f	12	22	22	12
Cacna1g	calcium voltage-gated channel subunit alpha1 G	8050	13090	7651	8197	Cacna1g	6932	8716	5982	7907	6125	Cacna1g	9225	7434	6539	11640	6606	Cacna1g	10858	13699	8261	11221	10757	Cacna1g	7408	9377	10105	9340
Cacna1h	calcium voltage-gated channel subunit alpha1 H	4158	6780	2878	3206	Cacna1h	9055	17501	12894	12130	8293	Cacna1h	16443	14478	11890	17059	15028	Cacna1h	7736	8801	5764	8283	6947	Cacna1h	5150	7094	7107	6414
Cacna1i	calcium voltage-gated channel subunit alpha1 I	7548	11698	7166	9362	Cacna1i	8005	13304	10063	10859	7299	Cacna1i	14370	13034	13426	19072	12098	Cacna1i	7714	11294	6471	8405	7423	Cacna1i	6034	8229	9589	7031
Cacna1s	calcium voltage-gated channel subunit alpha1 S	115	131	50	47	Cacna1s	32	34	38	29	33	Cacna1s	24	20	20	29	22	Cacna1s	67	78	55	55	56	Cacna1s	38	33	35	39
Cacna2d1	calcium voltage-gated channel auxiliary subunit alpha2delta 1	62334	100680	63909	63026	Cacna2d1	32160	38258	32109	43248	33578	Cacna2d1	34913	44290	40399	52539	36492	Cacna2d1	49988	54225	46922	44598	37332	Cacna2d1	31729	45935	50285	34320
Cacna2d2	calcium voltage-gated channel auxiliary subunit alpha2delta 2	5189	8998	5306	5263	Cacna2d2	4234	4853	2991	5514	4554	Cacna2d2	5190	5528	4740	6825	4476	Cacna2d2	8654	17350	6521	8502	8576	Cacna2d2	6103	6840	7528	7455
Cacna2d3	calcium voltage-gated channel auxiliary subunit alpha2delta 3	13207	21890	14751	13060	Cacna2d3	15759	19187	15856	21025	17564	Cacna2d3	19735	23046	21406	28479	18232	Cacna2d3	8525	11243	7308	7764	7501	Cacna2d3	5640	7582	8808	6992
Cacna2d4	calcium voltage-gated channel auxiliary subunit alpha2delta 4	4	14	7	6	Cacna2d4	11	6	2	13	12	Cacna2d4	10	4	6	13	12	Cacna2d4	16	8	8	19	9	Cacna2d4	0	9	14	10
Cacnb1	calcium voltage-gated channel auxiliary subunit beta 1	9720	15762	9348	9457	Cacnb1	10402	13656	11122	12840	9600	Cacnb1	14024	13462	11640	17222	10721	Cacnb1	15506	16148	12281	14442	12487	Cacnb1	9728	15000	15649	12235
Cacnb2	calcium voltage-gated channel auxiliary subunit beta 2	6927	10403	7522	7534	Cacnb2	7361	8698	7493	9679	6897	Cacnb2	7202	9124	8362	10322	7365	Cacnb2	5700	7222	4986	5047	4634	Cacnb2	3628	4939	6344	4760
Cacnb3	calcium voltage-gated channel auxiliary subunit beta 3	13667	24140	14234	12790	Cacnb3	9167	11362	11042	12070	8659	Cacnb3	12351	11159	10263	15385	10201	Cacnb3	17745	15343	14576	16056	14905	Cacnb3	10925	12664	15108	12064
Cacnb4	calcium voltage-gated channel auxiliary subunit beta 4	62047	90244	55882	55611	Cacnb4	19148	20656	14058	23725	21196	Cacnb4	20919	24381	22117	29955	19420	Cacnb4	24456	31014	20604	20221	19081	Cacnb4	16216	20642	22818	16950
Cacng1	calcium voltage-gated channel auxiliary subunit gamma 1	2	2	4	0	Cacng1	2	2	2	6	4	Cacng1	6	0	2	4	0	Cacng1	14	8	2	14	0	Cacng1	2	12	8	4
Cacng2	calcium voltage-gated channel auxiliary subunit gamma 2	6100	10138	5253	6630	Cacng2	3778	5124	4194	4423	3201	Cacng2	5420	4991	4235	6292	4384	Cacng2	3738	4696	2907	3332	3707	Cacng2	2577	3379	3542	3195
Cacng3	calcium voltage-gated channel auxiliary subunit gamma 3	2660	4694	1822	1654	Cacng3	1458	1560	1395	1855	1641	Cacng3	1042	1284	1083	1666	999	Cacng3	3445	3325	2712	2716	2278	Cacng3	1543	2057	2498	1579
Cacng4	calcium voltage-gated channel auxiliary subunit gamma 4	945	1613	831	860	Cacng4	924	1234	877	1015	1009	Cacng4	972	971	876	1213	976	Cacng4	1699	2273	1409	1663	1770	Cacng4	1016	1342	1491	1609
Cacng5	calcium voltage-gated channel auxiliary subunit gamma 5	1262	1963	1366	1493	Cacng5	1130	1405	940	1500	1185	Cacng5	1718	1545	1956	2462	1131	Cacng5	3013	5790	2372	2835	2762	Cacng5	2419	2604	2819	2307
Cacng6	calcium voltage-gated channel auxiliary subunit gamma 6	66	201	38	51	Cacng6	150	266	188	168	100	Cacng6	201	203	201	180	145	Cacng6	119	144	124	90	99	Cacng6	75	62	84	65
Cacng7	calcium voltage-gated channel auxiliary subunit gamma 7	9699	16115	9629	9852	Cacng7	6322	9265	7194	9107	6492	Cacng7	9447	9443	7663	11523	8544	Cacng7	8319	12182	7278	8894	8286	Cacng7	6327	7199	8567	6835
Cacng8	calcium voltage-gated channel auxiliary subunit gamma 8	1266	2045	1277	1221	Cacng8	6046	8396	7924	8308	5538	Cacng8	8626	9125	7713	11217	7481	Cacng8	3704	4237	3357	3471	2967	Cacng8	2359	3473	4460	3134
Cactin	cactin, spliceosome C complex subunit	1431	2130	1098	1478	Cactin	1017	1645	1035	1095	923	Cactin	1421	1255	1106	1837	1261	Cactin	1138	1340	989	1492	1108	Cactin	927	1219	1323	1098
Cacul1	CDK2-associated, cullin domain 1	12889	21652	17460	15509	Cacul1	8204	10156	7762	10778	8506	Cacul1	10978	14721	12394	16594	11147	Cacul1	10688	13537	8914	9636	9068	Cacul1	8806	12162	14152	10975
Cacybp	calcyclin binding protein	14145	24480	14699	15447	Cacybp	7805	9523	7381	10575	7586	Cacybp	8586	10824	10471	15102	8284	Cacybp	8866	10739	7431	8542	7009	Cacybp	5203	9295	11199	7205
Cad	carbamoyl-phosphate synthetase 2, aspartate transcarbamylase, and dihydroorotase	1392	2403	1544	1499	Cad	1996	2312	2137	2519	2104	Cad	3087	3188	2741	4174	2664	Cad	3141	3518	2685	2861	2718	Cad	2229	2711	3478	2974
Cadm1	cell adhesion molecule 1	12920	18538	15981	16257	Cadm1	13494	16377	12240	16179	13186	Cadm1	17527	18390	17537	25702	14100	Cadm1	16894	20647	15118	14889	14120	Cadm1	11782	16759	22683	15914
Cadm2	cell adhesion molecule 2	4965	7025	4560	4566	Cadm2	3916	5189	4164	6233	4341	Cadm2	4319	5947	5327	6395	5018	Cadm2	2976	3577	2992	2813	2331	Cadm2	2102	2751	2681	1888
Cadm3	cell adhesion molecule 3	38817	63980	38048	35361	Cadm3	38785	47907	44097	53313	41276	Cadm3	48576	53528	49380	66049	43783	Cadm3	50717	63759	43153	42375	38314	Cadm3	28564	37022	44102	33291
Cadm4	cell adhesion molecule 4	8194	14860	4544	6387	Cadm4	3810	7974	4334	4694	2998	Cadm4	4382	4633	3044	5330	4608	Cadm4	5439	7069	4794	7948	5428	Cadm4	3708	5931	4893	4666
Cadps	calcium dependent secretion activator	8919	12771	8997	8877	Cadps	9525	12629	10823	14002	10273	Cadps	12404	15269	14518	16524	11427	Cadps	10136	15159	8614	9124	7752	Cadps	6645	9064	10055	7192
Cadps2	calcium dependent secretion activator 2	9382	13154	8351	7265	Cadps2	6617	8446	3571	9893	6206	Cadps2	6824	9209	6745	11306	6644	Cadps2	8666	8261	8380	8216	6763	Cadps2	4203	7631	10502	8084
Cage1	cancer antigen 1	335	486	336	283	Cage1	162	202	129	182	165	Cage1	142	204	195	247	132	Cage1	212	202	137	157	173	Cage1	93	131	179	173
Cahm	colon adenocarcinoma hypermethylated RNA	89	153	87	61	Cahm	80	137	94	166	97	Cahm	96	120	76	167	127	Cahm	119	112	87	76	68	Cahm	61	43	78	79
Calb1	calbindin 1	14918	25389	12967	13384	Calb1	5711	9132	5889	8106	7370	Calb1	7167	9148	8186	11704	7679	Calb1	13007	10480	11708	11463	8504	Calb1	6972	11931	13922	10228
Calb2	calbindin 2	880	1279	944	821	Calb2	1084	865	636	1260	1196	Calb2	825	765	1130	1504	745	Calb2	3594	6101	3047	3790	3199	Calb2	1854	3994	4882	3950
Calca	calcitonin-related polypeptide alpha	189	219	344	137	Calca	75	58	109	96	56	Calca	93	56	66	211	60	Calca	28	28	14	24	27	Calca	27	52	53	62
Calcb	calcitonin-related polypeptide, beta	26	54	28	12	Calcb	39	40	34	32	46	Calcb	42	51	39	69	38	Calcb	14	16	20	23	14	Calcb	14	13	21	22
Calcoco1	calcium binding and coiled coil domain 1	0	0	1	0	Calcoco1	0	1	3	0	2	Calcoco1	4	5	2	2	0	Calcoco1	0	2	0	0	1	Calcoco1	0	0	2	0
Calcoco2	calcium binding and coiled-coil domain 2	0	0	0	0	Calcoco2	2	0	0	0	0	Calcoco2	0	0	0	1	0	Calcoco2	30	6	0	32	5	Calcoco2	0	0	15	3
Calcr	calcitonin receptor	10	10	6	8	Calcr	6	10	16	14	22	Calcr	6	17	6	20	12	Calcr	745	1355	432	725	530	Calcr	389	488	467	592
Calcrl	calcitonin receptor-like	2831	5246	2710	2310	Calcrl	1910	1988	1663	2462	1899	Calcrl	2054	2363	1803	2595	1781	Calcrl	3151	3718	2589	2859	3135	Calcrl	2025	2399	2709	3009
Cald1	caldesmon 1	7125	11051	7108	7588	Cald1	4127	5291	3370	5190	4510	Cald1	5287	5874	4762	7387	4401	Cald1	5595	12792	4399	6643	5863	Cald1	4440	4898	6081	5333
Calhm1	calcium homeostasis modulator 1	14	18	2	8	Calhm1	8	60	30	16	6	Calhm1	38	16	26	36	28	Calhm1	2	4	2	2	4	Calhm1	5	8	6	2
Calhm2	calcium homeostasis modulator 2	751	1115	705	685	Calhm2	383	850	781	701	515	Calhm2	740	793	655	977	725	Calhm2	561	471	514	522	491	Calhm2	438	636	720	462
Calhm3	calcium homeostasis modulator 3	29	28	19	11	Calhm3	10	13	18	14	19	Calhm3	5	10	8	6	12	Calhm3	26	14	10	14	15	Calhm3	20	9	18	12
Calm1	calmodulin 1	247388	437467	249987	240124	Calm1	119643	142214	118532	166341	120604	Calm1	140721	165640	144015	203117	125576	Calm1	155605	150355	133104	135026	124619	Calm1	94907	128982	153433	115003
Calm2	calmodulin 2	53206	117183	54840	35131	Calm2	35511	40118	34566	51678	37227	Calm2	35139	42362	37389	52982	32610	Calm2	39975	38333	35361	34883	29643	Calm2	20809	29799	36677	25326
Calm3	calmodulin 3	49216	83859	51776	41571	Calm3	35681	42962	37118	48734	35086	Calm3	44113	51079	45181	63719	37752	Calm3	29784	38640	24712	26601	23312	Calm3	17914	23054	29446	23389
Calml3	calmodulin-like 3	4	2	4	6	Calml3	3	0	2	2	4	Calml3	2	10	0	4	6	Calml3	0	6	2	0	0	Calml3	2	2	0	0
Calml4	calmodulin-like 4	161	363	213	184	Calml4	480	656	709	768	615	Calml4	629	719	685	829	666	Calml4	91	113	107	125	55	Calml4	56	74	135	101
Calml5	calmodulin-like 5	3	52	18	22	Calml5	0	0	0	0	4	Calml5	0	0	2	0	4	Calml5	2	0	2	6	0	Calml5	0	0	4	0
Caln1	calneuron 1	5139	6631	5008	6148	Caln1	5253	6895	4856	6687	5110	Caln1	6788	8222	6286	9531	6248	Caln1	6366	7567	5726	5702	5798	Caln1	4789	6455	7402	6075
Calr	calreticulin	33109	53146	41399	42446	Calr	33120	38994	30459	42773	31661	Calr	43416	46198	49225	72415	35891	Calr	36100	43216	29617	34803	28532	Calr	23028	39962	49562	31351
Calr3	calreticulin 3	379	607	400	390	Calr3	187	233	175	240	184	Calr3	200	267	228	403	200	Calr3	212	284	236	215	148	Calr3	133	208	292	174
Calr4	calreticulin 4	166	273	156	91	Calr4	152	165	114	170	151	Calr4	129	134	80	162	90	Calr4	240	247	198	235	186	Calr4	134	100	160	182
Calu	calumenin	11769	21370	13099	12039	Calu	8469	9102	8058	11155	8916	Calu	9992	12028	11083	14932	9483	Calu	8995	12786	8033	9161	8030	Calu	6359	8387	10871	9088
Caly	calcyon neuron-specific vesicular protein	8858	14209	7826	8112	Caly	11758	16240	13494	15328	11393	Caly	14386	14396	13593	21647	14502	Caly	13983	19692	12102	14668	12896	Caly	8484	12585	15738	12802
Camk1	calcium/calmodulin-dependent protein kinase I	5876	10425	4491	4607	Camk1	2540	3569	2429	3393	2476	Camk1	2627	3137	2662	4078	2443	Camk1	6395	7130	5587	5819	5366	Camk1	3364	5272	5696	4278
Camk1d	calcium/calmodulin-dependent protein kinase ID	11569	17002	12165	11993	Camk1d	14707	19102	16029	19749	14502	Camk1d	18357	23002	18119	23831	16023	Camk1d	11237	12880	9126	8975	8570	Camk1d	6438	8148	9770	7744
Camk1g	calcium/calmodulin-dependent protein kinase IG	2934	4466	3911	3198	Camk1g	1932	2161	1952	2484	2441	Camk1g	2265	2772	2569	3559	2251	Camk1g	2646	3052	1952	2291	2187	Camk1g	1978	3037	3713	2766
Camk2a	calcium/calmodulin-dependent protein kinase II alpha	65464	92285	71419	70098	Camk2a	85697	104585	98160	119370	86735	Camk2a	124955	126903	116705	146151	98647	Camk2a	79422	73958	65769	64919	69094	Camk2a	50332	55290	70118	59226
Camk2b	calcium/calmodulin-dependent protein kinase II beta	54419	90975	50425	48238	Camk2b	101859	131348	126469	137353	102560	Camk2b	142447	153167	134732	182654	126611	Camk2b	78221	96331	65528	69877	64547	Camk2b	45581	59706	71019	56640
Camk2d	calcium/calmodulin-dependent protein kinase II delta	16479	27003	17289	15488	Camk2d	6308	4318	2404	5531	7962	Camk2d	5403	4838	5044	8417	3794	Camk2d	39202	42428	33616	32023	26877	Camk2d	22381	31219	36383	26485
Camk2g	calcium/calmodulin-dependent protein kinase II gamma	3490	4750	2366	3337	Camk2g	1587	2548	1803	1892	1507	Camk2g	1969	2044	1766	2344	2067	Camk2g	2085	3311	1969	2584	2199	Camk2g	1706	2156	2156	1957
Camk2n1	calcium/calmodulin-dependent protein kinase II inhibitor 1	60160	113084	56075	50641	Camk2n1	10257	12508	10838	11593	9968	Camk2n1	12821	11909	9897	15921	9456	Camk2n1	31659	34228	29807	29731	28049	Camk2n1	19944	24634	26878	21719
Camk2n2	calcium/calmodulin-dependent protein kinase II inhibitor 2	210	368	103	133	Camk2n2	105	371	251	99	82	Camk2n2	189	129	79	206	212	Camk2n2	248	310	273	559	416	Camk2n2	236	459	280	238
Camk4	calcium/calmodulin-dependent protein kinase IV	83447	129214	63157	54670	Camk4	22052	23896	19239	25981	22783	Camk4	25121	26734	20488	23464	19470	Camk4	42651	46236	38811	32555	29941	Camk4	20311	23620	22516	17634
Camkk1	calcium/calmodulin-dependent protein kinase kinase 1	20036	30541	31544	30002	Camkk1	25010	31890	32512	33850	24885	Camkk1	40110	41857	38811	52328	35253	Camkk1	16189	15947	12621	13246	11734	Camkk1	11415	14423	17892	14494
Camkk2	calcium/calmodulin-dependent protein kinase kinase 2	7998	11873	4762	5244	Camkk2	3028	4519	3823	3724	2557	Camkk2	3947	3625	2867	4515	3120	Camkk2	3398	3730	2984	3681	3245	Camkk2	1856	2370	2689	1939
Camkmt	calmodulin-lysine N-methyltransferase	845	1472	929	823	Camkmt	553	802	587	829	631	Camkmt	770	840	692	1134	705	Camkmt	794	986	723	964	797	Camkmt	612	876	973	693
Camkv	CaM kinase-like vesicle-associated	35535	59630	34677	34968	Camkv	35599	49335	39210	49719	36591	Camkv	43480	48788	45067	63063	41960	Camkv	46569	40322	40061	44323	36763	Camkv	28592	42084	48224	37449
Camlg	calcium modulating ligand	2771	4154	1999	2687	Camlg	1177	2114	1395	1629	1263	Camlg	1527	1704	1417	2074	1546	Camlg	1385	1686	1216	1830	1268	Camlg	1033	1583	1444	1209
Camp	cathelicidin antimicrobial peptide	4	8	4	0	Camp	2	0	4	2	6	Camp	2	11	0	0	0	Camp	10	2	0	0	0	Camp	0	0	0	2
Camsap1	calmodulin regulated spectrin-associated protein 1	8723	14029	9821	8974	Camsap1	9878	12206	10353	12775	9955	Camsap1	13182	15665	13059	17845	11691	Camsap1	14707	18301	12324	12802	11640	Camsap1	9722	12318	14600	11350
Camsap2	calmodulin regulated spectrin-associated protein family, member 2	43464	64325	49224	48733	Camsap2	31751	37336	30959	42023	31356	Camsap2	40265	48488	44824	57055	36602	Camsap2	34465	42171	28986	28870	26799	Camsap2	23132	30935	37542	27437
Camsap3	calmodulin regulated spectrin-associated protein family, member 3	1372	2555	1666	1765	Camsap3	1729	2418	1968	2264	1743	Camsap3	2779	2577	2294	3433	2176	Camsap3	2963	3536	2200	2903	2440	Camsap3	2093	2676	3126	2628
Camta1	calmodulin binding transcription activator 1	25961	40274	25567	25501	Camta1	15380	17784	13598	18950	16137	Camta1	19361	19271	16297	26199	15551	Camta1	21786	33011	17573	19258	20491	Camta1	13817	17539	22688	16689
Camta2	calmodulin binding transcription activator 2	22635	34761	23294	24640	Camta2	37580	52133	45798	49896	37255	Camta2	60196	57956	52507	73099	49525	Camta2	30228	32081	25613	27536	26879	Camta2	20869	26363	31102	25597
Cand1	cullin-associated and neddylation-dissociated 1	13413	21100	15504	13727	Cand1	11952	14847	11254	17427	12271	Cand1	13292	17927	15722	19969	13939	Cand1	13943	18349	12270	12666	11059	Cand1	9558	13343	14864	10448
Cand2	cullin-associated and neddylation-dissociated 2 (putative)	257	524	272	212	Cand2	411	598	483	633	523	Cand2	472	501	391	764	555	Cand2	687	977	705	960	845	Cand2	474	725	825	773
Cant1	calcium activated nucleotidase 1	2594	4196	2538	2748	Cant1	2505	3639	3025	3274	2521	Cant1	3382	3720	3307	4914	3239	Cant1	3192	3614	2624	3016	2594	Cant1	2022	2802	3496	2718
Canx	calnexin	111797	171672	122600	122313	Canx	73566	83251	66967	97847	73475	Canx	82961	103690	98036	131314	78692	Canx	80453	110481	67850	74725	67503	Canx	51812	75097	93260	68615
Cap1	adenylate cyclase associated protein 1	24592	41024	26616	24109	Cap1	23878	29157	27437	34080	26656	Cap1	30368	36516	32865	44489	29332	Cap1	25329	29061	21132	22518	20166	Cap1	15778	23075	26510	19189
Cap2	CAP, adenylate cyclase-associated protein, 2 (yeast)	29283	49891	23855	20989	Cap2	16418	19194	16051	22124	16428	Cap2	15779	19760	17735	23347	14907	Cap2	19409	17720	15982	14463	14029	Cap2	8777	12621	13792	9931
Capg	capping actin protein, gelsolin like	159	164	141	119	Capg	118	232	118	174	101	Capg	277	288	120	203	213	Capg	193	351	109	288	212	Capg	203	174	219	233
Capn1	calpain 1	832	1235	761	799	Capn1	1037	1119	837	1222	1162	Capn1	1367	1202	1186	1922	966	Capn1	801	1296	583	731	710	Capn1	512	595	777	644
Capn10	calpain 10	1650	2795	2359	1873	Capn10	1709	1785	1774	1995	1732	Capn10	2761	2715	2462	3387	2115	Capn10	2182	2157	1862	2069	1866	Capn10	1701	2095	2604	2320
Capn11	calpain 11	2	3	0	0	Capn11	0	0	0	2	0	Capn11	2	2	2	0	0	Capn11	0	6	0	0	2	Capn11	4	2	0	0
Capn12	calpain 12	149	305	126	82	Capn12	75	85	49	96	93	Capn12	101	87	79	131	64	Capn12	146	112	113	107	113	Capn12	56	54	116	98
Capn13	calpain 13	0	18	6	2	Capn13	4	7	2	6	6	Capn13	0	2	2	2	4	Capn13	10	10	8	12	4	Capn13	0	2	2	12
Capn15	calpain 15	2416	3655	2234	2858	Capn15	2529	4021	3018	2948	2052	Capn15	4214	3923	2907	5175	3466	Capn15	3357	3746	2606	3286	3194	Capn15	2542	3358	3688	2820
Capn2	calpain 2	6650	10020	8393	8126	Capn2	7414	8503	6100	8860	7553	Capn2	8373	9575	9106	13335	7288	Capn2	8317	11069	6456	7669	7261	Capn2	6075	7612	10023	8095
Capn3	calpain 3	50	81	58	50	Capn3	36	34	20	12	32	Capn3	12	53	34	26	33	Capn3	71	60	68	34	44	Capn3	30	36	38	50
Capn5	calpain 5	4282	7287	5103	5041	Capn5	3737	5065	4777	5710	4092	Capn5	5024	5655	4376	6284	4531	Capn5	4705	5765	3927	4853	4236	Capn5	3267	4099	4489	4111
Capn6	calpain 6	439	762	500	329	Capn6	373	401	268	524	457	Capn6	388	550	352	576	440	Capn6	294	375	275	378	296	Capn6	194	144	256	399
Capn7	calpain 7	5485	9139	6630	5579	Capn7	4080	4695	3891	5474	4054	Capn7	4688	6264	5349	6916	4642	Capn7	4275	5432	3665	3855	3751	Capn7	2821	4028	4654	3729
Capn8	calpain 8	26	44	34	20	Capn8	32	23	12	16	16	Capn8	14	2	10	13	7	Capn8	45	94	38	30	54	Capn8	24	27	53	39
Capn9	calpain 9	2	0	6	6	Capn9	2	0	0	0	6	Capn9	11	4	6	6	0	Capn9	0	6	0	4	9	Capn9	21	8	18	12
Capns1	calpain, small subunit 1	358	663	390	242	Capns1	561	560	514	587	605	Capns1	527	673	602	654	397	Capns1	601	677	477	463	465	Capns1	339	432	419	368
Capns2	calpain, small subunit 2	123	163	95	137	Capns2	49	34	33	68	58	Capns2	53	51	82	79	60	Capns2	37	31	39	50	34	Capns2	43	35	37	32
Caprin1	cell cycle associated protein 1	27660	43641	30229	28746	Caprin1	19067	24169	19440	27970	20178	Caprin1	23126	29899	27241	34755	22800	Caprin1	21933	29891	18858	20275	18299	Caprin1	15763	21366	25257	18283
Caprin2	caprin family member 2	1477	2387	1266	1173	Caprin2	1042	1087	810	1335	981	Caprin2	1220	1198	1128	1726	910	Caprin2	1227	1417	960	1095	846	Caprin2	572	843	1057	792
Caps2	calcyphosine 2	75	120	101	66	Caps2	55	66	54	144	85	Caps2	53	52	64	74	69	Caps2	83	114	76	78	60	Caps2	36	46	58	69
Capsl	calcyphosine-like	16	64	8	25	Capsl	142	184	133	251	206	Capsl	99	203	116	271	115	Capsl	91	122	107	114	111	Capsl	42	88	118	95
Capza1	capping actin protein of muscle Z-line alpha subunit 1	9652	16223	9907	8924	Capza1	5663	6461	5321	8063	6099	Capza1	6240	8186	7270	9744	6455	Capza1	7192	10370	6180	6871	6351	Capza1	4841	6757	7986	5933
Capza2	capping actin protein of muscle Z-line alpha subunit 2	35441	62322	36072	31039	Capza2	25588	31492	27299	37592	25549	Capza2	28993	37774	33507	41570	28772	Capza2	24056	26509	20565	20571	18288	Capza2	14186	19609	23206	17648
Capza3	capping actin protein of muscle Z-line alpha subunit 3	6	0	0	0	Capza3	0	0	0	0	0	Capza3	0	0	0	2	0	Capza3	0	0	0	0	0	Capza3	0	0	0	0
Capzb	capping actin protein of muscle Z-line beta subunit	19870	33399	18626	17530	Capzb	13869	20103	15207	19088	14456	Capzb	17147	18750	16496	23990	16208	Capzb	15325	17282	12899	15414	13437	Capzb	9285	12984	14618	11640
Car1	carbonic anhydrase I	4	2	2	6	Car1	8	20	8	4	16	Car1	15	14	4	18	34	Car1	4	4	8	0	8	Car1	2	4	6	2
Car10	carbonic anhydrase 10	8886	15286	7129	6081	Car10	1609	1524	1952	1827	1948	Car10	1599	1755	1818	2554	1476	Car10	7702	6980	5795	5776	5244	Car10	3215	4589	5691	4014
Car11	carbonic anhydrase 11	10560	20031	7390	9009	Car11	5232	10921	6477	6743	5234	Car11	7790	6643	5385	9326	6590	Car11	8269	8302	7390	10817	7826	Car11	5298	7574	6974	6530
Car12	carbonic anhydrase 12	6795	10368	11704	10306	Car12	12359	15457	14591	15768	12099	Car12	17807	18974	17183	26936	15770	Car12	8815	6611	8193	8701	7400	Car12	7906	10635	16661	11819
Car13	carbonic anhydrase 13	141	497	141	249	Car13	52	59	54	66	93	Car13	59	92	66	64	71	Car13	40	161	89	177	131	Car13	99	55	85	96
Car14	carbonic anhydrase 14	319	563	369	278	Car14	827	893	654	1521	889	Car14	764	1345	819	1228	800	Car14	667	1254	466	935	695	Car14	501	426	623	459
Car15	carbonic anhydrase 15	0	0	0	0	Car15	0	0	0	0	0	Car15	0	0	0	0	0	Car15	0	0	0	0	0	Car15	0	0	0	0
Car2	carbonic anhydrase 2	8613	16328	6684	5334	Car2	12031	13388	11414	20810	13113	Car2	9160	14231	11968	14445	11419	Car2	8415	12413	7370	9579	8480	Car2	4569	5182	6501	6520
Car3	carbonic anhydrase 3	1701	3027	1762	22	Car3	131	1846	1436	187	1714	Car3	1411	1635	81	137	1272	Car3	235	2393	1769	182	1741	Car3	1222	86	140	1732
Car4	carbonic anhydrase 4	1493	2020	1445	873	Car4	1008	1315	1273	1918	1545	Car4	1097	844	782	1063	770	Car4	1306	1441	1192	1349	1359	Car4	493	639	837	740
Car6	carbonic anhydrase 6	1174	1838	1526	1285	Car6	733	809	670	785	843	Car6	1111	968	1007	1544	670	Car6	627	718	566	577	724	Car6	681	725	1032	718
Car7	carbonic anhydrase 7	1199	2205	694	641	Car7	957	1377	1097	1328	1049	Car7	795	849	752	932	704	Car7	818	1011	648	781	631	Car7	353	475	469	253
Car8	carbonic anhydrase 8	2594	4317	2079	2154	Car8	467	525	387	564	522	Car8	344	352	350	457	340	Car8	910	835	604	763	949	Car8	437	513	562	570
Car9	carbonic anhydrase 9	8	26	3	10	Car9	37	64	15	39	33	Car9	26	45	17	102	33	Car9	48	28	20	25	10	Car9	8	20	33	18
Card10	caspase recruitment domain family, member 10	204	268	177	179	Card10	205	314	291	293	264	Card10	228	181	244	425	231	Card10	269	360	249	347	276	Card10	141	158	328	225
Card11	caspase recruitment domain family, member 11	71	149	155	54	Card11	214	118	211	166	150	Card11	117	301	102	140	135	Card11	265	219	173	212	269	Card11	186	88	121	158
Card14	caspase recruitment domain family, member 14	76	246	117	145	Card14	90	167	110	179	160	Card14	113	171	169	267	87	Card14	122	265	122	147	136	Card14	127	107	157	134
Card19	caspase recruitment domain family, member 19	127	174	102	168	Card19	119	130	108	103	90	Card19	167	135	95	246	165	Card19	96	147	87	137	103	Card19	113	169	133	102
Card6	caspase recruitment domain family, member 6	825	1127	842	855	Card6	660	932	591	893	916	Card6	838	1064	1013	1134	842	Card6	976	1779	835	1104	1023	Card6	721	867	1134	984
Card9	caspase recruitment domain family, member 9	199	257	171	142	Card9	140	158	133	145	146	Card9	169	180	173	211	190	Card9	226	302	175	241	229	Card9	124	142	204	219
Carf	calcium responsive transcription factor	6938	9695	6695	5378	Carf	3933	4222	3096	5186	4026	Carf	4058	5047	3774	5375	4059	Carf	4355	5529	3397	4142	3927	Carf	2519	2787	3708	3767
Carhsp1	calcium regulated heat stable protein 1	2533	3835	2155	1820	Carhsp1	4207	4526	3401	7204	4419	Carhsp1	3617	6710	4680	5863	4760	Carhsp1	3938	4791	3115	4230	3554	Carhsp1	2707	2791	3140	3136
Carm1	coactivator-associated arginine methyltransferase 1	4799	7718	4662	4685	Carm1	4934	7009	5756	6648	5210	Carm1	7108	7188	6121	9611	6355	Carm1	6994	7523	5688	6478	6015	Carm1	4502	6028	7680	5725
Carmil1	capping protein regulator and myosin 1 linker 1	5504	9736	5467	5740	Carmil1	3603	4257	3161	4585	3387	Carmil1	3684	3828	3447	5082	3154	Carmil1	5052	5857	4241	5057	4817	Carmil1	3064	3460	4372	4381
Carmil2	capping protein regulator and myosin 1 linker 2	3164	5467	3047	2872	Carmil2	2613	3749	3549	3400	2258	Carmil2	4223	3495	2674	4721	3322	Carmil2	3459	3164	2919	3263	2937	Carmil2	2133	2863	3117	2910
Carmil3	capping protein regulator and myosin 1 linker 3	3023	4793	2654	3169	Carmil3	3296	4091	3504	3414	2690	Carmil3	5258	3774	3233	6345	3866	Carmil3	5135	6466	4083	5352	4928	Carmil3	3143	4150	4949	4556
Carnmt1	carnosine N-methyltransferase 1	2469	4326	2925	2821	Carnmt1	1695	1859	1430	2259	1660	Carnmt1	1977	2375	2149	2902	1833	Carnmt1	1629	1908	1283	1376	1249	Carnmt1	1145	1451	1801	1389
Carns1	carnosine synthase 1	1041	1609	829	768	Carns1	1932	2646	1680	3255	1884	Carns1	2246	3081	1843	2608	2014	Carns1	1223	1833	929	1680	1226	Carns1	1023	966	893	943
Cars	cysteinyl-tRNA synthetase	3793	6477	4929	4305	Cars	3028	3617	2993	3673	3266	Cars	3892	4665	3903	5702	3627	Cars	4061	5229	3831	3751	3671	Cars	3384	4762	5093	3827
Cars2	cysteinyl-tRNA synthetase 2, mitochondrial	1101	1941	1072	900	Cars2	755	871	819	1076	837	Cars2	939	1009	914	1399	823	Cars2	1022	1129	909	910	949	Cars2	649	868	1025	901
Cartpt	CART prepropeptide	52	50	129	113	Cartpt	67	108	42	71	67	Cartpt	38	66	61	108	160	Cartpt	164	191	82	231	123	Cartpt	70	211	174	169
Casc1	cancer susceptibility candidate 1	648	1234	858	804	Casc1	806	768	699	1184	790	Casc1	790	1040	933	1399	714	Casc1	855	1070	817	810	675	Casc1	455	621	975	760
Casc3	cancer susceptibility candidate 3	3382	5067	3709	4110	Casc3	3579	4252	3763	4878	3917	Casc3	4578	6007	5188	6583	4379	Casc3	4311	6106	3390	3959	3598	Casc3	2955	3708	4571	3611
Casc4	cancer susceptibility candidate 4	17065	33410	22249	17554	Casc4	12184	15202	14019	19698	15210	Casc4	16693	20613	14670	21790	14298	Casc4	13102	16265	13599	14513	13882	Casc4	10372	12934	15976	12282
Casd1	CAS1 domain containing 1	9248	15579	8982	8273	Casd1	5331	6803	5211	7073	5598	Casd1	5551	7044	6250	7961	5411	Casd1	5968	7886	5138	5088	4651	Casd1	3440	4456	5551	4369
Cask	calcium/calmodulin dependent serine protein kinase	3257	4615	3047	3161	Cask	1748	2200	1689	2437	1862	Cask	1962	2712	2205	2710	1860	Cask	2387	3203	2053	2134	2053	Cask	1694	2099	2331	1819
Caskin1	CASK interacting protein 1	9816	15624	7943	10329	Caskin1	9778	17666	14145	12008	7559	Caskin1	16139	12380	9742	17915	13784	Caskin1	12210	13596	10587	15687	13487	Caskin1	9153	13411	13243	10904
Caskin2	cask-interacting protein 2	1209	1826	1206	1222	Caskin2	2705	3435	3014	3520	2486	Caskin2	3215	3017	2602	4315	2503	Caskin2	3774	3913	2977	4143	3918	Caskin2	2504	3158	3558	3337
Casp1	caspase 1	243	423	187	232	Casp1	208	176	93	211	133	Casp1	162	171	155	175	127	Casp1	259	293	123	234	210	Casp1	114	159	206	131
Casp12	caspase 12	75	136	53	68	Casp12	33	32	34	43	35	Casp12	37	44	39	60	31	Casp12	61	126	38	92	73	Casp12	53	57	56	50
Casp14	caspase 14	0	0	0	0	Casp14	0	0	0	0	0	Casp14	0	0	0	0	0	Casp14	0	0	0	0	0	Casp14	0	0	0	0
Casp16	caspase 16, apoptosis-related cysteine peptidase	0	8	1	4	Casp16	3	0	2	0	4	Casp16	2	5	3	0	10	Casp16	4	2	2	0	2	Casp16	0	2	2	0
Casp2	caspase 2	2374	4211	2216	1770	Casp2	1522	1638	1385	2101	1654	Casp2	1643	1924	1651	2372	1322	Casp2	1923	2099	1495	1657	1443	Casp2	1160	1328	1804	1554
Casp3	caspase 3	3052	4849	2574	2253	Casp3	1909	1958	1517	2401	1918	Casp3	1609	2062	1723	2453	1891	Casp3	3107	4168	2692	2886	2643	Casp3	1736	2149	2563	2170
Casp4	caspase 4	121	234	127	136	Casp4	69	97	101	117	109	Casp4	94	186	119	148	127	Casp4	106	205	116	156	110	Casp4	68	96	129	106
Casp6	caspase 6	0	0	0	0	Casp6	0	0	0	0	0	Casp6	1	0	0	0	0	Casp6	0	0	0	0	0	Casp6	0	0	0	2
Casp7	caspase 7	396	741	460	404	Casp7	298	348	270	513	425	Casp7	408	412	429	491	409	Casp7	458	603	420	456	389	Casp7	301	388	489	415
Casp8	caspase 8	181	311	146	184	Casp8	69	101	93	113	100	Casp8	102	120	115	150	109	Casp8	135	249	135	136	121	Casp8	110	133	122	119
Casp8ap2	caspase 8 associated protein 2	3861	5972	3929	3956	Casp8ap2	2209	2488	1869	2816	2240	Casp8ap2	2554	3390	2848	3521	2342	Casp8ap2	2311	2915	1830	2123	1752	Casp8ap2	1493	2067	2400	1778
Casp9	caspase 9	5263	9307	5414	4902	Casp9	2763	3388	2907	3623	2889	Casp9	3559	3675	3536	4960	3126	Casp9	3746	4125	3134	3454	3456	Casp9	2364	2915	3796	3018
Casq1	calsequestrin 1	26	77	42	22	Casq1	52	51	40	108	63	Casq1	45	51	53	69	63	Casq1	71	74	48	92	62	Casq1	20	37	39	58
Casq2	calsequestrin 2	92	137	55	42	Casq2	110	104	70	117	89	Casq2	71	114	111	143	59	Casq2	143	399	207	190	157	Casq2	128	113	141	147
Casr	calcium-sensing receptor	51	52	75	45	Casr	257	279	192	406	270	Casr	252	426	300	383	296	Casr	212	398	132	211	138	Casr	132	155	146	146
Cass4	cas scaffolding protein family member 4	82	70	69	49	Cass4	68	54	42	83	66	Cass4	73	82	115	94	101	Cass4	103	108	94	74	83	Cass4	48	82	100	84
Cast	calpastatin	10918	17800	11070	11463	Cast	5431	6180	5012	7291	5510	Cast	6291	7201	6390	8875	5591	Cast	5170	6385	4318	5094	4579	Cast	3293	4815	5759	4558
Casz1	castor zinc finger 1	82	117	45	74	Casz1	50	84	37	56	29	Casz1	79	58	52	74	61	Casz1	106	230	113	161	140	Casz1	74	91	85	87
Cat	catalase	5241	8974	5502	4972	Cat	5788	4722	5683	5687	4368	Cat	4717	5406	2815	7520	5158	Cat	7305	7753	5238	6333	5934	Cat	3482	4011	6136	5680
Catip	ciliogenesis associated TTC17 interacting protein	301	492	346	251	Catip	306	269	260	356	392	Catip	231	234	308	513	277	Catip	782	893	744	830	913	Catip	425	645	965	993
Catsper1	cation channel, sperm associated 1	0	0	0	0	Catsper1	0	0	0	0	0	Catsper1	0	0	0	0	0	Catsper1	0	0	0	0	0	Catsper1	0	0	0	0
Catsper2	cation channel, sperm associated 2	490	634	338	294	Catsper2	305	375	237	316	247	Catsper2	279	290	257	413	234	Catsper2	367	423	239	293	240	Catsper2	154	213	257	225
Catsper3	cation channel, sperm associated 3	4	3	4	4	Catsper3	0	4	0	2	0	Catsper3	0	4	0	0	6	Catsper3	4	2	2	6	2	Catsper3	0	0	4	4
Catsper4	cation channel, sperm associated 4	2	2	4	1	Catsper4	0	4	0	4	6	Catsper4	2	2	0	8	0	Catsper4	7	8	8	4	2	Catsper4	0	2	4	2
Catsperb	cation channel sperm associated auxiliary subunit beta	43	94	52	54	Catsperb	55	26	23	53	19	Catsperb	45	23	33	30	14	Catsperb	80	35	32	109	71	Catsperb	29	19	27	34
Catsperd	cation channel sperm associated auxiliary subunit delta	165	368	188	144	Catsperd	167	133	137	224	191	Catsperd	129	191	105	193	155	Catsperd	186	222	140	204	180	Catsperd	91	135	153	151
Catsperg1	catsper channel auxiliary subunit gamma 1	790	1641	845	771	Catsperg1	566	512	351	576	618	Catsperg1	589	438	502	987	432	Catsperg1	1325	1283	1235	1241	1150	Catsperg1	645	858	1178	1053
Cav1	caveolin 1	3820	6196	3561	2992	Cav1	2489	3075	2330	3785	3246	Cav1	3083	3699	3090	5146	2475	Cav1	3120	4974	2522	3107	3220	Cav1	2266	2555	3678	3027
Cav2	caveolin 2	2232	3838	1877	1479	Cav2	1676	2146	1577	2634	1906	Cav2	1664	2474	1967	3316	2008	Cav2	2007	2830	1625	2089	1963	Cav2	1225	1375	2019	1857
Cav3	caveolin 3	2	8	4	4	Cav3	14	26	10	40	24	Cav3	12	21	34	26	28	Cav3	12	16	6	24	16	Cav3	12	20	18	14
Cb707485	hypothetical LOC100310783	0	0	0	0	Cb707485	0	0	0	0	0	Cb707485	2	0	0	2	0	Cb707485	0	0	0	0	0	Cb707485	0	0	0	0
CB741658	CB741658 gene	0	0	0	0	CB741658	0	0	0	0	0	CB741658	0	0	0	0	0	CB741658	0	0	0	0	0	CB741658	0	0	0	0
Cbarp	CACN beta subunit associated regulatory protein	11181	18002	8314	11193	Cbarp	6189	13059	8953	7860	5366	Cbarp	10925	8154	6177	11653	9679	Cbarp	10890	13930	10354	14792	12235	Cbarp	8410	13429	12139	10328
Cbfa2t2	CBFA2/RUNX1 translocation partner 2	6046	10879	6857	6142	Cbfa2t2	7177	9182	7524	10185	7453	Cbfa2t2	8842	11062	9202	12323	8498	Cbfa2t2	8821	10595	7506	7939	7049	Cbfa2t2	5436	6963	8083	6216
Cbfa2t3	CBFA2/RUNX1 translocation partner 3	2846	4177	3085	3726	Cbfa2t3	4171	5854	3936	4882	3491	Cbfa2t3	5506	5460	5061	7604	4395	Cbfa2t3	4284	3833	3220	3504	3229	Cbfa2t3	2821	3850	4206	2802
Cbfb	core-binding factor, beta subunit	2029	3364	2397	2055	Cbfb	1865	2298	1742	2625	1888	Cbfb	2205	3227	2524	3409	2407	Cbfb	2050	2684	1825	2040	1937	Cbfb	1430	2221	2491	1986
Cbl	Cbl proto-oncogene	14853	22793	16591	15111	Cbl	14423	16571	13185	18981	14535	Cbl	17039	22544	19356	24831	15349	Cbl	15760	17626	13573	14004	12541	Cbl	10570	13385	15720	10396
Cblb	Cbl proto-oncogene B	3442	6041	3575	3507	Cblb	4102	4844	4576	5600	4184	Cblb	5303	6685	5451	7299	5510	Cblb	3154	3724	2806	2968	2951	Cblb	2087	2658	3313	2868
Cblc	Cbl proto-oncogene C	0	2	0	0	Cblc	0	0	0	2	0	Cblc	0	0	0	0	0	Cblc	2	0	2	2	2	Cblc	0	0	0	0
Cbll1	Cbl proto-oncogene like 1	3977	6065	4472	4057	Cbll1	3122	3828	2881	4093	3232	Cbll1	3545	4683	3966	5530	3343	Cbll1	3584	4515	2789	3047	3090	Cbll1	2418	3303	4010	2896
Cbln1	cerebellin 1 precursor	441	483	324	234	Cbln1	612	493	335	402	873	Cbln1	582	475	579	806	401	Cbln1	945	722	695	737	877	Cbln1	508	821	654	560
Cbln2	cerebellin 2 precursor	10014	18799	7400	7092	Cbln2	1540	1597	725	2247	1345	Cbln2	1366	1691	1451	2490	1189	Cbln2	2110	4246	1575	2531	2515	Cbln2	1764	2567	2480	1495
Cbln3	cerebellin 3 precursor	36	20	14	6	Cbln3	20	15	19	2	6	Cbln3	12	20	21	17	22	Cbln3	12	17	6	6	12	Cbln3	4	10	6	4
Cbln4	cerebellin 4 precursor	597	956	454	478	Cbln4	932	573	379	558	1283	Cbln4	667	526	559	1153	374	Cbln4	614	1652	466	692	600	Cbln4	368	621	617	539
Cbr1	carbonyl reductase 1	0	0	0	0	Cbr1	1	0	0	0	0	Cbr1	0	0	0	0	0	Cbr1	0	2	0	0	0	Cbr1	0	0	0	0
Cbr3	carbonyl reductase 3	239	319	704	514	Cbr3	96	136	78	114	131	Cbr3	139	126	171	289	126	Cbr3	135	148	106	123	131	Cbr3	155	223	217	154
Cbr4	carbonyl reductase 4	2147	4053	1957	2597	Cbr4	1387	1324	1236	1728	1309	Cbr4	1064	1414	1649	1978	1045	Cbr4	1879	1607	1464	1400	1265	Cbr4	765	1333	1620	956
Cbs	cystathionine beta synthase	3054	4297	5548	4666	Cbs	3292	4065	3374	4546	4290	Cbs	7064	6199	5440	8136	4139	Cbs	4503	5490	4153	4726	5379	Cbs	5886	6898	8412	6891
Cbwd1	COBW domain containing 1	1770	3110	1633	1424	Cbwd1	936	1288	1001	1322	975	Cbwd1	1006	1380	1109	1605	883	Cbwd1	1055	1433	1094	1062	824	Cbwd1	671	922	1233	896
Cbx1	chromobox 1	6975	10359	6791	6537	Cbx1	3645	4508	3309	4667	3555	Cbx1	3964	5223	4272	6362	4013	Cbx1	4892	6132	4249	4776	4357	Cbx1	3808	4837	5692	4542
Cbx2	chromobox 2	189	451	252	252	Cbx2	338	341	325	314	317	Cbx2	390	372	354	514	284	Cbx2	428	439	286	384	382	Cbx2	177	338	369	313
Cbx3	chromobox 3	12179	22378	13167	11113	Cbx3	8503	9324	7410	12438	8609	Cbx3	8810	10172	10779	14665	8380	Cbx3	10499	11352	8775	10053	8116	Cbx3	6040	9459	11740	8550
Cbx4	chromobox 4	706	941	461	717	Cbx4	575	1420	835	734	389	Cbx4	811	934	552	1029	910	Cbx4	822	1078	695	1058	918	Cbx4	589	983	957	717
Cbx5	chromobox 5	4335	6778	4725	5098	Cbx5	3119	3744	2976	4221	3175	Cbx5	4033	4777	4567	5672	3574	Cbx5	3689	5715	3262	3522	3119	Cbx5	2608	3894	4435	3273
Cbx6	chromobox 6	29770	48366	27203	28315	Cbx6	24062	30951	25728	30692	24385	Cbx6	32760	31375	28828	41971	28038	Cbx6	36194	39334	29678	36519	32632	Cbx6	23508	33048	35519	29242
Cbx7	chromobox 7	4004	7153	4881	4393	Cbx7	4340	4841	4092	5874	4688	Cbx7	5341	5728	5704	7561	4346	Cbx7	5368	6702	4116	5050	4452	Cbx7	3331	4008	5355	4347
Cbx8	chromobox 8	363	565	437	422	Cbx8	351	419	431	441	428	Cbx8	496	541	514	829	498	Cbx8	524	626	449	457	496	Cbx8	381	436	591	573
Cby1	chibby family member 1, beta catenin antagonist	3464	5917	3601	2881	Cby1	2429	2416	1985	2715	2244	Cby1	2714	2788	2545	3458	2108	Cby1	2663	3160	2292	2534	1962	Cby1	1520	1903	2390	2017
Cby3	chibby family member 3	33	47	25	31	Cby3	18	20	24	18	28	Cby3	34	28	23	20	12	Cby3	14	22	14	14	12	Cby3	6	26	27	16
Cc2d1a	coiled-coil and C2 domain containing 1A	6043	9355	4785	6760	Cc2d1a	4094	6727	5334	5375	4039	Cc2d1a	6980	5703	5019	8639	6144	Cc2d1a	7067	8405	6085	8476	6933	Cc2d1a	5332	7787	8282	6887
Cc2d1b	coiled-coil and C2 domain containing 1B	3027	4947	2621	2824	Cc2d1b	1765	2346	1838	2542	1989	Cc2d1b	2202	2370	1975	2928	2218	Cc2d1b	3040	3666	2633	3137	2900	Cc2d1b	1990	2455	2619	2723
Cc2d2a	coiled-coil and C2 domain containing 2A	6992	10984	6654	7088	Cc2d2a	5592	6392	5947	7176	5819	Cc2d2a	6126	6837	6544	8470	5597	Cc2d2a	6358	7182	5511	5786	5557	Cc2d2a	3986	4276	5503	5378
Cc2d2b	coiled-coil and C2 domain containing 2B	0	0	0	0	Cc2d2b	0	0	0	0	0	Cc2d2b	0	0	0	0	0	Cc2d2b	0	0	0	0	0	Cc2d2b	0	0	0	0
Ccar1	cell division cycle and apoptosis regulator 1	6979	11090	7757	6958	Ccar1	5073	5280	4291	6129	4695	Ccar1	5887	6940	6296	8815	5301	Ccar1	5794	7683	4668	4922	4536	Ccar1	3832	4717	6558	5217
Ccar2	cell cycle and apoptosis regulator 2	8443	12774	8955	8560	Ccar2	8997	10263	9691	12077	9484	Ccar2	11342	12313	11482	16179	9816	Ccar2	11335	13370	9178	10062	9287	Ccar2	7016	9016	11830	9520
Ccbe1	collagen and calcium binding EGF domains 1	329	562	298	271	Ccbe1	229	371	321	310	264	Ccbe1	291	301	290	409	324	Ccbe1	324	356	297	357	330	Ccbe1	284	278	342	266
Ccdc102a	coiled-coil domain containing 102A	157	292	135	167	Ccdc102a	132	250	137	175	118	Ccdc102a	146	147	147	241	114	Ccdc102a	212	301	260	357	236	Ccdc102a	149	243	214	202
Ccdc103	coiled-coil domain containing 103	59	100	59	23	Ccdc103	34	32	36	38	42	Ccdc103	109	145	83	139	135	Ccdc103	74	91	50	41	32	Ccdc103	61	64	53	66
Ccdc105	coiled-coil domain containing 105	0	4	2	0	Ccdc105	0	10	0	6	0	Ccdc105	4	2	4	2	2	Ccdc105	2	0	0	4	4	Ccdc105	4	0	0	0
Ccdc106	coiled-coil domain containing 106	1881	3248	1642	1531	Ccdc106	2043	2377	1871	2426	1824	Ccdc106	2362	2138	1878	3054	1920	Ccdc106	2791	2913	2155	2552	2129	Ccdc106	1329	1798	2336	2077
Ccdc107	coiled-coil domain containing 107	2571	4689	2688	2365	Ccdc107	2224	2590	2136	3076	2320	Ccdc107	2256	2537	2178	3043	2037	Ccdc107	2730	3705	2411	2614	2363	Ccdc107	1495	2064	2404	2329
Ccdc110	coiled-coil domain containing 110	83	131	79	89	Ccdc110	19	33	20	27	19	Ccdc110	32	47	21	34	35	Ccdc110	12	14	22	16	15	Ccdc110	8	13	8	9
Ccdc112	coiled-coil domain containing 112	1689	2369	1632	1556	Ccdc112	999	1128	777	1287	922	Ccdc112	1066	1305	1259	1527	1024	Ccdc112	1088	1430	897	997	821	Ccdc112	643	915	1060	980
Ccdc113	coiled-coil domain containing 113	207	371	265	257	Ccdc113	196	162	128	241	142	Ccdc113	163	236	203	359	148	Ccdc113	174	230	156	155	154	Ccdc113	153	202	242	182
Ccdc114	coiled-coil domain containing 114	122	168	134	124	Ccdc114	234	201	150	285	180	Ccdc114	161	221	206	314	186	Ccdc114	216	270	191	173	174	Ccdc114	114	186	260	191
Ccdc115	coiled-coil domain containing 115	1162	1838	1119	1076	Ccdc115	578	998	791	829	573	Ccdc115	929	928	718	1183	982	Ccdc115	771	850	654	855	864	Ccdc115	708	837	872	693
Ccdc116	coiled-coil domain containing 116	74	90	68	62	Ccdc116	47	54	48	68	60	Ccdc116	40	56	40	92	22	Ccdc116	114	94	103	106	115	Ccdc116	36	85	58	62
Ccdc117	coiled-coil domain containing 117	1443	2264	1977	1728	Ccdc117	1042	1133	753	1172	964	Ccdc117	1247	1754	1547	1885	1079	Ccdc117	1298	1520	832	996	1034	Ccdc117	950	1210	1327	1053
Ccdc12	coiled-coil domain containing 12	1767	2864	1801	1531	Ccdc12	1558	1537	1262	1748	1549	Ccdc12	1721	1868	1837	2762	1307	Ccdc12	1803	2306	1444	1563	1506	Ccdc12	1020	1408	2157	1559
Ccdc120	coiled-coil domain containing 120	244	437	176	313	Ccdc120	165	385	261	217	108	Ccdc120	363	269	163	298	259	Ccdc120	273	297	284	429	339	Ccdc120	250	369	308	206
Ccdc121	coiled-coil domain containing 121	35	62	49	57	Ccdc121	64	83	43	87	58	Ccdc121	78	79	101	98	46	Ccdc121	51	41	62	32	26	Ccdc121	38	66	52	60
Ccdc122	coiled-coil domain containing 122	102	224	153	152	Ccdc122	97	84	81	89	86	Ccdc122	145	85	128	124	58	Ccdc122	80	103	58	68	62	Ccdc122	48	99	93	70
Ccdc124	coiled-coil domain containing 124	7365	12458	4499	6202	Ccdc124	2637	4523	2880	2823	1753	Ccdc124	3606	2681	2043	4007	3372	Ccdc124	3021	3609	2579	4062	3295	Ccdc124	2024	3370	3104	2554
Ccdc125	coiled-coil domain containing 125	244	370	198	204	Ccdc125	172	174	129	198	163	Ccdc125	200	165	175	226	138	Ccdc125	221	245	169	203	208	Ccdc125	127	168	166	151
Ccdc126	coiled-coil domain containing 126	1278	2097	1984	1820	Ccdc126	908	1066	703	1231	964	Ccdc126	1174	1287	1214	1760	1012	Ccdc126	1110	1249	759	937	878	Ccdc126	792	1149	1403	993
Ccdc127	coiled-coil domain containing 127	7141	11086	7832	7700	Ccdc127	4110	4756	3902	5844	4228	Ccdc127	4807	6137	5703	7385	4548	Ccdc127	4603	6361	4120	4129	3693	Ccdc127	3227	4419	5188	3768
Ccdc129	coiled-coil domain containing 129	26	42	43	28	Ccdc129	200	204	157	180	248	Ccdc129	343	507	253	273	181	Ccdc129	2	0	8	4	6	Ccdc129	8	6	18	0
Ccdc13	coiled-coil domain containing 13	477	640	398	520	Ccdc13	335	425	429	419	256	Ccdc13	480	463	414	723	520	Ccdc13	404	500	418	457	416	Ccdc13	280	366	542	469
[truncated: 29,096 more rows]
