# Supplementary material for: Transcriptional Activation, Deactivation and Rebound Patterns in Cortex, Hippocampus and Amygdala in Response to Ketamine Infusion in Rats
Source: Front Mol Neurosci. 2022 May 30;15:892345. doi: 10.3389/fnmol.2022.892345 (PMC9190438; doi:10.3389/fnmol.2022.892345)
Supplement: Supplementary file 5 [file Table_5.XLSX]

## Sheet: Info
	Supplementary Table 5. Top 20 genes by expression ratio (10 hrs/Control) for each RNA-Seq Dataset. Top 20 genes were selected from the increasing and decreasing genes in each of the datasets (see Table 1). Criteria were as follows: The maximum sFPKM value must be at least 1 to protect against low expressed genes which can sometimes be variable or contaminants. LOC genes were excluded. After these…

## Sheet: Male Frontal Cortex Top 20
	Top 20 Increasing Genes, Male Frontal Cortex
	Gene	Control	1 hr	10 hr	Recov	10 hr/Cont	Adj. P-val
	Maff	0.25	1.05667	1.645	0.146667	4.98571	6.98e-06
	Ret	1.1	1.065	5.14333	1.32	4.36944	8.89e-05
	Crem	4.01143	7.425	12.555	4.32833	3.07801	6.98e-06
	S100a8	0.722857	1.325	2.39	0.76	3.02604	0.00401591
	Il6r	4.54714	5.83167	13.0017	5.39333	2.8193	6.98e-06
	Acer2	6.47429	8.85	17.8367	6.09	2.72831	1.97e-05
	Mt2A	33.7286	32.0083	89.615	24.49	2.65205	1.38e-05
	Fosl2	4.07286	7.255	10.4767	4.51	2.53463	0.000185516
	Angpt2	1.03	1.13667	2.71833	0.686667	2.4941	3.94e-05
	Slc4a11	2.89143	4.24333	7.26667	3.085	2.46259	0.00118411
	S100a9	1.58857	1.46667	3.99333	1.22167	2.42414	0.000705963
	Ankdd1a	0.472857	0.731667	1.19333	0.615	2.25769	0.000228463
	Nfil3	1.48143	2.35667	3.43	1.425	2.23216	6.98e-06
	Tex15	0.631429	0.776667	1.52333	0.791667	2.2194	0.00732921
	Hmgcs2	1.21571	1.34667	2.755	1.31333	2.16992	0.00772991
	Cfap70	4.05429	4.61167	8.72	4.91667	2.12311	3.06e-05
	Rgs16	5.32143	7.27333	11.3867	5.13333	2.11875	1.64e-05
	Fosb	2.74714	6.07667	5.92667	2.77833	2.11674	0.000731874
	Mc4r	0.918571	1.34833	2.04333	1.19833	2.10425	0.00409866
	Upp1	3.20143	3.68333	6.81833	3.40667	2.09556	0.000685438
	Top 20 Decreasing Genes, Male Frontal Cortex
	Gene	Control	1 hr	10 hr	Recov	10 hr/Cont	Adj. P-val
	Egr2	2.92286	1.66667	0.396667	2.86167	0.164304	0.00309423
	Egr1	50.5771	33.5167	10.3617	65.1417	0.206438	1.64e-05
	F2rl2	1.08286	1.03167	0.336667	0.933333	0.369163	0.00849336
	Tslp	1.9	1.94833	0.703333	1.99667	0.401667	0.00545884
	Gypc	2.5	2.71833	0.965	2.93167	0.409615	0.000170661
	Egr4	3.35571	3.85333	1.36	4.96833	0.422489	0.00545682
	Tnfaip3	3.96286	4.03833	1.66667	4.01667	0.434834	0.000185516
	Sstr3	8.15429	8.595	3.60167	9.37	0.448454	6.98e-06
	Prkcdbp	9.50857	10.7517	4.285	13.3317	0.456363	5.71e-05
	Kcnv1	41.0871	37.8617	18.9983	46.3767	0.463696	2.92e-06
	Trpm4	3.19857	3.95333	1.435	3.725	0.465353	0.000109318
	Dact2	25.7529	24.6183	11.9933	27.0117	0.467776	5.78e-05
	Stard8	12.5886	14.2233	5.94167	13.0417	0.47615	0.00060227
	Ptgs2	13.52	9.62167	6.39	13.38	0.476505	2.4e-05
	Lrrc17	1.65429	1.88667	0.74	1.73167	0.478827	0.000787154
	Bace2	2.66857	2.77833	1.23167	2.69333	0.480994	0.00313417
	Kcnh4	5.18571	5.32	2.45167	6.07	0.482748	0.000149692
	Lor	1.33857	1.35167	0.598333	1.695	0.485435	1.39e-05
	Lrrc75a	2.66286	3.35	1.27167	3.41333	0.496467	0.00149926
	Rara	5.26	6.22	2.57167	5.59167	0.498445	0.000708037

## Sheet: Male Hippocampus Top 20
	Top 20 Increasing Genes, Male Hippocampus
	Gene	Control	1 hr	10 hr	Recov	10 hr/Cont	Adj. P-val
	Ccl2	0.05	0.132	7.38143	0.075	49.8762	1.17e-08
	Ccl7	0.0671429	0.034	4.66	0.0266667	28.4786	2.33e-07
	Maff	0.222857	0.71	5.54714	0.248333	17.4912	2.07e-12
	FAM187A	0.114286	0.376	1.88714	0.363333	9.27333	0.000307717
	Atf3	0.0585714	0.362	1.13143	0.0516667	7.76577	2.91e-08
	Lif	0.0842857	0.146	1.09857	0.0716667	6.50388	9.13e-10
	Socs3	0.351429	0.312	2.68714	0.293333	6.17405	8.54e-11
	Hmox1	3.74286	3.528	22.43	2.99	5.86283	2.07e-12
	Angpt2	0.694286	0.894	2.82286	0.528333	3.67986	9.62e-09
	Gem	1.33286	1.416	5.07857	1.765	3.61416	5.74e-08
	Cd44	7.42286	7.064	25.3471	6.26833	3.38264	1.37e-10
	Acer2	5.57143	6.416	18.2843	4.98333	3.24156	2.7e-08
	Cebpd	4.48143	3.446	14.1657	3.96333	3.11381	0.000194815
	Aspg	0.405714	0.328	1.46857	0.496667	3.10169	7e-05
	Clcf1	0.698571	0.878	2.29143	0.595	2.99463	1.42e-09
	Mt2A	41.6957	39.94	119.183	35.18	2.85395	8.31e-10
	Tnfrsf12a	2.00571	2.174	5.89143	1.57167	2.84532	1.83e-08
	Smad6	0.287143	0.448	1.00143	0.258333	2.84502	6.93e-07
	Hspb1	3.01714	3.546	8.75286	2.87	2.84005	0.000175821
	Flnc	6.32571	5.842	17.6714	5.22833	2.76567	7.11e-09
	Top 20 Decreasing Genes, Male Hippocampus
	Gene	Control	1 hr	10 hr	Recov	10 hr/Cont	Adj. P-val
	Stra6	1.35714	1.198	0.464286	1.15333	0.387255	4.69e-05
	Egr1	38.35	33.752	15.9357	37.1267	0.417054	0.000234991
	Slc38a5	1.42571	1.462	0.655714	1.19333	0.495318	0.00276095
	Lrrc75a	2.57	2.566	1.3	2.07	0.524345	7.85e-07
	Ptgs2	16.97	16.272	9.12714	15.5533	0.540547	5.74e-06
	Cyp2j10	3.90429	3.464	2.07571	3.61	0.543346	0.00710892
	Plekha2	6.94714	6.8	3.73286	5.39333	0.543888	0.000550034
	Car7	11.2457	10.808	6.13286	10.98	0.549358	1.94e-06
	Kcnv1	13.2771	13.666	7.33571	15.0517	0.555852	3.41e-06
	Slc52a3	1.22429	1.162	0.647143	0.878333	0.564186	0.00980088
	Tnc	5.62571	5.916	3.13286	5.55333	0.564621	2e-05
	Nxpe1	1.57571	1.52	0.857143	1.78833	0.571185	5.75e-05
	Tie1	6.00143	5.246	3.42857	4.54	0.578319	8.43e-06
	Serpinb6b	0.897143	0.554	0.478571	1.08833	0.580229	0.000365949
	Gdpd2	1.86143	1.158	1.05857	1.66833	0.590677	0.00231981
	Kcnh4	2.33	2.434	1.36	2.49667	0.600823	0.000165738
	Rbm3	79.5686	88.542	47.99	101.122	0.603626	2.63e-06
	Slc26a7	2.1	2.03	1.23857	2.09	0.608442	0.00105514
	Prom1	10.16	10.73	6.14429	8.53167	0.608605	0.00024913
	Car4	15.5929	15.16	9.45714	15.035	0.609012	0.00120756
	Slco1a2	21.5443	24.526	13.4214	20.27	0.624711	8.18e-06
	Cacng3	37.1514	36.824	23.2186	36.6167	0.625978	0.00390493
	Fam69c	3.21286	3.246	1.97714	3.26167	0.626994	4.99e-06
	Itm2a	50.54	47.476	31.67	49.84	0.62737	2.19e-05
	Dbp	46.7114	40.236	29.3243	41.8067	0.628571	0.00194847
	Egr3	30.6214	38.014	19.3357	28.62	0.632644	2.85e-06
	Cd180	1.74429	1.598	1.07	2.09667	0.634392	0.000161536
	Oas1b	1.05571	0.902	0.635714	1.86833	0.636588	0.00118104

## Sheet: Male Amygdala Top 20
	Top 20 Increasing Genes, Male Amygdala
	Gene	Control	1 hr	10 hr	Recov	10 hr/Cont	Adj. P-val
	Maff	0.308333	0.92	2.56286	0.406667	6.52128	1.49e-05
	S100a9	0.473333	1.125	2.81857	0.42	5.09053	0.00319917
	Inmt	0.301667	0.66	1.69429	0.125	4.4671	0.0012487
	Acer2	4.56667	7.30333	20.37	4.04167	4.38643	6.55e-07
	Aspg	0.265	0.253333	1.45286	0.496667	4.2544	0.0010199
	Ccl2	0.17	0.298333	1.04429	0.0333333	4.2381	5.49e-05
	Crem	2.79667	6.27333	12.01	2.895	4.18067	2.88e-06
	Ttr	4.24	3.79	17.78	3.56	4.11982	0.007791
	Tmco4	0.616667	0.643333	2.73571	0.53	3.95681	1.08e-06
	S100a8	0.353333	0.378333	1.66	0.455	3.88235	0.00387519
	Spta1	0.351667	0.255	1.56571	0.298333	3.68793	0.000123689
	Mt2A	19.475	19.5133	64.71	20.0333	3.31086	9.87e-06
	Angpt2	1.12667	1.29	3.92429	0.516667	3.28067	7.41e-06
	Inhba	2.11167	4.28333	7.11571	2.02167	3.26257	0.00683415
	Ret	7.39	5.52167	24.0114	7.86833	3.21915	0.00042147
	Smad6	0.293333	0.461667	1.11714	0.25	3.09443	2.74e-05
	Tmem82	0.273333	0.233333	1.00143	0.241667	2.95026	0.000177624
	Insrr	0.318333	0.5	1.11429	0.0266667	2.90268	0.000906056
	Hmox1	3.08333	4.15667	9.13857	3.805	2.90217	2.17e-05
	Lox	0.768333	0.735	2.37429	0.358333	2.84947	0.000582946
	Top 20 Decreasing Genes, Male Amygdala
	Gene	Control	1 hr	10 hr	Recov	10 hr/Cont	Adj. P-val
	Stra6	1.18333	1.08667	0.408571	0.796667	0.396289	0.00990449
	Egr1	50.035	35.29	20.7771	37.5233	0.416419	0.00064876
	Klra1	1.22667	1.18167	0.508571	1.17333	0.458722	0.00345892
	Car7	5.65	7.48	3.10714	5.63333	0.557764	3.58e-05
	Kcnv1	21.2933	22.4517	12.3814	23.6567	0.583426	1.08e-06
	Egr2	2.65	2.68	1.55286	2.17667	0.601039	0.000284178
	Lsp1	1.67833	1.38667	0.981429	2.155	0.608114	0.000665524
	Cd180	2.35333	1.87333	1.41	2.81333	0.615489	0.00194341
	Trim54	20.4167	21.9583	12.6314	19.9833	0.620541	0.000525681
	Rnd1	21.3217	24.33	13.5729	22.635	0.638272	0.000115119
	Ciart	6.41	6.38333	4.08714	7.78	0.643186	8.7e-05
	Zdhhc22	24.7333	26.4617	15.88	30.0817	0.64349	1.93e-05
	Oas1b	1.68333	1.60333	1.04857	2.31167	0.644059	0.000303928
	Gpr12	4.06	4.09833	2.58143	3.82167	0.644574	0.000284169
	Fam180b	3.71167	3.29	2.35714	3.98167	0.644637	1.08e-06
	Tmem266	4.02	4.33333	2.55857	4.43167	0.645284	3.76e-06
	Pkp2	3.73	3.96167	2.38429	3.43	0.648639	0.0035991
	Rbm3	103.528	100.515	67.5357	95.1533	0.652676	0.00214818
	Lurap1	9.16333	9.15833	6.00571	10.58	0.659127	3.73e-07
	Mas1	4.81333	6.20167	3.16	4.98333	0.663501	2.36e-05

## Sheet: Female Hippocampus Top 20
	Top 20 Increasing Genes, Female Hippocampus
	Gene	Control	10 hr	Max sFPKM	10 hr/Cont	Adj. P-val
	Maff	0.256	8.3	8.3	23.5955	0.00147188
	FAM187A	0.156	3.07	3.07	12.3828	0.000805542
	Hmox1	2.894	17.26	17.26	5.79826	0.00299237
	Gem	1.362	8.25	8.25	5.71135	0.00236021
	Cd44	5.118	23.204	23.204	4.46608	6.92e-05
	Aspg	0.27	1.532	1.532	4.41081	0.0034454
	Timp1	2.566	10.62	10.62	4.02101	0.00549708
	Tnfrsf12a	1.156	4.78	4.78	3.88535	0.00213618
	Ret	3.35	13.264	13.264	3.87362	1.48e-05
	Acer2	3.39	13.29	13.29	3.83668	6.92e-05
	Flnc	5.196	19.754	19.754	3.74887	0.0013055
	Sypl2	0.514	2.05	2.05	3.50163	0.00577055
	Mt1	5.888	19.79	19.79	3.32164	0.00250931
	Ccdc103	0.386	1.424	1.424	3.1358	0.00207417
	Plau	0.41	1.468	1.468	3.07451	0.00718396
	Gpd1	46.24	114.558	114.558	2.47428	0.000684047
	Angpt2	0.618	1.658	1.658	2.44847	0.00049841
	Mt2A	43.376	100.64	100.64	2.31714	0.001127
	Pdk4	2.006	4.628	4.628	2.24501	0.00897825
	Hbegf	3.4	7.746	7.746	2.24171	0.0077846
	Top 20 Decreasing Genes, Female Hippocampus
	Gene	Control	10 hr	Max sFPKM	10 hr/Cont	Adj. P-val
	Stra6	1.382	0.456	1.382	0.375169	0.0075998
	Egr1	27.32	10.294	27.32	0.379066	1.58e-05
	Cyp2j10	4.024	1.482	4.024	0.383608	0.00933861
	RT1-T24-3	1.16	0.492	1.16	0.469841	0.00736239
	Dbp	35.38	16.858	35.38	0.477959	9.02e-06
	Fam69c	3.638	1.816	3.638	0.512574	0.000512625
	Car4	17.168	9.42	17.168	0.551309	0.00489048
	Ndufa4l2	3.806	2.136	3.806	0.572453	0.00632268
	Car7	10.118	5.92	10.118	0.589156	0.000512625
	Sox21	2.452	1.414	2.452	0.59326	0.00213618
	Kcnv1	12.692	7.522	12.692	0.595841	0.00085958
	Srebf1	14.49	8.628	14.49	0.598218	0.00340762
	Tmem229a	35.36	21.618	35.36	0.612465	0.000214549
	Moxd1	8.32	5.088	8.32	0.616152	0.000506927
	RGD1559896	45.412	28.186	45.412	0.621506	6.92e-05
	Ccdc141	8.3	5.138	8.3	0.623571	0.00285884
	Car8	5.176	3.222	5.176	0.629644	0.00228932
	Ptgs2	16.324	10.282	16.324	0.632124	0.00475125
	Cldn10	25.51	16.094	25.51	0.632331	0.000798424
	Alpl	1.964	1.216	1.964	0.637597	0.00410668

## Sheet: Female Amygdala Top 20
	Top 20 Increasing Genes, Female Amgdala
	Gene	Control	10 hr	Max sFPKM	10 hr/Cont	Adj. P-val
	Maff	0.27	1.9525	1.9525	5.5473	0.00314931
	Ret	5.414	19.0775	19.0775	3.47797	0.000702505
	Mt2A	20.184	69.4475	69.4475	3.42869	0.000896495
	Acer2	5.114	14.4625	14.4625	2.79296	0.00182646
	Crem	3.114	8.3525	8.3525	2.6299	0.000798509
	Tmco4	0.672	1.8475	1.8475	2.52267	0.000798509
	Il6r	5.912	14.6975	14.6975	2.46133	0.000901215
	Gpd1	24.662	58.3575	58.3575	2.36077	0.00870123
	Tmem100	12.056	25.99	25.99	2.14627	0.000669651
	Pla1a	1.73	3.805	3.805	2.13388	0.00574297
	Mt1	6.968	14.7425	14.7425	2.09996	0.00602892
	Tgfb3	4.104	8.59	8.59	2.06708	0.00292859
	Siah3	2.35	4.925	4.925	2.05102	0.00960799
	Bag3	3.61	7.37	7.37	2.01348	0.00679326
	Fgf2	3.264	6.48	6.48	1.956	0.00380405
	Zfp663	0.84	1.625	1.625	1.83511	0.00989859
	Cbs	25.91	43.74	43.74	1.68551	0.00251639
	Zfp189	6.464	10.935	10.935	1.68114	0.00622033
	Islr2	12.744	21.1025	21.1025	1.65077	0.0020007
	Rims4	26.006	42.9	42.9	1.64713	0.000669651
	Top 20 Decreasing Genes, Female Amygdala
	Gene	Control	10 hr	Max sFPKM	10 hr/Cont	Adj. P-val
	Igfn1	7.182	3.3425	7.182	0.472741	0.00540328
	Tnfsf10	2.67	1.3025	2.67	0.506318	0.00187735
	Stard8	8.09	4.2525	8.09	0.531441	0.00732275
	Lamc3	5.108	2.67	5.108	0.531874	0.00703557
	Rasgef1b	21.192	11.9025	21.192	0.563709	0.00172239
	Car4	16.236	9.4675	16.236	0.58567	0.00504578
	Pip4k2c	27.672	16.8675	27.672	0.610957	0.00111087
	Sat1	94.082	59.9375	94.082	0.637463	0.0039544
	Lgals9	9.45	6.0675	9.45	0.645812	0.00989859
	Tek	11.612	7.5075	11.612	0.649547	0.00914639
	Rnd1	23.2	15.3525	23.2	0.663197	0.00428866
	L3mbtl1	5.674	3.74	5.674	0.66505	0.00857983
	Tfrc	48.286	32.2875	48.286	0.669357	0.00857983
	Igsf3	11.708	7.8825	11.708	0.676025	0.0013557
	Qdpr	98.012	67.0675	98.012	0.6846	0.00840344
	Trim54	22.062	15.1775	22.062	0.689356	0.00679326
	B3glct	9.34	6.6025	9.34	0.710011	0.00230183
	Fbxo34	25.266	18.085	25.266	0.716905	0.00187735
	Fdft1	39.85	28.6775	39.85	0.720338	0.00416423
	Dbndd2	55.072	39.7075	55.072	0.721516	0.00648891
