# Supplementary material for: Transcriptional Activation, Deactivation and Rebound Patterns in Cortex, Hippocampus and Amygdala in Response to Ketamine Infusion in Rats
Source: Front Mol Neurosci. 2022 May 30;15:892345. doi: 10.3389/fnmol.2022.892345 (PMC9190438; doi:10.3389/fnmol.2022.892345)
Supplement: Supplementary file 6 [file Table_6.XLSX]

## Sheet: info
	Supplementary Table 6. Enrichr analysis for signficant genes in the dataset. Gene function analysis was performed using Enrichr with default settings and the Bioplanet pathways output. The list of genes used as input is shown alongside an image of the top pathway output. The raw data (pathway output in table view) is also copied for reference including statistical signficance testing and genes co…

## Sheet: Male Frontal Cortex
Male Frontal cortex
Significant genes above threshold
Tmem100
Mthfd1l				ENRICHR Gene set analysis
Kcnv1
Diras2
Elovl2
Smg1
Lurap1
Dio2
Crem
Slc35f1
Sstr3
Rims4
Zhx3
Egr3
Maff
LOC102554193
Il6r
Ensa
Nfil3
Ephb1
Srxn1
Tmem200a
Prkab2
Tef
Josd1
Cnn2
Hivep1
Prr15
Rph3a
Rreb1
LOC102550999
Nwd1
Faslg
Plcxd2
Bdnf
Hsp90b1
Ccnd2
Cadps2
LOC108349997
Mark2
Amd1
Scg2
Mt2A
Zdbf2
Lor
Elk1
Rnf181
Plekhd1
Pspc1
LOC108352465
Arhgef2
Rimbp2
Pou3f1
Rasgrf1
Rgs16
Wwc1
Egr1
LOC619574
Ddit3
Emd
Hivep2
Acer2
Zdhhc14
Commd8
Lpcat4
Rgs20
Arrb1
Vstm2b
LOC103692938
LOC108349010
Pdrg1
Hdac4
Htra1
Ccdc184
Zdhhc22
Tspan13
Syne1
Ptgs2
Kcnn1
RGD1308706
Klhl7
Pkia
Hivep3
Dnajb13
Pdia6
Kalrn
Cfap70
Ypel5
Daglb
Grm8
Pygm
R3hdm2
Chrm1
Calr
Id2
Oplah
Jdp2
Ctbp2
Baz1b
LOC102555048
Angpt2
LOC500881
Amz2
Neurod6
Myadm
Cckbr
Fbxw11
Hspa5
Mras
Camkk1
Htatip2
LOC102556249
Fhod3
Prkcdbp
Sulf2
Dact2
Psd3
Hyou1
Ccdc177
Susd1
Zc3h4
Dnajb2
Pdia3
Pip4k2c
Actn4
LOC691414
Atp1a1
Atg12
Chst8
Car12
Vipr2
Sh3rf1
Gne
Aass
Map3k6
C1qb
Phf21b
Sik1
Emc3
Tsc22d3
Ret
Nectin1
Adgrd1
Synj2
Garnl3
Lpin2
Cd34
Dzip1l
Nfkbie
Dlgap1
Drp2
LOC108351055
Pla1a
Antxr1
Tmem2
RGD1310081
Rab33a
Rd3l
Lingo1
Fezf2
Myl12a
Syt12
Trpm4
Ndfip2
Sept9:
Tnfrsf1a
Dtnb
Plat
Rab30
Lingo2
Apold1
RGD1310209
Gabra5
Sept8:
LOC102552895
Tut1
Rock1
Ppp1r21
Napepld
Fan1
Chrna4
Pcif1
Fhl2
Kcnh4
Ucma
RGD1566029
Cxxc5
Adra1d
Zdhhc23
Rem2
Mcub
Phyh
Igsf3
Tmem108
Adamts1
Stra6
Tshz1
B3gat1
Ostc
Adcy3
Cbs
Pxylp1
Rnf115
Ism1
Fkbp5
Acat1
Phyhipl
Commd1
Bcl11a
Cacng4
Lig4
Ephb6
Gypc
Chchd6
Fzd7
LOC103692882
Grik3
Ap3b2
Ppm1h
Ppp2r2a
Fam234b
Dmkn
Slc44a5
Tnfaip3
Fosl2
Ccdc126
Gprc5a
Etl4
Camkk2
RGD1560784
Tmem167b
Prnp
Nck2
Ankrd34c
Paip2b
Boc
Rasa3
Epb42
LOC103693395
Trim9
Zfp365
Nostrin
Slc24a4
Nat8f3
Znfx1
Med30
Bcl9
Serpinb6b
Ankdd1a
Ccnyl1
Kcnq5
Pdia4
Adgrl4
LOC102552303
Procr
Rarres2
Fn1
LOC367746
LOC102552141
Eci2
Gbp3
Lsm11
Wasf1
St3gal5
Kif21b
Klhdc7a
Cdk17
Stip1
Gatsl2
Rassf5
Chp2
Tcof1
LOC686084
Ankrd34a
Add2
RGD1309995
Ch25h
Myh4
Sorl1
Ets2
Zmiz1
LOC102554570
Fam124a
LOC103691267
Lmo4
Myo5b
Moxd1
Tuba8
Sf3a1
Gng13
Zfp189
Narf
Tmem266
Dusp7
Ptpn4
Gda
Prokr2
Gpc4
Srebf1
Fam69c
LOC685668
Hs3st2
Ugt1a6
Oprl1
Camk1
Shf
Sprn
Samd4a
Inf2
RGD1309676
Spred1
LOC108352531
Tp53bp2
Pragmin
Ttc33
Smpd3
Tmem178a
Crb2
Nab1
Slk
Chek2
Ptgfrn
RGD1306556
Rtn4r
Tra2a
Herc3
Hsph1
Kcnq2
Pltp
Strip1
Ache
Olfm2
Ahnak2
Syt4
Gjb6
Impdh2
Gadd45a
Osbpl10
Parvg
LOC102555825
Kcnh3
Pctp
Atxn2
Adamts9
Spag5
Pdzd2
Osbpl1a
LOC680121
Zxdb
C1ql1
LOC108352166
Sgpp2
Kcnb2
Cygb
Ntsr1
Stard8
Zfp36
Dnajb5
Phf24
Zdhhc8
Kcnt2
Crim1
Xpo1
Car7
Rnd1
Lzts1
LOC102548308
Map4k3
Ankrd10
Kctd1
Prkrip1
Pdzrn3
Nr2f1
Peli2
Tmem63b
LOC108352132
Prr36
Neto2
Upp1
Lgalsl
S100a9
Rara
Rgma
Kcng1
Fam46b
Celsr1
Extl1
Hif1a
LOC100125366
Mrpl51
Per2
Fosb
Cap2
LOC102554492
Prss22
Tecpr2
Ncf4
Actl6b
Lrrc17
Pianp
Plpp6
Mdh2
Dock3
Spred3
Prkcg
Hs6st1
Egln3
Sgk1
Fmnl3
Nrn1
Bean1
Mcl1
Wnt10b
Tmed9
Dbt
LOC108348820
Cacna1h
Dclk2
Uba1
Lyc2
Clstn2
LOC108348963
Ndufaf7
Fam71e1
Epb41l3
Il17b
Car10
Ngef
Grem2
Syt5
Cacng3
LOC102555329
Magi1
Fndc10
Msmo1
Ttc7a
Dlgap4
LOC360998
Flywch2
Kitlg
Sptlc2
Dpm1
Acss1
Prkar2b
LOC100911717
B3glct
Tacc1
Npas2
Ano6
Mmp16
Rasgef1b
Man1c1
Dnal4
Tiparp
Nxph3
Ablim3
LOC108350522
Pnrc2
Nmrk1
Mmp12
Slc4a11
Calhm2
Sntb2
Map1lc3b
Ppfia4
LOC102553657
Zfp853
Extl2
Maob
Chordc1
Hrct1
Dctn2
Tmem200c
Kcng4
Ctnnb1
LOC103694317
St6galnac2
RGD1562114
Ing2
B4galnt4
Sh3pxd2b
Tbl1x
Cables1
Rusc1
Pla2g3
Pradc1
RGD1310819
Eng
Cdh11
Gjd2
Zbtb22
LOC108351497
LOC103692512
Styk1
Flot1
Hhatl
Gfod1
Cdhr1
Lrrc75a
Hnrnpl
Gjd3
LOC100911068
Tle4
LOC102551333
Pak1ip1
Scn4b
Ormdl3
Ppp5c
Maml3
Smap1
LOC103691253
Emid1
Serpinh1
Aplnr
Ppme1
Inha
Erf
Rnf145
Iqgap2
LOC102551831
LOC103693217
Cxcl13
Nrip3
LOC108350921
Igsf21
Arf5
Snhg11
Brinp2
Sox9
Gpr12
Kcnv2
St8sia5
LOC108348397
Ifit3
Bcor
Mtcl1
Plpp3
Igfn1
Ndst1
Reep2
Slc25a34
Fos
Tie1
Smad6
Actn2
Sema5a
Usp43
Glb1l2
LOC102555663
Npr2
Kcnb1
B3galt5
Fam43b
Mrps16
Fam171a1
Rrp12
Nckap5
Pea15
Ramp2
Dnaja4
Shisa2
Fn3k
LOC103694506
C1qa
Asap1
Gfra2
Cdkn1a
Ephb3
Dusp1
Rasl11b
Scrn1
Fgfr2
LOC501396
Baiap2l2
Nav2
Bex3
Tbx19
Scap
Pdlim7
Ppp2r5a
Cdh2
Ccdc188
Mat2b
Lrrn1
Xylt1
Baiap2
Chgb
Nrap
Snapc5
LOC108350747
Kpna4
Ocln
Jaml
Tnc
Synpo
Asic2
Slc8a3
RGD1561796
Dcaf6
Uck2
Abcc8
Csrp2
Jup
Ago3
Phc1
Pdk1
Mtch2
Fscn1
Cryab
Plaur
Dkk3
LOC102551552
Mrpl41
Scarb2
Socs3
Dhrs3
LOC102550768
Osbpl3
Vash1
Fuz
Itm2a
Fkbp14
Esd
Egr2
Etnppl
Selk
Stxbp1
LOC102549805
Tpbg
Bace2
Crhr1
Cbln2
Dio3
Rdh12
Slc4a8
Scg3
Fhod1
Tyro3
Lancl2
Vwa1
Alg10
Hmga1
LOC102548022
Arhgef3
Sult1a1
LOC102554622
Phf12
Tnfaip6
Slc4a3
Sept6:
Tardbp
Mroh5
Eme2
Sh3bp1
RT1-M3-1
Gstt2
Samd1
Serpine2
Phlda2
Slc9a3r2
Kcnmb4
Srms
Mast3
Snrnp70
Hnrnpc
LOC103691231
Tnrc18
Gnb2
Ccdc71l
LOC102552849
Atp6v0e1
LOC108349564
Tgfb1i1
Pld2
S100a8
Foxj2
LOC108348193
Raver2
Doc2a
Mc4r
Lrrfip1
Endov
Klra1
Ncald
Caly
Htr1a
Inhbb
Wnt2
Notch1
Grm4
Trim3
Cry2
Sh3rf3
C2cd4c
Tbc1d10a
Lasp1
Nutm1
Igfbp4
Chchd1
Amph
Galr1
Rtbdn
Btf3l4
Ubtf
LOC102551251
Mchr1
Hrk
Slit3
Kcng2
Cdk5r1
Glul
Irgq
LOC108351788
Ndufs3
Klhl41
Dlx2
LOC108350681
Car2
Kcnc4
Ces1d
Grasp
Rac3
Pcsk6
Slc3a2
Mob1b
Knl1
Cobl
Efcab3
LOC108353239
Rab3a
LOC102547286
Eef2k
Rab15
Egr4
Ptch1
Tslp
Carmil2
Relb
Ccdc136
Ube2ql1
Sorbs2
Kcns1
LOC108351885
Evl
Foxj3
Gabbr2
Cspg5
LOC103690550
Rilpl1
Lrch1
Aacs
Ndrg1
Iqsec1
Usp46
Tmod1
Myo15a
LOC102557119
Ovol2
Otx1
Zfp777
Setbp1
Raph1
Spem1
Flrt1
Crip2
Carmil3
Plppr4
Aloxe3
LOC108353203
Adssl1
Trnt1
LOC108351469
LOC103692962
Vav3
Fam13b
Srpk1
Pik3r2
Tril
Stard5
Atxn10
RGD1562037
Stk25
Prmt8
Cdc42se2
Coro1a
Wdr17
Thrb
Mfsd4
LOC100359816
Kcna4
Serpine3
Igdcc4
Sesn1
Tstd3
Zfp709l1
Zadh2
Kcnj10
LOC102550762
Cipc
Dlg3
Brinp1
Pcdha4
Lrrc55
RGD1560608
Ctnnd2
Mark1
Fkbp1b
Sptssb
Enoph1
Slc16a9
Fcgr2a
Rhbdl3
Hn1
Nol6
Rgs7
C1qbp
Tex15
Ccl2
Htr1b
Nog
Hspb3
Chd4
Hmox1
Cluh
Plec
Kirrel3
Hmgcs2
LOC103692087
Fzd2
Ap2a1
Celf1
Kcns2
Trim62
Rnpep
Ldlrad4
Trim35
Plekha7
Fam81a
Nab2
Gprin1
Usp54
Olr1108
RGD1566083
Sept11:
F2rl2
Rbm3
Tubd1
LOC102546373
Nptx2
Rgmb
Lrrn2
Large1
Txnip
Ccsap
Bhlhe40
Gpam
Unkl
Slc47a1
Zbtb45
Coprs
Baz2a
LOC102553320
Tmsbl1
Fam43a
Socs2
LOC102547573
Tns2
Palmd
Rprml
LOC102554288
Rnf208
Caskin2
Hspa8
Nfic
Nrbp2
Cecr6
LOC103691599
Crmp1
Usp2
Klc2
Hsp90ab1

## Sheet: Male FC Enrichr_BioPlanet
Term	Overlap	P-value	Adjusted P-value	Odds Ratio	Combined Score	Genes
Neuronal system	41/283	1.83959e-11	1.86903e-08	3.80734	94.1133	KCNG1;ACHE;KCNG2;KCNG4;RAB3A;CHRNA4;STXBP1;KCNC4;RASGRF1;GRIK3;ADCY3;KCNA4;AP2A1;CAMKK1;NCALD;KCNV1;KCNV2;KCNMB4;KCNN1;GLUL;CACNG3;CACNG4;PRKCG;GABBR2;KCNH3;HSPA8;KCNH4;KCNJ10;ACTN2;GABRA5;KCNB1;ABCC8;KCNB2;GNG13;GJD2;KCNS1;DLG3;KCNS2;GNB2;KCNQ2;KCNQ5
Voltage-gated potassium channels	15/43	1.93367e-10	9.82306e-08	11.8098	264.144	KCNG1;KCNG2;KCNH3;KCNH4;KCNG4;KCNB1;KCNB2;KCNC4;KCNA4;KCNV1;KCNV2;KCNS1;KCNS2;KCNQ2;KCNQ5
BDNF signaling pathway	37/261	3.35029e-10	1.13463e-07	3.69793	80.6769	CDKN1A;IGSF3;FHL2;PLAT;PTGS2;STIP1;ZFP36;CDH2;DNAJB5;SERPINH1;SLIT3;UPP1;PHLDA2;CHGB;TMOD1;EGR1;HSPA8;EGR2;TMED9;EGR3;HSPA5;GADD45A;DUSP1;IGFBP4;LMO4;TPBG;FOS;PDIA4;DDIT3;ID2;MAFF;CDH11;TXNIP;FOSB;HYOU1;CALR;OSBPL1A
Potassium channels	21/99	1.6299e-09	4.13995e-07	5.96096	120.618	KCNG1;KCNG2;KCNH3;GABBR2;KCNH4;KCNG4;KCNJ10;ABCC8;KCNB1;KCNB2;KCNC4;KCNA4;KCNV1;KCNV2;KCNS1;KCNS2;GNB2;KCNQ2;KCNMB4;KCNN1;KCNQ5
TSH regulation of gene expression	16/97	4.8928e-06	0.000994218	4.34751	53.1602	EGR1;NOTCH1;DOCK3;RGS16;TNFAIP3;ADCY3;FOS;PTGS2;GFRA2;LOR;PDIA4;CAMKK2;ADAMTS1;TP53BP2;CCL2;NFKBIE
Regulation of NFAT transcription factors	1947-10-01	3.06706e-05	0.00502401	5.92112	61.5335	TLE4;EGR1;EGR2;EGR3;EGR4;FASLG;SLC3A2;FOS;PTGS2;GBP3
Transmission across chemical synapses	22/190	3.46143e-05	0.00502401	2.88903	29.674	PRKCG;HSPA8;ACHE;GABBR2;RAB3A;KCNJ10;ACTN2;CHRNA4;GABRA5;STXBP1;RASGRF1;GRIK3;ADCY3;AP2A1;CAMKK1;NCALD;GNG13;DLG3;GNB2;GLUL;CACNG3;CACNG4
Interleukin-5 regulation of apoptosis	18/144	6.44184e-05	0.00818114	3.14402	30.3401	EGR1;EGR2;EGR3;GADD45A;PLAT;FOS;PTGS2;HIF1A;FOSL2;RELB;MMP12;NFIL3;ID2;TRA2A;CCL2;UPP1;NFKBIE;SGK1
Glycosaminoglycan biosynthesis: heparan sulfate	2021-07-26	9.90281e-05	0.0102368	8.05131	74.2339	NDST1;EXTL2;EXTL1;B3GAT1;XYLT1;HS6ST1;HS3ST2
Calcium regulation in the cardiac cell	18/149	0.000100755	0.0102368	3.02322	27.8221	PRKCG;CHRM1;KCNB1;RGS16;ADCY3;ADRA1D;ARRB1;GNG13;GJD2;SLC8A3;PRKAR2B;GJB6;GNB2;PKIA;RGS20;CALR;CAMK1;RGS7
Prion diseases	1935-08-01	0.000111902	0.0103356	6.47983	58.9528	C1QB;C1QA;STIP1;EGR1;PRNP;NOTCH1;HSPA5;ELK1
Wnt signaling pathway	23/231	0.000235536	0.0199421	2.4372	20.3595	PRKCG;TLE4;WNT10B;FZD2;CTBP2;ROCK1;FBXW11;TSHZ1;FZD7;PPP2R5A;ARRB1;DKK3;BCL9;CCND2;RARA;CHP2;DACT2;RAC3;CTNNB1;SOX9;TBL1X;WNT2;MARK2
MAPK signaling pathway	28/314	0.000337094	0.0263452	2.16154	17.2818	RASGRF1;PLA2G3;ARRB1;FASLG;ELK1;CACNA1H;RELB;EEF2K;CHP2;RAC3;MAP3K6;CACNG3;MAP4K3;CACNG4;PRKCG;HSPA8;HSPA5;GADD45A;DUSP1;BDNF;FOS;DUSP7;TNFRSF1A;PPP5C;MRAS;RASA3;DDIT3;FGFR2
Myometrial relaxation and contraction pathways	17/155	0.000493455	0.0358108	2.7063	20.6059	PRKCG;RAMP2;IGFBP4;RGS16;ADCY3;ARRB1;FOS;ETS2;CRHR1;GNG13;CNN2;PRKAR2B;GNB2;PKIA;MAFF;RGS20;RGS7
G alpha (12/13) signaling events	1977-11-01	0.000532353	0.036058	3.65	27.5144	VAV3;ROCK1;GNB2;RASGRF1;ARHGEF3;ADRA1D;PIK3R2;ARHGEF2;KALRN;NGEF;GNG13
Oncostatin M	27/311	0.000645656	0.0409992	2.09678	15.4014	EPHB6;CDKN1A;RGS16;TNC;PLAT;HSPB3;PTGS2;HIF1A;ETS2;SYNE1;SOCS3;MT2A;CBS;HMOX1;CCL2;EPHB3;ANGPT2;HSPA5;FN1;PLAUR;LOR;FOSL2;CH25H;CDH11;S100A9;S100A8;CDK5R1
Prolactin regulation of apoptosis	14/118	0.000692278	0.0413738	2.95238	21.4801	EGR1;EGLN3;HSP90AB1;HSPA5;NOG;SHISA2;SOCS2;SOCS3;SPRED1;MAFF;HMOX1;SLC16A9;PHLDA2;GBP3
ATF2 transcription factor network	1959-09-01	0.00103987	0.0586946	3.93626	27.0369	HRK;ACHE;SOCS3;CSRP2;DUSP1;GADD45A;DDIT3;FOS;JDP2
Activation of chaperones by ATF6 alpha	2021-04-12	0.00139353	0.074517	10.8957	71.649	HSPA5;DDIT3;CALR;HSP90B1
Adipogenesis	14/133	0.00221619	0.107597	2.57819	15.7578	WNT10B;SREBF1;EGR2;CDKN1A;GADD45A;CELF1;HMGA1;NR2F1;HIF1A;SOCS3;DDIT3;RARA;CTNNB1;LPIN2
Nephrin interactions	2021-05-22	0.0023086	0.107597	6.41351	38.9372	KIRREL3;ACTN2;NCK2;PIK3R2;ACTN4
HIF-1 transcriptional activity in hypoxia	1966-09-01	0.00232986	0.107597	3.45159	20.9234	EGLN3;ID2;BHLHE40;HMOX1;FOS;HIF1A;NDRG1;ENG;MCL1
Axon guidance	26/325	0.00256687	0.113389	1.91406	11.4175	EPHB6;SEMA5A;HSP90AB1;ROCK1;CRMP1;AP2A1;CACNA1H;RND1;STIP1;ABLIM3;CHP2;NCK2;RAC3;SLIT3;EPHB1;EPHB3;CAP2;PRNP;RGMB;GFRA2;RGMA;DLG3;KCNQ2;EVL;NGEF;CDK5R1
AP-1 transcription factor network	1970-09-01	0.00350273	0.148282	3.22458	18.2325	EGR1;MT2A;DUSP1;CCL2;CTNNB1;FOSB;FOS;HIF1A;FOSL2
Neuroactive ligand-receptor interaction	22/272	0.00463741	0.188464	1.93303	10.3873	GABBR2;VIPR2;CHRM1;THRB;GABRA5;CHRNA4;GRIK3;HTR1A;OPRL1;HTR1B;ADRA1D;MCHR1;SSTR3;CRHR1;MC4R;GRM4;CCKBR;GALR1;GRM8;APLNR;NTSR1;F2RL2
Pathways in cancer	25/325	0.00508088	0.198545	1.83207	9.67748	RET;CDKN1A;HSP90AB1;CTBP2;PIK3R2;FASLG;PTGS2;HIF1A;HSP90B1;RASSF5;RAC3;WNT2;PRKCG;WNT10B;EGLN3;FZD2;JUP;FZD7;PTCH1;FN1;FOS;KITLG;RARA;CTNNB1;FGFR2
Circadian rhythm	1962-08-01	0.00565048	0.212625	3.23533	16.7461	PER2;SREBF1;FBXW11;CRY2;BHLHE40;TBL1X;HIF1A;NPAS2
Calcium/calmodulin-dependent protein kinase activation	2021-03-09	0.00586062	0.212657	10.8844	55.9404	CAMK1;CAMKK1;CAMKK2
Developmental biology	30/420	0.00661546	0.231769	1.69294	8.49576	SEMA5A;NOTCH1;HSP90AB1;ROCK1;CRMP1;AP2A1;PCSK6;CACNA1H;RND1;STIP1;CDH2;MED30;ABLIM3;BOC;NCK2;SLIT3;TBL1X;CAP2;WNT10B;SREBF1;PRNP;EGR2;RGMB;GFRA2;RGMA;DLG3;KCNQ2;CTNNB1;EVL;CDK5R1
ERBB1 downstream pathway	11/106	0.00701616	0.237614	2.53193	12.5572	EGR1;ZFP36;PPP5C;DUSP1;PPP2R2A;PIK3R2;FOS;BAIAP2;ELK1;F2RL2;PLD2
Activation of calcium-permeable kainate receptor	2021-03-10	0.00810038	0.262762	9.32899	44.927	DLG3;GRIK3;NCALD
GPCR ligand binding	29/410	0.0085315	0.262762	1.674	7.97494	RAMP2;CHRM1;VIPR2;OPRL1;ADRA1D;CXCL13;MCHR1;CRHR1;MC4R;PROKR2;GRM4;GALR1;GRM8;CCL2;WNT2;NTSR1;WNT10B;GABBR2;FZD2;FZD7;PTCH1;HTR1A;HTR1B;SSTR3;GNG13;CCKBR;GNB2;APLNR;F2RL2
Class C GPCRs (metabotropic glutamate and pheromone receptors)	2021-04-19	0.00853459	0.262762	5.80889	27.6714	GABBR2;GPRC5A;GRM4;GRM8
Class B GPCRs (secretin family receptors)	1995-10-01	0.00899389	0.268759	2.57095	12.1123	WNT10B;RAMP2;VIPR2;FZD2;FZD7;PTCH1;GNB2;WNT2;CRHR1;GNG13
Activation of kainate receptors upon glutamate binding	2021-05-30	0.009343	0.271214	4.35936	20.3718	DLG3;GNB2;GRIK3;NCALD;GNG13
Serotonin HTR1 group and FOS pathway	1932-05-01	0.0122834	0.336911	4.03602	17.7565	RASGRF1;HTR1A;HTR1B;FOS;ELK1
Oxidative stress-induced gene expression via Nrf2	2021-04-21	0.0122915	0.336911	5.12496	22.5439	MAFF;HMOX1;FOS;UGT1A6
Interleukin-6 signaling pathway	1971-08-01	0.012601	0.336911	2.77183	12.1239	SOCS3;LMO4;PIK3R2;FOS;ELK1;IL6R;HSP90B1;MCL1
Leukocyte transendothelial migration	11/117	0.0142159	0.360362	2.26787	9.64615	PRKCG;VAV3;OCLN;ROCK1;ACTN2;RASSF5;NCF4;CTNNB1;PIK3R2;ACTN4;MYL12A
Interleukin-2 signaling pathway	51/847	0.0148778	0.360362	1.41441	5.95168	EPHB6;MTCL1;MAST3;FASLG;ADRA1D;PCSK6;ELK1;ETS2;RBM3;MT2A;ZFP36;CCND2;FLOT1;UPP1;PDIA3;STARD5;DUSP1;TSC22D3;PLAUR;FOS;JOSD1;RAB33A;DUSP7;MMP16;ERF;EVL;SGK1;HDAC4;RGS16;CREM;PIK3R2;IQGAP2;ADD2;SOCS2;SOCS3;STIP1;TCOF1;NFIL3;CDK17;PTCH1;SORL1;FOSL2;PER2;UCK2;PKIA;ID2;NFIC;BHLHE40;PTPN4;DNAL4;LPIN2
Protein processing in the endoplasmic reticulum	14/166	0.0152085	0.360362	2.01495	8.43437	PDIA3;HSPA8;HSP90AB1;HSPA5;PDIA6;PDIA4;HSP90B1;DNAJB2;HSPH1;DDIT3;MAN1C1;HYOU1;CALR;CRYAB
Androgen receptor signaling, proteolysis, and transcription regulation	1988-09-01	0.0153315	0.360362	2.48752	10.3925	CDKN1A;ROCK1;ZMIZ1;TGFB1I1;FHL2;CTNNB1;PIK3R2;FOS;CALR
MAPK/TRK pathway	1934-05-01	0.0157942	0.360362	3.75728	15.5856	EGR1;RUSC1;FOS;ELK1;CDK5R1
N-cadherin signaling events	1934-05-01	0.0157942	0.360362	3.75728	15.5856	ROCK1;CDH2;JUP;CTNNB1;DAGLB
Regulation of transcription by NOTCH1 intracellular domain	1947-06-01	0.0165398	0.360362	3.19075	13.0884	HDAC4;TLE4;NOTCH1;TBL1X;MAML3;HIF1A
Hypoxia and p53 in the cardiovascular system	2021-04-23	0.0169659	0.360362	4.58501	18.691	CDKN1A;GADD45A;FHL2;HIF1A
EGFR1 pathway	13/152	0.017004	0.360362	2.04506	8.33218	CDKN1A;GADD45A;DUSP1;AMD1;PLAUR;FASLG;CORO1A;TCOF1;TXNIP;PHLDA2;YPEL5;CRYAB;TUBA8
Arrhythmogenic right ventricular cardiomyopathy (ARVC)	1975-08-01	0.0171596	0.360362	2.6058	10.5931	CDH2;JUP;ACTN2;CTNNB1;ACTN4;EMD;CACNG3;CACNG4
TGF-beta regulation of extracellular matrix	36/565	0.0173898	0.360362	1.49716	6.06632	DLX2;GYPC;TNFAIP6;TNC;CREM;TNFAIP3;IQGAP2;PTGS2;PCSK6;IFIT3;ETS2;CSRP2;CDH2;ADAMTS1;CBS;NCK2;SLIT3;NPTX2;CD34;TBC1D10A;EGR2;ANGPT2;JUP;FZD7;FN1;TNFRSF1A;UCK2;TSPAN13;STK25;ID2;FKBP1B;ARHGEF3;OSBPL1A;CRYAB;SCG2;CDK5R1
Ketone body metabolism	2021-02-05	0.0177343	0.360362	14.4983	58.4608	HMGCS2;ACAT1
Post-translational regulation of adherens junction stability and disassembly	1948-06-01	0.0182197	0.362965	3.11461	12.4748	RET;CDH2;JUP;BDNF;CABLES1;CTNNB1
Signaling by NGF	17/221	0.0186298	0.363997	1.82436	7.26643	PRKCG;VAV3;LINGO1;CDKN1A;RASGRF1;ADCY3;PIK3R2;AP2A1;PCSK6;ELK1;KALRN;DUSP7;PRKAR2B;ARHGEF3;ARHGEF2;DNAL4;NGEF
Integration of energy metabolism	11/125	0.0222243	0.426035	2.10783	8.02362	SYT5;KCNG2;PRKAB2;PRKAR2B;ABCC8;KCNB1;STXBP1;GNB2;ADCY3;CTNNB1;GNG13
Unfolded protein response	1979-08-01	0.0227978	0.427709	2.45848	9.29574	HSPA5;FKBP14;DDIT3;CCL2;HYOU1;CALR;PDIA6;HSP90B1
BMAL1-CLOCK/NPAS2 activates circadian expression	1938-05-01	0.0246858	0.427709	3.30116	12.2193	PER2;BHLHE40;CRY2;TBL1X;NPAS2
RAC1 activity regulation	1938-05-01	0.0246858	0.427709	3.30116	12.2193	VAV3;RASGRF1;ARHGEF2;KALRN;NGEF
Inhibition of activated T cell apoptosis by neuropeptides VIP and PACAP	2021-04-26	0.0258226	0.427709	3.95916	14.4767	EGR2;VIPR2;EGR3;PRKAR2B
Interleukin-9 regulation of target genes	2021-04-26	0.0258226	0.427709	3.95916	14.4767	SOCS2;SOCS3;MRAS;CCL2
Low-density lipoprotein (LDL) pathway during atherogenesis	2021-02-06	0.0258308	0.427709	10.8732	39.7543	CCL2;ACAT1
Arf6 vesicle-mediated transport	2021-03-15	0.026071	0.427709	5.44049	19.8411	PLAUR;KALRN;PLD2
Repression of pain sensation by the transcriptional regulator DREAM	2021-03-15	0.026071	0.427709	5.44049	19.8411	PRKAR2B;CREM;FOS
Heparan sulfate/heparin glycosaminoglycan (HS-GAG) metabolism	1952-06-01	0.0261004	0.427709	2.84318	10.3657	NDST1;B3GAT1;CSPG5;GPC4;HS6ST1;HS3ST2
Focal adhesion	17/233	0.0292331	0.45702	1.72192	6.08259	PRKCG;VAV3;SRMS;ROCK1;ACTN2;RASGRF1;STYK1;FN1;TNC;PIK3R2;ACTN4;ELK1;MYL12A;CCND2;PARVG;RAC3;CTNNB1
Cell cycle: G2/M checkpoint	2021-04-27	0.0292874	0.45702	3.78682	13.3697	CDKN1A;GADD45A;CHEK2;RASGRF1
Oxidative stress	2021-04-27	0.0292874	0.45702	3.78682	13.3697	GSTT2;HMOX1;FOS;UGT1A6
AMPK signaling	1968-07-01	0.0296883	0.45702	2.50227	8.80049	SREBF1;CDKN1A;PRKAB2;EEF2K;PIK3R2;CAMKK1;CAMKK2
Inhibitor of DNA binding (ID) signaling pathway	2021-03-16	0.0310603	0.471004	5.02173	17.4346	SREBF1;ID2;ELK1
Tight junction	11/133	0.0331248	0.490425	1.96879	6.70859	MAGI1;PRKCG;OCLN;MRAS;ACTN2;EPB41L3;CTNNB1;PPP2R2A;ACTN4;MYH4;MYL12A
Basal cell carcinoma	1955-06-01	0.0333064	0.490425	2.66869	9.07889	WNT10B;FZD2;FZD7;PTCH1;CTNNB1;WNT2
Spermatogenesis regulation by CREM	2021-02-07	0.0351195	0.509734	8.69807	29.1298	XPO1;CREM
Aldosterone-regulated sodium reabsorption	1942-05-01	0.0362781	0.511141	2.94366	9.76278	SLC9A3R2;PRKCG;PIK3R2;ATP1A1;SGK1
Adherens junction actin cytoskeletal organization	2021-04-29	0.0370048	0.511141	3.48351	11.4841	CDH2;JUP;CDH11;CTNNB1
Insulin signaling pathway	19/277	0.0381331	0.511141	1.61136	5.26377	EGR1;SREBF1;PRKAB2;ROCK1;STXBP1;PIK3R2;PYGM;FOS;ELK1;TNFRSF1A;SOCS2;SOCS3;PRKAR2B;FLOT1;NCK2;SGK1;MAP3K6;MAP4K3;F2RL2
Keratinocyte differentiation	1957-06-01	0.0387614	0.511141	2.56376	8.33308	PRKCG;FASLG;PLAT;FOS;ETS2;TNFRSF1A
Pathogenic Escherichia coli infection	1957-06-01	0.0387614	0.511141	2.56376	8.33308	OCLN;ROCK1;NCK2;CTNNB1;ARHGEF2;TUBA8
Interleukin-1 regulation of extracellular matrix	10/120	0.0392305	0.511141	1.98403	6.42489	MMP12;MT2A;ZFP36;TNFAIP6;TNFAIP3;CCL2;FOS;NFKBIE;PTGS2;FGFR2
Insulin secretion regulation by glucagon-like peptide-1	1943-05-01	0.0396194	0.511141	2.86605	9.25285	KCNG2;PRKAR2B;KCNB1;GNB2;GNG13
Chagas disease	9/104	0.0399656	0.511141	2.06683	6.65464	C1QB;C1QA;CCL2;PPP2R2A;PIK3R2;FASLG;CALR;FOS;TNFRSF1A
Glutamate binding and activation of AMPA receptors and synaptic plasticity	2021-04-30	0.0412605	0.511141	3.34936	10.6772	PRKCG;AP2A1;CACNG3;CACNG4
Heparan sulfate/heparin glycosaminoglycan (HS-GAG) biosynthesis	2021-04-30	0.0412605	0.511141	3.34936	10.6772	NDST1;GPC4;HS6ST1;HS3ST2
Signaling by NOTCH1	1973-07-01	0.0414418	0.511141	2.3121	7.36048	TLE4;HDAC4;NOTCH1;ARRB1;MAML3;TBL1X;HIF1A
Phosphatidylcholine biosynthesis	2021-03-18	0.0424187	0.511141	4.35171	13.7521	SLC44A5;ACHE;LPIN2
Transcriptional activity regulation by PML	2021-03-18	0.0424187	0.511141	4.35171	13.7521	RARA;FASLG;TNFRSF1A
Gastrin pathway	1944-05-01	0.0431417	0.511141	2.79241	8.7773	SREBF1;TNC;CTNNB1;FOS;PTGS2
FSH regulation of apoptosis	18/263	0.0434807	0.511141	1.60679	5.038	BCL11A;DUSP1;IGFBP4;BDNF;RGS16;CREM;MSMO1;CXCL13;ALG10;CH25H;GPRC5A;STK25;TYRO3;UPP1;SGK1;PPFIA4;PLA1A;CAP2
Rho GTPase cycle	10/123	0.0451897	0.511141	1.93105	5.98025	VAV3;FAM13B;STARD8;RASGRF1;ARHGEF3;RAC3;PIK3R2;ARHGEF2;KALRN;NGEF
Dissolution of fibrin clot	2021-02-08	0.0454798	0.511141	7.24801	22.3999	PLAUR;PLAT
Integration of provirus	2021-02-08	0.0454798	0.511141	7.24801	22.3999	HMGA1;LIG4
SREBP control of lipid biosynthesis	2021-02-08	0.0454798	0.511141	7.24801	22.3999	SREBF1;SCAP
Thyroxine biosynthesis	2021-02-08	0.0454798	0.511141	7.24801	22.3999	DIO2;DIO3
Inwardly rectifying potassium channels	1931-04-01	0.0457814	0.511141	3.22514	9.94593	GABBR2;KCNJ10;ABCC8;GNB2
G alpha (z) signaling events	1945-05-01	0.0468461	0.517344	2.72246	8.33314	PRKCG;GNB2;ADCY3;RGS20;GNG13
GABA biosynthesis, release, reuptake and degradation	2021-03-19	0.048772	0.527152	4.07951	12.3226	HSPA8;RAB3A;STXBP1
Gap junction assembly	2021-03-19	0.048772	0.527152	4.07951	12.3226	GJD2;GJD3;GJB6
Fc gamma receptor-mediated phagocytosis	1994-08-01	0.0552981	0.57137	2.02808	5.87132	PRKCG;VAV3;FCGR2A;AMPH;ASAP1;PIK3R2;WASF1;PLD2
Glucagon signaling in metabolic regulation	1933-04-01	0.0556153	0.57137	3.0024	8.67482	PRKAR2B;GNB2;ADCY3;GNG13
Bicarbonate transporters	2021-02-09	0.0567996	0.57137	6.21225	17.8181	SLC4A8;SLC4A3
Calcium-activated potassium channels	2021-02-09	0.0567996	0.57137	6.21225	17.8181	KCNMB4;KCNN1
Ketone body biosynthesis and degradation	2021-02-09	0.0567996	0.57137	6.21225	17.8181	HMGCS2;ACAT1
Pyrimidine salvage reactions	2021-02-09	0.0567996	0.57137	6.21225	17.8181	UCK2;UPP1
Sodium/calcium exchangers	2021-02-09	0.0567996	0.57137	6.21225	17.8181	SLC8A3;SLC24A4
G alpha (i) signaling events	14/199	0.057461	0.572357	1.65265	4.72103	GABBR2;HTR1A;OPRL1;ADCY3;HTR1B;CXCL13;MCHR1;SSTR3;GNG13;GALR1;GNB2;APLNR;RGS20;RGS7
Cell-cell communication	10/129	0.0588776	0.580773	1.83311	5.19191	KIRREL3;CDH2;JUP;ACTN2;CDH11;NCK2;CTNNB1;PIK3R2;ACTN4;PLEC
Cysteine and methionine metabolism	1934-04-01	0.0609248	0.595189	2.90217	8.12059	CBS;AMD1;MAT2B;ENOPH1
Nuclear beta-catenin signaling and target gene transcription regulation	1980-07-01	0.0624019	0.597325	2.08962	5.79694	TLE4;BCL9;CCND2;XPO1;ID2;CTNNB1;TBL1X
Presynaptic function of kainate receptors	2021-03-21	0.0627722	0.597325	3.62585	10.0372	GNB2;GRIK3;GNG13
Angiopoietin receptor Tie2-mediated signaling	1949-05-01	0.0634952	0.597325	2.47444	6.82153	CDKN1A;ANGPT2;FN1;ELK1;PLD2
FoxO family signaling	1949-05-01	0.0634952	0.597325	2.47444	6.82153	XPO1;GADD45A;CTNNB1;FASLG;SGK1
TGF-beta signaling pathway	13/185	0.065876	0.613702	1.64982	4.48747	TGFB1I1;NOG;PPP2R2A;PIK3R2;FOS;SMAD6;OCLN;DACT2;CTNNB1;FOSB;SIK1;PDK1;ENG
Wnt signaling pathway and pluripotency	1998-08-01	0.0673294	0.613702	1.93753	5.22777	WNT10B;CCND2;FZD2;CTBP2;FZD7;CTNNB1;PPP2R2A;WNT2
Aquaporin-mediated transport	1950-05-01	0.0681144	0.613702	2.41933	6.49969	PRKAR2B;GNB2;MYO5B;ADCY3;GNG13
Ganglio sphingolipid metabolism	2021-02-10	0.0689744	0.613702	5.43544	14.5345	ST3GAL5;ST8SIA5
ATM-dependent DNA damage response	1982-07-01	0.06939	0.613702	2.03368	5.42589	WNT10B;CDKN1A;CCND2;CTNNB1;FASLG;WNT2;PDK1
Regular glucocorticoid receptor pathway	1982-07-01	0.06939	0.613702	2.03368	5.42589	EGR1;CDKN1A;PPP5C;FOS;SGK1;FKBP5;CDK5R1
Endochondral ossification	1966-06-01	0.0700683	0.613702	2.17817	5.7902	HDAC4;ADAMTS1;PTCH1;SERPINH1;PLAT;SOX9
Semaphorin interactions	1966-06-01	0.0700683	0.613702	2.17817	5.7902	SEMA5A;HSP90AB1;ROCK1;CRMP1;RND1;CDK5R1
Adipocytokine signaling pathway	1967-06-01	0.0742414	0.620459	2.14235	5.57104	SOCS3;PRKAB2;NFKBIE;CAMKK1;TNFRSF1A;CAMKK2
TNF-alpha effects on cytokine activity, cell motility, and apoptosis	10/135	0.0750189	0.620459	1.74457	4.51846	NOTCH1;PDZD2;DBT;SAMD4A;TNFAIP3;CCL2;NFKBIE;CRHR1;RND1;RELB
Actin cytoskeleton regulation	15/226	0.0753496	0.620459	1.55216	4.01329	VAV3;CHRM1;ROCK1;ACTN2;FN1;PIK3R2;ACTN4;IQGAP2;BAIAP2;MYL12A;MRAS;RAC3;PIP4K2C;WASF1;FGFR2
Differentiation pathway in PC12 cells	1984-07-01	0.0768268	0.620459	1.98065	5.08275	EGR1;EGR2;EGR3;EGR4;ADCY3;FOS;ELK1
Melanogenesis	8/101	0.0773322	0.620459	1.87474	4.79866	PRKCG;WNT10B;KITLG;FZD2;FZD7;ADCY3;CTNNB1;WNT2
Activation of NMDA receptor upon glutamate binding and postsynaptic events	1937-04-01	0.0783866	0.620459	2.63792	6.71641	ACTN2;RASGRF1;ADCY3;CAMKK1
FRA pathway	1937-04-01	0.0783866	0.620459	2.63792	6.71641	PLAUR;CCL2;HMOX1;FOSL2
Interleukin-11 pathway	2021-03-23	0.0784066	0.620459	3.26293	8.30691	SOCS3;FOS;SCG2
Signaling by bone morphogenetic protein (BMP)	2021-03-23	0.0784066	0.620459	3.26293	8.30691	GREM2;NOG;SMAD6
Signaling events mediated by PRL	2021-03-23	0.0784066	0.620459	3.26293	8.30691	EGR1;CDKN1A;ROCK1
Fatty acid, triacylglycerol, and ketone body metabolism	12/173	0.0809011	0.620459	1.62603	4.08869	SREBF1;PRKAB2;MED30;GPAM;LPCAT4;ELOVL2;FHL2;HMGCS2;TBL1X;LPIN2;NPAS2;ACAT1
Acetylcholine neurotransmitter release cycle	2021-02-11	0.0819072	0.620459	4.83125	12.0886	RAB3A;STXBP1
Apoptotic cleavage of cell adhesion proteins	2021-02-11	0.0819072	0.620459	4.83125	12.0886	OCLN;CTNNB1
Attenuation of GPCR signaling	2021-02-11	0.0819072	0.620459	4.83125	12.0886	PRKAR2B;ARRB1
Erythropoietin-mediated neuroprotection through NF-kB	2021-02-11	0.0819072	0.620459	4.83125	12.0886	CDKN1A;HIF1A
Norepinephrine neurotransmitter release cycle	2021-02-11	0.0819072	0.620459	4.83125	12.0886	RAB3A;STXBP1
Purine ribonucleoside monophosphate biosynthesis	2021-02-11	0.0819072	0.620459	4.83125	12.0886	IMPDH2;ADSSL1
Sonic Hedgehog (SHH) receptor PTCH1 regulation of cell cycle	2021-02-11	0.0819072	0.620459	4.83125	12.0886	XPO1;PTCH1
GABA A and B receptor activation	1953-05-01	0.0830535	0.620459	2.26777	5.64281	GABBR2;KCNJ10;GABRA5;GNB2;ADCY3
Thrombin signaling through protease-activated receptors	1953-05-01	0.0830535	0.620459	2.26777	5.64281	ROCK1;GNB2;ARRB1;F2RL2;GNG13
Triglyceride biosynthesis	1938-04-01	0.0847043	0.623672	2.5602	6.32008	GPAM;LPCAT4;ELOVL2;LPIN2
Glycerophospholipid biosynthesis	1986-07-01	0.0847114	0.623672	1.93031	4.76497	SLC44A5;ACHE;GPAM;LPCAT4;PLA2G3;LPIN2;PLD2
Sulfur amino acid metabolism	2021-03-24	0.0867981	0.626693	3.10739	7.59498	CBS;MAT2B;ENOPH1
G alpha q pathway	1970-06-01	0.0875889	0.626693	2.04161	4.97152	PRKCG;RGS16;RGS20;ADRA1D;RGS7;PLD2
Hedgehog signaling pathway	1970-06-01	0.0875889	0.626693	2.04161	4.97152	WNT10B;FBXW11;PTCH1;BOC;SOX9;WNT2
Signaling events mediated by VEGFR1 and VEGFR2	1970-06-01	0.0875889	0.626693	2.04161	4.97152	HSP90AB1;ROCK1;FBXW11;NCK2;CTNNB1;CAMKK2
G13 signaling pathway	1939-04-01	0.0912622	0.634503	2.48692	5.95373	ROCK1;PIK3R2;IQGAP2;SH3RF1
Vitamin A and carotenoid metabolism	1939-04-01	0.0912622	0.634503	2.48692	5.95373	SULT1A1;RDH12;RARA;DHRS3
EGF/EGFR signaling pathway	10/141	0.0936761	0.634503	1.66414	3.94054	VAV3;ATXN2;IQSEC1;STXBP1;NCK2;FOSB;PIK3R2;AP2A1;FOS;ELK1
TAp63 pathway	1955-05-01	0.0938961	0.634503	2.17683	5.14943	CDKN1A;EGR2;GADD45A;CABLES1;DHRS3
BMP signaling and regulation	2021-02-12	0.0955076	0.634503	4.3479	10.2112	NOG;SMAD6
Beta-arrestins in GPCR desensitization	2021-02-12	0.0955076	0.634503	4.3479	10.2112	AP2A1;ARRB1
Dopamine neurotransmitter release cycle	2021-02-12	0.0955076	0.634503	4.3479	10.2112	RAB3A;STXBP1
Peptide hormone biosynthesis	2021-02-12	0.0955076	0.634503	4.3479	10.2112	INHBB;INHA
SRF and microRNAs in smooth muscle differentiation and proliferation	2021-02-12	0.0955076	0.634503	4.3479	10.2112	CCND2;ELK1
Serotonin receptors	2021-02-12	0.0955076	0.634503	4.3479	10.2112	HTR1A;HTR1B
Phosphoinositides and their downstream targets	2021-03-25	0.0955501	0.634503	2.96599	6.96445	AP2A1;ARHGEF2;GRASP
p75 neurotrophin receptor-mediated signaling	9/124	0.0970166	0.640058	1.70558	3.97891	RTN4R;VAV3;LINGO1;BDNF;RASGRF1;ARHGEF3;ARHGEF2;KALRN;NGEF
Interleukin-1 signaling pathway	9/125	0.100704	0.660101	1.69079	3.88133	ZFP36;DUSP1;PELI2;TNFAIP3;CCL2;PIK3R2;FOS;PTGS2;ELK1
Myc repressed pathway	1973-06-01	0.102159	0.664496	1.94988	4.44813	CDKN1A;GADD45A;DDIT3;ID2;HMGCS2;NDRG1
Fibroblast growth factor 1	2021-03-26	0.104645	0.664496	2.83688	6.40336	CDKN1A;PLAUR;PLAT
PGC-1a regulation	2021-03-26	0.104645	0.664496	2.83688	6.40336	CAMK1;CAMKK1;CAMKK2
RXR/VDR pathway	2021-03-26	0.104645	0.664496	2.83688	6.40336	SREBF1;THRB;RARA
Tetrasaccharide linker sequence formation in glycosaminoglycan biosynthesis	2021-03-26	0.104645	0.664496	2.83688	6.40336	B3GAT1;CSPG5;GPC4
Neural crest differentiation	1991-07-01	0.106357	0.667348	1.81493	4.06717	HDAC4;NOTCH1;CDH2;CTBP2;CTNNB1;SOX9;FGFR2
Adherens junction cell adhesion	1974-06-01	0.107281	0.667348	1.92111	4.2885	ACTN2;RAC3;CTNNB1;ACTN4;WASF1;BAIAP2
Death receptor signaling	2021-02-13	0.109692	0.667348	3.95243	8.73517	FASLG;TNFRSF1A
HIV life cycle early phase	2021-02-13	0.109692	0.667348	3.95243	8.73517	HMGA1;LIG4
MAP kinase downregulation by phosphorylation of MEK1 by Cdk5/p35	2021-02-13	0.109692	0.667348	3.95243	8.73517	EGR1;CDK5R1
N-glycan trimming in the ER and calnexin/calreticulin cycle	2021-02-13	0.109692	0.667348	3.95243	8.73517	PDIA3;CALR
NICD trafficking to the nucleus	2021-02-13	0.109692	0.667348	3.95243	8.73517	NOTCH1;MAML3
Amine ligand-binding G-protein coupled receptors	1942-04-01	0.112317	0.671257	2.29022	5.00742	CHRM1;HTR1A;HTR1B;ADRA1D
BMP receptor signaling	1942-04-01	0.112317	0.671257	2.29022	5.00742	NOG;RGMB;SMAD6;RGMA
Netrin-1 signaling	1942-04-01	0.112317	0.671257	2.29022	5.00742	ABLIM3;SLIT3;RGMB;RGMA
ADP signalling through P2Y purinoceptor 12	2021-03-27	0.114065	0.673778	2.71854	5.90191	GNB2;GRIK3;GNG13
RORA activates circadian expression	2021-03-27	0.114065	0.673778	2.71854	5.90191	SREBF1;TBL1X;NPAS2
T cell receptor regulation of apoptosis	33/603	0.117698	0.683096	1.26638	2.70959	CDKN1A;HSP90AB1;VIPR2;SERPINE2;RASGRF1;TNFAIP3;FASLG;SLC3A2;IQGAP2;ETS2;HSP90B1;RELB;CCND2;TP53BP2;MCL1;HTATIP2;GBP3;WNT10B;EGR1;GABBR2;HSPA8;EGR3;HSPA5;DUSP1;TSC22D3;FOS;TNFRSF1A;CH25H;PSPC1;DDIT3;PKIA;FOSB;NFKBIE
VEGF signaling pathway	1976-06-01	0.117913	0.683096	1.86602	3.9892	PRKCG;CHP2;RAC3;PLA2G3;PIK3R2;PTGS2
Phospholipid metabolism	13/205	0.120365	0.683096	1.4764	3.12587	SLC44A5;ACHE;PLA2G3;PIK3R2;SYNJ2;SGPP2;PLD2;ACER2;SMPD3;SPTLC2;GPAM;LPCAT4;LPIN2
Platelet activation, signaling and aggregation	13/205	0.120365	0.683096	1.4764	3.12587	PRKCG;VAV3;HSPA5;ACTN2;FN1;PIK3R2;ARRB1;ACTN4;GNG13;GNB2;SCG3;DAGLB;F2RL2
PERK-regulated gene expression	2021-03-28	0.123791	0.683096	2.60966	5.452	HSPA5;DDIT3;CCL2
Phosphatidic acid biosynthesis	2021-03-28	0.123791	0.683096	2.60966	5.452	GPAM;LPCAT4;PLD2
Ephrin receptor B forward pathway	1960-05-01	0.123942	0.683096	1.97841	4.13081	ROCK1;NCK2;EPHB1;KALRN;EPHB3
RAGE pathway	1960-05-01	0.123942	0.683096	1.97841	4.13081	ANGPT2;ID2;FN1;CCL2;SCAP
CARM1 transcriptional regulation by protein methylation	2021-02-14	0.124383	0.683096	3.62287	7.55148	PRKAR2B;RARA
MAP kinase inactivation of SMRT corepressor	2021-02-14	0.124383	0.683096	3.62287	7.55148	THRB;RARA
Polyamine metabolism	2021-02-14	0.124383	0.683096	3.62287	7.55148	AMD1;ENOPH1
Retrograde neurotrophin signaling	2021-02-14	0.124383	0.683096	3.62287	7.55148	AP2A1;DNAL4
T cell receptor/Ras pathway	2021-02-14	0.124383	0.683096	3.62287	7.55148	FOS;ELK1
Androgen receptor proteolysis and transcription regulation	1961-05-01	0.130429	0.692414	1.94298	3.95772	VAV3;ZMIZ1;TGFB1I1;FHL2;CTNNB1
Leptin signaling pathway	1961-05-01	0.130429	0.692414	1.94298	3.95772	SOCS2;SOCS3;KPNA4;PIK3R2;ELK1
Interleukin-4 regulation of apoptosis	16/267	0.132349	0.692414	1.39045	2.81193	TMOD1;HSPA8;CDKN1A;EGLN3;FN1;TNC;CREM;FOS;PTGS2;NPAS2;CH25H;NFIL3;TP53BP2;CCL2;UPP1;FKBP5
CDO in myogenesis	2021-03-29	0.133805	0.692414	2.50916	5.04685	CDH2;BOC;CTNNB1
Integrin beta-2 pathway	2021-03-29	0.133805	0.692414	2.50916	5.04685	FCGR2A;PLAUR;PLAT
Reelin signaling pathway	2021-03-29	0.133805	0.692414	2.50916	5.04685	NCK2;ARHGEF2;CDK5R1
T cell receptor calcium pathway	2021-03-29	0.133805	0.692414	2.50916	5.04685	FASLG;FOS;PTGS2
Hemostasis pathway	26/468	0.133945	0.692414	1.28497	2.5832	DOCK3;ARRB1;PIK3R2;PLAT;SLC3A2;KLC2;PRKAR2B;C1QBP;KCNMB4;PRKCG;VAV3;ANGPT2;HSPA5;ACTN2;FN1;PLAUR;CABLES1;PPP2R5A;ACTN4;GNG13;SLC8A3;GNB2;MAFF;SCG3;DAGLB;F2RL2
Integrin-linked kinase signaling	1945-04-01	0.135298	0.692414	2.12231	4.24521	XPO1;PARVG;NCK2;CTNNB1
RhoA signaling pathway	1945-04-01	0.135298	0.692414	2.12231	4.24521	ROCK1;FOS;F2RL2;PLD2
Lipid and lipoprotein metabolism	27/489	0.13532	0.692414	1.27675	2.55364	SLC44A5;ACHE;FHL2;PLA2G3;PIK3R2;MSMO1;NPAS2;ACAT1;PLD2;SMPD3;MED30;SPTLC2;HMGCS2;TBL1X;PLTP;SREBF1;PRKAB2;PHYH;STARD5;ELOVL2;SYNJ2;SGPP2;ACER2;CH25H;GPAM;LPCAT4;LPIN2
Fibrinolysis pathway	2021-02-15	0.139507	0.692414	3.34401	6.58649	PLAT;UBA1
Glycosphingolipid biosynthesis: ganglio series	2021-02-15	0.139507	0.692414	3.34401	6.58649	ST3GAL5;ST8SIA5
Interleukin-17 signaling pathway	2021-02-15	0.139507	0.692414	3.34401	6.58649	KITLG;CD34
Terpenoid backbone biosynthesis	2021-02-15	0.139507	0.692414	3.34401	6.58649	HMGCS2;ACAT1
Vascular smooth muscle contraction	8/116	0.13979	0.692414	1.61308	3.17393	PRKCG;RAMP2;ROCK1;NPR2;PLA2G3;KCNMB4;ADCY3;ADRA1D
Apoptosis modulation and signaling	1980-06-01	0.140671	0.692414	1.76479	3.46134	HRK;FASLG;HN1;FOS;TNFRSF1A;MCL1
Peptide G-protein coupled receptors	12/192	0.141833	0.692414	1.45293	2.83773	MC4R;PROKR2;CCKBR;GALR1;APLNR;OPRL1;CCL2;CXCL13;MCHR1;SSTR3;NTSR1;F2RL2
RhoA activity regulation	1946-04-01	0.143352	0.692414	2.07167	4.02412	VAV3;ARHGEF3;ARHGEF2;NGEF
Butanoate metabolism	2021-03-30	0.144087	0.692414	2.4161	4.68079	HMGCS2;AACS;ACAT1
Gap junction trafficking and regulation	2021-03-30	0.144087	0.692414	2.4161	4.68079	GJD2;GJD3;GJB6
MicroRNAs in muscle cell differentiation	2021-03-30	0.144087	0.692414	2.4161	4.68079	PRKCG;PRKAR2B;ID2
Nuclear events mediated by MAP kinases	2021-03-30	0.144087	0.692414	2.4161	4.68079	FOS;ELK1;DUSP7
Ovarian infertility genes	2021-03-30	0.144087	0.692414	2.4161	4.68079	EGR1;CCND2;INHA
Signaling pathway from G-protein families	2021-03-30	0.144087	0.692414	2.4161	4.68079	PRKAR2B;FOS;ELK1
NGF signaling via TRKA from the plasma membrane	9/136	0.146387	0.692414	1.54345	2.96574	PRKCG;CDKN1A;PRKAR2B;ADCY3;PIK3R2;AP2A1;ELK1;DNAL4;DUSP7
Senescence and autophagy	1999-07-01	0.146491	0.692414	1.65641	3.18163	CDKN1A;ING2;MAP1LC3B;FN1;HMGA1;PLAT;IL6R
Diabetes pathways	9/137	0.150988	0.692414	1.53131	2.89503	HSPA5;IGFBP4;FKBP14;DDIT3;CCL2;HYOU1;CALR;PDIA6;HSP90B1
Amino acid metabolism	12/195	0.153246	0.692414	1.42889	2.68018	CBS;AMD1;DBT;DIO2;DIO3;INHBB;MAT2B;INHA;GLUL;ENOPH1;AASS;ACAT1
Stathmin and breast cancer resistance to antimicrotubule agents	2021-03-31	0.15462	0.692414	2.32969	4.34902	HSPA5;PRKAR2B;TUBA8
Signaling by NOTCH	8/119	0.154645	0.692414	1.56924	2.92918	TLE4;HDAC4;NOTCH1;AGO3;ARRB1;MAML3;TBL1X;HIF1A
Amine-derived hormones	2021-02-16	0.155	0.692414	3.10499	5.78873	DIO2;DIO3
CD40L signaling pathway	2021-02-16	0.155	0.692414	3.10499	5.78873	DUSP1;TNFAIP3
CRMPs in Sema3A signaling	2021-02-16	0.155	0.692414	3.10499	5.78873	CRMP1;CDK5R1
GluR2-containing AMPA receptor trafficking	2021-02-16	0.155	0.692414	3.10499	5.78873	PRKCG;AP2A1
Glutamate neurotransmitter release cycle	2021-02-16	0.155	0.692414	3.10499	5.78873	RAB3A;STXBP1
Glyoxylate and dicarboxylate metabolism	2021-02-16	0.155	0.692414	3.10499	5.78873	MTHFD1L;MDH2
Rb tumor suppressor/checkpoint signaling in response to DNA damage	2021-02-16	0.155	0.692414	3.10499	5.78873	CDKN1A;RASGRF1
Selenium metabolism and selenoproteins	2021-02-16	0.155	0.692414	3.10499	5.78873	CREM;FOS
Serotonin receptor 2 and ELK-SRF/GATA4 signaling	2021-02-16	0.155	0.692414	3.10499	5.78873	RASGRF1;ELK1
Sonic Hedgehog (Shh) pathway	2021-02-16	0.155	0.692414	3.10499	5.78873	PRKAR2B;PTCH1
Response to elevated platelet cytosolic calcium	1983-06-01	0.158968	0.692414	1.69576	3.1186	PRKCG;HSPA5;ACTN2;FN1;SCG3;ACTN4
Activation of chaperones by IRE1 alpha	1948-04-01	0.160001	0.692414	1.9773	3.62355	HSPA5;FKBP14;HYOU1;PDIA6
Presenilin action in Notch and Wnt signaling	1948-04-01	0.160001	0.692414	1.9773	3.62355	NOTCH1;FBXW11;CTNNB1;FOS
T cell receptor signaling pathway	9/139	0.1604	0.692414	1.5076	2.75902	VAV3;CHP2;NCK2;PIK3R2;ASAP1;FOS;NFKBIE;ELK1;PDK1
Signaling by Robo receptor	1932-03-01	0.165384	0.692414	2.24923	4.04746	NCK2;EVL;CAP2
Sphingolipid de novo biosynthesis	1932-03-01	0.165384	0.692414	2.24923	4.04746	ACER2;SPTLC2;SGPP2
Syndecan 4 pathway	1932-03-01	0.165384	0.692414	2.24923	4.04746	FZD7;TNC;FN1
Interleukin-5 signaling pathway	1949-04-01	0.168579	0.692414	1.93326	3.44187	SPRED1;PIK3R2;FOS;ELK1
Acyl chain remodelling of phosphatidylglycerol	2021-02-17	0.170798	0.692414	2.89784	5.12127	LPCAT4;PLA2G3
Beta-catenin phosphorylation cascade	2021-02-17	0.170798	0.692414	2.89784	5.12127	PPP2R5A;CTNNB1
Branched-chain amino acid catabolism	2021-02-17	0.170798	0.692414	2.89784	5.12127	DBT;ACAT1
Cell to cell adhesion signaling	2021-02-17	0.170798	0.692414	2.89784	5.12127	ACTN2;CTNNB1
Complement activation, classical pathway	2021-02-17	0.170798	0.692414	2.89784	5.12127	C1QB;C1QA
Endocytotic role of NDK, phosphins and dynamin	2021-02-17	0.170798	0.692414	2.89784	5.12127	AP2A1;SYNJ2
Estrogen metabolism	2021-02-17	0.170798	0.692414	2.89784	5.12127	SULT1A1;UGT1A6
Inflammasomes	2021-02-17	0.170798	0.692414	2.89784	5.12127	HSP90AB1;TXNIP
Integrin beta-5 pathway	2021-02-17	0.170798	0.692414	2.89784	5.12127	FN1;PLAUR
Ion channel function in vascular endothelium	2021-02-17	0.170798	0.692414	2.89784	5.12127	KCNQ2;KCNQ5
SUMOylation by RanBP2 regulates transcriptional repression	2021-02-17	0.170798	0.692414	2.89784	5.12127	HDAC4;XPO1
C-Myb transcription factor network	1985-06-01	0.17171	0.692414	1.65266	2.9119	HSPA8;CDKN1A;KITLG;PTGS2;CD34;ETS2
MicroRNAs in cardiomyocyte hypertrophy	1985-06-01	0.17171	0.692414	1.65266	2.9119	HDAC4;FZD2;ROCK1;CTNNB1;PIK3R2;FGFR2
SIDS susceptibility pathways	1967-05-01	0.17235	0.692414	1.7544	3.08464	RET;VIPR2;CHRNA4;HTR1A;IL6R
Interleukin-4 signaling pathway	7/104	0.174723	0.692414	1.57062	2.74003	SOCS3;EGR2;NFIL3;HMGA1;PIK3R2;FOS;ELK1
Glucagon-type ligand receptors	1933-03-01	0.176361	0.692414	2.17415	3.77263	VIPR2;GNB2;GNG13
Type 2 diabetes mellitus	1950-04-01	0.177315	0.692414	1.89113	3.27133	SOCS2;SOCS3;ABCC8;PIK3R2
Non-class A, B, C GPCRs	1986-06-01	0.178235	0.692414	1.63191	2.81449	PROKR2;CCKBR;GRM8;ADRA1D;CELSR1;NTSR1
CD8/T cell receptor downstream pathway	1968-05-01	0.179794	0.692414	1.72646	2.96251	EGR1;EGR4;FASLG;FOS;ELK1
Bone remodeling	2021-02-18	0.186846	0.692414	2.71658	4.55699	FOS;FOSL2
Effect of METS on macrophage differentiation	2021-02-18	0.186846	0.692414	2.71658	4.55699	FOS;ETS2
PKA activation in glucagon signaling	2021-02-18	0.186846	0.692414	2.71658	4.55699	PRKAR2B;ADCY3
Pertussis toxin-insensitive CCR5 signaling in macrophage	2021-02-18	0.186846	0.692414	2.71658	4.55699	CCL2;FOS
Serotonin receptor 4/6/7 and NR3C signaling	2021-02-18	0.186846	0.692414	2.71658	4.55699	EGR1;ELK1
TNFR2 signaling pathway	2021-02-18	0.186846	0.692414	2.71658	4.55699	DUSP1;TNFAIP3
Tie2 signaling	2021-02-18	0.186846	0.692414	2.71658	4.55699	ANGPT2;PIK3R2
NFAT involvement in hypertrophy of the heart	1969-05-01	0.187356	0.692414	1.6994	2.84606	PRKAR2B;CALR;CAMK1;CAMKK1;CAMKK2
EPO receptor signaling	1934-03-01	0.187532	0.692414	2.1039	3.52152	FOS;ELK1;PDK1
Ephrin receptor A forward pathway	1934-03-01	0.187532	0.692414	2.1039	3.52152	VAV3;ROCK1;NGEF
HIF-2-alpha transcription factor network	1934-03-01	0.187532	0.692414	2.1039	3.52152	EGLN3;BHLHE40;ELK1
Monoamine transport	1934-03-01	0.187532	0.692414	2.1039	3.52152	ACHE;TGFB1I1;AMPH
Signal transduction	51/1020	0.190042	0.692414	1.15092	1.91112	CDKN1A;CHRM1;FAM13B;ARRB1;AP2A1;ADRA1D;CXCL13;ELK1;MC4R;GRM4;EEF2K;GRM8;NCK2;ATP6V0E1;NOG;DUSP7;GREM2;CCKBR;ARHGEF3;APLNR;ARHGEF2;MAML3;DAGLB;NGEF;HDAC4;NOTCH1;OPRL1;ADCY3;KALRN;MCHR1;HIF1A;CRHR1;GALR1;CCL2;NTSR1;LINGO1;GABBR2;FZD2;FZD7;FN1;HTR1A;HTR1B;GNG13;MOB1B;KITLG;AGO3;GNB2;CTNNB1;DNAL4;F2RL2;FGFR2
MicroRNA regulation of DNA damage response	1970-05-01	0.19503	0.692414	1.67316	2.73496	CDKN1A;CCND2;GADD45A;CHEK2;SESN1
Nucleotide metabolism	1970-05-01	0.19503	0.692414	1.67316	2.73496	UCK2;GDA;IMPDH2;ADSSL1;UPP1
Apoptotic execution phase	1952-04-01	0.195226	0.692414	1.81214	2.96031	OCLN;ROCK1;CTNNB1;PLEC
Drug metabolism: other enzymes	1952-04-01	0.195226	0.692414	1.81214	2.96031	UCK2;IMPDH2;UPP1;UGT1A6
Interleukin-2 receptor beta chain in T cell activation	1952-04-01	0.195226	0.692414	1.81214	2.96031	SOCS3;CCND2;FASLG;FOS
Pyruvate metabolism	1952-04-01	0.195226	0.692414	1.81214	2.96031	MDH2;ACSS1;PDK1;ACAT1
Taste transduction	1952-04-01	0.195226	0.692414	1.81214	2.96031	GRM4;KCNB1;ASIC2;GNG13
Prostate cancer	1989-06-01	0.198386	0.692414	1.57268	2.54387	CDKN1A;HSP90AB1;CTNNB1;PIK3R2;FGFR2;HSP90B1
Ether lipid metabolism	1935-03-01	0.19888	0.692414	2.03805	3.29156	LPCAT4;PLA2G3;PLD2
Gastrin-CREB signaling pathway via PKC and MAPK	12/206	0.198913	0.692414	1.34709	2.17539	PROKR2;CHRM1;CCKBR;GNB2;PIK3R2;ADRA1D;DAGLB;KALRN;MCHR1;NTSR1;F2RL2;GNG13
2-LTR circle formation	2021-01-05	0.2017	0.692414	5.4304	8.69392	LIG4
AMPK inhibition of chREBP transcriptional activation activity	2021-01-05	0.2017	0.692414	5.4304	8.69392	PRKAB2
APOBEC3G-mediated resistance to HIV-1 infection	2021-01-05	0.2017	0.692414	5.4304	8.69392	HMGA1
Blockade of neurotransmitter release by botulinum toxin	2021-01-05	0.2017	0.692414	5.4304	8.69392	CHRM1
CREB phosphorylation through the activation of adenylate cyclase	2021-01-05	0.2017	0.692414	5.4304	8.69392	ADCY3
Disinhibition of SNARE formation	2021-01-05	0.2017	0.692414	5.4304	8.69392	PRKCG
Electric transmission across gap junctions	2021-01-05	0.2017	0.692414	5.4304	8.69392	GJD2
FOSB gene expression and drug abuse	2021-01-05	0.2017	0.692414	5.4304	8.69392	FOSB
FasL/CD95L signaling	2021-01-05	0.2017	0.692414	5.4304	8.69392	FASLG
Folate-alcohol and cancer pathway	2021-01-05	0.2017	0.692414	5.4304	8.69392	CBS
G-protein signaling through tubby proteins	2021-01-05	0.2017	0.692414	5.4304	8.69392	CHRM1
Heme degradation	2021-01-05	0.2017	0.692414	5.4304	8.69392	HMOX1
Maturation of Notch precursor via proteolytic cleavage	2021-01-05	0.2017	0.692414	5.4304	8.69392	NOTCH1
Muscarinic acetylcholine receptors	2021-01-05	0.2017	0.692414	5.4304	8.69392	CHRM1
N-glycan trimming and elongation in the cis-Golgi	2021-01-05	0.2017	0.692414	5.4304	8.69392	MAN1C1
NOSTRIN-mediated endothelial NOS trafficking	2021-01-05	0.2017	0.692414	5.4304	8.69392	NOSTRIN
Polo-like kinase 3 (PLK3) pathway	2021-01-05	0.2017	0.692414	5.4304	8.69392	CHEK2
Cell cycle progression regulation by PLK3	2021-02-19	0.20309	0.692414	2.55665	4.07557	CHEK2;RASGRF1
Hypoxic and oxygen homeostasis regulation of HIF-1-alpha	2021-02-19	0.20309	0.692414	2.55665	4.07557	EGLN3;HIF1A
Ras activation upon calcium influx through NMDA receptor	2021-02-19	0.20309	0.692414	2.55665	4.07557	ACTN2;RASGRF1
STAT3 pathway	2021-02-19	0.20309	0.692414	2.55665	4.07557	RAC3;IL6R
TP53 network	2021-02-19	0.20309	0.692414	2.55665	4.07557	CDKN1A;GADD45A
Glycogen metabolism	1936-03-01	0.210386	0.711186	1.97619	3.0805	PPP2R5A;PPP2R2A;PYGM
Neurotransmitter release cycle	1936-03-01	0.210386	0.711186	1.97619	3.0805	HSPA8;RAB3A;STXBP1
Leishmaniasis	1972-05-01	0.210696	0.711186	1.62305	2.52764	FCGR2A;NCF4;FOS;PTGS2;ELK1
Phospholipase C-mediated cascade	1954-04-01	0.213663	0.716439	1.73948	2.68463	PRKCG;PRKAR2B;ADCY3;FGFR2
RANKL signaling pathway	1954-04-01	0.213663	0.716439	1.73948	2.68463	FHL2;PIK3R2;FOS;RELB
Estrogen receptor signaling pathway	2021-02-20	0.219482	0.7184	2.41449	3.66153	FOS;ELK1
Golgi-associated vesicle biogenesis	2021-02-20	0.219482	0.7184	2.41449	3.66153	HSPA8;ARRB1
Nerve growth factor (NGF) pathway	2021-02-20	0.219482	0.7184	2.41449	3.66153	FOS;ELK1
RNA polymerase III abortive and retractive initiation	2021-02-20	0.219482	0.7184	2.41449	3.66153	NFIC;LZTS1
Signaling by Hippo	2021-02-20	0.219482	0.7184	2.41449	3.66153	MOB1B;WWC1
ALK in cardiac myocytes	1937-03-01	0.222033	0.7184	1.91796	2.8864	NOG;CTNNB1;SMAD6
Vibrio cholerae infection	1955-04-01	0.223056	0.7184	1.70528	2.55848	PRKCG;ATP6V0E1;ADCY3;PDIA4
Gastric acid secretion	1974-05-01	0.226749	0.7184	1.57584	2.33841	PRKCG;KCNJ10;CCKBR;ADCY3;ATP1A1
RANKL regulation of apoptosis and immune response	1974-05-01	0.226749	0.7184	1.57584	2.33841	EGR1;CCND2;TXNIP;CCL2;RELB
Wnt/calcium/cyclic GMP pathway	1974-05-01	0.226749	0.7184	1.57584	2.33841	PRKCG;WNT10B;FZD2;FZD7;WNT2
Class A GPCRs (rhodopsin-like)	14/253	0.227088	0.7184	1.2756	1.89096	CHRM1;GPR12;HTR1A;OPRL1;HTR1B;ADRA1D;MCHR1;SSTR3;MC4R;CCKBR;GALR1;APLNR;NTSR1;F2RL2
mTOR signaling pathway	7/113	0.230694	0.7184	1.43659	2.10699	SREBF1;EEF2K;FBXW11;PIK3R2;SGK1;HIF1A;PLD2
ERBB signaling pathway	1994-06-01	0.23369	0.7184	1.48294	2.15583	PRKCG;CDKN1A;NCK2;PIK3R2;ELK1;PDK1
Cyclin D-associated events in G1	1938-03-01	0.233804	0.7184	1.86307	2.70754	CDKN1A;CCND2;PPP2R2A
EGFR interaction with phospholipase C-gamma	1938-03-01	0.233804	0.7184	1.86307	2.70754	PRKCG;PRKAR2B;ADCY3
Nuclear receptors	1938-03-01	0.233804	0.7184	1.86307	2.70754	THRB;NR2F1;RARA
Signaling events mediated by HDAC class II	1938-03-01	0.233804	0.7184	1.86307	2.70754	HDAC4;XPO1;BCOR
Striated muscle contraction	1938-03-01	0.233804	0.7184	1.86307	2.70754	TMOD1;ACTN2;ACTN4
Prolactin activation of MAPK signaling	1975-05-01	0.234907	0.7184	1.55325	2.24998	SOCS2;SOCS3;PIK3R2;FOS;ELK1
ChREBP regulation by carbohydrates and cAMP	2021-02-21	0.235978	0.7184	2.28729	3.30288	PRKAB2;PRKAR2B
E-cadherin keratinocyte pathway	2021-02-21	0.235978	0.7184	2.28729	3.30288	JUP;CTNNB1
IGF1 signaling pathway	2021-02-21	0.235978	0.7184	2.28729	3.30288	FOS;ELK1
Prion pathway	2021-02-21	0.235978	0.7184	2.28729	3.30288	PRNP;HSPA5
Alternative NF-kappaB pathway	2021-01-06	0.236874	0.7184	4.34409	6.25648	RELB
FGFR2b ligand binding and activation	2021-01-06	0.236874	0.7184	4.34409	6.25648	FGFR2
MSP/RON receptor signaling pathway	2021-01-06	0.236874	0.7184	4.34409	6.25648	CCL2
Methionine salvage pathway	2021-01-06	0.236874	0.7184	4.34409	6.25648	ENOPH1
Neurotransmitter clearance in the synaptic cleft	2021-01-06	0.236874	0.7184	4.34409	6.25648	ACHE
Pre-NOTCH Processing in the endoplasmic reticulum	2021-01-06	0.236874	0.7184	4.34409	6.25648	NOTCH1
Pregnenolone biosynthesis	2021-01-06	0.236874	0.7184	4.34409	6.25648	STARD5
Proteolysis and signaling pathway of Notch	2021-01-06	0.236874	0.7184	4.34409	6.25648	NOTCH1
Small interfering RNA (siRNA) biogenesis	2021-01-06	0.236874	0.7184	4.34409	6.25648	AGO3
Mechanism of gene regulation by peroxisome proliferators via PPAR-alpha	1957-04-01	0.242149	0.732214	1.64076	2.32692	DUSP1;PRKAR2B;NR2F1;PTGS2
Transcriptional regulation of white adipocyte differentiation	1977-05-01	0.25146	0.758111	1.50994	2.08443	SREBF1;WNT10B;EGR2;MED30;TBL1X
Glycosaminoglycan biosynthesis: chondroitin sulfate	2021-02-22	0.252536	0.759103	2.17281	2.99022	B3GAT1;XYLT1
Fc epsilon receptor I signaling pathway	1979-05-01	0.268293	0.766024	1.46898	1.9327	VAV3;RAC3;PLA2G3;PIK3R2;PDK1
Glycerophospholipid metabolism	1979-05-01	0.268293	0.766024	1.46898	1.9327	ACHE;GPAM;LPCAT4;PLA2G3;PLD2
Angiogenesis	2021-02-23	0.26912	0.766024	2.06923	2.71607	HIF1A;FGFR2
Cyclins and cell cycle regulation	2021-02-23	0.26912	0.766024	2.06923	2.71607	CDKN1A;CCND2
Incretin biosynthesis, secretion, and inactivation	2021-02-23	0.26912	0.766024	2.06923	2.71607	CTNNB1;GNG13
RNA polymerase III transcription termination	2021-02-23	0.26912	0.766024	2.06923	2.71607	NFIC;LZTS1
Rho cell motility signaling pathway	2021-02-23	0.26912	0.766024	2.06923	2.71607	ROCK1;BAIAP2
Signaling events mediated by the hedgehog family	2021-02-23	0.26912	0.766024	2.06923	2.71607	PTCH1;BOC
Alpha-M beta-2 integrin signaling	1941-03-01	0.269697	0.766024	1.71571	2.24836	ROCK1;PLAUR;PLAT
Acetylcholine biosynthesis	2021-01-07	0.2705	0.766024	3.61989	4.73295	ACHE
Anandamide metabolism	2021-01-07	0.2705	0.766024	3.61989	4.73295	PLD2
Arylamine metabolism	2021-01-07	0.2705	0.766024	3.61989	4.73295	SULT1A1
Attachment of GPI anchor to uPAR	2021-01-07	0.2705	0.766024	3.61989	4.73295	PLAUR
Gene expression regulation in late stage pancreatic bud precursor cells	2021-01-07	0.2705	0.766024	3.61989	4.73295	NOTCH1
Highly sodium permeable acetylcholine nicotinic receptors	2021-01-07	0.2705	0.766024	3.61989	4.73295	CHRNA4
Nef-mediated CD8 downregulation	2021-01-07	0.2705	0.766024	3.61989	4.73295	AP2A1
NrCAM interactions	2021-01-07	0.2705	0.766024	3.61989	4.73295	DLG3
Phase I of biological oxidations: non-cytochrome P450 enzymes	2021-01-07	0.2705	0.766024	3.61989	4.73295	ESD
Phosphatidylglycerol biosynthesis	2021-01-07	0.2705	0.766024	3.61989	4.73295	PLD2
Post-transcriptional silencing by small RNAs	2021-01-07	0.2705	0.766024	3.61989	4.73295	AGO3
Granule cell survival pathway	1999-06-01	0.270753	0.766024	1.40284	1.83288	SMPD3;KCNV1;KCNV2;KCNT2;ADCY3;FOS
Selenium pathway	1960-04-01	0.271426	0.766024	1.55261	2.02471	CBS;CCL2;PLAT;PTGS2
Endocytosis	11/201	0.273076	0.768547	1.25964	1.63502	RET;HSPA8;IQSEC1;PSD3;AP2A1;ARRB1;ASAP1;SMAD6;SMAP1;FGFR2;PLD2
Opioid signaling	1980-05-01	0.276802	0.770646	1.44932	1.86158	PRKCG;PRKAR2B;GNB2;ADCY3;GNG13
FGF signaling pathway	1961-04-01	0.28132	0.770646	1.5253	1.93447	CDH2;PLAUR;FOS;FGFR2
TWEAK signaling pathway	1942-03-01	0.281804	0.770646	1.67163	2.1172	CCL2;CTNNB1;RELB
Urokinase-type plasminogen activator (uPA) and uPAR-mediated signaling	1942-03-01	0.281804	0.770646	1.67163	2.1172	MMP12;FN1;PLAUR
Notch signaling pathway	7/121	0.284768	0.770646	1.33521	1.67713	CDKN1A;NOTCH1;CTBP2;PIK3R2;MAML3;HIF1A;MARK2
Antigen processing and presentation	1981-05-01	0.285364	0.770646	1.43017	1.79342	PDIA3;HSPA8;HSP90AB1;HSPA5;CALR
Cholesterol biosynthesis	2021-02-24	0.285695	0.770646	1.97507	2.47444	SREBF1;MSMO1
Dorso-ventral axis formation	2021-02-24	0.285695	0.770646	1.97507	2.47444	NOTCH1;ETS2
Endogenous Toll-like receptor signaling	2021-02-24	0.285695	0.770646	1.97507	2.47444	S100A9;S100A8
Lysosome vesicle biogenesis	2021-02-24	0.285695	0.770646	1.97507	2.47444	HSPA8;ARRB1
NF-kappaB signaling pathway	2021-02-24	0.285695	0.770646	1.97507	2.47444	TNFAIP3;TNFRSF1A
SREBP signaling	2021-02-24	0.285695	0.770646	1.97507	2.47444	SREBF1;SCAP
TNF-alpha signaling pathway	6/101	0.285966	0.770646	1.37316	1.71903	FBXW11;TNFAIP3;NFKBIE;GLUL;MAP4K3;TNFRSF1A
Colorectal cancer	1962-04-01	0.291269	0.770646	1.49892	1.84893	RAC3;CTNNB1;PIK3R2;FOS
Signaling events mediated by focal adhesion kinase	1962-04-01	0.291269	0.770646	1.49892	1.84893	ACTN2;NCK2;ASAP1;ACTN4
Signaling by PDGF	7/122	0.291741	0.770646	1.32353	1.63044	PRKCG;CDKN1A;PRKAR2B;NCK2;ADCY3;PLAT;PIK3R2
Beta-3 integrin cell surface interactions	1943-03-01	0.293956	0.770646	1.62976	1.99535	TNC;FN1;PLAUR
PI3K class IB pathway in neutrophils	1943-03-01	0.293956	0.770646	1.62976	1.99535	PRKCG;RAC3;PDK1
Platelet homeostasis	1982-05-01	0.293974	0.770646	1.41152	1.72807	SLC8A3;GNB2;PPP2R5A;KCNMB4;GNG13
Alpha-9 beta-1 integrin pathway	2021-02-25	0.302229	0.770646	1.8891	2.26044	TNC;FN1
Cellular response to hypoxia	2021-02-25	0.302229	0.770646	1.8891	2.26044	EGLN3;HIF1A
Ck1/Cdk5 regulation by type 1 glutamate receptors	2021-02-25	0.302229	0.770646	1.8891	2.26044	PRKAR2B;CDK5R1
Corticotropin releasing hormone pathway	2021-02-25	0.302229	0.770646	1.8891	2.26044	FOS;CRHR1
Ghrelin pathway	2021-02-25	0.302229	0.770646	1.8891	2.26044	SREBF1;ACAT1
TPO signaling pathway	2021-02-25	0.302229	0.770646	1.8891	2.26044	FOS;ELK1
Bystander B cell activation	2021-01-08	0.302645	0.770646	3.1026	3.7082	FASLG
CHL1 interactions	2021-01-08	0.302645	0.770646	3.1026	3.7082	STIP1
Chromatin remodeling by nuclear receptors to facilitate initiation of transcription in carcinoma cells	2021-01-08	0.302645	0.770646	3.1026	3.7082	RARA
Cross-presentation of particulate exogenous antigens (phagosomes)	2021-01-08	0.302645	0.770646	3.1026	3.7082	NCF4
Import of palmitoyl-CoA into the mitochondrial matrix	2021-01-08	0.302645	0.770646	3.1026	3.7082	PRKAB2
Lysine catabolism	2021-01-08	0.302645	0.770646	3.1026	3.7082	AASS
Mechanism of acetaminophen activity and toxicity	2021-01-08	0.302645	0.770646	3.1026	3.7082	PTGS2
S6K1 signaling	2021-01-08	0.302645	0.770646	3.1026	3.7082	EEF2K
Sema4D-mediated inhibition of cell attachment and migration	2021-01-08	0.302645	0.770646	3.1026	3.7082	RND1
Stabilization of mRNA by HuR	2021-01-08	0.302645	0.770646	3.1026	3.7082	XPO1
Support of platelet aggregation by Eph kinases and ephrins	2021-01-08	0.302645	0.770646	3.1026	3.7082	EPHB1
TSP1-induced apoptosis in microvascular endothelial cell	2021-01-08	0.302645	0.770646	3.1026	3.7082	FOS
Transcription factor regulation of microRNAs related to cardiac hypertrophy	2021-01-08	0.302645	0.770646	3.1026	3.7082	RASGRF1
G-protein-mediated events	1944-03-01	0.30614	0.771808	1.58992	1.88201	PRKCG;PRKAR2B;ADCY3
Heart development	1944-03-01	0.30614	0.771808	1.58992	1.88201	NOTCH1;BHLHE40;CTNNB1
NCAM1 interactions	1944-03-01	0.30614	0.771808	1.58992	1.88201	PRNP;GFRA2;CACNA1H
Valine, leucine and isoleucine degradation	1944-03-01	0.30614	0.771808	1.58992	1.88201	DBT;HMGCS2;ACAT1
Angiotensin II-stimulated signaling through G-proteins and beta-arrestin	1964-04-01	0.311296	0.780994	1.4488	1.69077	PRKCG;EGR1;ARRB1;ELK1
Cell junction organization	1984-05-01	0.311321	0.780994	1.37564	1.60528	CDH2;JUP;CDH11;CTNNB1;PLEC
G alpha (s) signaling events	7/125	0.312877	0.782963	1.28968	1.49853	MC4R;RAMP2;VIPR2;GNB2;ADCY3;CRHR1;GNG13
RNA polymerase III transcription	1945-03-01	0.318343	0.785429	1.55199	1.77644	SNAPC5;NFIC;LZTS1
Wnt interactions in lipid metabolism and immune response	1945-03-01	0.318343	0.785429	1.55199	1.77644	DUSP1;CREM;FOS
Acyl chain remodelling of phosphatidylcholine	2021-02-26	0.318694	0.785429	1.8103	2.07011	LPCAT4;PLA2G3
Segmentation clock	2021-02-26	0.318694	0.785429	1.8103	2.07011	NOTCH1;CTNNB1
Selenoamino acid metabolism	2021-02-26	0.318694	0.785429	1.8103	2.07011	CBS;MAT2B
Asparagine N-linked glycosylation	1985-05-01	0.320047	0.785429	1.35838	1.54758	PDIA3;DPM1;MAN1C1;CALR;ALG10
Myc active pathway	1985-05-01	0.320047	0.785429	1.35838	1.54758	CCND2;GPAM;ID2;UBTF;HMGA1
TGF-beta regulation of skeletal system development	1985-05-01	0.320047	0.785429	1.35838	1.54758	ROCK1;ID2;NOG;INHBB;SMAD6
LPA receptor mediated events	1965-04-01	0.321359	0.786749	1.42498	1.61763	SLC9A3R2;ADCY3;FOS;PLD2
Abl role in Robo-Slit signaling	2021-01-09	0.333376	0.793533	2.71463	2.98198	CAP2
Activation of pro-caspase 8	2021-01-09	0.333376	0.793533	2.71463	2.98198	FASLG
Adrenoceptors	2021-01-09	0.333376	0.793533	2.71463	2.98198	ADRA1D
Axonogenesis regulation by p75 neurotrophin receptor	2021-01-09	0.333376	0.793533	2.71463	2.98198	LINGO1
G2/M DNA damage checkpoint	2021-01-09	0.333376	0.793533	2.71463	2.98198	CHEK2
Gene expression regulation by hypoxia-inducible factor	2021-01-09	0.333376	0.793533	2.71463	2.98198	HIF1A
HIV-induced T cell apoptosis	2021-01-09	0.333376	0.793533	2.71463	2.98198	FASLG
MAP kinase pathway regulation through dual specificity phosphatases	2021-01-09	0.333376	0.793533	2.71463	2.98198	DUSP1
Nef-mediated CD4 downregulation	2021-01-09	0.333376	0.793533	2.71463	2.98198	AP2A1
Type I hemidesmosome assembly	2021-01-09	0.333376	0.793533	2.71463	2.98198	PLEC
BAD phosphorylation regulation	2021-02-27	0.335065	0.793533	1.73779	1.90016	KITLG;PRKAR2B
FSH signaling pathway	2021-02-27	0.335065	0.793533	1.73779	1.90016	BDNF;SGK1
Proteins and DNA sequences in cardicac structures	2021-02-27	0.335065	0.793533	1.73779	1.90016	NOTCH1;SMAD6
TWEAK regulation of gene expression	2021-02-27	0.335065	0.793533	1.73779	1.90016	MMP16;CCL2
PDGFB signaling pathway	7/129	0.341465	0.804245	1.24713	1.34005	SLC9A3R2;NCK2;PIK3R2;ACTN4;FOS;BAIAP2;ELK1
G alpha 13 pathway	1967-04-01	0.341546	0.804245	1.37959	1.48206	PRKCG;ROCK1;ARHGEF3;PLD2
Delta Np63 pathway	1947-03-01	0.342754	0.804245	1.48128	1.58607	NOTCH1;PPP2R5A;FOSL2
Nucleotide-binding domain, leucine rich repeat containing receptor (NLR) signaling pathways	1947-03-01	0.342754	0.804245	1.48128	1.58607	HSP90AB1;TNFAIP3;TXNIP
G-protein activation	2021-02-28	0.351317	0.8063	1.67087	1.74784	GNB2;GNG13
G-protein beta-gamma signalling	2021-02-28	0.351317	0.8063	1.67087	1.74784	GNB2;GNG13
Multi-step regulation of transcription by PITX2	2021-02-28	0.351317	0.8063	1.67087	1.74784	CCND2;CTNNB1
PKB-mediated events	2021-02-28	0.351317	0.8063	1.67087	1.74784	PRKAB2;EEF2K
RNA polymerase III transcription initiation From type 3 promoter	2021-02-28	0.351317	0.8063	1.67087	1.74784	SNAPC5;LZTS1
Integrated breast cancer pathway	8/152	0.354776	0.8063	1.20752	1.25132	ZMIZ1;GADD45A;NAB1;CHEK2;PKIA;CTNNB1;PIK3R2;SMAD6
ATM pathway	1948-03-01	0.354938	0.8063	1.44829	1.50016	CDKN1A;GADD45A;CHEK2
Chondroitin sulfate/dermatan sulfate metabolism	1948-03-01	0.354938	0.8063	1.44829	1.50016	B3GAT1;CSPG5;GPC4
Diurnally regulated genes with circadian orthologs	1948-03-01	0.354938	0.8063	1.44829	1.50016	PER2;HSPA8;CRY2
N-glycan biosynthesis	1948-03-01	0.354938	0.8063	1.44829	1.50016	DPM1;MAN1C1;ALG10
Glycosaminoglycan metabolism	6/110	0.356205	0.8063	1.25374	1.29417	NDST1;B3GAT1;CSPG5;GPC4;HS6ST1;HS3ST2
Activation of the AP-1 family of transcription factors	2021-01-10	0.362754	0.8063	2.41288	2.44673	FOS
Bile acids and bile salt biosynthesis	2021-01-10	0.362754	0.8063	2.41288	2.44673	CH25H
Calcitonin-like ligand receptors	2021-01-10	0.362754	0.8063	2.41288	2.44673	RAMP2
Cdc25 and Chk1 regulatory pathway in response to DNA damage	2021-01-10	0.362754	0.8063	2.41288	2.44673	RASGRF1
Deregulation of CDK5 in Alzheimer's disease	2021-01-10	0.362754	0.8063	2.41288	2.44673	CDK5R1
Dermatan sulfate biosynthesis	2021-01-10	0.362754	0.8063	2.41288	2.44673	CSPG5
Ethanol oxidation	2021-01-10	0.362754	0.8063	2.41288	2.44673	ACSS1
IKK complex recruitment by IRAK1	2021-01-10	0.362754	0.8063	2.41288	2.44673	PELI2
Purine catabolism	2021-01-10	0.362754	0.8063	2.41288	2.44673	GDA
Reduction of cytosolic calcium levels	2021-01-10	0.362754	0.8063	2.41288	2.44673	SLC8A3
Rheb GTPase activity by AMPK regulation	2021-01-10	0.362754	0.8063	2.41288	2.44673	PRKAB2
Signal-dependent regulation of myogenesis by corepressor MITR	2021-01-10	0.362754	0.8063	2.41288	2.44673	CAMK1
Epidermal growth factor receptor (EGFR) pathway	6/111	0.364117	0.8063	1.24173	1.2545	PRKCG;VAV3;EEF2K;NCK2;RAC3;PIK3R2
Inhibition of insulin secretion by adrenaline/noradrenaline	2029-02-01	0.367429	0.8063	1.6089	1.61087	GNB2;GNG13
Post-translational modification: biosynthesis of GPI-anchored proteins	2029-02-01	0.367429	0.8063	1.6089	1.61087	DPM1;PLAUR
Sema4D in semaphorin signaling	2029-02-01	0.367429	0.8063	1.6089	1.61087	ROCK1;RND1
Statin pathway	2029-02-01	0.367429	0.8063	1.6089	1.61087	ACSS1;PLTP
Thyroid cancer	2029-02-01	0.367429	0.8063	1.6089	1.61087	RET;CTNNB1
CDC42 signaling events	1970-04-01	0.371872	0.8063	1.31668	1.30247	RASGRF1;CTNNB1;BAIAP2;F2RL2
Complement and coagulation cascades	1970-04-01	0.371872	0.8063	1.31668	1.30247	C1QB;C1QA;PLAUR;PLAT
Signaling events mediated by HDAC class I	1970-04-01	0.371872	0.8063	1.31668	1.30247	HDAC4;XPO1;CHD4;TNFRSF1A
Lipid metabolism regulation by peroxisome proliferator-activated receptor alpha (PPAR-alpha)	6/112	0.372037	0.8063	1.22995	1.21613	SREBF1;MED30;FHL2;HMGCS2;TBL1X;NPAS2
Apoptosis	12/242	0.379001	0.8063	1.13408	1.1003	HRK;OCLN;ROCK1;PRKAR2B;CHP2;CTNNB1;PIK3R2;FASLG;NFKBIE;MCL1;TNFRSF1A;PLEC
Bacterial invasion of epithelial cells	1971-04-01	0.381965	0.8063	1.29696	1.24823	FN1;CTNNB1;PIK3R2;WASF1
Phase II of biological oxidations: conjugation	1971-04-01	0.381965	0.8063	1.29696	1.24823	SULT1A1;MAT2B;OPLAH;UGT1A6
Rac1 cell motility signaling pathway	1971-04-01	0.381965	0.8063	1.29696	1.24823	CTNNB1;WASF1;BAIAP2;CDK5R1
Biosynthesis of the N-glycan precursor (dolichol lipid-linked oligosaccharide, LLO) and transfer to a nascent protein	1930-02-01	0.383382	0.8063	1.55136	1.48732	DPM1;ALG10
CDC42 activity regulation	1930-02-01	0.383382	0.8063	1.55136	1.48732	VAV3;NGEF
Inflammatory response pathway	1930-02-01	0.383382	0.8063	1.55136	1.48732	FN1;TNFRSF1A
Interleukin-2/STAT5 pathway	1930-02-01	0.383382	0.8063	1.55136	1.48732	CCND2;FASLG
PDGFA signaling pathway	1930-02-01	0.383382	0.8063	1.55136	1.48732	FOS;ELK1
Retinoic acid receptor-mediated signaling	1930-02-01	0.383382	0.8063	1.55136	1.48732	PRKCG;RARA
Tumor necrosis factor (TNF) pathway	1930-02-01	0.383382	0.8063	1.55136	1.48732	TNFAIP3;TNFRSF1A
Calcium signaling pathway	9/178	0.384595	0.8063	1.15731	1.10588	PRKCG;SLC8A3;CHRM1;CCKBR;CHP2;ADCY3;ADRA1D;CACNA1H;NTSR1
Alpha-linolenic (omega3) and linoleic (omega6) acid metabolism	2021-01-11	0.390839	0.8063	2.17148	2.04002	ELOVL2
Cardiac protection against reactive oxygen species	2021-01-11	0.390839	0.8063	2.17148	2.04002	GABRA5
Cystic fibrosis transmembrane conductance regulator (CFTR) and beta 2 adrenergic receptor (b2AR) pathway	2021-01-11	0.390839	0.8063	2.17148	2.04002	PRKAR2B
Glutathione biosynthesis and recycling	2021-01-11	0.390839	0.8063	2.17148	2.04002	OPLAH
Glypican-3 pathway	2021-01-11	0.390839	0.8063	2.17148	2.04002	PTCH1
Mammalian target of rapamycin complex 1 (mTORC1)-mediated signaling	2021-01-11	0.390839	0.8063	2.17148	2.04002	EEF2K
Methylation	2021-01-11	0.390839	0.8063	2.17148	2.04002	MAT2B
Notch receptor processing	2021-01-11	0.390839	0.8063	2.17148	2.04002	NOTCH1
Reversal of insulin resistance by leptin	2021-01-11	0.390839	0.8063	2.17148	2.04002	PRKAB2
SLBP-dependent processing of replication-dependent histone pre-mRNAs	2021-01-11	0.390839	0.8063	2.17148	2.04002	LSM11
SUMOylation as a mechanism to modulate CtBP-dependent gene responses	2021-01-11	0.390839	0.8063	2.17148	2.04002	UBA1
Serotonin transporter activity	2021-01-11	0.390839	0.8063	2.17148	2.04002	TGFB1I1
Stress fiber formation mediated by Rho-selective guanine exchange factor AKAP13	2021-01-11	0.390839	0.8063	2.17148	2.04002	PRKAR2B
p38 gamma/delta MAPK pathway	2021-01-11	0.390839	0.8063	2.17148	2.04002	EEF2K
Nuclear receptor transcription pathway	1951-03-01	0.391268	0.8063	1.35756	1.27388	THRB;RARA;NR2F1
Sphingolipid metabolism	1972-04-01	0.39204	0.8063	1.27782	1.19654	SMPD3;ACER2;SPTLC2;SGPP2
Activated NOTCH1 signaling in the nucleus	1931-02-01	0.399158	0.812969	1.49778	1.37556	NOTCH1;ARRB1
Alpha-V beta-3 integrin/OPN pathway	1931-02-01	0.399158	0.812969	1.49778	1.37556	VAV3;FOS
One-carbon metabolism	1931-02-01	0.399158	0.812969	1.49778	1.37556	MTHFD1L;MAT2B
Signal amplification	1931-02-01	0.399158	0.812969	1.49778	1.37556	GNB2;GNG13
Endometrial cancer	1952-03-01	0.40327	0.812969	1.32978	1.20764	CTNNB1;PIK3R2;ELK1
Signaling events mediated by PTP1B	1952-03-01	0.40327	0.812969	1.32978	1.20764	SOCS3;FCGR2A;CDH2
Vitamin B12 metabolism	1952-03-01	0.40327	0.812969	1.32978	1.20764	CBS;CCL2;PLAT
G-protein signaling pathways	1995-05-01	0.408059	0.812969	1.20681	1.08172	PRKCG;PRKAR2B;GNB2;ADCY3;GNG13
Transport of inorganic cations/anions and amino acids/oligopeptides	1995-05-01	0.408059	0.812969	1.20681	1.08172	SLC8A3;SLC4A8;SLC24A4;SLC3A2;SLC4A3
Biological oxidations	7/139	0.413904	0.812969	1.15204	1.01624	SULT1A1;MAOB;MAT2B;OPLAH;PTGS2;ACSS1;UGT1A6
p53 signaling pathway	7/139	0.413904	0.812969	1.15204	1.01624	CDKN1A;GADD45A;DUSP1;SESN1;TP53BP2;NDRG1;MCL1
Alanine, aspartate and glutamate metabolism	1932-02-01	0.414743	0.812969	1.44778	1.27419	ADSSL1;GLUL
Alpha-synuclein signaling	1932-02-01	0.414743	0.812969	1.44778	1.27419	MAOB;PLD2
Glycine, serine and threonine metabolism	1932-02-01	0.414743	0.812969	1.44778	1.27419	MAOB;CBS
Bile salt and organic anion SLC transporters	2021-01-12	0.417687	0.812969	1.97397	1.72332	SLC47A1
Caspase-mediated cleavage of cytoskeletal proteins	2021-01-12	0.417687	0.812969	1.97397	1.72332	PLEC
ERK inactivation	2021-01-12	0.417687	0.812969	1.97397	1.72332	DUSP7
GABA (A) receptor activation	2021-01-12	0.417687	0.812969	1.97397	1.72332	GABRA5
Gamma-aminobutyric acid receptor life cycle	2021-01-12	0.417687	0.812969	1.97397	1.72332	GABRA5
Opening of calcium channels triggered by depolarization of the presynaptic terminal	2021-01-12	0.417687	0.812969	1.97397	1.72332	CACNG4
Phosphatidylethanolamine biosynthesis	2021-01-12	0.417687	0.812969	1.97397	1.72332	LPIN2
Phospholipase C epsilon pathway	2021-01-12	0.417687	0.812969	1.97397	1.72332	PRKAR2B
Pyrimidine catabolism	2021-01-12	0.417687	0.812969	1.97397	1.72332	UPP1
Pyruvate dehydrogenase (PDH) complex regulation	2021-01-12	0.417687	0.812969	1.97397	1.72332	PDK1
Rab GTPases mark targets in the endocytotic machinery	2021-01-12	0.417687	0.812969	1.97397	1.72332	RAB3A
SODD/TNFR1 signaling pathway	2021-01-12	0.417687	0.812969	1.97397	1.72332	TNFRSF1A
Salmonella infection	2021-01-12	0.417687	0.812969	1.97397	1.72332	WASF1
Toll-like receptor endosomal trafficking and processing	2021-01-12	0.417687	0.812969	1.97397	1.72332	HSP90B1
Mitochondrial pathway of apoptosis: BH3-only Bcl-2 family	1997-05-01	0.425591	0.822984	1.18045	1.00843	PRKCG;HRK;EGR2;C1QBP;HIF1A
Arginine and proline metabolism	1954-03-01	0.427059	0.822984	1.2775	1.08694	MAOB;AMD1;GLUL
Kit receptor signaling pathway	1954-03-01	0.427059	0.822984	1.2775	1.08694	KITLG;PIK3R2;FOS
Non-small cell lung cancer	1954-03-01	0.427059	0.822984	1.2775	1.08694	PRKCG;RASSF5;PIK3R2
Fluoropyrimidine activity	1933-02-01	0.430123	0.822984	1.40101	1.18201	UCK2;UPP1
Glycoprotein VI-mediated activation cascade	1933-02-01	0.430123	0.822984	1.40101	1.18201	VAV3;PIK3R2
Negative regulators of RIG-I/MDA5 signaling	1933-02-01	0.430123	0.822984	1.40101	1.18201	TNFAIP3;ATG12
PIP biosynthesis at the plasma membrane	1933-02-01	0.430123	0.822984	1.40101	1.18201	PIK3R2;SYNJ2
Propanoate metabolism	1933-02-01	0.430123	0.822984	1.40101	1.18201	ACSS1;ACAT1
Adenylate cyclase inhibitory pathway	2021-01-13	0.443353	0.832619	1.80937	1.47172	ADCY3
CTL mediated immune response against target cells	2021-01-13	0.443353	0.832619	1.80937	1.47172	FASLG
Chondroitin sulfate/dermatan sulfate degradation	2021-01-13	0.443353	0.832619	1.80937	1.47172	CSPG5
Cytosolic sulfonation of small molecules	2021-01-13	0.443353	0.832619	1.80937	1.47172	SULT1A1
Ghrelin-mediated regulation of food intake and energy homeostasis	2021-01-13	0.443353	0.832619	1.80937	1.47172	IGFBP4
Interleukin-22 soluble receptor signaling pathway	2021-01-13	0.443353	0.832619	1.80937	1.47172	SOCS3
Irinotecan pathway	2021-01-13	0.443353	0.832619	1.80937	1.47172	UGT1A6
Keap1-Nrf2 pathway	2021-01-13	0.443353	0.832619	1.80937	1.47172	HMOX1
Melanocyte development and pigmentation pathway	2021-01-13	0.443353	0.832619	1.80937	1.47172	KITLG
Sulfur metabolism	2021-01-13	0.443353	0.832619	1.80937	1.47172	SULT1A1
Dilated cardiomyopathy	5/100	0.451688	0.839886	1.14299	0.90841	PRKAB2;ADCY3;EMD;CACNG3;CACNG4
Phosphatidylinositol signaling system	1978-04-01	0.451771	0.839886	1.17384	0.932712	PRKCG;PIK3R2;PIP4K2C;SYNJ2
Chemokine signaling pathway	9/189	0.453976	0.839886	1.08595	0.857588	VAV3;ROCK1;GNB2;ADCY3;CCL2;PIK3R2;ARRB1;CXCL13;GNG13
Arf6 signal transduction regulation	1935-02-01	0.460218	0.839886	1.31596	1.02126	IQSEC1;ARRB1
EGF receptor (ErbB1) signaling pathway	1935-02-01	0.460218	0.839886	1.31596	1.02126	NCK2;PIK3R2
Linoleic acid metabolism	1935-02-01	0.460218	0.839886	1.31596	1.02126	ELOVL2;PLA2G3
fMLP induced chemokine gene expression in HMC-1 cells	1935-02-01	0.460218	0.839886	1.31596	1.02126	CAMK1;ELK1
Signaling events mediated by hepatocyte growth factor receptor (c-Met)	1979-04-01	0.461556	0.839886	1.15813	0.89541	EGR1;NCK2;CTNNB1;F2RL2
Acute myeloid leukemia	1957-03-01	0.462079	0.839886	1.20634	0.931317	JUP;RARA;PIK3R2
Pre-NOTCH expression and processing	1957-03-01	0.462079	0.839886	1.20634	0.931317	NOTCH1;AGO3;MAML3
SHP2 signaling	1957-03-01	0.462079	0.839886	1.20634	0.931317	LMO4;BDNF;IL6R
AKT phosphorylation of cytosolic targets	2021-01-14	0.467889	0.839886	1.6701	1.26848	CDKN1A
Acetylcholine binding and downstream events	2021-01-14	0.467889	0.839886	1.6701	1.26848	CHRNA4
Activation of Rac	2021-01-14	0.467889	0.839886	1.6701	1.26848	NCK2
Adhesion and diapedesis of lymphocytes	2021-01-14	0.467889	0.839886	1.6701	1.26848	CD34
DCC-mediated attractive signaling	2021-01-14	0.467889	0.839886	1.6701	1.26848	ABLIM3
Glycogen breakdown (glycogenolysis)	2021-01-14	0.467889	0.839886	1.6701	1.26848	PYGM
Glycosphingolipid biosynthesis: globo series	2021-01-14	0.467889	0.839886	1.6701	1.26848	B3GALT5
Initiation of the second proteolytic cleavage of Notch receptor by receptor-ligand binding	2021-01-14	0.467889	0.839886	1.6701	1.26848	NOTCH1
Interferon gamma signaling regulation	2021-01-14	0.467889	0.839886	1.6701	1.26848	SOCS3
Non-homologous end-joining (NHEJ) pathway	2021-01-14	0.467889	0.839886	1.6701	1.26848	LIG4
Platelet amyloid precursor protein pathway	2021-01-14	0.467889	0.839886	1.6701	1.26848	PLAT
Porphyrin metabolism	2021-01-14	0.467889	0.839886	1.6701	1.26848	HMOX1
Sema3A-plexin repulsion signaling by inhibiting integrin adhesion	2021-01-14	0.467889	0.839886	1.6701	1.26848	RND1
Visual signal transduction	2021-01-14	0.467889	0.839886	1.6701	1.26848	ARRB1
GM-CSF-mediated signaling events	1936-02-01	0.474914	0.850993	1.27719	0.95102	CCL2;FOS
MAP kinase signaling pathway	1981-04-01	0.480938	0.851889	1.12793	0.825664	FOS;MAP3K6;ELK1;MAP4K3
Caspase cascade in apoptosis	1959-03-01	0.484902	0.851889	1.16313	0.841887	SREBF1;FASLG;TNFRSF1A
Interleukin-23-mediated signaling events	1937-02-01	0.489365	0.851889	1.24063	0.886614	SOCS3;CCL2
Latent infection of Homo sapiens with Mycobacterium tuberculosis	1937-02-01	0.489365	0.851889	1.24063	0.886614	ATP6V0E1;NCF4
PI3K/AKT activation	1937-02-01	0.489365	0.851889	1.24063	0.886614	CDKN1A;PIK3R2
AKAP95 role in mitosis and chromosome dynamics	2021-01-15	0.491345	0.851889	1.55073	1.10196	PRKAR2B
Biogenic amine biosynthesis	2021-01-15	0.491345	0.851889	1.55073	1.10196	ACHE
Calcium signaling by HBx of hepatitis B virus	2021-01-15	0.491345	0.851889	1.55073	1.10196	FOS
Coagulation intrinsic pathway	2021-01-15	0.491345	0.851889	1.55073	1.10196	C1QBP
Cyclin A/B1-associated events during G2/M transition	2021-01-15	0.491345	0.851889	1.55073	1.10196	XPO1
Erythrocyte differentiation pathway	2021-01-15	0.491345	0.851889	1.55073	1.10196	KITLG
Glycosylation of mammalian N-linked oligosaccarides	2021-01-15	0.491345	0.851889	1.55073	1.10196	MAN1C1
HDL-mediated lipid transport	2021-01-15	0.491345	0.851889	1.55073	1.10196	PLTP
Mechanisms of transcriptional repression by DNA methylation	2021-01-15	0.491345	0.851889	1.55073	1.10196	CHD4
Mu-calpain pathway	2021-01-15	0.491345	0.851889	1.55073	1.10196	ACTN2
PRC2 complex long-term gene silencing through modification of histone tails	2021-01-15	0.491345	0.851889	1.55073	1.10196	PHC1
Sema3A/PAK-dependent axon repulsion	2021-01-15	0.491345	0.851889	1.55073	1.10196	HSP90AB1
Spliceosomal assembly	2021-01-15	0.491345	0.851889	1.55073	1.10196	SNRNP70
Stress induction of HSP regulation	2021-01-15	0.491345	0.851889	1.55073	1.10196	FASLG
Amoebiasis	5/105	0.494415	0.855752	1.08556	0.764645	PRKCG;ACTN2;FN1;PIK3R2;ACTN4
Signaling by FGFR in disease	6/128	0.4974	0.857351	1.06775	0.745672	PRKCG;CDKN1A;PRKAR2B;ADCY3;LRRFIP1;FGFR2
Signaling of hepatocyte growth factor receptor	1938-02-01	0.503562	0.857351	1.20611	0.827446	FOS;ELK1
p38 alpha/beta MAPK downstream pathway	1938-02-01	0.503562	0.857351	1.20611	0.827446	DDIT3;PTGS2
Acetylation and deacetylation of RelA in the nucleus	2021-01-16	0.513768	0.857351	1.44727	0.963859	TNFRSF1A
Amino acid biosynthesis and interconversion (transamination)	2021-01-16	0.513768	0.857351	1.44727	0.963859	GLUL
B cell survival pathway	2021-01-16	0.513768	0.857351	1.44727	0.963859	FOS
DNA-PK pathway in nonhomologous end joining	2021-01-16	0.513768	0.857351	1.44727	0.963859	LIG4
Hypoxia-inducible factor in the cardivascular system	2021-01-16	0.513768	0.857351	1.44727	0.963859	HIF1A
Interleukin-10 anti-inflammatory signaling pathway	2021-01-16	0.513768	0.857351	1.44727	0.963859	HMOX1
Interleukin-9 signaling pathway	2021-01-16	0.513768	0.857351	1.44727	0.963859	PIK3R2
KIT signaling regulation	2021-01-16	0.513768	0.857351	1.44727	0.963859	KITLG
LPA4-mediated signaling events	2021-01-16	0.513768	0.857351	1.44727	0.963859	ADCY3
N-glycan precursor substrate biosynthesis	2021-01-16	0.513768	0.857351	1.44727	0.963859	DPM1
Other semaphorin interactions	2021-01-16	0.513768	0.857351	1.44727	0.963859	SEMA5A
Primary bile acid biosynthesis	2021-01-16	0.513768	0.857351	1.44727	0.963859	CH25H
Protein kinase A (PKA) at the centrosome	2021-01-16	0.513768	0.857351	1.44727	0.963859	PRKAR2B
SREBF and miR-33 in cholesterol and lipid homeostasis	2021-01-16	0.513768	0.857351	1.44727	0.963859	SREBF1
Jak-STAT signaling pathway	9/199	0.51596	0.857351	1.02825	0.680421	SOCS2;SOCS3;SPRED1;CCND2;TSLP;PIK3R2;PTPN4;IL6R;IL17B
Angiotensin II-mediated activation of JNK pathway via Pyk2-dependent signaling	1939-02-01	0.517502	0.857351	1.17345	0.772999	FOS;ELK1
E-cadherin nascent AJ-like junctions pathway	1939-02-01	0.517502	0.857351	1.17345	0.772999	JUP;CTNNB1
Iron uptake and transport	1939-02-01	0.517502	0.857351	1.17345	0.772999	ATP6V0E1;HMOX1
Signaling events regulated by Ret tyrosine kinase	1939-02-01	0.517502	0.857351	1.17345	0.772999	RET;PDLIM7
Tricarboxylic acid (TCA) cycle	1939-02-01	0.517502	0.857351	1.17345	0.772999	MDH2;PDK1
Shigellosis	1962-03-01	0.518231	0.857351	1.10382	0.725578	ROCK1;FBXW11;WASF1
NOD signaling pathway	1985-04-01	0.51883	0.857351	1.072	0.703427	HSP90AB1;TNFAIP3;CCL2;HSP90B1
G alpha i pathway	5/108	0.519451	0.857351	1.05377	0.690204	PRKCG;RGS16;ADCY3;RGS20;RGS7
Signaling by GPCR	43/977	0.525488	0.857351	0.999058	0.642822	RAMP2;CHRM1;VIPR2;ROCK1;RASGRF1;OPRL1;ADCY3;PIK3R2;ADRA1D;CXCL13;KALRN;MCHR1;CRHR1;MC4R;PROKR2;GRM4;PRKAR2B;GALR1;GRM8;CCL2;RGS20;WNT2;NTSR1;RGS7;PRKCG;VAV3;GABBR2;WNT10B;FZD2;FZD7;PTCH1;HTR1A;HTR1B;SSTR3;GNG13;CCKBR;GNB2;ARHGEF3;APLNR;ARHGEF2;DAGLB;NGEF;F2RL2
Metabolism	71/1615	0.525896	0.857351	0.997749	0.641205	ACHE;KCNG2;GDA;AMD1;FHL2;XYLT1;MSMO1;OPLAH;HS6ST1;SMPD3;NDST1;SPTLC2;DBT;UPP1;HMGCS2;ENOPH1;GLUL;AASS;PDK1;PHYH;ATP6V0E1;ABCC8;ELOVL2;DIO2;DIO3;ALG10;DPM1;CH25H;ADSSL1;NDUFS3;GNE;MAOB;PLA2G3;ADCY3;PIK3R2;MAT2B;NPAS2;ACAT1;PLD2;EXTL1;RDH12;MED30;MTHFD1L;CBS;MAN1C1;ST8SIA5;ST3GAL5;HMOX1;GPC4;ACSS1;UGT1A6;MDH2;KCNB1;B3GAT1;INHBB;B3GALT5;SYNJ2;DHRS3;HS3ST2;GNG13;ACER2;UCK2;GPAM;LPCAT4;GNB2;IMPDH2;NOS…
Signaling by insulin receptor	5/109	0.527679	0.857351	1.04359	0.667131	PRKAB2;ATP6V0E1;EEF2K;PIK3R2;FGFR2
Folate metabolism	1963-03-01	0.529079	0.857351	1.08536	0.690962	CBS;CCL2;PLAT
PAC1 receptor pathway	1940-02-01	0.531178	0.857351	1.14251	0.722816	PRKCG;ADCY3
Pyruvate metabolism and citric acid (TCA) cycle	1940-02-01	0.531178	0.857351	1.14251	0.722816	MDH2;PDK1
Acyl chain remodelling of phosphatidylserine	2021-01-17	0.535204	0.857351	1.35675	0.848113	LPCAT4
Apoptotic cleavage of cellular proteins	2021-01-17	0.535204	0.857351	1.35675	0.848113	ROCK1
Beta-arrestin-dependent recruitment of Src kinases in GPCR signaling	2021-01-17	0.535204	0.857351	1.35675	0.848113	ARRB1
Cadmium-induced DNA biosynthesis and proliferation in macrophages	2021-01-17	0.535204	0.857351	1.35675	0.848113	FOS
Energy-dependent regulation of mTOR by LKB1-AMPK	2021-01-17	0.535204	0.857351	1.35675	0.848113	PRKAB2
Eukaryotic protein translation	2021-01-17	0.535204	0.857351	1.35675	0.848113	EEF2K
GRB2-SOS provides linkage to MAPK signaling for integrins	2021-01-17	0.535204	0.857351	1.35675	0.848113	FN1
Insulin-like growth factor (IGF) activity regulation by insulin-like growth factor binding proteins (IGFBPs)	2021-01-17	0.535204	0.857351	1.35675	0.848113	IGFBP4
Nitric oxide metabolism	2021-01-17	0.535204	0.857351	1.35675	0.848113	NOSTRIN
Phenylalanine metabolism	2021-01-17	0.535204	0.857351	1.35675	0.848113	MAOB
Platelet sensitization by LDL	2021-01-17	0.535204	0.857351	1.35675	0.848113	PPP2R5A
Sulfation biotransformation reaction	2021-01-17	0.535204	0.857351	1.35675	0.848113	SULT1A1
Synaptic proteins at the synaptic junction	2021-01-17	0.535204	0.857351	1.35675	0.848113	DLG3
Syndecan 3 pathway	2021-01-17	0.535204	0.857351	1.35675	0.848113	MC4R
Unblocking of NMDA receptor, glutamate binding and activation	2021-01-17	0.535204	0.857351	1.35675	0.848113	ACTN2
Leptin influence on immune response	5/110	0.535845	0.857351	1.03359	0.644871	SOCS3;NCF4;CCL2;FOS;ACAT1
Endothelins	1964-03-01	0.53979	0.860952	1.06752	0.658204	PRKCG;ADCY3;FOS
Interferon alpha/beta signaling	1964-03-01	0.53979	0.860952	1.06752	0.658204	SOCS3;EGR1;IFIT3
Signaling by EGFR in cancer	5/111	0.543945	0.863184	1.02379	0.623393	PRKCG;CDKN1A;PRKAR2B;ADCY3;AP2A1
ERBB1 internalization pathway	1941-02-01	0.544587	0.863184	1.11315	0.676493	PIK3R2;AMPH
FOXM1 transcription factor network	1941-02-01	0.544587	0.863184	1.11315	0.676493	CHEK2;FOS
Fc epsilon receptor I signaling in mast cells	1941-02-01	0.544587	0.863184	1.11315	0.676493	FOS;ELK1
Glioma	1965-03-01	0.550359	0.863352	1.05024	0.627189	PRKCG;CDKN1A;PIK3R2
Interleukin-12-mediated signaling events	1965-03-01	0.550359	0.863352	1.05024	0.627189	FASLG;FOS;RELB
Retinol metabolism	1965-03-01	0.550359	0.863352	1.05024	0.627189	RDH12;DHRS3;UGT1A6
Salivary secretion	1989-04-01	0.55537	0.863352	1.02134	0.600673	PRKCG;ADCY3;ADRA1D;ATP1A1
Activated AMPK stimulation of fatty-acid oxidation in muscle	2021-01-18	0.555695	0.863352	1.27687	0.750207	PRKAB2
CBL signaling regulation	2021-01-18	0.555695	0.863352	1.27687	0.750207	PIK3R2
CDK regulation of DNA replication	2021-01-18	0.555695	0.863352	1.27687	0.750207	KITLG
Fatty acyl-CoA biosynthesis	2021-01-18	0.555695	0.863352	1.27687	0.750207	ELOVL2
Nicotinic acetylcholine receptor role in the regulation of apoptosis	2021-01-18	0.555695	0.863352	1.27687	0.750207	FASLG
Pre-NOTCH processing in Golgi	2021-01-18	0.555695	0.863352	1.27687	0.750207	NOTCH1
Fatty acid metabolism	1942-02-01	0.557727	0.863352	1.08527	0.633673	ECI2;ACAT1
Oocyte meiosis	5/113	0.559942	0.863352	1.00472	0.582663	SLK;FBXW11;CHP2;PPP2R5A;ADCY3
Beta-1 integrin cell surface interactions	1966-03-01	0.560783	0.863352	1.03352	0.597808	TNC;PLAUR;FN1
Retinoblastoma protein regulation	1966-03-01	0.560783	0.863352	1.03352	0.597808	CDKN1A;CCND2;UBTF
Thyroid-stimulating hormone signaling pathway	1966-03-01	0.560783	0.863352	1.03352	0.597808	ADCY3;PIK3R2;FOS
Natural killer cell-mediated cytotoxicity	6/137	0.564188	0.863352	0.993919	0.568887	PRKCG;VAV3;CHP2;RAC3;PIK3R2;FASLG
Gap junction pathway	1990-04-01	0.564271	0.863352	1.00941	0.577608	PRKCG;GJD2;ADCY3;TUBA8
Cell differentiation by G alpha (i/o) pathway inferred from mouse Neuro2A model	1943-02-01	0.570593	0.863352	1.05874	0.594037	HTR1B;PDK1
Growth hormone receptor signaling	1943-02-01	0.570593	0.863352	1.05874	0.594037	SOCS2;SOCS3
Porphyrin and chlorophyll metabolism	1943-02-01	0.570593	0.863352	1.05874	0.594037	HMOX1;UGT1A6
G1 to S cell cycle control	1967-03-01	0.57106	0.863352	1.01732	0.569962	CDKN1A;CCND2;GADD45A
Telomerase regulation	1967-03-01	0.57106	0.863352	1.01732	0.569962	ZNFX1;FOS;HNRNPC
Alpha-linolenic acid metabolism	2021-01-19	0.575285	0.863352	1.20587	0.666714	PLA2G3
Apoptosis modulation by HSP70	2021-01-19	0.575285	0.863352	1.20587	0.666714	TNFRSF1A
Calcineurin in effects in keratinocyte differentiation	2021-01-19	0.575285	0.863352	1.20587	0.666714	CDKN1A
Destabilization of mRNA by butyrate response factor 1 (BRF1)	2021-01-19	0.575285	0.863352	1.20587	0.666714	ZFP36
ER-associated degradation (ERAD) pathway	2021-01-19	0.575285	0.863352	1.20587	0.666714	MAN1C1
Eicosanoid biosynthesis	2021-01-19	0.575285	0.863352	1.20587	0.666714	PTGS2
Inhibition of T cell receptor signaling by activated Csk	2021-01-19	0.575285	0.863352	1.20587	0.666714	PRKAR2B
Lissencephaly gene (LIS1) in neuronal migration and development	2021-01-19	0.575285	0.863352	1.20587	0.666714	CDK5R1
MAL role in Rho-mediated activation of SRF	2021-01-19	0.575285	0.863352	1.20587	0.666714	ROCK1
PTEN-dependent cell cycle arrest and apoptosis	2021-01-19	0.575285	0.863352	1.20587	0.666714	FASLG
Platelet calcium homeostasis	2021-01-19	0.575285	0.863352	1.20587	0.666714	SLC8A3
Signaling by FGFR1 fusion mutants	2021-01-19	0.575285	0.863352	1.20587	0.666714	LRRFIP1
Signaling by NODAL	2021-01-19	0.575285	0.863352	1.20587	0.666714	PCSK6
Tamoxifen metabolism	2021-01-19	0.575285	0.863352	1.20587	0.666714	SULT1A1
Messenger RNA splicing: major pathway	1968-03-01	0.581187	0.867522	1.00161	0.543558	HNRNPL;SNRNP70;HNRNPC
ERBB2/ERBB3 signaling events	1944-02-01	0.583186	0.867522	1.03348	0.557302	PIK3R2;FOS
HNF3A pathway	1944-02-01	0.583186	0.867522	1.03348	0.557302	NFIC;FOS
Interactions of HIV Vpr protein with host cellular proteins	1944-02-01	0.583186	0.867522	1.03348	0.557302	XPO1;HMGA1
Lysine degradation	1944-02-01	0.583186	0.867522	1.03348	0.557302	AASS;ACAT1
Vasopressin-regulated water reabsorption	1944-02-01	0.583186	0.867522	1.03348	0.557302	DCTN2;ADCY3
Antigen-activated B-cell receptor generation of second messengers	9/211	0.587051	0.870873	0.966556	0.51483	PRKCG;VAV3;CHP2;RAC3;PIK3R2;FASLG;FOS;NFKBIE;ELK1
Phase I of biological oxidations: functionalization of compounds	1969-03-01	0.59116	0.870873	0.986384	0.518511	MAOB;PTGS2;ACSS1
Acute myocardial infarction	2021-01-20	0.594011	0.870873	1.14234	0.594998	PLAT
Cell differentiation pathway	2021-01-20	0.594011	0.870873	1.14234	0.594998	ID2
Chondroitin sulfate biosynthesis	2021-01-20	0.594011	0.870873	1.14234	0.594998	CSPG5
GATA3-mediated activation of Th2 cytokine expression	2021-01-20	0.594011	0.870873	1.14234	0.594998	PRKAR2B
Heparan sulfate/heparin glycosaminoglycan (HS-GAG) degradation	2021-01-20	0.594011	0.870873	1.14234	0.594998	GPC4
ID regulation of gene expression	2021-01-20	0.594011	0.870873	1.14234	0.594998	CDKN1A
Interleukin-3 regulation of hematopoietic cells	2021-01-20	0.594011	0.870873	1.14234	0.594998	FOS
Peroxisomal lipid metabolism	2021-01-20	0.594011	0.870873	1.14234	0.594998	PHYH
Signaling by FGFR mutants	1945-02-01	0.595505	0.871805	1.00939	0.523215	LRRFIP1;FGFR2
p53 activity regulation	5/118	0.598652	0.872278	0.960015	0.492559	CDKN1A;CCND2;GADD45A;CHEK2;SESN1
Cell surface interactions at the vascular wall	1994-04-01	0.598866	0.872278	0.964348	0.494437	ANGPT2;FN1;PIK3R2;SLC3A2
L1CAM interactions	1994-04-01	0.598866	0.872278	0.964348	0.494437	STIP1;DLG3;KCNQ2;AP2A1
Long-term depression	1970-03-01	0.600979	0.872278	0.971611	0.49474	PRKCG;PLA2G3;CRHR1
NCAM signaling for neurite out-growth	1970-03-01	0.600979	0.872278	0.971611	0.49474	PRNP;GFRA2;CACNA1H
Renal cell carcinoma	1970-03-01	0.600979	0.872278	0.971611	0.49474	EGLN3;PIK3R2;HIF1A
RNA polymerase I, RNA polymerase III, and mitochondrial transcription	1995-04-01	0.607254	0.878112	0.953701	0.475714	SNAPC5;NFIC;UBTF;LZTS1
Mitochondrial pathway of apoptosis: multidomain Bcl-2 family	1971-03-01	0.610641	0.878112	0.957273	0.47217	PRKCG;PRNP;CRYAB
Biosynthesis of unsaturated fatty acids	2021-01-21	0.611913	0.878112	1.08517	0.532998	ELOVL2
CD28-dependent PI3K/Akt signaling	2021-01-21	0.611913	0.878112	1.08517	0.532998	PIK3R2
Nicotine activity on dopaminergic neurons	2021-01-21	0.611913	0.878112	1.08517	0.532998	CHRNA4
PKC-catalyzed phosphorylation of inhibitory phosphoprotein of myosin phosphatase	2021-01-21	0.611913	0.878112	1.08517	0.532998	ROCK1
S1P/S1P1 pathway	2021-01-21	0.611913	0.878112	1.08517	0.532998	PTGS2
Y branching of actin filaments	2021-01-21	0.611913	0.878112	1.08517	0.532998	WASF1
G alpha s pathway	5/120	0.613589	0.879276	0.94322	0.460697	RGS16;ADCY3;RGS20;PYGM;RGS7
Actions of nitric oxide in the heart	1947-02-01	0.619317	0.883295	0.964429	0.462095	CHRM1;PRKAR2B
LKB1 signaling events	1947-02-01	0.619317	0.883295	0.964429	0.462095	SIK1;MARK2
AKT signaling pathway	2021-01-22	0.629026	0.883295	1.03344	0.479086	FASLG
BRCA1, BRCA2 and ATR roles in cancer susceptibility	2021-01-22	0.629026	0.883295	1.03344	0.479086	CHEK2
CTLA4 inhibitory signaling	2021-01-22	0.629026	0.883295	1.03344	0.479086	PPP2R5A
Double-strand break repair	2021-01-22	0.629026	0.883295	1.03344	0.479086	LIG4
Epstein-Barr virus LMP1 signaling	2021-01-22	0.629026	0.883295	1.03344	0.479086	PDLIM7
Nitric oxide signaling pathway	2021-01-22	0.629026	0.883295	1.03344	0.479086	PRKAR2B
Chronic myeloid leukemia	1973-03-01	0.629491	0.883295	0.929824	0.430363	CDKN1A;CTBP2;PIK3R2
HES/HEY pathway	1948-02-01	0.630811	0.883295	0.943414	0.434677	NOTCH1;HIF1A
E2F transcription factor network	1974-03-01	0.638676	0.883295	0.91668	0.411	CDKN1A;WASF1;MCL1
Integrins in angiogenesis	1974-03-01	0.638676	0.883295	0.91668	0.411	VAV3;ROCK1;FN1
Arf6 integrin-mediated signaling pathway	1949-02-01	0.642033	0.883295	0.923293	0.409125	CTNNB1;PLD2
Ceramide signaling pathway	1949-02-01	0.642033	0.883295	0.923293	0.409125	SMPD3;TNFRSF1A
G alpha 12 pathway	1949-02-01	0.642033	0.883295	0.923293	0.409125	VAV3;PLD2
Muscle contraction	1949-02-01	0.642033	0.883295	0.923293	0.409125	TMOD1;ACTN2
BAD phosphorylation mediated by IGF1R signaling	2021-01-23	0.645385	0.883295	0.986415	0.431959	PRKAR2B
Blood clotting cascade	2021-01-23	0.645385	0.883295	0.986415	0.431959	PLAT
CREB transcription factor and its extracellular signals	2021-01-23	0.645385	0.883295	0.986415	0.431959	PRKAR2B
Collagen binding in corneal epithelia mediated by Erk and PI-3 Kinase	2021-01-23	0.645385	0.883295	0.986415	0.431959	ROCK1
Eicosanoid metabolism	2021-01-23	0.645385	0.883295	0.986415	0.431959	PTGS2
FGFR ligand binding and activation	2021-01-23	0.645385	0.883295	0.986415	0.431959	FGFR2
Mitochondrial pathway of apoptosis: antiapoptotic Bcl-2 family	2021-01-23	0.645385	0.883295	0.986415	0.431959	MCL1
Modulation of interferon signaling by chaperones	2021-01-23	0.645385	0.883295	0.986415	0.431959	TNFRSF1A
Nitrogen metabolism	2021-01-23	0.645385	0.883295	0.986415	0.431959	GLUL
Post-elongation processing of intronless pre-mRNA	2021-01-23	0.645385	0.883295	0.986415	0.431959	LSM11
Progesterone-initiated oocyte maturation	2021-01-23	0.645385	0.883295	0.986415	0.431959	PRKAR2B
Proximal tubule bicarbonate reclamation	2021-01-23	0.645385	0.883295	0.986415	0.431959	ATP1A1
Visual signal transduction: cones	2021-01-23	0.645385	0.883295	0.986415	0.431959	RDH12
Visual signal transduction: rods	2021-01-23	0.645385	0.883295	0.986415	0.431959	RDH12
Integrin-mediated cell adhesion	4/100	0.647542	0.883295	0.903791	0.392762	VAV3;ROCK1;RAC3;PIK3R2
Factors involved in megakaryocyte development and platelet production	5/125	0.649468	0.883295	0.903682	0.39003	KLC2;DOCK3;PRKAR2B;MAFF;CABLES1
Metapathway biotransformation	7/174	0.649905	0.883295	0.908919	0.391679	SULT1A1;CHST8;NDST1;GSTT2;HS6ST1;UGT1A6;HS3ST2
Phosphatidylinositol metabolism	1950-02-01	0.652985	0.883295	0.90401	0.385291	PIK3R2;SYNJ2
Translation factors	1950-02-01	0.652985	0.883295	0.90401	0.385291	EEF2K;CLUH
GnRH signaling pathway	4/101	0.655263	0.883295	0.894427	0.378092	PLA2G3;ADCY3;ELK1;PLD2
Pancreatic secretion	4/101	0.655263	0.883295	0.894427	0.378092	PRKCG;PLA2G3;ADCY3;ATP1A1
Neurotrophin signaling pathway	5/126	0.656386	0.883295	0.896166	0.377292	BDNF;PIK3R2;FASLG;NFKBIE;PDK1
Inhibition of cellular proliferation by Gleevec	2021-01-24	0.661024	0.883295	0.943478	0.390567	FOS
Nicotinate and nicotinamide metabolism	2021-01-24	0.661024	0.883295	0.943478	0.390567	NMRK1
Plexin D1 signaling	2021-01-24	0.661024	0.883295	0.943478	0.390567	IQSEC1
Proteasome complex	2021-01-24	0.661024	0.883295	0.943478	0.390567	UBA1
Protein export	2021-01-24	0.661024	0.883295	0.943478	0.390567	HSPA5
Triacylglyceride biosynthesis	2021-01-24	0.661024	0.883295	0.943478	0.390567	GPAM
Signaling by ERBB2	4/102	0.662869	0.883295	0.885254	0.363997	PRKCG;CDKN1A;PRKAR2B;ADCY3
Spliceosome	5/127	0.663215	0.883295	0.888773	0.36498	HSPA8;SF3A1;SNRNP70;TRA2A;HNRNPC
Glutathione metabolism	1951-02-01	0.663667	0.883295	0.885515	0.363039	GSTT2;OPLAH
Malaria	1951-02-01	0.663667	0.883295	0.885515	0.363039	GYPC;CCL2
Mitochondrial pathway of apoptosis: caspases	1977-03-01	0.665265	0.883295	0.879379	0.358408	ACHE;ROCK1;COMMD1
MHC class II antigen presentation	4/103	0.67036	0.883295	0.876266	0.350454	KLC2;DCTN2;AP2A1;OSBPL1A
Signaling by SCF-KIT	1978-03-01	0.673805	0.883295	0.867608	0.342545	CDKN1A;KITLG;PIK3R2
Signaling events mediated by stem cell factor receptor (c-Kit)	1952-02-01	0.674083	0.883295	0.867759	0.342246	SPRED1;KITLG
Basigin interactions	2021-01-25	0.675974	0.883295	0.904119	0.354054	SLC3A2
C-Myc pathway	2021-01-25	0.675974	0.883295	0.904119	0.354054	PPP2R5A
DARPP-32 events	2021-01-25	0.675974	0.883295	0.904119	0.354054	PRKAR2B
Glutathione conjugation	2021-01-25	0.675974	0.883295	0.904119	0.354054	OPLAH
IGF1 receptor signaling through beta-arrestin	2021-01-25	0.675974	0.883295	0.904119	0.354054	ARRB1
Interferon alpha signaling regulation	2021-01-25	0.675974	0.883295	0.904119	0.354054	SOCS3
Ligand-gated ion channel transport	2021-01-25	0.675974	0.883295	0.904119	0.354054	GABRA5
PIP2 hydrolysis	2021-01-25	0.675974	0.883295	0.904119	0.354054	DAGLB
RNA polymerase I transcription initiation	2021-01-25	0.675974	0.883295	0.904119	0.354054	UBTF
Regulatory RNA pathways	2021-01-25	0.675974	0.883295	0.904119	0.354054	AGO3
Phagosome	6/154	0.6772	0.883295	0.878965	0.342611	ATP6V0E1;FCGR2A;NCF4;CALR;CORO1A;TUBA8
Antigen processing: cross presentation	1979-03-01	0.682183	0.883295	0.856147	0.32744	PDIA3;NCF4;CALR
Integrin signaling pathway	6/155	0.683222	0.883295	0.87302	0.332564	TSPAN13;ROCK1;ACTN2;RAC3;ASAP1;MYL12A
Amyotrophic lateral sclerosis (ALS)	1953-02-01	0.684235	0.883295	0.850699	0.322801	CHP2;TNFRSF1A
JNK/MAPK pathway	1953-02-01	0.684235	0.883295	0.850699	0.322801	GADD45A;RAC3
Starch and sucrose metabolism	1953-02-01	0.684235	0.883295	0.850699	0.322801	PYGM;UGT1A6
Fibroblast growth factor receptor pathway	4/105	0.684996	0.883295	0.858823	0.324929	PRKCG;EEF2K;PIK3R2;FGFR2
ALK1 pathway	2021-01-26	0.690265	0.883295	0.867909	0.321716	ENG
Ascorbate and aldarate metabolism	2021-01-26	0.690265	0.883295	0.867909	0.321716	UGT1A6
CARM1 and regulation of the estrogen receptor	2021-01-26	0.690265	0.883295	0.867909	0.321716	HDAC4
ERBB2 role in signal transduction and oncology	2021-01-26	0.690265	0.883295	0.867909	0.321716	IL6R
Estrogen receptor transcription factor targets	2021-01-26	0.690265	0.883295	0.867909	0.321716	DBT
Interaction between L1-type proteins and ankyrins	2021-01-26	0.690265	0.883295	0.867909	0.321716	KCNQ2
Physiological and pathological hypertrophy of the heart	2021-01-26	0.690265	0.883295	0.867909	0.321716	FOS
Ras signaling pathway	2021-01-26	0.690265	0.883295	0.867909	0.321716	ELK1
Steroid biosynthesis	2021-01-26	0.690265	0.883295	0.867909	0.321716	MSMO1
TGF-beta signaling in development	2021-01-26	0.690265	0.883295	0.867909	0.321716	SMAD6
Termination of O-glycan biosynthesis	2021-01-26	0.690265	0.883295	0.867909	0.321716	ST6GALNAC2
YAP1- and WWTR1 (TAZ)-stimulated gene expression	2021-01-26	0.690265	0.883295	0.867909	0.321716	TBL1X
Cardiac muscle contraction	1980-03-01	0.6904	0.883295	0.844984	0.313053	ATP1A1;CACNG3;CACNG4
Binding of chemokines to chemokine receptors	1954-02-01	0.694126	0.883295	0.834296	0.304603	CCL2;CXCL13
Membrane trafficking	5/133	0.70231	0.883295	0.846845	0.299258	GJD2;HSPA8;GJD3;GJB6;ARRB1
Calcineurin-dependent NFAT signaling role in lymphocytes	1955-02-01	0.70376	0.883295	0.818512	0.287558	PRKCG;XPO1
Bile acid and bile salt metabolism	2021-01-27	0.703926	0.883295	0.834484	0.292972	CH25H
CTCF pathway	2021-01-27	0.703926	0.883295	0.834484	0.292972	SMAD6
Collecting duct acid secretion	2021-01-27	0.703926	0.883295	0.834484	0.292972	ATP6V0E1
Control of gene expression by vitamin D receptor	2021-01-27	0.703926	0.883295	0.834484	0.292972	BAZ1B
EGFR downregulation	2021-01-27	0.703926	0.883295	0.834484	0.292972	AP2A1
ERK5 role in neuronal survival pathway	2021-01-27	0.703926	0.883295	0.834484	0.292972	BDNF
Glucuronidation	2021-01-27	0.703926	0.883295	0.834484	0.292972	UGT1A6
Glycosphingolipid biosynthesis: lacto and neolacto series	2021-01-27	0.703926	0.883295	0.834484	0.292972	B3GALT5
Kinesins	2021-01-27	0.703926	0.883295	0.834484	0.292972	KLC2
Mammalian calpain regulation of cell motility	2021-01-27	0.703926	0.883295	0.834484	0.292972	PRKAR2B
RNA polymerase III transcription initiation from type 2 promoter	2021-01-27	0.703926	0.883295	0.834484	0.292972	LZTS1
Rev-mediated nuclear export of HIV-1 RNA	2021-01-27	0.703926	0.883295	0.834484	0.292972	XPO1
TNF/stress-related signaling	2021-01-27	0.703926	0.883295	0.834484	0.292972	TNFRSF1A
VEGFR1 pathway	2021-01-27	0.703926	0.883295	0.834484	0.292972	HIF1A
SMAD2/3 nuclear pathway	1982-03-01	0.706352	0.883295	0.823506	0.286284	HSPA8;CDKN1A;FOS
Toll receptor cascades	6/159	0.706572	0.883295	0.850017	0.295236	PELI2;TNFAIP3;FOS;ELK1;HSP90B1;DUSP7
Signaling by interleukins	4/109	0.712877	0.883295	0.825933	0.279534	SOCS3;PELI2;PIK3R2;IL6R
Thromboxane A2 receptor signaling	1956-02-01	0.71314	0.883295	0.803312	0.271582	PRKCG;ROCK1
Drug metabolism: cytochrome P450	1983-03-01	0.714089	0.883295	0.813169	0.273833	MAOB;GSTT2;UGT1A6
T cell signal transduction	1983-03-01	0.714089	0.883295	0.813169	0.273833	PRKCG;VAV3;NCK2
Cell cycle: G1/S checkpoint	2021-01-28	0.716986	0.883295	0.803535	0.267335	CDKN1A
Interleukin receptor SHC signaling	2021-01-28	0.716986	0.883295	0.803535	0.267335	PIK3R2
Nef in HIV-1 replication and disease pathogenesis	2021-01-28	0.716986	0.883295	0.803535	0.267335	AP2A1
Nitric oxide stimulation of guanylate cyclase	2021-01-28	0.716986	0.883295	0.803535	0.267335	KCNMB4
Recycling pathway of cell adhesion molecule L1	2021-01-28	0.716986	0.883295	0.803535	0.267335	AP2A1
TGF-beta receptor activation of SMADs	2021-01-28	0.716986	0.883295	0.803535	0.267335	XPO1
TRAIL signaling pathway	2021-01-28	0.716986	0.883295	0.803535	0.267335	PIK3R2
Transmembrane transport of small molecules	17/432	0.718055	0.883295	0.886792	0.293714	SLC44A5;SLC24A4;SLC47A1;ATP6V0E1;GABRA5;ABCC8;ADCY3;SLC3A2;ATP1A1;SLC4A3;GNG13;SLC8A3;SLC4A8;PRKAR2B;MYO5B;GNB2;HMOX1
Ubiquitin-mediated proteolysis	5/136	0.720634	0.883295	0.827321	0.27105	SOCS3;HERC3;FBXW11;UBE2QL1;UBA1
Small cell lung cancer	1984-03-01	0.721667	0.883295	0.803088	0.26196	FN1;PIK3R2;PTGS2
Inositol phosphate metabolism	1957-02-01	0.722269	0.883295	0.788665	0.256598	PIP4K2C;SYNJ2
PI3K cascade	1957-02-01	0.722269	0.883295	0.788665	0.256598	CDKN1A;FGFR2
Adrenergic pathway	5/137	0.72656	0.883295	0.82101	0.262259	PRKCG;RGS16;ADCY3;RGS20;RGS7
ADP-ribosylation factor	2021-01-29	0.72947	0.883295	0.774797	0.244399	ASAP1
Amine compound SLC transporters	2021-01-29	0.72947	0.883295	0.774797	0.244399	SLC44A5
Histidine metabolism	2021-01-29	0.72947	0.883295	0.774797	0.244399	MAOB
IGF1 pathway	2021-01-29	0.72947	0.883295	0.774797	0.244399	NCK2
Influence of Ras and Rho proteins on G1 to S transition	2021-01-29	0.72947	0.883295	0.774797	0.244399	CDKN1A
Lipoprotein metabolism	2021-01-29	0.72947	0.883295	0.774797	0.244399	PLTP
Matrix metalloproteinases	2021-01-29	0.72947	0.883295	0.774797	0.244399	MMP16
Pentose and glucuronate interconversions	2021-01-29	0.72947	0.883295	0.774797	0.244399	UGT1A6
Phototransduction	2021-01-29	0.72947	0.883295	0.774797	0.244399	ARRB1
Skeletal myogenesis control by HDAC and calcium/calmodulin-dependent kinase (CaMK)	2021-01-29	0.72947	0.883295	0.774797	0.244399	CAMK1
Transferrin endocytosis and recycling	2021-01-29	0.72947	0.883295	0.774797	0.244399	ATP6V0E1
Arachidonic acid metabolism	1958-02-01	0.731152	0.883295	0.774541	0.242535	PLA2G3;PTGS2
HIV-1 Nef as negative effector of Fas and TNF	1958-02-01	0.731152	0.883295	0.774541	0.242535	FASLG;TNFRSF1A
Tryptophan metabolism	1958-02-01	0.731152	0.883295	0.774541	0.242535	MAOB;ACAT1
Progesterone-mediated oocyte maturation	1986-03-01	0.736353	0.884308	0.783654	0.239834	HSP90AB1;ADCY3;PIK3R2
mRNA stability regulation by proteins that bind AU-rich elements	1986-03-01	0.736353	0.884308	0.783654	0.239834	HSPA8;ZFP36;XPO1
Systemic lupus erythematosus	5/139	0.738139	0.884308	0.808671	0.245531	C1QB;C1QA;FCGR2A;ACTN2;ACTN4
Activation of matrix metalloproteinases	2021-01-30	0.741404	0.884308	0.748041	0.223821	MMP16
Inactivation of GSK3 by Akt causes accumulation of beta-catenin in alveolar macrophages	2021-01-30	0.741404	0.884308	0.748041	0.223821	CTNNB1
Nectin adhesion pathway	2021-01-30	0.741404	0.884308	0.748041	0.223821	CTNNB1
Signaling by FGFR1 mutants	2021-01-30	0.741404	0.884308	0.748041	0.223821	LRRFIP1
TNFR1 signaling pathway	2021-01-30	0.741404	0.884308	0.748041	0.223821	TNFRSF1A
p38-alpha and p38-beta regulation	2021-01-30	0.741404	0.884308	0.748041	0.223821	DUSP1
Mitotic G2-G2/M phases	1987-03-01	0.743462	0.884308	0.774284	0.229527	XPO1;DCTN2;PRKAR2B
Natural killer cell receptor signaling pathway	1960-02-01	0.748195	0.884308	0.747754	0.216918	VAV3;RAC3
Neurotrophic factor-mediated Trk receptor signaling	1960-02-01	0.748195	0.884308	0.747754	0.216918	BDNF;RASGRF1
Hematopoietic cell lineage	1988-03-01	0.750419	0.884308	0.765135	0.219689	KITLG;CD34;IL6R
Fas signaling pathway	4/115	0.751235	0.884308	0.781041	0.223406	ROCK1;PIK3R2;FASLG;PLEC
Alpha-6 beta-4 integrin signaling pathway	2021-01-31	0.752813	0.884308	0.723068	0.205307	PIK3R2
Amino acid transport across the plasma membrane	2021-01-31	0.752813	0.884308	0.723068	0.205307	SLC3A2
CD28 co-stimulation	2021-01-31	0.752813	0.884308	0.723068	0.205307	PIK3R2
CD40/CD40L signaling	2021-01-31	0.752813	0.884308	0.723068	0.205307	TNFAIP3
Gluconeogenesis	2021-01-31	0.752813	0.884308	0.723068	0.205307	MDH2
NF-kappaB activation by non-typeable Hemophilus influenzae	2021-01-31	0.752813	0.884308	0.723068	0.205307	DUSP1
Prostaglandin biosynthesis and regulation	2021-01-31	0.752813	0.884308	0.723068	0.205307	PTGS2
RNA polymerase I promoter opening	2021-01-31	0.752813	0.884308	0.723068	0.205307	UBTF
Ras family activation regulation	2021-01-31	0.752813	0.884308	0.723068	0.205307	RASGRF1
Interferon signaling	6/168	0.754728	0.884308	0.802413	0.225797	SOCS3;EGR1;MT2A;KPNA4;IFIT3;GBP3
Toll-like receptor signaling pathway regulation	5/142	0.754829	0.884308	0.790838	0.222435	PELI2;TNFAIP3;PIK3R2;FOS;SMAD6
Clathrin derived vesicle budding	1961-02-01	0.756362	0.884308	0.735042	0.205249	HSPA8;ARRB1
Glucose metabolism	1961-02-01	0.756362	0.884308	0.735042	0.205249	MDH2;PYGM
Ion channel transport	1961-02-01	0.756362	0.884308	0.735042	0.205249	GABRA5;ATP1A1
Fibrin clot formation (clotting cascade)	1932-01-01	0.763718	0.889001	0.699707	0.188611	C1QBP
Pancreatic beta-cell development regulation	1932-01-01	0.763718	0.889001	0.699707	0.188611	NOTCH1
Prothrombin activation intrinsic pathway	1932-01-01	0.763718	0.889001	0.699707	0.188611	C1QBP
Thymic stromal lymphopoietin (TSLP) pathway	1990-03-01	0.763876	0.889001	0.747467	0.20133	OCLN;CCL2;CXCL13
Post-translational protein modification	7/196	0.765189	0.88951	0.802187	0.214692	PDIA3;DPM1;ST6GALNAC2;PLAUR;MAN1C1;CALR;ALG10
Syndecan 2 pathway	1933-01-01	0.774143	0.89889	0.677805	0.173517	FN1
Validated nuclear estrogen receptor alpha network	1964-02-01	0.779503	0.904081	0.699365	0.174211	HDAC4;LMO4
EGF receptor transactivation by GPCRs in cardiac hypertrophy	1934-01-01	0.784108	0.905289	0.657231	0.159844	FOS
Fatty acid beta oxidation	1934-01-01	0.784108	0.905289	0.657231	0.159844	ACAT1
Nuclear receptors in lipid metabolism and toxicity	1934-01-01	0.784108	0.905289	0.657231	0.159844	RARA
TOR signaling	1934-01-01	0.784108	0.905289	0.657231	0.159844	PRKAB2
ERK1/ERK2 MAPK pathway	1965-02-01	0.786778	0.907339	0.688228	0.165044	EEF2K;ELK1
Immune system signaling by interferons, interleukins, prolactin, and growth hormones	10/280	0.793445	0.909056	0.801505	0.185445	SOCS2;EGR1;SOCS3;MT2A;PELI2;PIK3R2;KPNA4;IL6R;IFIT3;GBP3
Autophagy regulation	1935-01-01	0.793634	0.909056	0.637868	0.147432	ATG12
Integrated cancer pathway	1935-01-01	0.793634	0.909056	0.637868	0.147432	CHEK2
Interleukin-7 signaling pathway	1935-01-01	0.793634	0.909056	0.637868	0.147432	PIK3R2
PIK3C1/AKT pathway	1935-01-01	0.793634	0.909056	0.637868	0.147432	CDKN1A
Signal transduction by L1	1935-01-01	0.793634	0.909056	0.637868	0.147432	AP2A1
Messenger RNA processing	7/203	0.795416	0.91007	0.773251	0.17699	HNRNPL;SF3A1;LSM11;CELF1;SNRNP70;HNRNPC;SRPK1
Generation of second messenger molecules	1936-01-01	0.802741	0.913308	0.61961	0.136143	EVL
Ion transport by P-type ATPases	1936-01-01	0.802741	0.913308	0.61961	0.136143	ATP1A1
PI3K/PLC/TRK pathway	1936-01-01	0.802741	0.913308	0.61961	0.136143	EGR1
Steroid hormone, vitamin A, and vitamin D metabolism	1936-01-01	0.802741	0.913308	0.61961	0.136143	STARD5
Transport to the Golgi and subsequent modification	1936-01-01	0.802741	0.913308	0.61961	0.136143	MAN1C1
Interferon-gamma signaling pathway	1997-03-01	0.806384	0.916427	0.69155	0.148819	SOCS3;MT2A;GBP3
Activation of NF-kappaB in B cells	1968-02-01	0.807346	0.916496	0.656841	0.140566	FBXW11;NFKBIE
Allograft rejection	1937-01-01	0.811445	0.918584	0.602367	0.125857	FASLG
Platelet aggregation (plug formation)	1937-01-01	0.811445	0.918584	0.602367	0.125857	FN1
Downstream signaling events Of B cell receptor (BCR)	1998-03-01	0.811898	0.918584	0.684235	0.142581	CDKN1A;FBXW11;NFKBIE
PPAR signaling pathway	1969-02-01	0.8138	0.918611	0.647004	0.133309	HMGCS2;PLTP
Carbohydrate metabolism	8/235	0.817461	0.918611	0.762654	0.153715	NDST1;MDH2;B3GAT1;CSPG5;PYGM;GPC4;HS6ST1;HS3ST2
ERBB4 signaling events	1938-01-01	0.819767	0.918611	0.586057	0.11647	PIK3R2
Glycosphingolipid metabolism	1938-01-01	0.819767	0.918611	0.586057	0.11647	SMPD3
Signal transduction through IL-1R	1938-01-01	0.819767	0.918611	0.586057	0.11647	FOS
Transport of mature mRNAs derived from intronless transcripts	1938-01-01	0.819767	0.918611	0.586057	0.11647	XPO1
Trefoil factor initiation of mucosal healing	1938-01-01	0.819767	0.918611	0.586057	0.11647	CTNNB1
Long-term potentiation	1970-02-01	0.820059	0.918611	0.637456	0.126458	PRKCG;CHP2
Pancreatic cancer	1970-02-01	0.820059	0.918611	0.637456	0.126458	RAC3;PIK3R2
Melanoma	1971-02-01	0.826129	0.9211	0.628184	0.119986	CDKN1A;PIK3R2
Viral myocarditis	1971-02-01	0.826129	0.9211	0.628184	0.119986	RAC3;MYH4
Aurora B signaling	1939-01-01	0.827721	0.9211	0.570604	0.107889	TACC1
FAS pathway and stress induction of heat shock protein regulation	1939-01-01	0.827721	0.9211	0.570604	0.107889	FASLG
FRS2-mediated cascade	1939-01-01	0.827721	0.9211	0.570604	0.107889	FGFR2
GAB1 signalosome	1939-01-01	0.827721	0.9211	0.570604	0.107889	CDKN1A
Cytokine-cytokine receptor interaction	9/265	0.83014	0.922782	0.760496	0.141575	KITLG;TSLP;CCL2;INHBB;FASLG;CXCL13;IL6R;IL17B;TNFRSF1A
Costimulation by the CD28 family	1972-02-01	0.832014	0.922846	0.619178	0.11387	PPP2R5A;PIK3R2
Myocyte adrenergic pathway	1972-02-01	0.832014	0.922846	0.619178	0.11387	ADRA1D;ARRB1
Negative regulation of FGFR signaling	1940-01-01	0.835325	0.924995	0.555944	0.100034	FGFR2
Innate immune system	11/319	0.835773	0.924995	0.772209	0.138533	C1QB;C1QA;HSP90AB1;PELI2;TXNIP;TNFAIP3;FOS;ELK1;ATG12;DUSP7;HSP90B1
Degradation of beta-catenin by the destruction complex	1973-02-01	0.837719	0.92614	0.610425	0.108089	PPP2R5A;CTNNB1
Graft-versus-host disease	1941-01-01	0.842593	0.929505	0.542017	0.0928319	FASLG
Tyrosine metabolism	1941-01-01	0.842593	0.929505	0.542017	0.0928319	MAOB
Glycolysis and gluconeogenesis	1975-02-01	0.848606	0.933117	0.593638	0.0974521	MDH2;ACSS1
Bladder cancer	1942-01-01	0.849541	0.933117	0.528769	0.0862207	CDKN1A
Signaling events mediated by T cell protein tyrosine phosphatase (TC-PTP)	1942-01-01	0.849541	0.933117	0.528769	0.0862207	PIK3R2
VEGF, hypoxia, and angiogenesis	1942-01-01	0.849541	0.933117	0.528769	0.0862207	HIF1A
Purine metabolism	5/164	0.853533	0.934352	0.680624	0.107791	GDA;NPR2;IMPDH2;ADSSL1;ADCY3
RIG-I/MDA5-mediated induction of interferon-alpha/beta pathways	1976-02-01	0.853796	0.934352	0.585586	0.0925595	TNFAIP3;ATG12
Cleavage of growing transcript in the termination region	1943-01-01	0.856183	0.934352	0.516153	0.0801439	LSM11
G2/M checkpoints	1943-01-01	0.856183	0.934352	0.516153	0.0801439	CHEK2
Mitotic prometaphase	1943-01-01	0.856183	0.934352	0.516153	0.0801439	XPO1
Type 1 diabetes mellitus	1943-01-01	0.856183	0.934352	0.516153	0.0801439	FASLG
Complement cascade	1977-02-01	0.858823	0.936228	0.577747	0.0879285	C1QB;C1QA
Capped intron-containing pre-mRNA processing	4/138	0.862486	0.936834	0.646199	0.095596	HNRNPL;SF3A1;SNRNP70;HNRNPC
PI3K events in ERBB2 signaling	1944-01-01	0.862531	0.936834	0.504123	0.0745516	CDKN1A
Apoptosis regulation	1978-02-01	0.863692	0.936834	0.570116	0.083544	CDKN1A;CHEK2
Peroxisome	1978-02-01	0.863692	0.936834	0.570116	0.083544	PHYH;ECI2
p73 transcription factor network	1979-02-01	0.868407	0.936834	0.562682	0.0793916	CDKN1A;PEA15
Amino sugar and nucleotide sugar metabolism	1945-01-01	0.8686	0.936834	0.492639	0.0693993	GNE
HNF3B pathway	1945-01-01	0.8686	0.936834	0.492639	0.0693993	ABCC8
Interleukin-12/STAT4 pathway	1945-01-01	0.8686	0.936834	0.492639	0.0693993	FOS
Interleukin-3 signaling pathway	1945-01-01	0.8686	0.936834	0.492639	0.0693993	FOS
Interleukin-3, interleukin-5, and GM-CSF signaling	1945-01-01	0.8686	0.936834	0.492639	0.0693993	PIK3R2
Alzheimer's disease	5/169	0.870655	0.938055	0.659699	0.0913744	BACE2;CHP2;NDUFS3;TNFRSF1A;CDK5R1
Polo-like kinase 1 (PLK1) pathway	1946-01-01	0.874401	0.941093	0.481667	0.0646474	FBXW11
Antigen presentation: folding, assembly, and peptide loading of class I MHC proteins	8/255	0.878385	0.944061	0.700159	0.0907897	PDIA3;TRIM9;SOCS3;HSPA5;FBXW11;NCF4;UBA1;CALR
ABC transporters	1947-01-01	0.879947	0.944061	0.471171	0.06026	ABCC8
Agrin in postsynaptic differentiation	1947-01-01	0.879947	0.944061	0.471171	0.06026	CHRM1
Energy metabolism	1948-01-01	0.885247	0.947343	0.461122	0.0562054	PRKAB2
Lipid digestion, mobilization, and transport	1948-01-01	0.885247	0.947343	0.461122	0.0562054	PLTP
Meiosis	1983-02-01	0.885803	0.947343	0.534783	0.0648483	TEX15;SYNE1
ECM-receptor interaction	1984-02-01	0.889806	0.94917	0.528233	0.0616722	TNC;FN1
Amino acid and oligopeptide SLC transporters	1949-01-01	0.890314	0.94917	0.451491	0.0524547	SLC3A2
Glycerolipid metabolism	1949-01-01	0.890314	0.94917	0.451491	0.0524547	GPAM
Integrin cell surface interactions	1985-02-01	0.893679	0.950879	0.521842	0.0586596	TNC;FN1
Tricarboxylic acid (TCA) cycle and respiratory electron transport	3/117	0.893789	0.950879	0.569626	0.0639608	MDH2;NDUFS3;PDK1
Type II interferon signaling (interferon-gamma)	1950-01-01	0.895158	0.951339	0.442254	0.0489821	SOCS3
HIV life cycle	3/118	0.897047	0.952351	0.564643	0.0613465	XPO1;HMGA1;LIG4
Type I interferon (interferon-alpha/beta) pathway	1951-01-01	0.899787	0.954263	0.433386	0.0457642	PTPN4
Autoimmune thyroid disease	1952-01-01	0.904213	0.957743	0.424866	0.0427799	FASLG
Transcription	5/181	0.904954	0.957743	0.61433	0.0613539	SNAPC5;LSM11;NFIC;UBTF;LZTS1
Androgen receptor regulation of biosynthesis and transcription	1953-01-01	0.908443	0.959437	0.416674	0.0400102	EGR1
PI3K pathway	1953-01-01	0.908443	0.959437	0.416674	0.0400102	PRKCG
Huntington's disease	5/184	0.912179	0.961154	0.603939	0.0555131	DCTN2;BDNF;NDUFS3;AP2A1;DNAL4
Meiotic recombination	1954-01-01	0.912487	0.961154	0.408791	0.0374376	TEX15
Immune system	36/998	0.912907	0.961154	0.804109	0.0732713	C1QB;C1QA;CDKN1A;HSP90AB1;DCTN2;PELI2;NCF4;TNFAIP3;PIK3R2;AP2A1;ELK1;IFIT3;HSP90B1;SOCS2;SOCS3;TRIM9;MT2A;KLC2;KPNA4;CD34;IL6R;GBP3;PDIA3;EGR1;HSPA5;FBXW11;PPP2R5A;FOS;ATG12;DUSP7;TXNIP;UBA1;EVL;CALR;OSBPL1A;NFKBIE
Meiotic synapsis	1955-01-01	0.916352	0.961791	0.401199	0.0350465	SYNE1
RNA polymerase I transcription	1955-01-01	0.916352	0.961791	0.401199	0.0350465	UBTF
T cell receptor signaling in naive CD8+ T cells	1955-01-01	0.916352	0.961791	0.401199	0.0350465	RASSF5
Steroid hormone biosynthesis	1956-01-01	0.920047	0.964038	0.393884	0.0328225	UGT1A6
Extracellular matrix organization	1993-02-01	0.92039	0.964038	0.475765	0.0394684	MMP16;SERPINH1
HIV factor interactions with host	3/128	0.925	0.967868	0.519198	0.0404776	XPO1;HMGA1;AP2A1
M phase pathway	1996-02-01	0.92867	0.969472	0.460509	0.0340782	XPO1;PPP2R5A
Transport of glucose and other sugars, bile salts and organic acids, metal ions and amine compounds	1996-02-01	0.92867	0.969472	0.460509	0.0340782	SLC44A5;SLC47A1
SLC-mediated transmembrane transport	7/251	0.929395	0.969472	0.619561	0.0453648	SLC44A5;SLC8A3;SLC4A8;SLC24A4;SLC47A1;SLC3A2;SLC4A3
Cell adhesion molecules (CAMs)	3/133	0.936197	0.975566	0.499098	0.032905	OCLN;CDH2;CD34
Pyrimidine metabolism	2/100	0.938451	0.976912	0.44162	0.0280538	UCK2;UPP1
Mitotic G1-G1/S phases	3/135	0.940228	0.976996	0.491484	0.0302916	CDKN1A;CCND2;PPP2R2A
O-linked glycosylation of mucins	1963-01-01	0.941727	0.976996	0.349285	0.0209712	ST6GALNAC2
Proteasome degradation	1963-01-01	0.941727	0.976996	0.349285	0.0209712	UBA1
Collagen biosynthesis and modifying enzymes	1964-01-01	0.944302	0.976996	0.343723	0.0196987	SERPINH1
MAPK cascade role in angiogenesis	1964-01-01	0.944302	0.976996	0.343723	0.0196987	ELK1
Ubiquitin-mediated degradation of phosphorylated Cdc25A	1964-01-01	0.944302	0.976996	0.343723	0.0196987	CHEK2
Destabilization of mRNA by AUF1 (hnRNP D0)	1966-01-01	0.949116	0.979981	0.333112	0.0173967	HSPA8
Signaling by TGF-beta receptor complex	1966-01-01	0.949116	0.979981	0.333112	0.0173967	XPO1
T cell receptor signaling in naive CD4+ T cells	1967-01-01	0.951364	0.981306	0.328048	0.0163559	RASSF5
Epithelial cell signaling in Helicobacter pylori infection	1968-01-01	0.953514	0.982525	0.323134	0.0153816	ATP6V0E1
Antiviral mechanism by interferon-stimulated genes	1970-01-01	0.957532	0.985667	0.313735	0.0136148	KPNA4
RIG-I-like receptor signaling pathway	1971-01-01	0.95941	0.986599	0.309237	0.0128139	ATG12
Cyclin A-Cdk2-associated events at S phase entry	1972-01-01	0.961204	0.987445	0.304866	0.0120632	CDKN1A
Signaling by the B cell receptor (BCR)	3/151	0.964919	0.990156	0.437981	0.0156407	CDKN1A;FBXW11;NFKBIE
Disease	21/674	0.965792	0.990156	0.690527	0.0240353	PRKCG;CDKN1A;ATP6V0E1;HSPA5;IGFBP4;FKBP14;NCF4;HMGA1;ADCY3;LIG4;AP2A1;PDIA6;HSP90B1;XPO1;PRKAR2B;DDIT3;CCL2;HYOU1;CALR;LRRFIP1;FGFR2
Cell cycle checkpoints	2/117	0.967495	0.990902	0.376	0.012425	CDKN1A;CHEK2
Lysosome	2/121	0.972097	0.994612	0.363285	0.010281	SCARB2;AP3B2
Adaptive immune system	18/606	0.973379	0.994736	0.65733	0.0177356	PDIA3;CDKN1A;HSPA5;DCTN2;FBXW11;NCF4;PPP2R5A;PIK3R2;AP2A1;TRIM9;SOCS3;KLC2;EVL;UBA1;CALR;OSBPL1A;NFKBIE;CD34
Respiratory electron transport, ATP biosynthesis by chemiosmotic coupling, and heat production by uncoupling proteins	1981-01-01	0.974176	0.994736	0.27044	0.00707574	NDUFS3
Influenza viral RNA transcription and replication	2/125	0.976066	0.995666	0.351397	0.00851246	SMG1;PPP2R2A
HIV infection	4/200	0.978348	0.995946	0.440346	0.00963894	XPO1;HMGA1;LIG4;AP2A1
Parkinson's disease	2/131	0.981015	0.995946	0.334947	0.00642001	NDUFS3;UBA1
DNA replication pre-Initiation	1988-01-01	0.981185	0.995946	0.248589	0.00472174	CDKN1A
HIF-1 degradation in normoxia	1988-01-01	0.981185	0.995946	0.248589	0.00472174	HIF1A
Cell cycle	12/453	0.981242	0.995946	0.584862	0.0110748	HDAC4;CDKN1A;KITLG;XPO1;CCND2;DCTN2;PRKAR2B;GADD45A;CHEK2;PPP2R5A;PPP2R2A;SYNE1
Oxidative phosphorylation	2/136	0.984368	0.997762	0.322364	0.00507916	ATP6V0E1;NDUFS3
Signaling by ERBB4	1993-01-01	0.984995	0.997762	0.235017	0.00355319	CDKN1A
Influenza infection	2/142	0.987636	0.999151	0.308451	0.0038376	XPO1;CALR
RNA polymerase II transcription	1/101	0.989553	0.999151	0.216125	0.00226966	LSM11
Chromosome maintenance	1/103	0.990458	0.999151	0.211865	0.00203139	SYNE1
DNA repair	1/105	0.991284	0.999151	0.207769	0.00181889	LIG4
Electron transport chain	1/105	0.991284	0.999151	0.207769	0.00181889	NDUFS3
S phase	1/112	0.993652	0.999311	0.194595	0.00123929	CDKN1A
CXCR4 signaling pathway	1/116	0.994704	0.999311	0.187787	0.000997236	PIK3R2
DNA replication	3/207	0.995174	0.999311	0.316813	0.00153273	CDKN1A;XPO1;PPP2R5A
Immunoregulatory interactions between a lymphoid and a non-lymphoid cell	1/119	0.995377	0.999311	0.182983	0.000847975	CD34
Generic transcription pathway	7/377	0.997867	0.999996	0.405848	0.000866697	NOTCH1;THRB;MED30;NR2F1;RARA;MAML3;TBL1X
Protein metabolism	7/442	0.999728	0.999996	0.344007	9.35486e-05	PDIA3;DPM1;ST6GALNAC2;PLAUR;MAN1C1;CALR;ALG10
Gene expression	22/968	0.999887	0.999996	0.492	5.58204e-05	HSPA8;SMG1;SF3A1;NOTCH1;THRB;NR2F1;PPP2R2A;HNRNPL;SNAPC5;ZFP36;LSM11;XPO1;AGO3;MED30;SNRNP70;NFIC;RARA;UBTF;MAML3;HNRNPC;TBL1X;LZTS1
Olfactory transduction	1/432	0.999996	0.999996	0.0492723	2.03261e-07	ADCY3

## Sheet: Male Hippocampus
Male Hippocampus
Significant genes above threshold
Tmem100
Kcnv1
Diras2			ENRICHR Gene set analysis
Dio2
Crem
Slc35f1
Zhx3
Egr3
Maff
LOC102554193
Slc16a6
Il6r
Nfil3
Ephb1
Prkab2
Tef
Cnn2
Hpcal4
Nwd1
Hsp90b1
Amd1
Mt2A
Elk1
Plekhd1
Pspc1
Rgs16
Egr1
Sec22c
Hivep2
Acer2
Hdac4
Htra1
Ptgs2
Pdia6
Pygm
Calr
Id2
Oplah
Baz1b
LOC102555048
Angpt2
Hspa5
Mras
Camkk1
Hyou1
Pdia3
Tbc1d1
Pip4k2c
Enpep
Map3k6
C1qb
Il20rb
Mafk
Sik1
RGD1307443
Ret
Irak2
Adgrd1
Lpin2
Pla1a
RGD1310081
Mlec
Tnfrsf1a
Plat
Apold1
Tut1
Kcnh4
Rbm33
Adamts1
Stra6
Cbs
Acat1
Cacng4
Fzd7
Ythdc1
Fam234b
Gprc5a
Spef1
Ankrd34c
Slc25a38
Slc24a4
Nat8f3
Serpinb6b
Pdia4
Adgrl4
Procr
Fam188b
Fn1
Cdkl1
Rnf223
Lsm11
Kif21b
Klhdc7a
Tepp
Stip1
Gatsl2
Mthfr
LOC108352150
Ch25h
LOC102554570
Moxd1
Tuba8
Srebf1
Aifm3
Fam69c
LOC108352531
Tp53bp2
Paqr8
Pragmin
Hsph1
Kcnq2
Gjb6
Man1b1
Gadd45a
Smg6
Parvg
Kcnh3
Spag5
LOC108352166
Sgpp2
Zfp36
Xpo1
Car7
Rnd1
Lzts1
Upp1
Fgl2
Slc9a8
Rara
Rgma
Galnt1
Celsr1
Map3k14
Cap2
Tecpr2
Lfng
Atp9b
Plpp6
Spred3
LOC691658
Fitm2
Nrn1
Mertk
Mcl1
Aff1
Cacng3
Agpat4
Upf2
LOC100911717
Crispld2
Ano6
LOC102553657
Eprs
Maob
Hrct1
RGD1562114
Aif1l
Tmco4
Eng
Vhl
Gjd2
LOC108351497
Adm
Lrrc75a
LOC108352626
Serpinh1
Adcy4
Zmym6
Aplnr
Gdf10
Plpp3
Slc25a34
Megf10
Fos
Tie1
Smad6
Fam171a1
Dnaja4
LOC103694506
C1qa
Asap1
Cdkn1a
Dusp1
Rasl11b
Tbx19
Mat2b
Taf12
Kpna4
Ubr2
Tnc
Aig1
Osmr
Csrp2
Prkcsh
LOC685352
Akap13
LOC102551552
Mrpl41
Scarb2
Socs3
LOC100912218
Itm2a
Prp2l1
Dio3
Slc4a8
Vwa1
Hmga1
LOC102548022
Sult1a1
Tardbp
Notch2
Nf2
Morc2
Uaca
Klra1
Ncald
Caly
Smg5
LOC501110
Psen1
Tbc1d10a
Kcng2
Hipk4
Slc52a3
LOC108350681
Kcnj8
Slc3a2
Efcab3
LOC100366044
St3gal3
Carmil2
Ube2ql1
RGD1306215
Dnajb11
Ndrg1
Itsn1
Dnajc3
Mcm5
PVR
LOC108351469
Coq2
Tril
Cdc42se2
Mfsd4
Emp1
Tincr
Kcnj10
Brinp1
Lrrc55
Sptssb
Ccl2
Rab22a
Hmox1
Prkag2
Hmgcs2
Ahsa2
Ric1
Rbm3
LOC102546373
Rgmb
Lrrn2
Ccsap
Bhlhe40
LOC103693415
Lrrc32
LOC102553320
Sel1l
LOC102554288
Rfc2
Pnpla7
Smg7
Nrbp2
Hsp90ab1
Aplp1
Car6
RGD1562618
Ppib
Cbr3
Tfrc
Mx2
Xkr8
Stmn3
Gpd1
Pmepa1
Bpifa5
Cyp46a1
Mgst1
L3mbtl3
Stambpl1
Zfp516
Adrm1
Ipo4
Serp2
Tnfsf10
Specc1
Lpin1
LOC102557368
Adamts2
Ptpre
Anapc16
Gnas
Ptma
LOC689955
Atp9a
Plekhg5
Telo2
Palm
Atp1a3
Ntng2
Exph5
Elfn1
Slc1a4
Slc38a5
Ddx6
Serpine1
LOC100909595
Bag3
Tbkbp1
Tango6
Qdpr
Shroom3
Ccnd1
Zbed6
Sat1
Cd44
Ypel4
Bsn
Fam126b
Gpr3
Arhgap21
Cd180
Tcea2
Camsap2
Wbp1l
Phactr3
Gfra1
Idi1
Atp6v0c
Got1
LOC100362709
RGD1564664
Macrod1
LOC102555044
Fkbp8
Nxpe1
LOC500300
Scd
Mfsd2a
Polm
Bcl3
Xbp1
Tgfbr3
Acin1
Begain
Pbxip1
Hexa
Chrna5
Obscn
Bap1
Pamr1
Txnrd1
Cherp
Lix1
Rnf126
Hpgd
Acot7
Pdzd7
Mgat4b
Rubcn
Pknox2
Ap3d1
Stab1
Vwf
Crh
Txlna
Sugp2
Ly6h
Tifa
LOC100910540
Gga3
Hopx
LOC108352345
Plk5
Foxp4
LOC102554337
Nos1
Cox5a
Ubxn6
Magel2
Frmd8
Bri3
Fam189b
Clgn
Plcb3
LOC100910827
Cuta
Map2
Fus
Hm13
Mamdc2
Tmem82
Sypl1
Nuak2
Rsad2
Klc1
Slc2a1
Fpgs
Cnih2
Sh3bgrl3
Lrfn1
Ski
Tmprss7
Ncor2
Ube2m
Lif
Zdhhc19
Igfbp7
Scaf1
Sipa1l2
Scai
Ahsa1
Tacc2
LOC500956
Gdpd2
Bicd2
LOC102554677
Msr1
Ndn
LOC100125362
Chmp5
Baz1a
Snurf
Rbp4
Flt4
Lgals9
Gpr83
Srsf4
LOC103694018
Map3k10
LOC102554289
Ints3
Cyp27b1
Camk2n2
Cox6a1
Abcb1a
Map1s
Mavs
Snrpa
LOC100912479
Oas1b
Gpnmb
S1pr3
Ccdc92
Hsd17b11
Fkbp4
Dennd2a
Oaf
Skap1
Rasgrp1
Mospd3
Npdc1
F13a1
Nckap5l
Slc5a3
Ccdc124
Nisch
Lxn
Cpne6
Tead1
Btrc
Dbp
Mrpl57
LOC100909886
Clcn7
Cyr61
Kdm5c
Cbx4
Epn1
Prr5
Map2k2
Taf10
Khsrp
NEWGENE_1582994
LOC100911238
Krt222
Tmem132e
Eefsec
Pdlim4
Spry4
Ccdc85c
Dll4
LOC100360856
Itgav
RT1-S3
Ahdc1
Spata13
LOC102547162
Thop1
Slc10a6
P4htm
Celsr2
Slc6a11
Papola
Med25
Aes
Rps27
Dnm1
Gpr37
Nptx1
Arid5a
Trim8
Chpf
Bahcc1
Hdac9
Pgrmc1
Trmt1
Lyrm5
Arg1
LOC102550637
LOC108348169
Rcan1
Iglon5
Ifitm1
Ppard
Rasgrf2
Atf4
Glrx5
Gem
Actr2
Cbarp
Celf6
LOC108348989
Saraf
Arfgef3
Usf2
Kcnh7
Prr12
Hapln1
Hnrnph2
Cd14
Hdlbp
Atf3
Klf10
Slc9a3r1
Jag2
Adcy1
Med16
Lsm2
Irf2bp1
MAST1
LOC102551419
LOC100911372
Tmem229a
Atp13a2
Lamc1
Zmynd8
Tubb6
Mrc1
LOC108352201
LOC103694865
RGD1562229
Hrh3
Mrps12
RGD1566099
Nudt19
Tipinl1
Ddost
Orai1
Bche
Ints1
Asprv1
Sertm1
Fam98b
Zfp579
Khdrbs3
Asrgl1
Nova2
Bsg
Mt1
Sdf2l1
Ltbp4
Tmem259
Lrfn4
Jph4
LOC103690074
Igip
Lrp10
Eva1b
Gnptab
Gabrr2
Bola1
Lrch3
Psmd3
Rnf157
Plcg1
RGD1563714
Itgb5
Ttc7b
LOC100361067
Zfp521
Mfap3l
Zfp580
Gpi
LOC100363521
Tagln3
Brd4
Agpat1
Gabrr3
Anks1a
Trim32
Hnrnpk
Pfkfb3
Endog
Uchl1
Anp32e
Rabac1
LOC102554630
Qrich1
Mis12
Kndc1
Hspb8
Ppia
Sult5a1
Lrrc4b
Lmo1
Grin3b
RGD1564093
LOC360231
Polrmt
Mlf2
Mafg
LOC103693564
Hspbp1
LOC103692392
Osgin1
LOC294154
Tnfrsf21
Aspg
LOC108351026
Ssbp4
Atp6v0a1
Nfkbia
Smox
Ubqln1
Car11
Sptb
Sdk2
Cat
LOC103693210
Stat3
Prelid1
Dohh
Stim2
RT1-DOb
LOC100910768
Disp1
Guk1
Icoslg
Ghsr
Mmp17
Nrep
Lox
LOC103693143
Praf2
Rogdi
Ptpro
C1qc
Pfn1
Mrpl12
Dlk2
Trerf1
Pithd1
Nrgn
Slc43a2
Midn
Uspl1
Pdpn
Adgrv1
Itgb4
Adgrf5
Tmem120a
Sec24c
Hnrnpa3
Lrrc73
Ncdn
Ros1
Rbm25l1
Rxfp3
Mrps24
Cldn10
Sidt2
Adnp2
Camkv
Cyp26b1
Ugt1a7c
Klhl9
Cnih1
Inhba
Med26
Ccdc167
Tctn2
LOC103691283
Lgi2
Syt8
Gys1
Tmem140
Prom1
Olfm1
Gmip
Lrrc24
Gatad2a
LOC100911196
Ctsb
Cebpb
Pebp1
Atl1
Grm3
LOC102556470
Sh2d3c
Gadd45gip1
Glipr2
Setd7
Hist1h1c
Mcrip2
Ube2s
Pde4d
Cck
Fam167a
LOC108348078
C8g
Ybx2
Tcf15
Chmp4b
Alox5
LOC108351723
Wfikkn2
Panx2
Enho
Fbxw4
Grina
Fosl1
Bmyc
Syt3
Ttc9b
Prdx1
Tmem52
Mmp24
Stk11ip
Dopey2
Slc39a6
Abca6
Ppp1r3c
Zfr2
Kcp
Scn4a
Vps29
Cd84
Hbegf
Cactin
Jph3
Rhot2
Rnf187
Tomm34
Slc35e4
Slc15a2
Agap2
Dkc1
Cd163
Piga
Gdap1l1
Mpst
Ptn
Ppp1r15a
Grm1
LOC100911730
Chga
Fzd9
Serf1
Lyve1
Cep170b
Cabp1
Plppr2
Kcnd1
Sik3
Snrpd1
Dynll2
Mrpl34
Traf3
Ier2
Micall1
Loxl1
Scgb2a2
Furin
Atp6v0d1
Zfp358
Ndufa4
Snx18
Khdrbs1
Dhrsx
Cmip
Hnrnpa1
Cox7a2
Icam5
Eif3l
Dnlz
LOC680491
LOC108350985
Dnm2
Ctss
LOC688754
LOC108348051
Dexi
Fgf2
Grin2a
Tmem258
Spry1
Sf3b6
Slc37a2
Tsn
Snx3
Camk4
Fabp3
Ssbp3
Aup1
LOC108353403
Rbm42
Rab18
Lrrfip2
Chrne
Morf4l1
Tpcn1
LOC108349973
Trib1
Gpr84
Tprg1l
Fam53a
Amotl1
Cyp2j10
Sec61b
Actb
Mbd3
Eif4ebp1
LOC108348137
Cdkl5
Gucy1a3
Cdh5
Col6a1
Mark4
Col6a2
Npas1
Erh
Dcst1
P4ha1
Rps18
Rps25
Mdga1
Sod3
Opalin
Rpl17
Ppp1r37
Cacnb4
Gpr139
Gpc3
Cd164l2
Artn
Blcap
Cpsf6
RGD1560398
Psd
LOC100362819
LOC257642
Isg20
Tmem121
Hpcal1
Cort
LOC100912569
Zbed5
LOC103691688
Gorasp1
Adamtsl4
Oasl2
Tnfrsf11a
Tmem59l
Itpkb
Sst
Fbxw5
RGD1563294
Zap70
Map7d1
Cc2d1a
Mkl1
Tm7sf2
LOC103689983
Ccdc141
Inmt
RGD1561157
Rbx1
Txndc15
LOC102552360
LOC689130
Actg1
RGD1560464
Sirt6
Manf
Sun2
Usp36
Ninj1
Gabarapl2
Eya4
Agap3
Src
Crtc1
Clip1
Larp1
Fam207a
Phactr2
LOC100911515
Zhx2
Arl6
Rbfa
Eif3h
Tubb3
Zfp423
Rps7
Hmg20b
Mrps6
Ptprn
Car4
Ubr4
Id4
Camsap3
LOC691712
Eny2
Pfdn4
LOC100361558
Ciart
Slc26a7
Kat2a
Rps15a
Tecpr1
Pid1
Aurkaip1
Phc2
Ncln
Bok
LOC108348175
Ccdc91
Tmem65
Fgfr4
Rpusd3
Crlf1
RT1-T24-4
Hectd4
Ndufb8
Ocel1
Ube2r2
Lamb2
Adam11
Nolc1
Emc8
Cxcl12
Slc2a9
Akr7a2
Miat
Mrpl20
Hk2
Vav2
RGD1566320
Zfp523
Lman2l
Rptor
Plekhn1
S100a1
Cntfr
Josd2
Cspg4
Ptprs
Sec24b
Tjp3
Snrk
Tmem176b
Kcne5
Slc27a1
Lrp5
LOC102547234
Top2a
Zfp282
Rnf10
Pstpip1
Map3k4
LOC685680
Slc2a3
LOC100359498
LOC102554986
LOC103690067
Psmb6
Lrig1
LOC100912165
Csnk1g2
Mtcp1
Isca1
Il18
Rpa3
Nudt6
Klhl26
Gnptg
Zswim4
Upf1
Ypel3
LOC102555038
Rps8
Wwtr1
Kansl3
Frg1
Unc13d
LOC100360453
Cox7c
Ndufc2
Adcyap1
Sdhaf3
Magoh
Fam101b
Gas5
Srrt
Cox10
Hhip
Dpp6
Alpk3
Tinagl1
Rbm10
Abcg4
Gadd45b
Hpca
Neurl1
Olfm3
Cst6
Ogdhl
Nomo1
Gpm6b
Rpl37a
Fbxo21
Rps27a
Fabp7
Irgm
Arhgef18
Ap1b1
RGD1561916
Rab26
LOC108348122
Rlbp1
LOC108351405
Ankrd52
Disp2
Gmeb1
Rab1b
Slc35b1
Adamts10
Popdc3
Tubb5
C1ql2
Dpy19l3
Prrt3
LOC100911751
Fam174b
Sarm1
LOC102552047
Ube4b
Polr1d
Slco1a2
Ust
Nfam1
Fam160b2
Dusp26
LOC103694346
Med15
Cenpv
Rps26
Tpm4
Rin3
RGD1310127
Cul9
Zdhhc24
Dpp9
Pdxk
LOC108348176
LOC102547817
Piezo1
Cfap157
Kdm6b
Asphd2
Enc1
Fam98c
Mtmr1
Ppdpf
Pla2g12a
LOC108350461
Ppp4c
Pla2g6
Dapk3
Klhl33
Fbxo27
Lrp3
Dctn1
Spsb1
Creld2
Cib2
Jak3
Sh3bp2
Lrg1
Sphk2
Coro1c
Gstm7
Gpsm1
S100a13
Tmem175
Polr3k
Hmgb1
Farp1
Glrx2
Aatk
Kif26b
Atp5j2
Gpn2
H2afz
RGD1303003
Jun
Hspb1
Zc3h18
LOC108353136
Mier2
Mknk2
Isyna1
Cldn3
Atp5i
Sec31a
Cdk2ap2
Camta2
Des
Cyp7b1
Snai1
Tuba1a
RGD1311739
Msantd3
Junb
Samd4b
Creld1
LOC100910821
Mcts1
Ralgds
Flnc
Zfp668
Rpl34
Megf6
Tnk2
Coro2b
Sipa1l3
LOC100362333
LOC100360601
Npm1
Arhgap39
Stim1
Sptbn4
LOC103693330
Atf6b
Fam110d
Atp13a1
LOC103693705
Fbxo31
Sh2d5
Ppp1r9b
Rnaseh2a
Psenen
Eef1a1
Cdc42
LOC108349532
LOC103693430
Stk40
Unc119b
Plxna1
Sypl2
Repin1
Irs3
Sqstm1
Ier3
Tmem104
LOC108352127
Trim47
Ermn
Slit1
Mllt1
Ly96
Pcyt2
Slc25a39
Cebpd
Atp6v0b
Ubc
Slc25a29
Ly6e
Ckb
Rps12
Polr2k
Gabarap
Mlc1
Oxtr
Clcf1
Gadd45g
Arrdc2
LOC108349666
Tuba4a
LOC103692676
Cth
Ddn
Gapdh
Grin1
Rhbdf2
Atp2b1
Eps8
Ptpru
Rpl23
Txnl4a
Zbtb7a
Rps10l1
Rpl32
Timp4
Rps17
LOC103691165
Mfsd12
Crat
Dgcr6
Cyb5a
Sys1
Fam89b
Rpl36a
Wipf1
Srgap3
Sbno2
Ovol1
Iscu
Bcan
Rpl31
Ipo13
Lama1
LOC102555217
Ccl27
LOC103694111
Kif3c
Pstk
LOC108349189
Wdtc1
LOC100910915
P3h3
Chrd
LOC103693675
Gpm6a
Stx18
Hip1
Asap3
Rapgef3
Micall2
Plau
RGD1560523
Atg9a
Zer1
Sept7:
RGD1561444
Qsox1
S100a4
Snph
Abhd8
Ccm2
Zhx1
Capn15
Higd1a
Ifitm10
Uba5
Psma5
Por
Tle1
Akt2
Pqlc1
Hap1
Fam103a1
Slc35b4
Gria2
LOC103692716
Erp29
Mcf2l
Ndufs5
Shisa7
Gtf2ird2
Cldn9
Tnfrsf12a
Nr3c1
Rpl22l1
Kdm4b
Uqcrb
Psma2
Tenm4
Cnksr2
Rpl14
Lman2
Nr1d2
RGD1565641
Fbxl6
Rhpn1
Ddrgk1
RGD1564171
Scrt2
Ndufb1
Arhgef7
LOC102549402
Rasl10a
Lrrc8a
Rtn4rl1
Cfp
Irs2
Gucy1b3
Hist3h2a
Cnn3
Spon1
LOC102551976
Oprd1
Pgs1
Fbln1
Cd48
Timp2
Ctgf
Sdr42e2
Trak1
Rplp1
LOC102549385
Kcnip3
LOC100909742
Kmt2d
Cox7b
Abhd17a
LOC102547184
Acp1
Adgra1
Tmem130
LOC102553820
RGD1559908
Rps21
Pex5l
Popdc2
Tmbim1
Serpini1
Plpp4
Ltbr
Cacna1i
Syngr3
Wash1
RGD1359508
Unc5a
Pop5
Smarca4
Hsf1
H19
LOC102551901
Usp30
Usp19
Atf5
LOC103691003
Gzmm
Mmd2
LOC100362565
Csf1
Gng8
Tfpi2
LOC103690411
LOC688655
Mpv17l2
Rpn1
Tnfrsf25
RGD1305464
Sf1
Rtn4
Cabp7
Maoa
Tspan2
Doc2b
Stoml1
Acvrl1
Prrt1
Traf4
Snx12
Rabl6
Nnat
Tubb4b
Plekha2
Nxf1
Rps6kl1
Srrm3
Slc7a11
Id1
Adra2c
Cmtm5
Syvn1
Notch4
Cpeb2
Ulk4
Parp6
Lamtor2
LOC498426
Homer3
Zfp335
Isg15
LOC102546895
Mrps25
LOC681410
LOC100911186
Slc6a5
Gja1
Hspa2
LOC103691879
Hmg1l1
Sympk
LOC100911402
Ilk
Cotl1
Tceal9
Mcrip1
Agfg2
Frrs1l
Nsmf
Camk2n1
Sgsm1
RGD1560065
Pou3f2
Ppp2r5d
Sema4f
Pip5k1c
Csf2rb
Glyr1
Stk19
LOC103694382
Zeb2
Ndufb3
Tmem8b
Pdxp
Mmp9
Dtx1
Angptl4
Hspg2
Ttbk1
Ctrl
Atp2b3
Abca3
Atp5g2
Ldoc1l
Ctc1
Hecw1
Rxra
RGD1311575
Ttc28
Ccdc33
Nek6
Gal
Ccl4
Ccl7
Ang
Pbk
Izumo1r
LOC102552204
Bricd5
FAM187A
LOC100363469
Alox12b
Cxcl1
Gdf15
Krt27
LOC100362384
LOC103692045
LOC688459
Npff
R3hdml
RGD1563941
Snrpd2l
Znrf4

## Sheet: Male HP Enrichr_BioPlanet
Term	Overlap	P-value	Adjusted P-value	Odds Ratio	Combined Score	Genes
BDNF signaling pathway	46/261	2.95761e-08	3.68815e-05	2.73317	47.383	CDKN1A;PDXK;ITGB5;SERPINE1;HSPB1;ADM;PLAT;PTGS2;FGF2;STIP1;ZFP36;SERPINH1;FLNC;UPP1;JUNB;PDLIM4;IER2;KLF10;EGR1;JUN;XBP1;EGR3;HSPA5;GADD45A;DUSP1;GDF15;TFPI2;HPCAL1;NR1D2;FOS;ATP2B1;GEM;PDIA4;ITPKB;GAL;CXCL12;P4HA1;ID2;CAMK4;MAFF;HYOU1;S100A4;CSPG4;CALR;SERPINI1;ATF3
Influenza viral RNA transcription and replication	28/125	9.53459e-08	5.94482e-05	3.66524	59.2514	RPL32;RPL31;RPL34;RPLP1;RPL36A;SMG7;SMG5;SMG6;RPS17;RPS15A;RPS18;MAGOH;RPL14;RPS27A;RPL17;POLR2K;RPS12;UPF2;UPF1;RPS7;RPS8;RPL23;RPS26;DNAJC3;RPS25;RPS27;RPL37A;RPS21
Protein processing in the endoplasmic reticulum	33/166	1.48946e-07	6.1912e-05	3.15521	49.5989	PPP1R15A;HSP90AB1;ATF6B;PRKCSH;RPN1;SEL1L;HSPBP1;HSP90B1;HSPH1;LMAN2;UBQLN1;SEC61B;UBXN6;SEC31A;PDIA3;XBP1;SEC24B;HSPA5;SYVN1;UBE4B;HSPA2;PDIA6;DDOST;PDIA4;RBX1;DNAJC3;DNAJB11;ERP29;HYOU1;CALR;MAN1B1;SEC24C;ATF4
FRA pathway	13/37	1.24307e-06	0.000367002	6.83438	92.9335	JUN;ITGB4;LIF;MMP9;USF2;FOSL1;GJA1;CCND1;PLAU;CCL2;HMOX1;JUNB;ATF4
TSH regulation of gene expression	22/97	1.76421e-06	0.000367002	3.71368	49.1981	NOTCH2;PPP1R15A;EGR1;JUN;CSF1;GADD45B;TNK2;RGS16;EMP1;ADM;HMGB1;FOS;PTGS2;SMG5;PDIA4;NRGN;ADAMTS1;ID1;TP53BP2;CCL2;S100A4;CKB
Gastrin pathway	14/44	1.91318e-06	0.000367002	5.89019	77.5547	CHGA;SREBF1;JUN;SERPINE1;TNC;FOS;PTGS2;MMP9;FOSL1;CCND1;ITGAV;CD44;IER3;HBEGF
TGF-beta regulation of extracellular matrix	73/565	2.06016e-06	0.000367002	1.90259	24.91	OXTR;KDM5C;CSF1;SERPINE1;TNC;SLC2A1;PEBP1;CXCL1;SLC7A11;LAMC1;SAT1;CYR61;CTGF;CDH5;UCHL1;CSRP2;CCND1;ADAMTS1;TNFSF10;JUNB;TBC1D10A;KLF10;GABARAPL2;PCYT2;TNFRSF12A;ARID5A;TNFRSF1A;TGFBR3;LOX;NINJ1;ANG;MCM5;ATF3;SKAP1;IDI1;KHDRBS3;CEBPD;FGL2;CREM;MGST1;LY96;FBLN1;SLC1A4;PTN;PTGS2;CST6;CDC42;PGRMC1;GPNMB;CCL7;CBS;EIF4EBP1;CKB;GPM6B;CYB5A;ANGPT2;GOT1;FZD7;TXNRD1;TFPI2;FN1;INHBA;SOD3;CHERP;FOSL1;SKI;R…
Interleukin-4 regulation of apoptosis	42/267	2.66168e-06	0.00041489	2.37666	30.5081	TOP2A;GUCY1B3;CDKN1A;CEBPB;MAOA;HSPB8;FGL2;TNC;ABHD8;CREM;F13A1;CSF2RB;MED16;PTGS2;RASGRP1;NFIL3;ALOX5;TNFSF10;TP53BP2;TIMP2;CCL2;UPP1;PKNOX2;JUN;RSAD2;GADD45B;ARG1;HPCAL1;FN1;IL18;MTHFR;FOS;INHBA;GEM;ITPKB;DNAJC3;CH25H;LOX;TMEM259;NINJ1;MCM5;MAP3K14
HIF-1 transcriptional activity in hypoxia	17/66	4.16686e-06	0.000577342	4.38348	54.3041	JUN;NPM1;PFKFB3;TFRC;SERPINE1;SLC2A1;ADM;FURIN;FOS;NDRG1;HK2;CXCL12;ID2;BHLHE40;HMOX1;ENG;MCL1
AP-1 transcription factor network	17/70	9.83203e-06	0.0011775	4.05178	46.7164	EGR1;JUN;CRTC1;DUSP1;FOS;NR3C1;MMP9;CYR61;FOSL1;GJA1;MT2A;CCND1;PLAU;MAFG;CCL2;JUNB;ATF3
T cell receptor regulation of apoptosis	74/603	1.12774e-05	0.0011775	1.79134	20.4083	TOP2A;GUCY1B3;CDKN1A;IFITM1;HSP90AB1;ITSN1;ILK;HMGB1;NR3C1;GYS1;PSTPIP1;CCND1;PALM;SEC61B;JUNB;IER2;IER3;CTSB;DUSP1;RFC2;RPL23;AP1B1;FOS;TNFRSF1A;PSMA5;CH25H;CORT;RNF126;CLIP1;TRAF3;PSPC1;S100A4;TNFRSF25;PFDN4;GAPDH;PTMA;ATF3;ATF4;CEBPD;CHRNA5;LTBP4;CSF2RB;SLC3A2;SLC5A3;RASGRP1;HSP90B1;CDC42;PRDX1;CCL4;HSF1;RPL14;TP53BP2;HNRNPA1;ZBTB7A;POLR2K;MCL1;MCTS1;EGR1;MSR1;JUN;EGR3;GADD45B;HSPA5;TFPI2;MTHF…
Cytoplasmic ribosomal proteins	22/108	1.13312e-05	0.0011775	3.23674	36.8598	RPL32;RPS7;RPL31;RPS8;RPL34;RPL23;RPLP1;RPL36A;RPS26;DNAJC3;RPS25;RPS17;RPS27;RPS15A;RPS18;RPL37A;RPL14;EIF3H;RPS27A;RPS21;RPL17;RPS12
Adipogenesis	25/133	1.30174e-05	0.00124867	2.93141	32.9761	CNTFR;CDKN1A;CEBPB;CEBPD;SERPINE1;IRS2;NR3C1;SOCS3;CYP26B1;RXRA;NDN;GDF10;WWTR1;SREBF1;GADD45B;GADD45A;STAT3;HMGA1;LIF;NCOR2;SCD;RARA;LPIN1;LPIN2;PPARD
Translation	27/151	1.5506e-05	0.00138114	2.75881	30.5519	RPL32;RPL31;RPL34;RPLP1;RPN1;RPL36A;RPS17;RPS15A;RPS18;EIF4EBP1;RPL14;SEC61B;RPS27A;RPL17;RPS12;RPS7;RPS8;RPL23;DDOST;EEF1A1;RPS26;RPS25;RPS27;RPL37A;EIF3H;RPL22L1;RPS21
Interleukin-1 regulation of extracellular matrix	23/120	2.05527e-05	0.00170861	3.0004	32.3818	KDM6B;GDF10;JUN;TXNRD1;LIF;CXCL1;INHBA;FOS;PTGS2;FGF2;SOD3;HAPLN1;FOSL1;NFKBIA;MT2A;ZFP36;LOX;CCL7;ID1;CAT;CCL4;CCL2;HBEGF
EGFR1 pathway	26/152	4.87387e-05	0.00325414	2.61238	25.9385	CDKN1A;CSF1;ITGB5;AMD1;HSPB1;PBXIP1;CDC42;REPIN1;CCND1;PLAU;MAP2;COTL1;NOS1;PDLIM4;IER3;ACOT7;GADD45A;DUSP1;HPCAL1;LIF;EMP1;NINJ1;FKBP4;SQSTM1;TUBA8;HBEGF
Alpha-V beta-3 integrin/OPN pathway	2021-10-31	4.98056e-05	0.00325414	5.99695	59.4141	CDC42;NFKBIA;JUN;PLAU;ILK;ITGAV;FOS;MMP9;MAP3K14;CD44
Disease	78/674	5.18347e-05	0.00325414	1.67444	16.5224	CDKN1A;RPL32;RPL31;RPL34;RPLP1;FGF2;ACTB;RPS17;XPO1;RPS18;AKT2;KHSRP;PSMD3;NOS1;BTRC;RPS12;ATP6V0B;MAP2K2;RPS7;RPS8;H2AFZ;RPL23;AP1B1;HSPG2;PDIA6;EPN1;RBX1;PSMA5;DNAJC3;PSMA2;RPL37A;DNAJB11;ATP6V0D1;ARHGEF7;ATP6V0C;PPIA;ATF3;CD44;ATF4;SRC;DCTN1;ADCY4;RPL36A;ADCY1;HSP90B1;PSMB6;CDC42;RPS15A;UBC;RPL14;LRIG1;CCL2;PLCG1;RPS27A;RPL17;POLR2K;ATP6V0A1;SEC31A;BCHE;XBP1;NPM1;CPSF6;HSPA5;TAF12;TAF10;STAT3;…
Oncostatin M	43/311	5.28812e-05	0.00325414	2.03945	20.0834	CDKN1A;CEBPD;RGS16;SERPINE1;TNC;PLAT;CXCL1;PTGS2;CST6;CYR61;HK2;CTGF;SOCS3;MT2A;CCND1;CCL7;PLAU;CBS;TIMP2;HMOX1;CCL2;ITGAV;JUNB;TIMP4;NOMO1;IER3;CTSB;KLF10;JUN;ZHX2;GPR37;MAP2K2;ANGPT2;HSPA5;STAT3;FN1;OSMR;DNAJC3;CH25H;CXCL12;ATF3;CRLF1;PPARD
FSH regulation of apoptosis	38/263	5.45537e-05	0.00325414	2.14434	21.0495	POP5;IFITM1;PDXK;USPL1;ITGB5;PTPRN;RGS16;CREM;ILK;ACTB;HK2;PGRMC1;TUBA1A;PSMD3;ENC1;CD14;FLNC;UPP1;ATP9A;IER3;CAP2;KLF10;ACTR2;DUSP1;TFPI2;EMP1;ISG15;ATP2B1;GEM;SMARCA4;CH25H;PTPRE;GPRC5A;BCL3;ID4;GNAS;S100A4;PLA1A
Signaling by NOTCH	22/119	5.4801e-05	0.00325414	2.86797	28.14	NOTCH2;JAG2;PSENEN;HDAC4;JUN;TLE1;NOTCH4;SEL1L;DTX1;FURIN;PSEN1;HDAC9;RBX1;LFNG;NCOR2;DLL4;KAT2A;CCND1;UBC;NEURL1;RPS27A;ST3GAL3
Oxidative stress-induced gene expression via Nrf2	2021-08-21	7.45705e-05	0.00422679	7.74272	73.585	JUN;AKR7A2;POR;MAFG;MAFF;HMOX1;MAFK;FOS
Signaling by NGF	33/221	8.64727e-05	0.00468832	2.22547	20.8208	CDKN1A;SRC;RASGRF2;ITSN1;ADCY4;IRS2;FURIN;ADCY1;PSEN1;ELK1;RTN4;AKAP13;AKT2;MCF2L;UBC;PLCG1;RPS27A;RALGDS;PSENEN;MAP2K2;PLEKHG5;STAT3;ARHGEF18;PPP2R5D;DNM1;VAV2;DNM2;NFKBIA;ADCYAP1;OBSCN;CAMK4;ARHGEF7;SQSTM1
Influenza infection	24/142	0.000113555	0.0059001	2.5725	23.3666	RPL32;RPS7;RPL31;RPS8;RPL34;RPL23;RPLP1;RPL36A;RPS26;DNAJC3;RPS25;RPS17;RPS27;XPO1;RPS15A;RPS18;RPL37A;RPL14;CALR;RPS27A;RPS21;RPL17;POLR2K;RPS12
Interleukin-5 regulation of apoptosis	24/144	0.00014197	0.00708147	2.52935	22.4097	IDI1;EGR1;EGR3;TPM4;GADD45A;TFPI2;HEXA;PLAT;CXCL1;HSPA2;INHBA;FOS;PTGS2;NFIL3;TRAF3;ID2;CCL2;QSOX1;UPP1;IER2;CD44;IER3;ATF4;HBEGF
Prion diseases	1935-10-01	0.00015697	0.00752853	5.03635	44.1157	C1QB;C1QA;STIP1;EGR1;C8G;MAP2K2;HSPA5;LAMC1;ELK1;C1QC
Unfolded protein response	16/79	0.000184829	0.00853638	3.2042	27.5436	XBP1;HSPA5;DCTN1;SYVN1;PDIA6;HSP90B1;DNAJC3;KHSRP;DNAJB11;CCL2;HYOU1;CALR;ATP6V0D1;ATF3;ATF4;SEC31A
Activation of mRNA upon binding of the cap-binding complex and eIFs, and subsequent binding to 43S	13/57	0.000212434	0.00946089	3.72382	31.4919	RPS7;RPS8;RPS26;RPS25;RPS17;RPS15A;RPS27;RPS18;EIF4EBP1;EIF3H;RPS27A;RPS21;RPS12
Gap junction pathway	17/90	0.000284953	0.0116441	2.93852	23.9877	GUCY1A3;GUCY1B3;MAP2K2;SRC;ADCY4;ADCY1;TUBB4B;GRM1;TUBA4A;GJD2;GJA1;TUBB6;PLCB3;TUBA1A;TUBB3;GNAS;TUBA8
Initiation of the second proteolytic cleavage of Notch receptor by receptor-ligand binding	2021-06-14	0.000289467	0.0116441	9.42617	76.7994	JAG2;NOTCH2;DLL4;NOTCH4;UBC;RPS27A
Signaling by NOTCH2	2021-06-14	0.000289467	0.0116441	9.42617	76.7994	JAG2;NOTCH2;PSENEN;DLL4;NOTCH4;PSEN1
Prolactin activation of MAPK signaling	15/75	0.000335739	0.0130833	3.15249	25.2174	JUN;MAP2K2;SRC;STAT3;AGAP2;IRS2;FOS;ELK1;VAV2;NFKBIA;ZAP70;SOCS3;EIF4EBP1;PPIB;PPIA
Hypothetical network for drug addiction	1932-09-01	0.00038041	0.0141468	4.92405	38.7732	NISCH;GRIA2;GRIN2A;ZHX2;MAP2K2;CAMK4;ADCY1;GRM1;GRIN1
Differentiation pathway in PC12 cells	16/84	0.000385718	0.0141468	2.96779	23.3281	EGR1;JUN;MAP2K2;EGR3;SRC;ADCY4;FOS;ADCY1;ELK1;ADCYAP1;PLCB3;MAP2;AKT2;PLCG1;MAP3K4;RAPGEF3
Myometrial relaxation and contraction pathways	24/155	0.000441753	0.015739	2.31557	17.8873	GUCY1A3;OXTR;JUN;ATF6B;PDE4D;RGS16;ADCY4;ADM;FOS;ADCY1;ACTB;ACTG1;CNN2;GJA1;PLCB3;MAFF;GNAS;CRH;GNG8;PLCG1;NOS1;ATF5;ATF3;ATF4
Interleukin-6 signaling pathway	14/71	0.000609149	0.0204084	3.09558	22.9179	CEBPB;JUN;MAP2K2;CEBPD;STAT3;FOS;ELK1;HSP90B1;SOCS3;PTPRE;IL6R;JAK3;JUNB;MCL1
Presenilin action in Notch and Wnt signaling	1948-11-01	0.000614193	0.0204084	3.74335	27.6829	PSENEN;JUN;TLE1;CCND1;DTX1;PPP2R5D;PSEN1;FOS;BTRC;AES;PPARD
EPO receptor signaling	1934-09-01	0.000621908	0.0204084	4.52963	33.441	PTPRU;JUN;MAP2K2;SRC;STAT3;IRS2;PLCG1;FOS;ELK1
Interleukin-2 signaling pathway	88/847	0.000722235	0.023093	1.48049	10.7086	SPON1;CSF1;ULK4;SERPINE1;IRS2;SLC2A3;NR3C1;ELK1;ACTB;CTSS;TM7SF2;RBM3;MT2A;ZFP36;CCND1;GNPTAB;PLAU;TNFSF10;TIMP2;UPP1;JAK3;CTSB;IER3;PDIA3;MAP2K2;DUSP1;ARHGEF18;PPP2R5D;FOS;CYP7B1;ITPKB;DNAJC3;ZEB2;STIM1;DKC1;NINJ1;S100A4;TNFRSF25;RIN3;ANG;ATF5;ARHGEF7;GAPDH;CSNK1G2;ATF4;PPARD;LY6E;SEC22C;HDAC4;GRIA2;IDI1;ENPEP;PFKFB3;SRC;RGS16;CREM;MGST1;NOLC1;FURIN;MLLT1;PBXIP1;CSF2RB;TNFRSF11A;RASGRP1;SLC9A3R1…
Signaling by NOTCH1	14/73	0.000814552	0.0253936	2.99032	21.2697	PSENEN;HDAC4;JAG2;TLE1;DTX1;PSEN1;HDAC9;RBX1;NCOR2;DLL4;KAT2A;UBC;NEURL1;RPS27A
Interleukin-1 signaling pathway	20/125	0.000840513	0.0255639	2.40426	17.0257	JUN;MAP2K2;DUSP1;HSPB1;FOS;PTGS2;ELK1;RBX1;NFKBIA;ZFP36;UBE2R2;IRAK2;UBE2S;KHSRP;CCL2;PLCG1;BTRC;SQSTM1;MAP3K14;UBE2M
Senescence and autophagy	17/99	0.000895706	0.0265939	2.61472	18.3498	GABARAPL2;JUN;CDKN1A;CEBPB;SRC;SERPINE1;FN1;HMGA1;PLAT;CXCL1;INHBA;GABARAP;FKBP8;IGFBP7;IL6R;SQSTM1;CD44
Phagosome	23/154	0.000957842	0.0277774	2.21757	15.4139	MSR1;ATP6V0B;TFRC;ITGB5;STX18;TUBB4B;ACTB;TUBA4A;CTSS;ACTG1;TUBB6;TUBA1A;TUBB3;MRC1;ITGAV;CD14;CALR;NOS1;SEC61B;ATP6V0D1;ATP6V0C;ATP6V0A1;TUBA8
Activation of chaperones by ATF6 alpha	2021-05-12	0.00111959	0.0317302	8.9717	60.9608	XBP1;HSPA5;CALR;ATF4;HSP90B1
Downregulation of MTA-3 in ER-negative breast tumors	2021-06-18	0.00138358	0.0367091	6.28276	41.3599	MBD3;TUBA1A;SNAI1;HSPB1;GAPDH;TUBA4A
Pertussis toxin-insensitive CCR5 signaling in macrophage	2021-06-18	0.00138358	0.0367091	6.28276	41.3599	JUN;CXCL12;CCL4;CCL2;FOS;PLCG1
Pre-NOTCH processing in Golgi	2021-06-18	0.00138358	0.0367091	6.28276	41.3599	NOTCH2;LFNG;NOTCH4;SEL1L;FURIN;ST3GAL3
Toll receptor cascades	23/159	0.00148406	0.0378302	2.13546	13.9082	JUN;MAP2K2;CD180;LY96;PPP2R5D;HMGB1;FOS;ELK1;CTSS;DNM1;HSP90B1;DNM2;NFKBIA;UBE2R2;IRAK2;UBE2S;TRAF3;UBC;CD14;RPS27A;MAP3K14;UBE2M;CTSB
Activated NOTCH1 signaling in the nucleus	2021-08-31	0.00148651	0.0378302	4.37395	28.4802	DLL4;JAG2;PSENEN;UBC;NEURL1;DTX1;PSEN1;RPS27A
N-glycan trimming in the ER and calnexin/calreticulin cycle	2021-05-13	0.00170906	0.042624	7.84981	50.0175	PDIA3;PRKCSH;MLEC;CALR;MAN1B1
Protein metabolism	50/442	0.0017713	0.0433101	1.61818	10.2528	RPL32;RPL31;PRKCSH;RPL34;RPLP1;ACTB;TUBB6;RPS17;TUBA1A;TUBB3;RPS18;SEC61B;RPS12;FBXW4;PDIA3;FBXW5;RPS7;RPS8;RPL23;TUBA4A;DDOST;EEF1A1;PIGA;RPL37A;MAN1B1;PFDN4;RPN1;RPL36A;FURIN;RPS15A;RPL14;EIF4EBP1;MLEC;RPS27A;RPL17;ST3GAL3;SEC31A;SEC24B;GALNT1;DOHH;TUBB4B;RPS26;RPS25;COQ2;RPS27;MGAT4B;EIF3H;CALR;SEC24C;RPS21
Syndecan 4 pathway	1932-08-01	0.00185521	0.0439049	4.19148	26.3634	CXCL12;LAMA1;FZD7;TNC;FN1;FGF2;MMP9;DNM2
MAPK signaling pathway	38/314	0.00186605	0.0439049	1.74323	10.9543	SRC;RASGRF2;HSPB1;PLA2G6;ELK1;FGF2;RASGRP1;CDC42;CACNA1I;MAP2;AKT2;MKNK2;EIF4EBP1;CD14;FLNC;MAP3K6;RALGDS;CACNG3;MAP3K4;CACNG4;JUN;PLA2G12A;MAP2K2;GADD45B;HSPA5;GADD45A;DUSP1;FOS;HSPA2;GADD45G;TNFRSF1A;PLCB3;MRAS;CACNB4;MAP3K10;FGFR4;MAP3K14;ATF4
TNF-alpha effects on cytokine activity, cell motility, and apoptosis	20/135	0.00219629	0.050718	2.194	13.4294	CSF1;NOTCH4;FLT4;TFPI2;CSF2RB;CXCL1;INHBA;SYNGR3;MMP9;RND1;NFKBIA;LFNG;CXCL12;TRAF4;CCL4;TNFSF10;CCL2;CD14;CD44;HBEGF
Fibroblast growth factor 1	2021-07-26	0.00224494	0.0508989	4.63079	28.2436	CDKN1A;CEBPB;CCND1;PLAU;SERPINE1;PLAT;S1PR3
Activation of chaperones by IRE1 alpha	1948-10-01	0.00231982	0.0516573	3.31106	20.0858	DNAJC3;XBP1;HSPA5;DCTN1;DNAJB11;SYVN1;HYOU1;ATP6V0D1;PDIA6;SEC31A
Oxidative phosphorylation	20/136	0.00240023	0.0525104	2.17497	13.1198	COX7B;ATP6V0B;NDUFB8;UQCRB;NDUFA4;NDUFB3;NDUFC2;NDUFB1;ATP5I;COX7A2;COX6A1;ATP5G2;COX7C;COX5A;ATP5J2;NDUFS5;ATP6V0D1;ATP6V0C;COX10;ATP6V0A1
TGF-beta signaling pathway	25/185	0.00248325	0.0533899	1.97311	11.8351	PPP1R15A;SRC;SERPINE1;HDAC9;CTGF;CDC42;CCND1;STAMBPL1;BTRC;JUNB;KLF10;JUN;MAP2K2;STAT3;LIF;INHBA;FOS;SMAD6;RBX1;TGFBR3;SKI;ZEB2;SIK1;ATF3;ENG
Prolactin regulation of apoptosis	18/118	0.0025757	0.0544389	2.26953	13.5301	VPS29;EGR1;CEBPB;HSP90AB1;HSPA5;TNFRSF11A;RBX1;EEF1A1;SOCS3;CCND1;PQLC1;BCL3;MAFF;CRH;HMOX1;TRIB1;HNRNPA1;IER3
Diabetes pathways	20/137	0.00261989	0.05445	2.15626	12.8182	BCHE;XBP1;HSPA5;DCTN1;SYVN1;PDIA6;ACTB;HSP90B1;DNAJC3;H19;KHSRP;DNAJB11;CCL2;HYOU1;CALR;ATP6V0D1;ATF3;CD44;ATF4;SEC31A
Pathogenic Escherichia coli infection	1957-11-01	0.00271966	0.055597	3.00949	17.7778	CDC42;TUBB6;TUBA1A;TUBB3;LY96;CD14;TUBB4B;ACTB;TUBA4A;ACTG1;TUBA8
Cooperation of prefoldin and TriC/CCT in actin and tubulin folding	2021-07-27	0.00283978	0.0562097	4.39901	25.7959	TUBB6;TUBA1A;TUBB3;TUBB4B;PFDN4;ACTB;TUBA4A
Oxidative stress	2021-07-27	0.00283978	0.0562097	4.39901	25.7959	MAOA;CAT;MGST1;HMOX1;FOS;JUNB;SOD3
Beta-1 integrin cell surface interactions	1966-12-01	0.00300099	0.0575727	2.79739	16.2495	PLAU;LAMA1;LAMB2;COL6A2;COL6A1;TNC;FN1;F13A1;ITGAV;CSPG4;LAMC1;CD14
Signaling by TGF-beta receptor complex	1966-12-01	0.00300099	0.0575727	2.79739	16.2495	NCOR2;PPP1R15A;SKI;WWTR1;XPO1;SERPINE1;UBC;PMEPA1;ARHGEF18;FURIN;RPS27A;JUNB
TWEAK signaling pathway	1942-09-01	0.00309627	0.0585008	3.43006	19.8173	NFKBIA;CD163;JUN;TNFRSF12A;TRAF3;AKT2;CCL2;TNFRSF25;MMP9
Notch signaling pathway	18/121	0.00340142	0.063307	2.20307	12.5213	NOTCH2;JAG2;PSENEN;CDKN1A;TLE1;SRC;NOTCH4;STAT3;DTX1;FURIN;PSEN1;DNM1;LFNG;NCOR2;DLL4;KAT2A;CCND1;NEURL1
Activation of IRF3/IRF7 mediated by TBK1/IKK epsilon	2021-05-15	0.00352043	0.0641812	6.27917	35.4721	TRAF3;UBC;LY96;CD14;RPS27A
Maturation of Notch precursor via proteolytic cleavage	2021-03-05	0.00360266	0.0641812	18.8201	105.884	NOTCH2;NOTCH4;FURIN
ATF2 transcription factor network	1959-11-01	0.00360279	0.0641812	2.88378	16.2243	SOCS3;JUN;CSRP2;CCND1;PLAU;ARG1;DUSP1;GADD45A;FOS;JUNB;ATF3
Myc active pathway	14/85	0.00365635	0.0642179	2.4833	13.9345	NPM1;TFRC;TAF12;TAF10;SLC2A1;HMGA1;MMP9;FOSL1;KAT2A;ID2;SNAI1;SERPINI1;GAPDH;PTMA
Epithelial cell signaling in Helicobacter pylori infection	1968-12-01	0.00387377	0.0670916	2.6972	14.9789	CDC42;NFKBIA;ATP6V0B;JUN;SRC;CXCL1;PLCG1;ATP6V0D1;ATP6V0C;MAP3K14;HBEGF;ATP6V0A1
Selenium pathway	1960-11-01	0.00412308	0.0704312	2.82478	15.5113	CBS;ALOX5;PRDX1;CTH;SERPINE1;CAT;CCL2;MTHFR;PLAT;PTGS2;SOD3
Antigen presentation: folding, assembly, and peptide loading of class I MHC proteins	31/255	0.00434247	0.0727777	1.74874	9.51194	ITGB5;FBXO27;UBA5;UBR4;UBR2;CTSS;PSMB6;SOCS3;PSMD3;MRC1;UBC;ITGAV;SEC61B;VHL;BTRC;RPS27A;SEC31A;PDIA3;SEC24B;HSPA5;RBX1;PSMA5;KLHL9;SPSB1;UBE2R2;PSMA2;UBE2S;CALR;SEC24C;TRIM32;UBE2M
Fatty acid, triacylglycerol, and ketone body metabolism	23/173	0.00442946	0.0727777	1.93467	10.4849	WWTR1;SREBF1;SLC27A1;PRKAB2;TXNRD1;PRKAG2;MED16;AGPAT1;MED15;MED26;CTGF;ACAT1;AGPAT4;NCOR2;MED25;RXRA;GPD1;HMGCS2;ANGPTL4;LPIN1;TEAD1;LPIN2;TNFRSF21
p75 neurotrophin receptor-mediated signaling	18/124	0.00443553	0.0727777	2.14037	11.5967	PSENEN;RASGRF2;PLEKHG5;ITSN1;ARHGEF18;FURIN;PSEN1;RTN4;VAV2;NFKBIA;AKAP13;OBSCN;MCF2L;UBC;NDN;ARHGEF7;RPS27A;SQSTM1
Cell death signaling by NRIF in the nucleus	2021-05-16	0.00481217	0.0777328	5.70803	30.4615	PSENEN;UBC;PSEN1;RPS27A;SQSTM1
Developmental biology	46/420	0.0048622	0.0777328	1.55756	8.29598	SPTBN4;CEBPB;HSP90AB1;CEBPD;SRC;LAMA1;AGAP2;FURIN;ARHGAP39;LAMC1;MED16;MED15;RND1;CDC42;STIP1;CACNA1I;RXRA;AKT2;SLIT1;PLXNA1;ITGAV;PIP5K1C;PLCG1;SRGAP3;CAP2;SREBF1;MAP2K2;UNC5A;GFRA1;RGMB;MED26;SPTB;DNM1;RGMA;VAV2;DNM2;NCOR2;MED25;CACNB4;ARTN;COL6A2;KCNQ2;COL6A1;SCN4A;ANGPTL4;PFN1
Wnt interactions in lipid metabolism and immune response	1945-09-01	0.00504044	0.078568	3.14371	16.631	KLF10;GJA1;CCND1;GPNMB;DUSP1;ENC1;CREM;CXCL1;FOS
Antigen processing: cross presentation	13/79	0.00504045	0.078568	2.47959	13.1177	PDIA3;ITGB5;CTSS;PSMA5;PSMB6;PSMA2;MRC1;PSMD3;UBC;ITGAV;SEC61B;CALR;RPS27A
CDC42 activity regulation	2021-07-30	0.00535887	0.0825001	3.82461	19.9989	CDC42;MCF2L;ITSN1;SPATA13;PLCG1;ARHGEF7;VAV2
RANKL signaling pathway	1954-10-01	0.00567317	0.0862738	2.85862	14.7848	CDC42;NFKBIA;JUN;TRAF3;SRC;AKT2;FOS;TNFRSF11A;PLCG1;SQSTM1
Axon guidance	37/325	0.00588597	0.0884314	1.62443	8.34177	SPTBN4;HSP90AB1;LAMA1;SRC;AGAP2;ARHGAP39;LAMC1;RND1;CDC42;CACNA1I;STIP1;SLIT1;PLXNA1;ITGAV;PIP5K1C;PLCG1;SRGAP3;EPHB1;CAP2;MAP2K2;UNC5A;GFRA1;SEMA4F;RGMB;SPTB;DNM1;RGMA;VAV2;DNM2;CACNB4;CXCL12;ARTN;COL6A2;KCNQ2;COL6A1;SCN4A;PFN1
Respiratory electron transport, ATP biosynthesis by chemiosmotic coupling, and heat production by uncoupling proteins	13/81	0.00625386	0.0889112	2.4064	12.2114	COX7B;NDUFB8;UQCRB;NDUFA4;NDUFB3;NDUFC2;NDUFB1;ATP5I;COX6A1;COX7C;COX5A;ATP5J2;NDUFS5
Integrin beta-5 pathway	2021-05-17	0.00640745	0.0889112	5.23208	26.4235	ITGB5;PLAU;FN1;ITGAV;CYR61
Ion channel function in vascular endothelium	2021-05-17	0.00640745	0.0889112	5.23208	26.4235	GUCY1A3;GUCY1B3;KCNQ2;GNAS;ADCY1
Post-chaperonin tubulin folding pathway	2021-05-17	0.00640745	0.0889112	5.23208	26.4235	TUBB6;TUBA1A;TUBB3;TUBB4B;TUBA4A
Integrin beta-4 pathway	2021-04-11	0.00644497	0.0889112	7.17249	36.1813	ITGB4;LAMA1;LAMB2;LAMC1
Notch receptor processing	2021-04-11	0.00644497	0.0889112	7.17249	36.1813	NOTCH2;PSENEN;NOTCH4;PSEN1
Vibrio cholerae infection	1955-10-01	0.00648501	0.0889112	2.79495	14.0817	ATP6V0B;GNAS;SEC61B;PLCG1;ATP6V0D1;ATP6V0C;ACTB;ACTG1;PDIA4;ATP6V0A1
Alpha-6 beta-4 integrin signaling pathway	2021-07-31	0.00648831	0.0889112	3.66505	18.4636	ITGB4;LAMA1;SRC;LAMB2;EIF4EBP1;IRS2;LAMC1
Dilated cardiomyopathy	15/100	0.0065966	0.0894126	2.22228	11.1585	PRKAB2;TPM4;ITGB5;ITGB4;ADCY4;PRKAG2;ADCY1;ACTB;ACTG1;CACNB4;DES;GNAS;ITGAV;CACNG3;CACNG4
Low-density lipoprotein (LDL) pathway during atherogenesis	2021-03-06	0.00680958	0.091307	12.5461	62.5977	CSF1;CCL2;ACAT1
Serotonin receptor 4/6/7 and NR3C signaling	2021-05-18	0.00833971	0.110634	4.82935	23.1168	EGR1;MAP2K2;GNAS;NR3C1;ELK1
ECM-receptor interaction	13/84	0.00849763	0.111543	2.30434	10.987	ITGB5;VWF;ITGB4;LAMA1;LAMB2;TNC;FN1;LAMC1;HSPG2;COL6A2;COL6A1;ITGAV;CD44
Gamma-aminobutyric acid receptor life cycle	2021-04-12	0.00910766	0.118305	6.27559	29.4867	SRC;UBQLN1;DNM1;GABARAP
Integrin cell surface interactions	13/85	0.00937175	0.12048	2.27222	10.6114	ITGB5;VWF;ITGB4;LAMA1;SRC;LAMB2;TNC;FN1;LAMC1;RASGRP1;BSG;ITGAV;RAPGEF3
Adipocytokine signaling pathway	1967-11-01	0.00964507	0.122729	2.47074	11.4675	NFKBIA;SOCS3;PRKAB2;RXRA;AKT2;STAT3;SLC2A1;PRKAG2;IRS2;CAMKK1;TNFRSF1A
Electron transport chain	15/105	0.0102778	0.12858	2.09825	9.6053	COX7B;NDUFB8;UQCRB;NDUFA4;NDUFB3;NDUFC2;NDUFB1;ATP5I;COX7A2;COX6A1;ATP5G2;COX7C;COX5A;ATP5J2;NDUFS5
Interleukin-9 regulation of target genes	2021-06-26	0.0103111	0.12858	3.76802	17.2369	SOCS3;MRAS;CCL7;BCL3;CCL2;JUNB
Netrin-1 signaling	1942-08-01	0.0107942	0.133271	2.95709	13.3919	CDC42;UNC5A;SRC;AGAP2;SLIT1;PLCG1;RGMB;RGMA
N-cadherin signaling events	1934-07-01	0.0109388	0.133733	3.2573	14.7081	CDC42;GRIA2;GJA1;DCTN1;LRP5;PIP5K1C;PLCG1
ERBB1 downstream pathway	15/106	0.011178	0.13507	2.07508	9.325	EGR1;ACTR2;JUN;MAP2K2;DUSP1;SRC;STAT3;PEBP1;FOS;ELK1;VAV2;EPS8;CDC42;ZFP36;RALGDS
Spermatogenesis regulation by CREM	2021-03-07	0.0112649	0.13507	9.40904	42.2096	XPO1;CREM;ADCY1
RAGE pathway	1960-10-01	0.0119739	0.142205	2.51477	11.1279	GJA1;ANGPT2;ID2;SERPINE1;ID1;FN1;CCL2;TRMT1;MMP9;CTGF
Beta-3 integrin cell surface interactions	1943-08-01	0.0124241	0.143703	2.87245	12.6046	PLAU;TNC;FN1;ITGAV;HMGB1;LAMC1;PVR;CYR61
Cell differentiation by G alpha (i/o) pathway inferred from mouse Neuro2A model	1943-08-01	0.0124241	0.143703	2.87245	12.6046	MAP2K2;SRC;AKT2;STAT3;ILK;RASGRP1;RALGDS;HSPG2
EGFR downregulation	2021-06-27	0.0124458	0.143703	3.5884	15.7401	CDC42;UBC;SPRY1;RPS27A;ARHGEF7;EPN1
Long-term depression	1970-11-01	0.0132789	0.146576	2.34473	10.133	GUCY1A3;GUCY1B3;GRIA2;PLA2G12A;PLCB3;MAP2K2;CRH;GNAS;NOS1;PLA2G6;GRM1
Signaling events mediated by HDAC class I	1970-11-01	0.0132789	0.146576	2.34473	10.133	NCOR2;HDAC4;MBD3;NFKBIA;XPO1;STAT3;SIRT6;HDAC9;SMG5;TNFRSF1A;GATAD2A
Alzheimer's disease	21/169	0.0133286	0.146576	1.78805	7.72053	PSENEN;COX7B;NDUFB8;UQCRB;NDUFA4;NDUFB3;NDUFC2;NDUFB1;COX7A2;PSEN1;COX6A1;ATP5G2;COX7C;COX5A;TNFRSF1A;GRIN1;GRIN2A;PLCB3;NDUFS5;NOS1;GAPDH
Hypertrophy pathway	2021-05-20	0.0133405	0.146576	4.18498	18.0664	IL18;EIF4EBP1;CYR61;ATF3;HBEGF
FGF signaling pathway	1961-10-01	0.0133999	0.146576	2.46533	10.6318	JUN;PLAU;SRC;STAT3;FOS;PSEN1;PLCG1;FGFR4;FGF2;MMP9
Leptin signaling pathway	1961-10-01	0.0133999	0.146576	2.46533	10.6318	CDC42;KHDRBS1;SOCS3;MAP2K2;CCND1;SRC;STAT3;KPNA4;PLCG1;ELK1
Focal adhesion	27/233	0.0135559	0.146993	1.65324	7.11049	ITGB5;ITGB4;LAMA1;SRC;FLT4;TNC;ILK;LAMC1;ELK1;ACTB;ACTG1;CDC42;CCND1;AKT2;ITGAV;PIP5K1C;FLNC;JUN;MAP2K2;VWF;LAMB2;TNK2;FN1;VAV2;PARVG;COL6A2;COL6A1
Apoptosis modulation and signaling	1980-12-01	0.0142137	0.151637	2.21978	9.44193	NFKBIA;JUN;ENDOG;TRAF3;BAG3;TNFSF10;TNFRSF25;FOS;MAP3K14;BOK;TNFRSF1A;MCL1
ERBB2/ERBB3 signaling events	1944-08-01	0.0142273	0.151637	2.79251	11.8754	CDC42;JUN;MAP2K2;SRC;CHRNE;STAT3;FOS;NF2
Protein folding	1953-09-01	0.0148529	0.15535	2.57101	10.8228	FBXW4;TUBB6;TUBA1A;FBXW5;TUBB3;PFDN4;TUBB4B;ACTB;TUBA4A
TGF-beta receptor activation of SMADs	2021-06-28	0.0148724	0.15535	3.42511	14.4137	PPP1R15A;XPO1;UBC;PMEPA1;FURIN;RPS27A
Circadian rhythm	1962-10-01	0.0149494	0.15535	2.41779	10.1622	SREBF1;DBP;RXRA;SERPINE1;UBC;BHLHE40;NR3C1;BTRC;RPS27A;RBX1
Integrin-linked kinase signaling	1945-08-01	0.0162137	0.16069	2.71689	11.1987	CDC42;JUN;XPO1;CCND1;PARVG;SNAI1;ILK;ARHGEF7
ChREBP regulation by carbohydrates and cAMP	2021-05-21	0.0164661	0.16069	3.92321	16.1105	PRKAB2;GNAS;PRKAG2;PPP2R5D;ADCY1
Prion pathway	2021-05-21	0.0164661	0.16069	3.92321	16.1105	HSPA5;LAMA1;LAMB2;APLP1;LAMC1
GnRH signaling pathway	14/101	0.0165131	0.16069	2.02484	8.30913	JUN;PLA2G12A;MAP2K2;SRC;ADCY4;ADCY1;PLA2G6;ELK1;CDC42;PLCB3;GNAS;MAP3K4;ATF4;HBEGF
Folate metabolism	1963-10-01	0.0166286	0.16069	2.37204	9.71738	CSF1;CBS;CTH;SERPINE1;CAT;CCL2;MTHFR;PLAT;IZUMO1R;SOD3
Signaling by EGFR in cancer	15/111	0.0166417	0.16069	1.96647	8.05434	CDKN1A;MAP2K2;SRC;ADCY4;ADCY1;EPN1;CDC42;AKT2;CAMK4;UBC;LRIG1;SPRY1;PLCG1;ARHGEF7;RPS27A
Arginine and proline metabolism	1954-09-01	0.0166888	0.16069	2.51374	10.2888	MAOB;GOT1;P4HA1;ARG1;MAOA;AMD1;NOS1;CKB;SAT1
Binding of RNA by insulin-like growth factor 2 mRNA binding proteins (IGF2BPs/IMPs/VICKZs)	2021-03-08	0.0170418	0.16069	7.52683	30.6499	H19;ACTB;CD44
Chromatin remodeling by nuclear receptors to facilitate initiation of transcription in carcinoma cells	2021-03-08	0.0170418	0.16069	7.52683	30.6499	NCOR2;RXRA;RARA
Dissolution of fibrin clot	2021-03-08	0.0170418	0.16069	7.52683	30.6499	PLAU;SERPINE1;PLAT
Vitamin C (ascorbate) metabolism	2021-03-08	0.0170418	0.16069	7.52683	30.6499	CYB5A;SLC2A1;SLC2A3
SMAD2/3 nuclear pathway	1982-12-01	0.0170819	0.16069	2.15612	8.77484	SKI;CDKN1A;KAT2A;CEBPB;JUN;ITGB5;SERPINE1;LAMC1;FOS;NR3C1;MED15;ATF3
Activation of NMDA receptor upon glutamate binding and postsynaptic events	1937-07-01	0.0172674	0.16069	2.93109	11.8971	GRIA2;GRIN2A;RASGRF2;CAMK4;ADCY1;CAMKK1;GRIN1
Interleukin-23-mediated signaling events	1937-07-01	0.0172674	0.16069	2.93109	11.8971	NFKBIA;SOCS3;STAT3;IL18;CCL2;ALOX12B;CXCL1
Matrix metalloproteinases	2021-06-29	0.0176087	0.161456	3.27601	13.233	MMP24;BSG;MMP17;TIMP2;MMP9;TIMP4
T cell receptor calcium pathway	2021-06-29	0.0176087	0.161456	3.27601	13.233	FOSL1;RCAN1;JUN;FOS;PTGS2;JUNB
Lipid metabolism regulation by peroxisome proliferator-activated receptor alpha (PPAR-alpha)	15/112	0.0179456	0.163344	1.94609	7.82407	WWTR1;SREBF1;SLC27A1;TXNRD1;MED16;MED15;MED26;CTGF;NCOR2;MED25;RXRA;HMGCS2;ANGPTL4;TEAD1;TNFRSF21
Neuronal system	31/283	0.0182405	0.164825	1.55206	6.21461	KCNG2;GRIA2;CHRNA5;MAOA;RASGRF2;ADCY4;ADCY1;CAMKK1;NCALD;GABRR3;GABRR2;PANX2;KCNV1;GRIN2A;CHRNE;GNG8;CACNG3;CACNG4;KCNH3;KCNH4;KCND1;KCNJ10;KCNJ8;KCNH7;SLC6A11;GRIN1;GJD2;PLCB3;CACNB4;CAMK4;KCNQ2
RANKL regulation of apoptosis and immune response	1974-11-01	0.0196279	0.174767	2.19539	8.62963	CDC42;CDH5;EGR1;JUN;TRAF3;BAG3;DTX1;CCL2;TNFRSF11A;RPL17;CD44
Small cell lung cancer	1984-12-01	0.0203647	0.174767	2.096	8.16172	NFKBIA;RXRA;CCND1;TRAF4;TRAF3;LAMA1;LAMB2;AKT2;FN1;ITGAV;LAMC1;PTGS2
LPA receptor mediated events	1965-10-01	0.0203991	0.174767	2.28554	8.89591	NFKBIA;PLCB3;JUN;SRC;ADCY4;FOS;ADCY1;PLCG1;MMP9;HBEGF
Gap junction trafficking and regulation	2021-06-30	0.0206711	0.174767	3.13934	12.1776	GJD2;GJA1;SRC;GJB6;DNM1;DNM2
Nectin adhesion pathway	2021-06-30	0.0206711	0.174767	3.13934	12.1776	CDC42;SRC;ITGAV;PIP5K1C;PVR;VAV2
L1CAM interactions	13/94	0.0207533	0.174767	2.01876	7.82281	SPTBN4;MAP2K2;LAMA1;SRC;LAMC1;SPTB;DNM1;DNM2;VAV2;STIP1;KCNQ2;ITGAV;SCN4A
Regulation of NFAT transcription factors	1947-08-01	0.0207731	0.174767	2.57728	9.98464	FOSL1;EGR1;JUN;EGR3;SLC3A2;FOS;PTGS2;JUNB
Regulation of transcription by NOTCH1 intracellular domain	1947-08-01	0.0207731	0.174767	2.57728	9.98464	HDAC4;NCOR2;KAT2A;TLE1;UBC;RPS27A;HDAC9;RBX1
Chagas disease	14/104	0.0208728	0.174767	1.95703	7.57234	C1QB;C1QA;JUN;SERPINE1;FOS;ADCY1;TNFRSF1A;NFKBIA;PLCB3;AKT2;GNAS;CCL2;CALR;C1QC
Fibrinolysis pathway	2021-04-15	0.0210224	0.174767	4.56333	17.6243	PLAU;SERPINE1;F13A1;PLAT
Repression of pain sensation by the transcriptional regulator DREAM	2021-04-15	0.0210224	0.174767	4.56333	17.6243	JUN;KCNIP3;CREM;FOS
TRAF6-mediated induction of TAK1 complex	2021-04-15	0.0210224	0.174767	4.56333	17.6243	UBC;LY96;CD14;RPS27A
Destabilization of mRNA by AUF1 (hnRNP D0)	1966-10-01	0.0225022	0.185829	2.2446	8.51634	PSMA5;PSMB6;CCND1;PSMA2;MRC1;PSMD3;UBC;HSPB1;RPS27A;RBX1
Pre-NOTCH expression and processing	1957-09-01	0.0231878	0.190232	2.35625	8.86922	LFNG;NOTCH2;KAT2A;JUN;CCND1;NOTCH4;SEL1L;FURIN;ST3GAL3
Angiogenesis	2021-05-23	0.0240908	0.19325	3.48692	12.992	SRC;TIMP2;PLCG1;FGF2;MMP9
COPII-mediated vesicle transport	2021-03-09	0.0241756	0.19325	6.27202	23.347	SEC24B;SEC24C;SEC31A
Inactivation of Cdc42 and Rac	2021-03-09	0.0241756	0.19325	6.27202	23.347	CDC42;ARHGAP39;SRGAP3
Inhibition of matrix metalloproteinases	2021-03-09	0.0241756	0.19325	6.27202	23.347	TIMP2;MMP9;TIMP4
G alpha (12/13) signaling events	1977-11-01	0.0256879	0.202166	2.09525	7.67227	CDC42;AKAP13;OBSCN;RASGRF2;MCF2L;PLEKHG5;ITSN1;ARHGEF18;GNG8;ARHGEF7;VAV2
Pathways in cancer	34/325	0.0257647	0.202166	1.47402	5.39309	RET;CDKN1A;HSP90AB1;LAMA1;HHIP;SLC2A1;LAMC1;PTGS2;FGF2;HSP90B1;CDC42;RXRA;CCND1;AKT2;ITGAV;PLCG1;VHL;RALGDS;JUN;MAP2K2;LAMB2;FZD7;DAPK3;STAT3;FN1;FZD9;FOS;MMP9;RBX1;NFKBIA;TRAF4;TRAF3;RARA;PPARD
CD40L signaling pathway	2021-04-16	0.0264259	0.202166	4.18282	15.1979	NFKBIA;DUSP1;TRAF3;MAP3K14
Inhibitor of DNA binding (ID) signaling pathway	2021-04-16	0.0264259	0.202166	4.18282	15.1979	SREBF1;ID2;ID1;ELK1
SREBF and miR-33 in cholesterol and lipid homeostasis	2021-04-16	0.0264259	0.202166	4.18282	15.1979	SREBF1;SCD;SIRT6;MED15
Selenium metabolism and selenoproteins	2021-04-16	0.0264259	0.202166	4.18282	15.1979	EEFSEC;JUN;CREM;FOS
p75 neurotrophin receptor signaling via NF-kB	2021-04-16	0.0264259	0.202166	4.18282	15.1979	NFKBIA;UBC;RPS27A;SQSTM1
AMPK signaling	1968-10-01	0.0271714	0.20535	2.16697	7.8132	RPTOR;GYS1;SREBF1;CDKN1A;PRKAB2;PFKFB3;AKT2;EIF4EBP1;PRKAG2;CAMKK1
Messenger RNA splicing: major pathway	1968-10-01	0.0271714	0.20535	2.16697	7.8132	HNRNPA3;HNRNPK;FUS;SF3B6;MAGOH;PAPOLA;HNRNPH2;SRSF4;HNRNPA1;SNRPA
Netrin-mediated signaling events	1932-06-01	0.0278341	0.209091	2.89754	10.3775	CDC42;MAP2K2;UNC5A;SRC;AGAP2;PLCG1
Androgen receptor signaling, proteolysis, and transcription regulation	1988-12-01	0.0283027	0.211338	1.98525	7.07703	NCOR2;CDC42;CDKN1A;JUN;CCND1;SRC;PRDX1;STAT3;FOS;CALR;FKBP4;AES
Proteasome complex	2021-05-24	0.02863	0.212509	3.30322	11.7373	PSMA5;PSMB6;PSMA2;RPN1;PSMD3
ERBB1 internalization pathway	1941-07-01	0.0292094	0.21426	2.5857	9.13595	CDC42;SRC;ITSN1;LRIG1;ARHGEF7;DNM1;EPN1
Transcriptional activity of SMAD2/SMAD3-SMAD4 heterotrimer	1941-07-01	0.0292094	0.21426	2.5857	9.13595	NCOR2;SKI;WWTR1;SERPINE1;UBC;RPS27A;JUNB
PPAR signaling pathway	1969-10-01	0.0297482	0.216936	2.13012	7.48736	SLC27A1;FABP3;RXRA;SCD;FABP7;UBC;ILK;HMGCS2;ANGPTL4;PPARD
Long-term potentiation	1970-10-01	0.0324931	0.224857	2.09451	7.17731	GRIA2;PLCB3;GRIN2A;MAP2K2;CAMK4;ADCY1;GRM1;RAPGEF3;ATF4;GRIN1
NCAM signaling for neurite out-growth	1970-10-01	0.0324931	0.224857	2.09451	7.17731	SPTBN4;CACNA1I;MAP2K2;CACNB4;SRC;ARTN;COL6A2;COL6A1;GFRA1;SPTB
Beta-arrestin-dependent recruitment of Src kinases in GPCR signaling	2021-04-17	0.0325854	0.224857	3.86086	13.2192	MAP2K2;GNAS;ADCY1;DNM1
Cadmium-induced DNA biosynthesis and proliferation in macrophages	2021-04-17	0.0325854	0.224857	3.86086	13.2192	NFKBIA;JUN;MAP2K2;FOS
Syndecan 3 pathway	2021-04-17	0.0325854	0.224857	3.86086	13.2192	PSENEN;SRC;PSEN1;PTN
Apoptotic DNA fragmentation and tissue homeostasis	2021-03-10	0.0326706	0.224857	5.37573	18.3919	TOP2A;ENDOG;HMGB1
Dermatan sulfate biosynthesis	2021-03-10	0.0326706	0.224857	5.37573	18.3919	BCAN;UST;CSPG4
Gap junction degradation	2021-03-10	0.0326706	0.224857	5.37573	18.3919	GJA1;DNM1;DNM2
IRAK2-mediated activation of TAK1 complex	2021-03-10	0.0326706	0.224857	5.37573	18.3919	IRAK2;UBC;RPS27A
Splicing regulation through Sam68	2021-03-10	0.0326706	0.224857	5.37573	18.3919	KHDRBS1;MAP2K2;SRC
Urokinase-type plasminogen activator (uPA) and uPAR-mediated signaling	1942-07-01	0.0328925	0.224857	2.51168	8.57618	ITGB5;SRC;PLAU;SERPINE1;FN1;ITGAV;MMP9
Cardiac muscle contraction	1980-11-01	0.0329982	0.224857	2.00383	6.83567	COX7B;CACNB4;TPM4;UQCRB;ATP1A3;COX7A2;COX6A1;COX7C;COX5A;CACNG3;CACNG4
Alpha-9 beta-1 integrin pathway	2021-05-25	0.0336751	0.226988	3.13789	10.6406	SRC;TNC;FN1;F13A1;SAT1
TPO signaling pathway	2021-05-25	0.0336751	0.226988	3.13789	10.6406	JUN;STAT3;PLCG1;FOS;ELK1
Apoptosis	26/242	0.0352915	0.236605	1.51643	5.07113	CSF2RB;HMGB1;PSMB6;IRAK2;AKT2;PSMD3;UBC;TNFSF10;RPS27A;MCL1;BOK;HIST1H1C;JUN;ENDOG;UNC5A;DAPK3;DYNLL2;TNFRSF1A;PSMA5;NFKBIA;PSMA2;TRAF3;ACIN1;TNFRSF25;MAP3K14;TNFRSF21
Cysteine and methionine metabolism	1934-06-01	0.0364654	0.241874	2.69028	8.90858	MPST;GOT1;CBS;CTH;AMD1;MAT2B
TOR signaling	1934-06-01	0.0364654	0.241874	2.69028	8.90858	PRR5;CDC42;RPTOR;PRKAB2;EIF4EBP1;PRKAG2
Immune system	89/998	0.036682	0.242	1.24057	4.10065	CDKN1A;IFITM1;HSP90AB1;ITGB5;PRKCSH;FBXO27;IRS2;HMGB1;ELK1;PVR;CTSS;MT2A;PSTPIP1;C8G;AKT2;PSMD3;MRC1;KPNA4;ITGAV;SEC61B;BTRC;JAK3;IL6R;ICOSLG;CTSB;PDIA3;MAP2K2;CD180;IL18;AP1B1;PPP2R5D;FOS;DYNLL2;DDOST;DNM1;RBX1;DNM2;PSMA5;ZAP70;UBE2R2;STIM1;PSMA2;TRAF3;ORAI1;SQSTM1;RAPGEF3;CD44;C1QB;C1QA;SRC;DCTN1;UBA5;UBR4;LY96;UBR2;CSF2RB;KLC1;RASGRP1;HSP90B1;PSMB6;CDC42;SOCS3;IRAK2;UBC;CD14;KIF3C;VHL;PLCG1;RP…
Voltage-gated potassium channels	1943-07-01	0.0368724	0.242	2.44178	8.0586	KCNG2;KCNV1;KCNH3;KCNH4;KCND1;KCNH7;KCNQ2
RXR/VDR pathway	2021-05-26	0.0392379	0.253982	2.98831	9.67647	NCOR2;SREBF1;RXRA;RARA;PPARD
Bone remodeling	2021-04-18	0.0395128	0.253982	3.58489	11.5833	FOSL1;NFKBIA;FOS;TNFRSF11A
Effect of METS on macrophage differentiation	2021-04-18	0.0395128	0.253982	3.58489	11.5833	NCOR2;JUN;CSF1;FOS
TNFR2 signaling pathway	2021-04-18	0.0395128	0.253982	3.58489	11.5833	NFKBIA;DUSP1;TRAF3;MAP3K14
Cap-dependent translation initiation	1973-10-01	0.0417821	0.266351	1.99445	6.33294	RPL32;RPL31;RPL34;RPLP1;RPL23;RPL37A;RPL36A;RPL14;EIF3H;RPL17
Transmembrane transport of small molecules	42/432	0.0419179	0.266351	1.35878	4.31011	SLC27A1;SLC24A4;SLC35B4;TFRC;SLC43A2;ADCY4;SLC2A1;ATP1A3;SLC1A4;SLC2A3;SLC3A2;ADCY1;SLC7A11;SLC5A3;HK2;GABRR3;GABRR2;SLC39A6;HMOX1;GNG8;ATP9B;SLC38A5;ATP9A;ATP6V0A1;SLC10A6;ATP6V0B;SLC15A2;ABCA6;ABCA3;ATP2B3;SLC6A11;ATP2B1;SLC6A5;SLC2A9;SLC4A8;SLC9A8;SLCO1A2;GNAS;SLC26A7;ATP6V0D1;ATP6V0C;ABCG4
Transmission across chemical synapses	21/190	0.0420822	0.266351	1.56408	4.9552	GRIA2;KCNJ10;CHRNA5;MAOA;RASGRF2;ADCY4;SLC6A11;ADCY1;CAMKK1;NCALD;GRIN1;GABRR3;GABRR2;GRIN2A;PLCB3;CACNB4;CHRNE;CAMK4;GNG8;CACNG3;CACNG4
Erythropoietin-mediated neuroprotection through NF-kB	2021-03-11	0.0425052	0.266351	4.70351	14.8543	NFKBIA;CDKN1A;GRIN1
Osteopontin signaling	2021-03-11	0.0425052	0.266351	4.70351	14.8543	PLAU;MAP3K14;MMP9
Interleukin-4 signaling pathway	13/104	0.0429947	0.268072	1.79595	5.65126	CEBPB;ARG1;SRC;STAT3;HMGA1;IRS2;FOS;ELK1;NFKBIA;SOCS3;NFIL3;AKT2;JAK3
NGF signaling via TRKA from the plasma membrane	16/136	0.043557	0.270227	1.67701	5.25522	CDKN1A;MAP2K2;SRC;STAT3;ADCY4;IRS2;PPP2R5D;ADCY1;ELK1;DNM1;DNM2;ADCYAP1;AKT2;CAMK4;PLCG1;RALGDS
Cell surface interactions at the vascular wall	1994-12-01	0.0440844	0.272145	1.83939	5.74194	CD84;ANGPT2;SRC;BSG;FN1;ITGAV;CD48;SLC3A2;SLC7A11;PLCG1;MERTK;PPIA
Endothelins	1964-09-01	0.0449699	0.273829	2.05558	6.37593	CDC42;PLCB3;JUN;MAP2K2;SRC;ADCY4;GNAS;FOS;ADCY1
Validated nuclear estrogen receptor alpha network	1964-09-01	0.0449699	0.273829	2.05558	6.37593	NCOR2;HDAC4;CEBPB;JUN;XBP1;CCND1;ABCA3;AP1B1;UBE2M
TWEAK regulation of gene expression	2021-05-27	0.045327	0.273829	2.85232	8.82465	CXCL12;TNFRSF12A;SERPINE1;CCL2;MMP9
RhoA signaling pathway	1945-07-01	0.0457514	0.273829	2.31302	7.13458	CDC42;JUN;MKL1;PIP5K1C;FOS;CYR61;SCAI
PI3K/PLC/TRK pathway	1936-06-01	0.0466431	0.273829	2.51066	7.69575	EGR1;CCND1;SRC;CAMK4;AGAP2;PLCG1
AMPK inhibition of chREBP transcriptional activation activity	2021-02-05	0.0470168	0.273829	8.35838	25.5537	PRKAB2;PRKAG2
APOBEC3G-mediated resistance to HIV-1 infection	2021-02-05	0.0470168	0.273829	8.35838	25.5537	HMGA1;PPIA
Electric transmission across gap junctions	2021-02-05	0.0470168	0.273829	8.35838	25.5537	GJD2;PANX2
Folate-alcohol and cancer pathway	2021-02-05	0.0470168	0.273829	8.35838	25.5537	CBS;MTHFR
Ketone body metabolism	2021-02-05	0.0470168	0.273829	8.35838	25.5537	HMGCS2;ACAT1
Platelet calcium homeostasis	2021-04-19	0.047212	0.273829	3.34572	10.2148	STIM1;ATP2B3;ORAI1;ATP2B1
STAT3 pathway	2021-04-19	0.047212	0.273829	3.34572	10.2148	SRC;STAT3;IL6R;JAK3
TP53 network	2021-04-19	0.047212	0.273829	3.34572	10.2148	CDKN1A;GADD45A;TNFSF10;BOK
Asparagine N-linked glycosylation	1985-11-01	0.0482565	0.278592	1.86793	5.66212	PDIA3;SEC24B;PRKCSH;RPN1;MGAT4B;MLEC;MAN1B1;CALR;SEC24C;DDOST;SEC31A
Arrhythmogenic right ventricular cardiomyopathy (ARVC)	1975-10-01	0.0488941	0.280972	1.93287	5.83359	GJA1;CACNB4;DES;ITGB5;ITGB4;ITGAV;CACNG3;ACTB;CACNG4;ACTG1
Tricarboxylic acid (TCA) cycle and respiratory electron transport	14/117	0.05013	0.286753	1.70882	5.11472	COX7B;NDUFB8;UQCRB;NDUFA4;NDUFB3;NDUFC2;NDUFB1;ATP5I;COX6A1;COX7C;COX5A;ATP5J2;NDUFS5;BSG
PERK-regulated gene expression	2021-05-28	0.0519476	0.29336	2.72816	8.06858	HSPA5;KHSRP;CCL2;ATF3;ATF4
PKB-mediated events	2021-05-28	0.0519476	0.29336	2.72816	8.06858	RPTOR;PRKAB2;AKT2;EIF4EBP1;PRKAG2
Platelet aggregation (plug formation)	1937-06-01	0.0523287	0.29336	2.42954	7.16765	VWF;SRC;FN1;ADRA2C;RASGRP1;RAPGEF3
VEGF signaling pathway	1976-10-01	0.0527364	0.29336	1.90348	5.60089	CDC42;PLA2G12A;MAP2K2;SPHK2;SRC;AKT2;HSPB1;PLCG1;PLA2G6;PTGS2
Huntington's disease	20/184	0.0535484	0.29336	1.53438	4.49138	COX7B;NDUFB8;HIP1;UQCRB;DCTN1;NDUFA4;NDUFB3;NDUFC2;NDUFB1;COX7A2;COX6A1;ATP5G2;COX7C;COX5A;GRM1;GRIN1;PLCB3;NDUFS5;HAP1;POLR2K
Beta-arrestins in GPCR desensitization	2021-03-12	0.0536377	0.29336	4.18067	12.2306	GNAS;ADCY1;DNM1
Facilitative sodium-independent glucose transporters	2021-03-12	0.0536377	0.29336	4.18067	12.2306	SLC2A9;SLC2A1;SLC2A3
Phosphatidylethanolamine biosynthesis	2021-03-12	0.0536377	0.29336	4.18067	12.2306	PCYT2;LPIN1;LPIN2
Platelet endothelial cell adhesion molecule 1 (PECAM1) interactions	2021-03-12	0.0536377	0.29336	4.18067	12.2306	SRC;ITGAV;PLCG1
Toll-like receptor endosomal trafficking and processing	2021-03-12	0.0536377	0.29336	4.18067	12.2306	CTSS;CTSB;HSP90B1
Estrogen receptor signaling pathway	2021-04-20	0.0556799	0.299133	3.13644	9.05847	JUN;GNAS;FOS;ELK1
ID regulation of gene expression	2021-04-20	0.0556799	0.299133	3.13644	9.05847	CDKN1A;CCND1;CXCL1;MMP9
Nerve growth factor (NGF) pathway	2021-04-20	0.0556799	0.299133	3.13644	9.05847	JUN;FOS;PLCG1;ELK1
Sprouty regulation of tyrosine kinase signals	2021-04-20	0.0556799	0.299133	3.13644	9.05847	MAP2K2;SRC;SPRY4;SPRY1
Agrin in postsynaptic differentiation	1947-07-01	0.0558925	0.299133	2.19713	6.33724	CDC42;JUN;LAMA1;SRC;LAMB2;LAMC1;ARHGEF7
Transcriptional regulation of white adipocyte differentiation	1977-10-01	0.0567735	0.302549	1.87497	5.3787	NCOR2;SREBF1;MED25;CEBPB;RXRA;CEBPD;ANGPTL4;MED16;MED15;MED26
EGF/EGFR signaling pathway	16/141	0.0571824	0.303039	1.60949	4.60558	JUN;MAP2K2;TNK2;STAT3;PEBP1;FOS;ELK1;DNM1;EPN1;VAV2;EPS8;CDC42;GJA1;PLCG1;RALGDS;MAP3K4
Keratinocyte differentiation	1957-08-01	0.0573513	0.303039	2.05019	5.8606	NFKBIA;JUN;MAP2K2;PLAT;PPP2R5D;FOS;MAP3K14;TNFRSF1A
Signal transduction through IL-1R	1938-06-01	0.0584177	0.304798	2.35349	6.68423	NFKBIA;JUN;IRAK2;PEBP1;FOS;MAP3K14
Signaling events mediated by HDAC class II	1938-06-01	0.0584177	0.304798	2.35349	6.68423	HDAC4;NCOR2;XPO1;CAMK4;NR3C1;HDAC9
Signaling of hepatocyte growth factor receptor	1938-06-01	0.0584177	0.304798	2.35349	6.68423	JUN;MAP2K2;SRC;STAT3;FOS;ELK1
Signaling by insulin receptor	13/109	0.0588214	0.305626	1.70195	4.82204	PRKAB2;ATP6V0B;MAP2K2;PRKAG2;IRS2;FGF2;RPTOR;AKT2;EIF4EBP1;ATP6V0D1;FGFR4;ATP6V0C;ATP6V0A1
Transferrin endocytosis and recycling	2021-05-29	0.0591016	0.305808	2.61434	7.39466	ATP6V0B;TFRC;ATP6V0D1;ATP6V0C;ATP6V0A1
Parkinson's disease	15/131	0.0600996	0.309687	1.62565	4.57094	COX7B;NDUFB8;GPR37;UQCRB;NDUFA4;NDUFB3;NDUFC2;NDUFB1;COX7A2;COX6A1;ATP5G2;COX7C;COX5A;UCHL1;NDUFS5
Granule cell survival pathway	1999-12-01	0.0612176	0.311149	1.73321	4.84141	ADCYAP1;KCNV1;JUN;PLCB3;MAP2K2;AKT2;ADCY4;NPTX1;PLCG1;FOS;ADCY1;MAP3K4
Chondroitin sulfate/dermatan sulfate metabolism	1948-07-01	0.0614462	0.311149	2.14343	5.97929	BCAN;CHPF;HEXA;UST;GPC3;CSPG4;HSPG2
Angiotensin II-mediated activation of JNK pathway via Pyk2-dependent signaling	1939-06-01	0.0649118	0.311149	2.28205	6.24077	JUN;MAP2K2;SRC;PLCG1;FOS;ELK1
Iron uptake and transport	1939-06-01	0.0649118	0.311149	2.28205	6.24077	ATP6V0B;TFRC;HMOX1;ATP6V0D1;ATP6V0C;ATP6V0A1
Vitamin A and carotenoid metabolism	1939-06-01	0.0649118	0.311149	2.28205	6.24077	SULT1A1;CYP26B1;RBP4;RXRA;RARA;RLBP1
Signaling events mediated by hepatocyte growth factor receptor (c-Met)	1979-10-01	0.0654415	0.311149	1.82042	4.96356	RPTOR;CDC42;EGR1;JUN;MAP2K2;SRC;AKT2;EIF4EBP1;SNAI1;PLCG1
Advanced glycosylation endproduct receptor signaling	2021-03-13	0.0660102	0.311149	3.7624	10.226	PRKCSH;HMGB1;DDOST
Chondroitin sulfate/dermatan sulfate degradation	2021-03-13	0.0660102	0.311149	3.7624	10.226	BCAN;HEXA;CSPG4
Double stranded RNA-induced gene expression	2021-03-13	0.0660102	0.311149	3.7624	10.226	DNAJC3;NFKBIA;MAP3K14
Downregulation of ERBB2-ERBB3 signaling	2021-03-13	0.0660102	0.311149	3.7624	10.226	AKT2;UBC;RPS27A
Interleukin-22 soluble receptor signaling pathway	2021-03-13	0.0660102	0.311149	3.7624	10.226	SOCS3;STAT3;JAK3
NICD trafficking to the nucleus	2021-03-13	0.0660102	0.311149	3.7624	10.226	NOTCH2;KAT2A;NOTCH4
Adaptive immune system	55/606	0.0665251	0.311149	1.25965	3.41387	CDKN1A;IFITM1;ITGB5;FBXO27;PVR;CTSS;AKT2;PSMD3;MRC1;ITGAV;SEC61B;BTRC;ICOSLG;CTSB;PDIA3;AP1B1;PPP2R5D;DYNLL2;DNM1;RBX1;DNM2;PSMA5;ZAP70;STIM1;UBE2R2;PSMA2;ORAI1;RAPGEF3;SRC;DCTN1;UBA5;UBR4;UBR2;KLC1;RASGRP1;PSMB6;CDC42;SOCS3;UBC;PLCG1;KIF3C;VHL;RPS27A;SEC31A;SEC24B;HSPA5;KLHL9;NFKBIA;SPSB1;UBE2S;CALR;MAP3K14;SEC24C;TRIM32;UBE2M
Activation of matrix metalloproteinases	2021-05-30	0.0667876	0.311149	2.50963	6.79166	MMP24;MMP17;TIMP2;FURIN;MMP9
Inflammatory response pathway	2021-05-30	0.0667876	0.311149	2.50963	6.79166	ZAP70;LAMB2;FN1;LAMC1;TNFRSF1A
Interferon-beta enhancer pathway	2021-05-30	0.0667876	0.311149	2.50963	6.79166	JUN;HMGB1;NR3C1;ACTB;SMARCA4
PDGFA signaling pathway	2021-05-30	0.0667876	0.311149	2.50963	6.79166	JUN;STAT3;PLCG1;FOS;ELK1
Signaling pathway from G-protein families	2021-05-30	0.0667876	0.311149	2.50963	6.79166	JUN;ADCY1;PLCG1;FOS;ELK1
Membrane trafficking	15/133	0.0667932	0.311149	1.59793	4.32424	SEC24B;TFRC;SRC;AP1B1;DNM1;DNM2;GJD2;GJA1;GJB6;UBC;CHMP4B;RPS27A;SEC24C;SEC31A;CHMP5
Cytochrome P450 metabolism of vitamins	2021-02-06	0.0671204	0.311149	6.26845	16.9328	CYP27B1;CYP26B1
MSP/RON receptor signaling pathway	2021-02-06	0.0671204	0.311149	6.26845	16.9328	CSF1;CCL2
NF-kappaB activation	2021-02-06	0.0671204	0.311149	6.26845	16.9328	NFKBIA;SQSTM1
Pre-NOTCH Processing in the endoplasmic reticulum	2021-02-06	0.0671204	0.311149	6.26845	16.9328	NOTCH2;NOTCH4
Proteolysis and signaling pathway of Notch	2021-02-06	0.0671204	0.311149	6.26845	16.9328	FURIN;PSEN1
Signaling by EGFR	2021-02-06	0.0671204	0.311149	6.26845	16.9328	SRC;LRIG1
Vitamin B6 metabolism	2021-02-06	0.0671204	0.311149	6.26845	16.9328	PDXK;PDXP
eIF4E release	2021-02-06	0.0671204	0.311149	6.26845	16.9328	RPTOR;EIF4EBP1
Gene expression	84/968	0.069165	0.31944	1.20137	3.20918	RPL32;RPL31;RPLP1;RPL34;SERPINE1;HSPB1;MED16;NR3C1;EPRS;SMG7;MED15;SMG5;CTGF;SMG6;ZFP36;RPS17;LSM11;XPO1;SNRPD1;RPS18;KHSRP;PSMD3;MAGOH;PAPOLA;SEC61B;TXNL4A;JUNB;TEAD1;LZTS1;RPS12;UPF2;UPF1;RPS7;RPS8;H2AFZ;RPL23;POLRMT;MED26;DDOST;PSMA5;EEF1A1;NCOR2;MED25;KAT2A;PSMA2;RPL37A;RARA;POLR1D;SRSF4;HNRNPH2;SNRPA;PPARD;NOTCH2;DDX6;SF3B6;NOTCH4;RPN1;RPL36A;PSMB6;NXF1;RXRA;RPS15A;UBC;EIF4EBP1;RPL14;RPS27A;…
Nuclear beta-catenin signaling and target gene transcription regulation	1980-10-01	0.0700763	0.322454	1.79432	4.76961	JUN;XPO1;TLE1;CCND1;CAMK4;ID2;MMP9;CYR61;AES;SMARCA4
Rho GTPase cycle	14/123	0.0703412	0.322483	1.61423	4.2848	RASGRF2;PLEKHG5;ITSN1;ARHGEF18;ARHGAP39;GMIP;VAV2;CDC42;AKAP13;RHOT2;OBSCN;MCF2L;SRGAP3;ARHGEF7
Nuclear signaling by ErbB4	1940-06-01	0.0718112	0.32791	2.21481	5.83317	PSENEN;CXCL12;PSEN1;BTRC;RBX1;HBEGF
Complement and coagulation cascades	1970-09-01	0.0720509	0.32791	1.85279	4.87356	C1QB;C1QA;C8G;VWF;PLAU;SERPINE1;F13A1;PLAT;C1QC
MAP kinase signaling pathway	1981-10-01	0.0749134	0.336428	1.76895	4.5841	NFKBIA;JUN;MAP2K2;MKNK2;MAP3K10;FOS;MAP3K6;ELK1;MAP3K14;MAP3K4
Amino acid transport across the plasma membrane	2021-05-31	0.0750016	0.336428	2.41298	6.25021	SLC43A2;SLC1A4;SLC3A2;SLC7A11;SLC38A5
CD40/CD40L signaling	2021-05-31	0.0750016	0.336428	2.41298	6.25021	NFKBIA;JUN;TRAF3;JAK3;MAP3K14
Stathmin and breast cancer resistance to antimicrotubule agents	2021-05-31	0.0750016	0.336428	2.41298	6.25021	TUBA1A;HSPA5;CAMK4;TUBA4A;TUBA8
MHC class II antigen presentation	12/103	0.0777346	0.347437	1.65667	4.23188	SEC24B;DCTN1;AP1B1;KIF3C;KLC1;DYNLL2;SEC24C;CTSS;DNM1;SEC31A;CTSB;DNM2
Alpha-M beta-2 integrin signaling	1941-06-01	0.0791144	0.348077	2.15141	5.45783	SRC;PLAU;PLAT;HMGB1;MMP9;CTGF
Hyaluronan metabolism	2021-03-14	0.0795525	0.348077	3.42018	8.65763	HEXA;LYVE1;CD44
MAP kinase inactivation of SMRT corepressor	2021-03-14	0.0795525	0.348077	3.42018	8.65763	NCOR2;RXRA;RARA
Platelet amyloid precursor protein pathway	2021-03-14	0.0795525	0.348077	3.42018	8.65763	PLAU;SERPINE1;PLAT
Polyamine metabolism	2021-03-14	0.0795525	0.348077	3.42018	8.65763	GOT1;SMOX;AMD1
Sema3A-plexin repulsion signaling by inhibiting integrin adhesion	2021-03-14	0.0795525	0.348077	3.42018	8.65763	PLXNA1;PIP5K1C;RND1
Platelet homeostasis	1982-10-01	0.0799539	0.34861	1.74429	4.40661	GUCY1A3;GUCY1B3;STIM1;GNAS;ORAI1;GNG8;ATP2B3;PPP2R5D;NOS1;ATP2B1
Signaling by ERBB4	1993-11-01	0.0814956	0.354094	1.68496	4.22455	PSENEN;CDKN1A;MAP2K2;CXCL12;AKT2;UBC;PSEN1;BTRC;RPS27A;RBX1;HBEGF
Signaling by Robo receptor	1932-05-01	0.0837363	0.360815	2.32348	5.76243	CDC42;ARHGAP39;SRGAP3;PFN1;CAP2
Signaling events mediated by focal adhesion kinase	1962-08-01	0.0853781	0.360815	1.85986	4.57649	JUN;ITGB5;CCND1;SRC;ITGAV;ASAP1;PLCG1;ARHGEF7
Blood clotting cascade	2021-04-23	0.0855682	0.360815	2.64079	6.49222	VWF;PLAU;SERPINE1;PLAT
Collagen binding in corneal epithelia mediated by Erk and PI-3 Kinase	2021-04-23	0.0855682	0.360815	2.64079	6.49222	SRC;MLC1;PLCG1;PFN1
Downregulation of SMAD2/3-SMAD4 transcriptional activity	2021-04-23	0.0855682	0.360815	2.64079	6.49222	NCOR2;SKI;UBC;RPS27A
Interleukin-11 pathway	2021-04-23	0.0855682	0.360815	2.64079	6.49222	SOCS3;JUN;PDPN;FOS
RNA polymerase III transcription termination	2021-04-23	0.0855682	0.360815	2.64079	6.49222	POLR1D;LZTS1;POLR3K;POLR2K
Signaling events mediated by PRL	2021-04-23	0.0855682	0.360815	2.64079	6.49222	EGR1;CDKN1A;SRC;ATF5
Capped intron-containing pre-mRNA processing	15/138	0.0856465	0.360815	1.53255	3.76629	HNRNPA3;FUS;SF3B6;LSM2;NXF1;HNRNPK;SNRPD1;MAGOH;PAPOLA;SRSF4;HNRNPH2;TXNL4A;HNRNPA1;SNRPA;POLR2K
Fc gamma receptor-mediated phagocytosis	1994-11-01	0.0864537	0.361462	1.66457	4.07511	CDC42;SPHK2;AKT2;ASAP3;ASAP1;PIP5K1C;PLCG1;PLA2G6;DNM1;DNM2;VAV2
BMP receptor signaling	1942-06-01	0.086818	0.361462	2.09154	5.11159	PPP1R15A;SKI;CHRD;RGMB;SMAD6;RGMA
Vitamin B12 metabolism	1952-07-01	0.0869157	0.361462	1.95248	4.76954	CBS;CTH;SERPINE1;CCL2;MTHFR;PLAT;SOD3
Amoebiasis	12/105	0.0869595	0.361462	1.62086	3.95866	PLCB3;C8G;ARG1;LAMA1;LAMB2;FN1;GNAS;HSPB1;CXCL1;CD14;LAMC1;ADCY1
Degradation of beta-catenin by the destruction complex	1973-09-01	0.0887068	0.3675	1.76566	4.27716	PSMA5;PSMB6;PSMA2;PSMD3;UBC;PPP2R5D;BTRC;RPS27A;RBX1
Signaling by FGFR in disease	14/128	0.0907948	0.374904	1.54301	3.70192	CDKN1A;MAP2K2;CPSF6;SRC;STAT3;ADCY4;ADCY1;FGF2;AKT2;CAMK4;UBC;PLCG1;FGFR4;RPS27A
Proteasome degradation	1963-08-01	0.0917982	0.377797	1.82594	4.36065	PSMA5;PSMB6;UCHL1;H2AFZ;PSMA2;PSMD3;RPN1;UBC
Negative regulators of RIG-I/MDA5 signaling	1933-05-01	0.092982	0.38141	2.24038	5.32169	MAVS;TRAF3;UBC;ISG15;RPS27A
JNK/MAPK pathway	1953-07-01	0.0940933	0.382569	1.90993	4.51405	CDC42;JUN;HNRNPK;GADD45A;MAP3K10;MAP3K14;MAP3K4
Calcium signaling by HBx of hepatitis B virus	2021-03-15	0.094185	0.382569	3.13499	7.4064	JUN;SRC;FOS
Terpenoid backbone biosynthesis	2021-03-15	0.094185	0.382569	3.13499	7.4064	IDI1;HMGCS2;ACAT1
Gastric acid secretion	1974-09-01	0.0947248	0.383512	1.7384	4.09702	PLCB3;KCNJ10;SST;ADCY4;GNAS;ATP1A3;SLC26A7;ADCY1;ACTB
MicroRNAs in cardiomyocyte hypertrophy	1985-10-01	0.0962986	0.386275	1.67425	3.91824	HDAC4;RCAN1;MAP2K2;AKT2;STAT3;LRP5;LIF;FGF2;HDAC9;MAP3K14
Endogenous Toll-like receptor signaling	2021-04-24	0.0969559	0.386275	2.50861	5.85384	IRAK2;LY96;HMGB1;CD14
SREBP signaling	2021-04-24	0.0969559	0.386275	2.50861	5.85384	SREBF1;SEC24B;SEC24C;SEC31A
Signal transduction of S1P receptor	2021-04-24	0.0969559	0.386275	2.50861	5.85384	PLCB3;SPHK2;AKT2;S1PR3
Sulfur amino acid metabolism	2021-04-24	0.0969559	0.386275	2.50861	5.85384	GOT1;CBS;CTH;MAT2B
MAPK cascade role in angiogenesis	1964-08-01	0.0984879	0.391129	1.79324	4.15641	CDC42;SRC;TIMP2;PLCG1;VHL;ELK1;MMP9;TIMP4
Kit receptor signaling pathway	1954-07-01	0.10159	0.4012	1.86919	4.27448	MAP2K2;SRC;STAT3;SNAI1;FOS;PLCG1;JUNB
mRNA stability regulation by proteins that bind AU-rich elements	1986-10-01	0.102154	0.4012	1.65213	3.76896	PSMA5;PSMB6;ZFP36;XPO1;PSMA2;KHSRP;PSMD3;UBC;HSPB1;RPS27A
EGF receptor transactivation by GPCRs in cardiac hypertrophy	1934-05-01	0.102726	0.4012	2.16301	4.92233	NFKBIA;JUN;MAP2K2;PLCG1;FOS
HIF-2-alpha transcription factor network	1934-05-01	0.102726	0.4012	2.16301	4.92233	SERPINE1;BHLHE40;SLC2A1;VHL;ELK1
Interleukin-7 interactions in immune response	1934-05-01	0.102726	0.4012	2.16301	4.92233	JUN;CXCL12;TRAF3;UBC;CXCL1
Toll-like receptor signaling pathway regulation	15/142	0.102954	0.4012	1.48396	3.37374	JUN;FBXW5;MAP2K2;CD180;LY96;FOS;SMAD6;NFKBIA;IRAK2;TRAF3;AKT2;CCL4;SARM1;CD14;SQSTM1
NCAM1 interactions	1944-06-01	0.103406	0.401704	1.98124	4.49562	CACNA1I;CACNB4;ARTN;COL6A2;COL6A1;GFRA1
ERK1/ERK2 MAPK pathway	1965-08-01	0.105445	0.40825	1.76168	3.96303	MAP2K2;SRC;MKNK2;STAT3;EIF4EBP1;GNAS;PPP2R5D;ELK1
Downstream signaling events Of B cell receptor (BCR)	1998-11-01	0.108095	0.40825	1.58769	3.53222	NFKBIA;PSMA5;PSMB6;CDKN1A;PSMA2;AKT2;PSMD3;UBC;BTRC;RPS27A;RASGRP1
Basigin interactions	2021-04-25	0.109009	0.40825	2.38902	5.29484	BSG;SLC3A2;SLC7A11;PPIA
Cellular response to hypoxia	2021-04-25	0.109009	0.40825	2.38902	5.29484	UBC;VHL;RPS27A;RBX1
Ck1/Cdk5 regulation by type 1 glutamate receptors	2021-04-25	0.109009	0.40825	2.38902	5.29484	GNAS;PPP2R5D;ADCY1;GRM1
Interleukin-9 signaling pathway	2021-03-16	0.109822	0.40825	2.89368	6.39185	MAP2K2;STAT3;JAK3
LPA4-mediated signaling events	2021-03-16	0.109822	0.40825	2.89368	6.39185	ADCY4;GNAS;ADCY1
Primary bile acid biosynthesis	2021-03-16	0.109822	0.40825	2.89368	6.39185	CH25H;CYP46A1;CYP7B1
Serotonin receptor 2 and ELK-SRF/GATA4 signaling	2021-03-16	0.109822	0.40825	2.89368	6.39185	MAP2K2;ELK1;RASGRP1
Sprouty regulation of FGF signaling	2021-03-16	0.109822	0.40825	2.89368	6.39185	SRC;UBC;RPS27A
TGF-beta receptor signaling in EMT (epithelial to mesenchymal transition)	2021-03-16	0.109822	0.40825	2.89368	6.39185	UBC;ARHGEF18;RPS27A
Integrin signaling pathway	16/155	0.109975	0.40825	1.44628	3.19268	JUN;MAP2K2;SRC;TNK2;MLC1;NOLC1;ILK;ASAP1;ACTB;ACTG1;CDC42;RHOT2;AKT2;PLCG1;ARHGEF7;MAP3K4
Hemostasis pathway	42/468	0.110991	0.40825	1.24149	2.72916	GUCY1B3;CD84;SRC;SERPINE1;F13A1;PLAT;SLC3A2;SLC7A11;KLC1;RASGRP1;CDC42;PLAU;AKT2;BSG;HMG20B;GNG8;ITGAV;PLCG1;KIF3C;NOS1;GUCY1A3;ANGPT2;VWF;HSPA5;FN1;ATP2B3;PPP2R5D;ATP2B1;ADRA2C;MERTK;TUBA4A;VAV2;STIM1;MAFG;MAFF;GNAS;ORAI1;MAFK;CD48;PFN1;PPIA;RAPGEF3
Lysosome	13/121	0.111369	0.40825	1.51186	3.31838	SCARB2;ATP6V0B;HEXA;AP1B1;AP3D1;CTSS;GNPTG;GGA3;GNPTAB;ATP6V0D1;ATP6V0C;ATP6V0A1;CTSB
Thyroid-stimulating hormone signaling pathway	1966-08-01	0.112666	0.40825	1.73122	3.77981	JUN;SRC;PDE4D;KCNIP3;STAT3;GNAS;FOS;RALGDS
Leptin influence on immune response	12/110	0.112865	0.40825	1.53775	3.35469	GHSR;SOCS3;TFRC;CCL4;TNFSF10;LIF;CCL2;CXCL1;FOS;MMP9;CTSS;ACAT1
Cross-presentation of particulate exogenous antigens (phagosomes)	2021-02-08	0.113603	0.40825	4.17852	9.08846	ITGB5;ITGAV
Downregulation of ERBB4 signaling	2021-02-08	0.113603	0.40825	4.17852	9.08846	UBC;RPS27A
Folate and pterine metabolism	2021-02-08	0.113603	0.40825	4.17852	9.08846	FPGS;MTHFR
Import of palmitoyl-CoA into the mitochondrial matrix	2021-02-08	0.113603	0.40825	4.17852	9.08846	PRKAB2;PRKAG2
Integration of provirus	2021-02-08	0.113603	0.40825	4.17852	9.08846	HMGA1;PPIA
TSP1-induced apoptosis in microvascular endothelial cell	2021-02-08	0.113603	0.40825	4.17852	9.08846	JUN;FOS
Thyroxine biosynthesis	2021-02-08	0.113603	0.40825	4.17852	9.08846	DIO2;DIO3
Transcription factor regulation of microRNAs related to cardiac hypertrophy	2021-02-08	0.113603	0.40825	4.17852	9.08846	AKT2;STAT3
Visceral fat deposits and the metabolic syndrome	2021-02-08	0.113603	0.40825	4.17852	9.08846	RXRA;NR3C1
Vitamin D biosynthesis	2021-02-08	0.113603	0.40825	4.17852	9.08846	CYP27B1;RXRA
Signaling by PDGF	13/122	0.116702	0.418183	1.4979	3.21769	CDKN1A;MAP2K2;SRC;STAT3;ADCY4;PLAT;FURIN;ADCY1;AKT2;COL6A2;CAMK4;COL6A1;PLCG1
G alpha 13 pathway	1967-08-01	0.120148	0.425081	1.70178	3.60612	CDC42;NFKBIA;ATF6B;AKT2;ARHGEF18;MAP3K10;ARHGEF7;MAP3K14
T cell receptor signaling in naive CD4+ T cells	1967-08-01	0.120148	0.425081	1.70178	3.60612	CDC42;ZAP70;STIM1;SH3BP2;ORAI1;PLCG1;RASGRP1;MAP3K14
Salivary secretion	1989-10-01	0.120924	0.425081	1.58913	3.35718	GUCY1A3;GUCY1B3;PLCB3;ADCY4;GNAS;ATP1A3;ATP2B3;NOS1;ADCY1;ATP2B1
Apoptosis regulation	1978-09-01	0.121095	0.425081	1.63727	3.45656	PSMA5;PSMB6;CDKN1A;UNC5A;PSMA2;PSMD3;DAPK3;UBC;RPS27A
RhoA activity regulation	1946-06-01	0.121518	0.425081	1.88198	3.96663	AKAP13;FARP1;OBSCN;MCF2L;ARHGEF18;VAV2
ALK1 pathway	2021-04-26	0.121695	0.425081	2.28031	4.80287	ACVRL1;ID1;INHBA;ENG
Interaction between L1-type proteins and ankyrins	2021-04-26	0.121695	0.425081	2.28031	4.80287	SPTBN4;KCNQ2;SCN4A;SPTB
Tetrasaccharide linker sequence formation in glycosaminoglycan biosynthesis	2021-04-26	0.121695	0.425081	2.28031	4.80287	BCAN;GPC3;CSPG4;HSPG2
YAP1- and WWTR1 (TAZ)-stimulated gene expression	2021-04-26	0.121695	0.425081	2.28031	4.80287	WWTR1;RXRA;TEAD1;CTGF
GM-CSF-mediated signaling events	1936-05-01	0.12365	0.425909	2.02324	4.22919	MAP2K2;STAT3;CCL2;CSF2RB;FOS
Ion transport by P-type ATPases	1936-05-01	0.12365	0.425909	2.02324	4.22919	ATP1A3;ATP2B3;ATP2B1;ATP9B;ATP9A
Insulin signaling pathway	26/277	0.124787	0.425909	1.30248	2.71066	SLC2A1;PRKAG2;PYGM;IRS2;ELK1;HK2;RPTOR;GYS1;SOCS3;RHOT2;AKT2;MKNK2;EIF4EBP1;MAP3K6;MAP3K4;EGR1;SREBF1;PRKAB2;JUN;XBP1;MAP2K2;FOS;TNFRSF1A;PPP1R3C;MAP3K10;MAP3K14
Acute myeloid leukemia	1957-07-01	0.125946	0.425909	1.75675	3.63982	MAP2K2;CCND1;AKT2;STAT3;RARA;EIF4EBP1;PPARD
ABCA transporters in lipid homeostasis	2021-03-17	0.126372	0.425909	2.68685	5.5578	ABCA6;ABCA3;ABCG4
Atypical NF-kappaB pathway	2021-03-17	0.126372	0.425909	2.68685	5.5578	NFKBIA;SRC;BCL3
Chromatin remodeling by hSWI/SNF ATP-dependent complexes	2021-03-17	0.126372	0.425909	2.68685	5.5578	NR3C1;ACTB;SMARCA4
Complement activation, classical pathway	2021-03-17	0.126372	0.425909	2.68685	5.5578	C1QB;C1QA;C1QC
Energy-dependent regulation of mTOR by LKB1-AMPK	2021-03-17	0.126372	0.425909	2.68685	5.5578	RPTOR;PRKAB2;PRKAG2
GRB2-SOS provides linkage to MAPK signaling for integrins	2021-03-17	0.126372	0.425909	2.68685	5.5578	VWF;SRC;FN1
Phenylalanine metabolism	2021-03-17	0.126372	0.425909	2.68685	5.5578	GOT1;MAOB;MAOA
SUMOylation by RanBP2 regulates transcriptional repression	2021-03-17	0.126372	0.425909	2.68685	5.5578	HDAC4;XPO1;HDAC9
Unblocking of NMDA receptor, glutamate binding and activation	2021-03-17	0.126372	0.425909	2.68685	5.5578	GRIA2;GRIN2A;GRIN1
Thymic stromal lymphopoietin (TSLP) pathway	1990-10-01	0.127577	0.428696	1.56918	3.231	PSMA5;CD84;CSF1;TFRC;PSMA2;CCL4;BCL3;CCL2;CXCL1;TNFRSF11A
Activation of NF-kappaB in B cells	1968-08-01	0.127887	0.428696	1.67333	3.44138	PSMA5;PSMB6;NFKBIA;PSMA2;PSMD3;UBC;BTRC;RPS27A
LKB1 signaling events	1947-06-01	0.131122	0.438361	1.83597	3.73002	RPTOR;MAP2;STK11IP;SIK3;SIK1;MARK4
Signaling by ERBB2	11/102	0.132592	0.439467	1.51758	3.06623	CDKN1A;MAP2K2;SRC;AKT2;CAMK4;UBC;ADCY4;PLCG1;ADCY1;RPS27A;HBEGF
Wnt signaling pathway	22/231	0.133231	0.439467	1.32298	2.66669	GPI;JUN;TLE1;FZD7;FZD9;LRP5;PPP2R5D;PSEN1;INHBA;HDAC9;SMARCA4;RBX1;FOSL1;GJA1;PLCB3;CCND1;PLAU;AKT2;RARA;BTRC;CSNK1G2;PPARD
Integration of energy metabolism	13/125	0.133572	0.439467	1.45754	2.9342	KCNG2;PRKAB2;SLC2A1;ADCY4;PRKAG2;PPP2R5D;ADCY1;ADRA2C;AGPAT1;PLCB3;GNAS;GNG8;RAPGEF3
Lipid and lipoprotein metabolism	43/489	0.134621	0.439467	1.21355	2.43352	MTMR1;IDI1;SLC27A1;HEXA;PRKAG2;PLA2G6;MED16;CYP46A1;AGPAT1;MED15;CTGF;TM7SF2;ACAT1;AGPAT4;PGS1;CYP27B1;RXRA;PIP5K1C;HMGCS2;TEAD1;WWTR1;SREBF1;PRKAB2;PLA2G12A;PCYT2;SPHK2;TXNRD1;CYP7B1;HSPG2;MED26;SGPP2;NCOR2;ACER2;CH25H;MED25;SLCO1A2;GPD1;ANGPTL4;LPIN1;CRAT;LPIN2;CSNK1G2;TNFRSF21
Tryptophan metabolism	1958-07-01	0.134666	0.439467	1.72221	3.45297	MAOB;MAOA;CAT;OGDHL;CYP7B1;INMT;ACAT1
Latent infection of Homo sapiens with Mycobacterium tuberculosis	1937-05-01	0.134794	0.439467	1.95991	3.92768	ATP6V0B;NOS1;ATP6V0D1;ATP6V0C;ATP6V0A1
Bile acid and bile salt metabolism	2021-04-27	0.134977	0.439467	2.18105	4.36788	CH25H;SLCO1A2;CYP46A1;CYP7B1
Glycolysis	2021-04-27	0.134977	0.439467	2.18105	4.36788	GPI;PFKFB3;PPP2R5D;GAPDH
RNA polymerase III transcription initiation from type 2 promoter	2021-04-27	0.134977	0.439467	2.18105	4.36788	POLR1D;LZTS1;POLR3K;POLR2K
TNF/stress-related signaling	2021-04-27	0.134977	0.439467	2.18105	4.36788	NFKBIA;JUN;MAP3K14;TNFRSF1A
Phase I of biological oxidations: functionalization of compounds	1969-08-01	0.135877	0.441245	1.64581	3.28505	CYP27B1;CYP26B1;MAOB;MAOA;SMOX;CYP46A1;CYP7B1;PTGS2
Calcium/calmodulin-dependent protein kinase activation	2021-02-09	0.139154	0.447228	3.58139	7.06314	CAMK4;CAMKK1
Elevation of cytosolic calcium levels	2021-02-09	0.139154	0.447228	3.58139	7.06314	STIM1;ORAI1
Ketone body biosynthesis and degradation	2021-02-09	0.139154	0.447228	3.58139	7.06314	HMGCS2;ACAT1
Rapid glucocorticoid receptor pathway	2021-02-09	0.139154	0.447228	3.58139	7.06314	CRH;GNAS
Diurnally regulated genes with circadian orthologs	1948-06-01	0.141075	0.451079	1.79216	3.50989	IDI1;CEBPB;PPP1R3C;TUBB3;GFRA1;NR1D2
Post-translational regulation of adherens junction stability and disassembly	1948-06-01	0.141075	0.451079	1.79216	3.50989	RET;CDC42;SRC;SLIT1;GFRA1;DNM2
PKA activation in glucagon signaling	2021-03-18	0.143744	0.456296	2.50759	4.86402	ADCY4;GNAS;ADCY1
CDC42 signaling events	1970-08-01	0.144112	0.456296	1.61918	3.13661	EPS8;CDC42;ACTR2;JUN;SRC;TNK2;ARHGEF7;VAV2
Signaling events mediated by VEGFR1 and VEGFR2	1970-08-01	0.144112	0.456296	1.61918	3.13661	CDC42;CDH5;HSP90AB1;MAP2K2;SRC;ITGAV;PLCG1;DNM2
Innate immune system	29/319	0.145251	0.456296	1.25731	2.42571	C1QB;C1QA;HSP90AB1;PRKCSH;LY96;HMGB1;ELK1;CTSS;HSP90B1;PSTPIP1;C8G;IRAK2;UBC;CD14;RPS27A;CTSB;JUN;MAP2K2;CD180;ISG15;PPP2R5D;FOS;DDOST;DNM1;DNM2;NFKBIA;MAVS;TRAF3;C1QC
Spliceosome	13/127	0.14553	0.456296	1.43182	2.75965	HNRNPA3;SF3B6;HSPA2;CHERP;LSM2;HNRNPK;SNRPD1;MAGOH;ACIN1;SRSF4;TXNL4A;HNRNPA1;SNRPA
BMAL1-CLOCK/NPAS2 activates circadian expression	1938-05-01	0.146366	0.456296	1.90042	3.65193	DBP;RXRA;SERPINE1;BHLHE40;NR3C1
Nuclear receptors	1938-05-01	0.146366	0.456296	1.90042	3.65193	RXRA;RARA;NR1D2;NR3C1;PPARD
RAC1 activity regulation	1938-05-01	0.146366	0.456296	1.90042	3.65193	EPS8;RASGRF2;SPATA13;ARHGEF7;VAV2
Triglyceride biosynthesis	1938-05-01	0.146366	0.456296	1.90042	3.65193	GPD1;AGPAT1;LPIN1;LPIN2;AGPAT4
p38 alpha/beta MAPK downstream pathway	1938-05-01	0.146366	0.456296	1.90042	3.65193	CEBPB;JUN;EIF4EBP1;HSPB1;PTGS2
Extracellular matrix organization	1993-10-01	0.148685	0.459336	1.51222	2.88217	ADAMTS2;MMP24;COL6A2;COL6A1;MMP17;TIMP2;SERPINH1;FURIN;PPIB;MMP9
Endosomal sorting complex required for transport (ESCRT) pathway	2021-04-28	0.148815	0.459336	2.09006	3.98167	UBC;CHMP4B;RPS27A;CHMP5
Phosphatidic acid biosynthesis	2021-04-28	0.148815	0.459336	2.09006	3.98167	PLA2G12A;GPD1;AGPAT1;AGPAT4
RNA polymerase III transcription initiation From type 3 promoter	2021-04-28	0.148815	0.459336	2.09006	3.98167	POLR1D;LZTS1;POLR3K;POLR2K
ATM-dependent DNA damage response	1982-09-01	0.151013	0.46257	1.54722	2.92485	CDC42;FOSL1;CDKN1A;JUN;CCND1;PLAU;CAT;HMGB1;MAP3K4
Amino acid and oligopeptide SLC transporters	1949-06-01	0.151366	0.46257	1.75039	3.30483	SLC15A2;SLC43A2;SLC1A4;SLC3A2;SLC7A11;SLC38A5
Interleukin-5 signaling pathway	1949-06-01	0.151366	0.46257	1.75039	3.30483	JUN;MAP2K2;STAT3;CSF2RB;FOS;ELK1
Jak-STAT signaling pathway	19/199	0.151459	0.46257	1.32602	2.50279	CNTFR;PTPRU;PTPRS;PTPRN;PTPRO;STAT3;SPRY4;LIF;IL20RB;CSF2RB;OSMR;SOCS3;PTPRE;CCND1;AKT2;CLCF1;SPRY1;JAK3;IL6R
HIV factor interactions with host	13/128	0.151717	0.46257	1.41929	2.67641	NPM1;AP1B1;HMGA1;RBX1;PSMA5;PSMB6;XPO1;PSMA2;PSMD3;UBC;BTRC;RPS27A;PPIA
Bacterial invasion of epithelial cells	1971-08-01	0.152587	0.464089	1.59339	2.9956	CDC42;SRC;FN1;ILK;ACTB;DNM1;ACTG1;DNM2
Neurotrophic factor-mediated Trk receptor signaling	1960-07-01	0.152962	0.464096	1.65704	3.11121	CDC42;CCND1;MCF2L;STAT3;PLCG1;SQSTM1;DNM1
Leukocyte transendothelial migration	12/117	0.155814	0.47089	1.43469	2.66722	CDC42;CDH5;CLDN10;CLDN3;CXCL12;CLDN9;PLCG1;MMP9;ACTB;RAPGEF3;ACTG1;VAV2
ERBB signaling pathway	1994-10-01	0.156094	0.47089	1.49413	2.77505	CDKN1A;JUN;MAP2K2;CCND1;SRC;AKT2;EIF4EBP1;PLCG1;ELK1;HBEGF
PDGFB signaling pathway	13/129	0.158041	0.47089	1.40698	2.59574	ACTR2;JUN;MAP2K2;SRC;STAT3;FOS;ELK1;DNM2;VAV2;EPS8;SLC9A3R1;ITGAV;PLCG1
Aurora B signaling	1939-05-01	0.158344	0.47089	1.84442	3.39924	KLHL9;NPM1;DES;PEBP1;PPP2R5D
E-cadherin nascent AJ-like junctions pathway	1939-05-01	0.158344	0.47089	1.84442	3.39924	CDC42;CCND1;SRC;PIP5K1C;VAV2
Signaling events regulated by Ret tyrosine kinase	1939-05-01	0.158344	0.47089	1.84442	3.39924	RET;JUN;SRC;IRS2;GFRA1
Cyclin A-Cdk2-associated events at S phase entry	1972-08-01	0.161296	0.47089	1.56841	2.86158	PSMA5;PSMB6;CDKN1A;CCND1;PSMA2;PSMD3;UBC;RPS27A
Endocytosis	19/201	0.161559	0.47089	1.31131	2.39037	RET;PSD;TFRC;SRC;AGAP2;ASAP3;IZUMO1R;ASAP1;HSPA2;SMAD6;RAB22A;DNM1;EPN1;DNM2;CDC42;CHMP4B;PIP5K1C;FGFR4;CHMP5
Class C GPCRs (metabotropic glutamate and pheromone receptors)	2021-03-19	0.161844	0.47089	2.35074	4.28098	GRM3;GPRC5A;GRM1
Eicosanoid biosynthesis	2021-03-19	0.161844	0.47089	2.35074	4.28098	ALOX5;PLA2G6;PTGS2
Gap junction assembly	2021-03-19	0.161844	0.47089	2.35074	4.28098	GJD2;GJA1;GJB6
Ras activation upon calcium influx through NMDA receptor	2021-03-19	0.161844	0.47089	2.35074	4.28098	GRIN2A;RASGRF2;GRIN1
Signaling by FGFR1 fusion mutants	2021-03-19	0.161844	0.47089	2.35074	4.28098	CPSF6;STAT3;PLCG1
Signaling by constitutively active EGFR	2021-03-19	0.161844	0.47089	2.35074	4.28098	UBC;PLCG1;RPS27A
Glucose metabolism	1961-07-01	0.16252	0.47089	1.62627	2.95486	GPI;GYS1;PFKFB3;GOT1;PYGM;PPP2R5D;GAPDH
Ion channel transport	1961-07-01	0.16252	0.47089	1.62627	2.95486	GABRR3;GABRR2;ATP1A3;ATP2B3;ATP2B1;ATP9B;ATP9A
Influence of Ras and Rho proteins on G1 to S transition	2021-04-29	0.163169	0.47089	2.00635	3.63745	NFKBIA;CDKN1A;MAP2K2;CCND1
Thyroid cancer	2021-04-29	0.163169	0.47089	2.00635	3.63745	RET;RXRA;MAP2K2;CCND1
Transport of inorganic cations/anions and amino acids/oligopeptides	1995-10-01	0.163682	0.47089	1.47647	2.67217	SLC4A8;SLC24A4;SLC15A2;SLC43A2;SLC9A8;SLC26A7;SLC1A4;SLC3A2;SLC7A11;SLC38A5
Activation of the AP-1 family of transcription factors	2021-02-10	0.165774	0.47089	3.13355	5.63139	JUN;FOS
Bile acids and bile salt biosynthesis	2021-02-10	0.165774	0.47089	3.13355	5.63139	CH25H;CYP7B1
DCC role in regulating apoptosis	2021-02-10	0.165774	0.47089	3.13355	5.63139	UNC5A;DAPK3
Fanconi anemia pathway regulation	2021-02-10	0.165774	0.47089	3.13355	5.63139	UBC;RPS27A
Glycoprotein 1b-IX-V activation signaling	2021-02-10	0.165774	0.47089	3.13355	5.63139	VWF;SRC
IKK complex recruitment mediated by RIP1	2021-02-10	0.165774	0.47089	3.13355	5.63139	LY96;CD14
Netrin mediated repulsion signals	2021-02-10	0.165774	0.47089	3.13355	5.63139	UNC5A;SRC
Reduction of cytosolic calcium levels	2021-02-10	0.165774	0.47089	3.13355	5.63139	ATP2B3;ATP2B1
Rheb GTPase activity by AMPK regulation	2021-02-10	0.165774	0.47089	3.13355	5.63139	PRKAB2;PRKAG2
Myc repressed pathway	1973-08-01	0.17023	0.481608	1.54419	2.73416	CDKN1A;CCND1;CEBPD;ITGB4;GADD45A;ID2;HMGCS2;NDRG1
Negative regulation of FGFR signaling	1940-05-01	0.170706	0.481608	1.79163	3.16726	SRC;UBC;RPS27A;FGFR4;FGF2
PAC1 receptor pathway	1940-05-01	0.170706	0.481608	1.79163	3.16726	ADCYAP1;PLCB3;ADCY4;ADCY1;PLCG1
Shigellosis	1962-07-01	0.172338	0.485114	1.59662	2.80733	CDC42;NFKBIA;BTRC;PFN1;ACTB;CD44;ACTG1
Metabolism of vitamins and cofactors	1951-06-01	0.172903	0.485607	1.67241	2.93513	CYB5A;PDXK;FPGS;SLC2A1;MTHFR;SLC2A3
C-Myb transcription factor network	1985-09-01	0.175621	0.491029	1.4859	2.58462	SKI;CDKN1A;CEBPB;CCND1;CEBPD;CBX4;H2AFZ;ATP2B1;PTGS2
NOD signaling pathway	1985-09-01	0.175621	0.491029	1.4859	2.58462	NFKBIA;PSTPIP1;HSP90AB1;CCL7;IRAK2;IL18;CCL2;CXCL1;HSP90B1
Cytokine-cytokine receptor interaction	24/265	0.17661	0.492155	1.25114	2.16925	CNTFR;TNFRSF12A;CSF1;FLT4;LIF;IL18;IL20RB;CSF2RB;CXCL1;TNFRSF11A;INHBA;OSMR;TNFRSF1A;CXCL12;CCL7;CLCF1;CCL4;TNFSF10;CCL2;TNFRSF25;LTBR;IL6R;CCL27;TNFRSF21
Inactivation of GSK3 by Akt causes accumulation of beta-catenin in alveolar macrophages	2021-04-30	0.177997	0.492155	1.92907	3.32956	GJA1;CCND1;PPP2R5D;BTRC
Nuclear events mediated by MAP kinases	2021-04-30	0.177997	0.492155	1.92907	3.32956	JUN;PPP2R5D;FOS;ELK1
Signaling by FGFR1 mutants	2021-04-30	0.177997	0.492155	1.92907	3.32956	CPSF6;STAT3;PLCG1;FGF2
p38-alpha and p38-beta regulation	2021-04-30	0.177997	0.492155	1.92907	3.32956	CDC42;SRC;DUSP1;CCM2
Integrins in angiogenesis	1974-08-01	0.179382	0.493795	1.52071	2.61295	CSF1;SRC;COL6A2;COL6A1;FN1;ILK;ITGAV;FGF2
Seven transmembrane receptor signaling through beta-arrestin	1974-08-01	0.179382	0.493795	1.52071	2.61295	NFKBIA;MAP2K2;SRC;AKT2;PDE4D;ACTB;MAP3K4;ACTG1
Chondroitin sulfate biosynthesis	2021-03-20	0.180579	0.494906	2.21234	3.78661	BCAN;CHPF;CSPG4
GATA3-mediated activation of Th2 cytokine expression	2021-03-20	0.180579	0.494906	2.21234	3.78661	GNAS;ADCY1;JUNB
Signaling by interleukins	11/109	0.181954	0.49758	1.40864	2.40033	SOCS3;MAP2K2;IRAK2;STAT3;IL18;CSF2RB;BTRC;IL6R;SQSTM1;JAK3;RBX1
Fc epsilon receptor I signaling in mast cells	1941-05-01	0.183427	0.499363	1.74176	2.95392	JUN;MAP2K2;PLCG1;FOS;ELK1
Plasma membrane estrogen receptor signaling	1941-05-01	0.183427	0.499363	1.74176	2.95392	PLCB3;SRC;GNAS;MMP9;HBEGF
Interleukin-2 receptor beta chain in T cell activation	1952-06-01	0.184118	0.499363	1.63597	2.76835	SOCS3;MAP2K2;CCND1;FOS;JAK3;PPIA
Glycerophospholipid biosynthesis	1986-09-01	0.184208	0.499363	1.46653	2.48091	PGS1;PLA2G12A;PCYT2;GPD1;AGPAT1;PLA2G6;LPIN1;LPIN2;AGPAT4
Angiotensin II-stimulated signaling through G-proteins and beta-arrestin	1964-07-01	0.192711	0.509491	1.54043	2.53641	EGR1;PLCB3;MAP2K2;ORAI1;PLCG1;ELK1;MAP3K4
Ubiquitin-mediated degradation of phosphorylated Cdc25A	1964-07-01	0.192711	0.509491	1.54043	2.53641	PSMA5;PSMB6;PSMA2;PSMD3;UBC;BTRC;RPS27A
Alternative complement pathway	2021-02-11	0.193168	0.509491	2.78523	4.57946	C8G;CFP
Cystic fibrosis transmembrane conductance regulator (CFTR) and beta 2 adrenergic receptor (b2AR) pathway	2021-02-11	0.193168	0.509491	2.78523	4.57946	SLC9A3R1;ADCY1
Folate biosynthesis	2021-02-11	0.193168	0.509491	2.78523	4.57946	QDPR;FPGS
Glypican-3 pathway	2021-02-11	0.193168	0.509491	2.78523	4.57946	GPC3;FURIN
Mammalian target of rapamycin complex 1 (mTORC1)-mediated signaling	2021-02-11	0.193168	0.509491	2.78523	4.57946	RPTOR;EIF4EBP1
Regulated proteolysis of p75 neurotrophin receptor	2021-02-11	0.193168	0.509491	2.78523	4.57946	PSENEN;PSEN1
Reversal of insulin resistance by leptin	2021-02-11	0.193168	0.509491	2.78523	4.57946	PRKAB2;PRKAG2
Serotonin transporter activity	2021-02-11	0.193168	0.509491	2.78523	4.57946	MAOA;NOS1
Vitamin C in the brain	2021-02-11	0.193168	0.509491	2.78523	4.57946	SLC2A1;SLC2A3
CD28 co-stimulation	1931-04-01	0.193255	0.509491	1.85753	3.0533	CDC42;SRC;AKT2;MAP3K14
NF-kappaB activation by non-typeable Hemophilus influenzae	1931-04-01	0.193255	0.509491	1.85753	3.0533	NFKBIA;DUSP1;NR3C1;MAP3K14
Amyotrophic lateral sclerosis (ALS)	1953-06-01	0.195611	0.511511	1.60107	2.61236	GRIA2;GRIN2A;CAT;NOS1;TNFRSF1A;GRIN1
GABA A and B receptor activation	1953-06-01	0.195611	0.511511	1.60107	2.61236	GABRR3;GABRR2;KCNJ10;ADCY4;GNG8;ADCY1
Potassium channels	1999-10-01	0.195742	0.511511	1.40981	2.29934	KCNG2;KCNH3;KCNV1;KCNH4;KCND1;KCNJ10;KCNJ8;KCNH7;KCNQ2;GNG8
Bladder cancer	1942-05-01	0.196483	0.511511	1.6946	2.75742	CDKN1A;MAP2K2;CCND1;DAPK3;MMP9
Eukaryotic transcription initiation	1942-05-01	0.196483	0.511511	1.6946	2.75742	TAF12;POLR1D;ILK;POLR3K;POLR2K
Messenger RNA splicing: minor pathway	1942-05-01	0.196483	0.511511	1.6946	2.75742	SNRPD1;SF3B6;TXNL4A;POLR2K;LSM2
Epidermal growth factor receptor (EGFR) pathway	11/111	0.197451	0.512962	1.38032	2.23924	RHOT2;JUN;MAP2K2;SRC;AKT2;SPRY4;SPRY1;PLCG1;ACTB;ACTG1;VAV2
E-cadherin keratinocyte pathway	2021-03-21	0.199858	0.515989	2.08932	3.36411	SRC;AKT2;PLCG1
IGF1 signaling pathway	2021-03-21	0.199858	0.515989	2.08932	3.36411	JUN;FOS;ELK1
S1P/S1P1 pathway	2021-03-21	0.199858	0.515989	2.08932	3.36411	ITGAV;PLCG1;PTGS2
DNA replication pre-Initiation	1988-09-01	0.20192	0.520237	1.42924	2.28662	PSMA5;PSMB6;CDKN1A;PSMA2;RPA3;PSMD3;UBC;MCM5;RPS27A
Integrin-mediated cell adhesion	10/100	0.204159	0.52492	1.39407	2.21498	CDC42;MAP2K2;ITGB5;ITGB4;SRC;AKT2;ILK;ITGAV;ARHGEF7;VAV2
S phase	11/112	0.205412	0.527055	1.36658	2.16294	PSMA5;PSMB6;CDKN1A;CCND1;RFC2;PSMA2;RPA3;PSMD3;UBC;MCM5;RPS27A
Binding of chemokines to chemokine receptors	1954-06-01	0.207363	0.52947	1.56763	2.46633	CXCL12;CCL7;CCL4;CCL2;CXCL1;CCL27
Phospholipase C-mediated cascade	1954-06-01	0.207363	0.52947	1.56763	2.46633	CAMK4;ADCY4;ADCY1;PLCG1;FGFR4;FGF2
Alpha-synuclein signaling	1932-04-01	0.208901	0.52947	1.79109	2.80466	UCHL1;MAOB;SRC;PPP2R5D
Glycine, serine and threonine metabolism	1932-04-01	0.208901	0.52947	1.79109	2.80466	MAOB;MAOA;CBS;CTH
Serotonin HTR1 group and FOS pathway	1932-04-01	0.208901	0.52947	1.79109	2.80466	MAP2K2;FOS;ELK1;RASGRP1
Sphingolipid de novo biosynthesis	1932-04-01	0.208901	0.52947	1.79109	2.80466	ACER2;SPHK2;SGPP2;CSNK1G2
Pancreatic secretion	10/101	0.212726	0.53807	1.37868	2.13385	PLA2G12A;PLCB3;CTRL;GNAS;ADCY4;ATP1A3;ATP2B3;ADCY1;ATP2B1;PLA2G6
Endochondral ossification	1966-07-01	0.213989	0.539081	1.48805	2.29431	HDAC4;ADAMTS1;PLAU;SERPINH1;PLAT;FGF2;MMP9
Retinoblastoma protein regulation	1966-07-01	0.213989	0.539081	1.48805	2.29431	CDKN1A;CEBPB;JUN;CCND1;CEBPD;CBX4;SMARCA4
T cell receptor signaling in naive CD8+ T cells	1955-06-01	0.219359	0.548069	1.53556	2.32951	ZAP70;STIM1;ORAI1;PLCG1;RASGRP1;MAP3K14
CTLA4 inhibitory signaling	2021-03-22	0.219592	0.548069	1.97925	3.00051	SRC;AKT2;PPP2R5D
Nitric oxide signaling pathway	2021-03-22	0.219592	0.548069	1.97925	3.00051	GRIN2A;NOS1;GRIN1
TRAF6 mediated NF-kB activation	2021-03-22	0.219592	0.548069	1.97925	3.00051	NFKBIA;MAVS;HMGB1
Assembly of HIV virion	2021-02-12	0.221073	0.548069	2.50657	3.78306	UBC;RPS27A
Opening of calcium channels triggered by depolarization of the presynaptic terminal	2021-02-12	0.221073	0.548069	2.50657	3.78306	CACNB4;CACNG4
Phospholipase C epsilon pathway	2021-02-12	0.221073	0.548069	2.50657	3.78306	ADCY1;RAPGEF3
Salmonella infection	2021-02-12	0.221073	0.548069	2.50657	3.78306	CDC42;ACTR2
HNF3A pathway	1944-05-01	0.223493	0.552967	1.60752	2.40867	CEBPB;JUN;XBP1;AP1B1;FOS
Glucagon signaling in metabolic regulation	1933-04-01	0.224889	0.554342	1.72923	2.58027	ADCY4;GNAS;GNG8;ADCY1
SIDS susceptibility pathways	1967-07-01	0.224938	0.554342	1.46317	2.18295	RET;ADCYAP1;MAOA;NR3C1;IL6R;POU3F2;CC2D1A
Signal transduction	82/1020	0.225823	0.555427	1.10029	1.63724	CDKN1A;ITGB5;ITGB4;FLT4;ITSN1;ADM;IRS2;ARHGAP39;CXCL1;LAMC1;ELK1;FGF2;GRM1;GRM3;LFNG;AKAP13;CCND1;AKT2;MCF2L;BSG;ITGAV;BTRC;JUNB;GHSR;ATP6V0B;MAP2K2;NPFF;ARHGEF18;GMIP;ADRA2C;MMP9;EPN1;DNM1;DNM2;NCOR2;ADCYAP1;KAT2A;GAL;OBSCN;COL6A2;COL6A1;CRH;APLNR;ARHGEF7;ATP6V0D1;ATP6V0C;HBEGF;NOTCH2;HDAC4;OPRD1;LAMA1;NOTCH4;ADCY4;DTX1;FURIN;ADCY1;HDAC9;CDC42;DLL4;CCL7;HRH3;CCL4;EIF4EBP1;LRIG1;CCL2;GNG8;ATP6V0A…
Signaling by the B cell receptor (BCR)	14/151	0.22678	0.556683	1.28236	1.90273	CDKN1A;RASGRP1;NFKBIA;PSMA5;PSMB6;STIM1;PSMA2;AKT2;PSMD3;UBC;ORAI1;PLCG1;BTRC;RPS27A
T cell receptor signaling pathway	13/139	0.228213	0.558002	1.29461	1.91276	JUN;MAP2K2;ASAP1;FOS;ELK1;RASGRP1;VAV2;NFKBIA;CDC42;ZAP70;AKT2;PLCG1;MAP3K14
p53 signaling pathway	13/139	0.228213	0.558002	1.29461	1.91276	JUN;CDKN1A;GADD45A;DUSP1;GDF15;SERPINE1;LIF;NDRG1;SMARCA4;KAT2A;TP53BP2;ATF3;MCL1
Cytosolic DNA-sensing pathway	1956-06-01	0.231579	0.565125	1.50477	2.20122	NFKBIA;MAVS;CCL4;IL18;POLR1D;POLR3K
SLC-mediated transmembrane transport	22/251	0.232685	0.566716	1.20612	1.7586	SLC10A6;SLC27A1;SLC24A4;SLC35B4;SLC15A2;SLC43A2;SLC2A1;SLC6A11;SLC1A4;SLC2A3;SLC3A2;SLC7A11;SLC5A3;HK2;SLC6A5;SLC2A9;SLC4A8;SLC9A8;SLCO1A2;SLC39A6;SLC26A7;SLC38A5
CD8/T cell receptor downstream pathway	1968-07-01	0.236075	0.572595	1.4391	2.0775	FOSL1;EGR1;JUN;MAP2K2;FOS;ELK1;JUNB
G alpha (z) signaling events	1945-05-01	0.237395	0.572595	1.56725	2.25375	ADCY4;GNAS;GNG8;ADCY1;ADRA2C
Interleukin-3 signaling pathway	1945-05-01	0.237395	0.572595	1.56725	2.25375	JUN;SRC;STAT3;CSF2RB;FOS
RNA polymerase III transcription	1945-05-01	0.237395	0.572595	1.56725	2.25375	POLR1D;NR3C1;LZTS1;POLR3K;POLR2K
Signaling by FGFR mutants	1945-05-01	0.237395	0.572595	1.56725	2.25375	CPSF6;STAT3;PLCG1;FGFR4;FGF2
Progesterone-initiated oocyte maturation	2021-03-23	0.239695	0.577027	1.88018	2.68563	SRC;GNAS;ADCY1
Induction of apoptosis through DR3 and DR4/5 death receptors	1934-04-01	0.241178	0.579478	1.6715	2.37725	NFKBIA;TNFSF10;TNFRSF25;MAP3K14
Calcium signaling pathway	16/178	0.243663	0.582089	1.23939	1.74999	OXTR;SPHK2;ADCY4;ATP2B3;ADCY1;ATP2B1;GRM1;GRIN1;ITPKB;CACNA1I;GRIN2A;PLCB3;CAMK4;GNAS;PLCG1;NOS1
Inositol phosphate metabolism	1957-06-01	0.244007	0.582089	1.47518	2.08083	ITPKB;PLCB3;ISYNA1;PIP4K2C;PIP5K1C;PLCG1
Mechanism of gene regulation by peroxisome proliferators via PPAR-alpha	1957-06-01	0.244007	0.582089	1.47518	2.08083	NCOR2;NFKBIA;JUN;RXRA;DUSP1;PTGS2
NFAT involvement in hypertrophy of the heart	1969-07-01	0.247387	0.582089	1.41582	1.97761	CAMK4;LIF;CALR;FGF2;HDAC9;CAMKK1;HBEGF
Antigen processing and presentation	1981-08-01	0.248823	0.582089	1.37437	1.91177	PDIA3;PSMB6;HSP90AB1;HSPA5;HSPA2;CALR;CTSS;CTSB
Activation of DNA fragmentation factor	2021-02-13	0.249267	0.582089	2.27857	3.16547	HMGB1;HIST1H1C
Adenylate cyclase inhibitory pathway	2021-02-13	0.249267	0.582089	2.27857	3.16547	ADCY4;ADCY1
Chemiosmotic coupling formation of ATP	2021-02-13	0.249267	0.582089	2.27857	3.16547	ATP5I;ATP5J2
Death receptor signaling	2021-02-13	0.249267	0.582089	2.27857	3.16547	TNFSF10;TNFRSF1A
FGFR4 ligand binding and activation	2021-02-13	0.249267	0.582089	2.27857	3.16547	FGFR4;FGF2
HIV life cycle early phase	2021-02-13	0.249267	0.582089	2.27857	3.16547	HMGA1;PPIA
Keap1-Nrf2 pathway	2021-02-13	0.249267	0.582089	2.27857	3.16547	CEBPB;HMOX1
MAP kinase downregulation by phosphorylation of MEK1 by Cdk5/p35	2021-02-13	0.249267	0.582089	2.27857	3.16547	EGR1;MAP2K2
TACI and BCMA stimulation of B cell immune responses	2021-02-13	0.249267	0.582089	2.27857	3.16547	TRAF3;MAP3K14
p27 phosphorylation regulation during cell cycle progression	2021-02-13	0.249267	0.582089	2.27857	3.16547	RBX1;UBE2M
Alpha-6 beta-1 and alpha-6 beta-4 integrin signaling	1946-05-01	0.251526	0.585174	1.52894	2.11026	RXRA;ITGB4;LAMA1;LAMB2;LAMC1
Syndecan 1 pathway	1946-05-01	0.251526	0.585174	1.52894	2.11026	COL6A2;BSG;COL6A1;PPIB;MMP9
Arachidonic acid metabolism	1958-06-01	0.256623	0.595097	1.44673	1.96777	PLA2G12A;ALOX5;ALOX12B;PLA2G6;PTGS2;CBR3
Cytokines and inflammatory response	1935-04-01	0.257723	0.595097	1.6175	2.19311	TXLNA;CSF1;IL18;CXCL1
EGF receptor (ErbB1) signaling pathway	1935-04-01	0.257723	0.595097	1.6175	2.19311	SRC;STAT3;PIP5K1C;PLCG1
Interleukin-7 signaling pathway	1935-04-01	0.257723	0.595097	1.6175	2.19311	MAP2K2;CCND1;STAT3;JAK3
Renal cell carcinoma	1970-07-01	0.258862	0.595097	1.39327	1.88294	CDC42;JUN;MAP2K2;AKT2;SLC2A1;VHL;RBX1
Cholesterol biosynthesis	2021-03-24	0.260087	0.595097	1.79055	2.41141	IDI1;SREBF1;TM7SF2
NF-kappaB signaling pathway	2021-03-24	0.260087	0.595097	1.79055	2.41141	NFKBIA;MAP3K14;TNFRSF1A
TAK1 activates NF-kappaB by phosphorylation and activation of IKK complex	2021-03-24	0.260087	0.595097	1.79055	2.41141	NFKBIA;IRAK2;HMGB1
Triacylglyceride biosynthesis	2021-03-24	0.260087	0.595097	1.79055	2.41141	GPD1;AGPAT1;AGPAT4
Response to elevated platelet cytosolic calcium	1983-08-01	0.270104	0.616886	1.33758	1.75082	VWF;HSPA5;SERPINE1;FN1;F13A1;PFN1;PPIA;TUBA4A
Phospholipids as signaling intermediaries	1936-04-01	0.274482	0.617856	1.56686	2.02575	MAP2K2;SRC;ITGAV;ADCY1
Signaling to ERKs	1936-04-01	0.274482	0.617856	1.56686	2.02575	MAP2K2;SRC;PLCG1;RALGDS
Transport to the Golgi and subsequent modification	1936-04-01	0.274482	0.617856	1.56686	2.02575	SEC24B;MGAT4B;SEC24C;SEC31A
Amino acid metabolism	17/195	0.275038	0.617856	1.19826	1.54677	GOT1;ARG1;SMOX;AMD1;DIO2;DIO3;INHBA;MAT2B;ACAT1;PSMA5;PSMB6;QDPR;PSMA2;CBS;CTH;PSMD3;CKB
G alpha i pathway	10/108	0.276361	0.617856	1.27971	1.64577	MAP2K2;SRC;AKT2;RGS16;STAT3;ADCY4;ADCY1;ADRA2C;MAP3K4;HBEGF
AKT phosphorylation of cytosolic targets	2021-02-14	0.277553	0.617856	2.08858	2.67703	CDKN1A;AKT2
Acetylcholine binding and downstream events	2021-02-14	0.277553	0.617856	2.08858	2.67703	CHRNA5;CHRNE
CARM1 transcriptional regulation by protein methylation	2021-02-14	0.277553	0.617856	2.08858	2.67703	RXRA;RARA
DCC-mediated attractive signaling	2021-02-14	0.277553	0.617856	2.08858	2.67703	CDC42;SRC
Retrograde neurotrophin signaling	2021-02-14	0.277553	0.617856	2.08858	2.67703	DNM1;DNM2
S1P/S1P4 pathway	2021-02-14	0.277553	0.617856	2.08858	2.67703	CDC42;PLCG1
T cell receptor/Ras pathway	2021-02-14	0.277553	0.617856	2.08858	2.67703	FOS;ELK1
TRAF3-dependent IRF activation pathway	2021-02-14	0.277553	0.617856	2.08858	2.67703	MAVS;TRAF3
Tight junction	12/133	0.279036	0.617856	1.24389	1.58772	CDC42;CLDN10;CLDN3;MRAS;CLDN9;SRC;AKT2;SYMPK;AMOTL1;ACTB;TJP3;ACTG1
Energy metabolism	1948-05-01	0.28037	0.617856	1.45767	1.85364	PRKAB2;RXRA;CAMK4;PRKAG2;PPARD
HES/HEY pathway	1948-05-01	0.28037	0.617856	1.45767	1.85364	NCOR2;RCAN1;TLE1;STAT3;ID1
Intestinal immune network for IgA production	1948-05-01	0.28037	0.617856	1.45767	1.85364	CXCL12;LTBR;MAP3K14;ICOSLG;CCL27
C-Myc pathway	2021-03-25	0.280688	0.617856	1.70907	2.1714	KAT2A;TAF12;TAF10
Corticotropin releasing hormone pathway	2021-03-25	0.280688	0.617856	1.70907	2.1714	GJA1;IL18;FOS
Ghrelin pathway	2021-03-25	0.280688	0.617856	1.70907	2.1714	GHSR;SREBF1;ACAT1
Cell junction organization	1984-08-01	0.280934	0.617856	1.3199	1.6758	CDH5;CLDN10;CLDN3;ITGB4;CLDN9;ILK;FLNC;PVR
Carbohydrate metabolism	20/235	0.288812	0.634064	1.16716	1.44959	GPI;PFKFB3;CHPF;GOT1;HEXA;SLC2A1;PYGM;SLC2A3;PPP2R5D;HSPG2;LYVE1;HK2;BCAN;GYS1;UST;GPC3;CSPG4;GAPDH;CD44;ST3GAL3
Angiopoietin receptor Tie2-mediated signaling	1949-05-01	0.29503	0.643139	1.42446	1.73881	CDKN1A;ANGPT2;FN1;ELK1;FGF2
G alpha 12 pathway	1949-05-01	0.29503	0.643139	1.42446	1.73881	JUN;MAP2K2;SRC;MAP3K4;VAV2
Androgen receptor proteolysis and transcription regulation	1961-06-01	0.29542	0.643139	1.3676	1.66759	HIP1;CCND1;PRDX1;SNURF;FKBP4;HNRNPA1
Cytochrome P450 pathway	1961-06-01	0.29542	0.643139	1.3676	1.66759	CYP27B1;CYB5A;CYP26B1;POR;CYP46A1;CYP7B1
Glycosaminoglycan metabolism	10/110	0.295524	0.643139	1.25398	1.52861	BCAN;CHPF;UST;HEXA;GPC3;CSPG4;HSPG2;LYVE1;CD44;ST3GAL3
Wnt signaling pathway and pluripotency	1998-09-01	0.299331	0.645155	1.26797	1.52943	FOSL1;JUN;CCND1;PLAU;FZD7;FZD9;LRP5;CD44;PPARD
CARM1 and regulation of the estrogen receptor	2021-03-26	0.301426	0.645155	1.63468	1.96035	HDAC4;NCOR2;CCND1
ERBB2 role in signal transduction and oncology	2021-03-26	0.301426	0.645155	1.63468	1.96035	MAP2K2;STAT3;IL6R
Inhibition of activated T cell apoptosis by neuropeptides VIP and PACAP	2021-03-26	0.301426	0.645155	1.63468	1.96035	NFKBIA;EGR3;PLCG1
Integrin family cell surface interactions	2021-03-26	0.301426	0.645155	1.63468	1.96035	ITGB5;ITGB4;ITGAV
Physiological and pathological hypertrophy of the heart	2021-03-26	0.301426	0.645155	1.63468	1.96035	JUN;STAT3;FOS
Ras signaling pathway	2021-03-26	0.301426	0.645155	1.63468	1.96035	CDC42;ELK1;RALGDS
Segmentation clock	2021-03-26	0.301426	0.645155	1.63468	1.96035	NOTCH2;LFNG;PSEN1
Selenoamino acid metabolism	2021-03-26	0.301426	0.645155	1.63468	1.96035	CBS;CTH;MAT2B
Ubiquitin-mediated proteolysis	12/136	0.305057	0.645155	1.2136	1.44086	KLHL9;SOCS3;UBE2R2;UBE2S;SYVN1;UBE2QL1;UBE4B;VHL;BTRC;TRIM32;RBX1;UBE2M
ATR activation in response to replication stress	2021-02-15	0.305763	0.645155	1.92782	2.28436	RFC2;RPA3
Association of licensing factors with the pre-replicative complex	2021-02-15	0.305763	0.645155	1.92782	2.28436	UBC;RPS27A
Cytochrome P450 metabolism of endogenous sterols	2021-02-15	0.305763	0.645155	1.92782	2.28436	CYP46A1;CYP7B1
Messenger RNA decay by 5' to 3' exoribonuclease	2021-02-15	0.305763	0.645155	1.92782	2.28436	DDX6;LSM2
Prolactin receptor signaling pathway	2021-02-15	0.305763	0.645155	1.92782	2.28436	BTRC;RBX1
Sema3A/PAK-dependent axon repulsion	2021-02-15	0.305763	0.645155	1.92782	2.28436	HSP90AB1;PLXNA1
Spliceosomal assembly	2021-02-15	0.305763	0.645155	1.92782	2.28436	SNRPD1;SNRPA
Validated nuclear estrogen receptor beta network	2021-02-15	0.305763	0.645155	1.92782	2.28436	SMARCA4;UBE2M
Cyclin D-associated events in G1	1938-04-01	0.308478	0.647892	1.47454	1.73421	CDKN1A;CCND1;UBC;RPS27A
EGFR interaction with phospholipase C-gamma	1938-04-01	0.308478	0.647892	1.47454	1.73421	CAMK4;ADCY4;ADCY1;PLCG1
Calcium regulation in the cardiac cell	13/149	0.308619	0.647892	1.19877	1.40932	RGS16;ADCY4;ATP2B3;ADCY1;ATP2B1;GJD2;GJA1;PLCB3;GJB6;CAMK4;GNAS;GNG8;CALR
Abacavir metabolism	2021-01-05	0.318987	0.655317	3.1321	3.57875	GUK1
Activation of RAS in B cells	2021-01-05	0.318987	0.655317	3.1321	3.57875	RASGRP1
CREB phosphorylation through the activation of adenylate cyclase	2021-01-05	0.318987	0.655317	3.1321	3.57875	ADCY1
ERK activation	2021-01-05	0.318987	0.655317	3.1321	3.57875	MAP2K2
FGFR1b ligand binding and activation	2021-01-05	0.318987	0.655317	3.1321	3.57875	FGF2
FOSB gene expression and drug abuse	2021-01-05	0.318987	0.655317	3.1321	3.57875	GRIA2
Flap intermediate removal from the telomere lagging strand (C-strand)	2021-01-05	0.318987	0.655317	3.1321	3.57875	RPA3
Heme degradation	2021-01-05	0.318987	0.655317	3.1321	3.57875	HMOX1
Insulin receptor substrate (IRS) activation	2021-01-05	0.318987	0.655317	3.1321	3.57875	IRS2
Ion channel and phorbal esters signaling pathway	2021-01-05	0.318987	0.655317	3.1321	3.57875	PLCG1
Kit receptor transcriptional targets	2021-01-05	0.318987	0.655317	3.1321	3.57875	SLC2A1
NOSTRIN-mediated endothelial NOS trafficking	2021-01-05	0.318987	0.655317	3.1321	3.57875	DNM2
Phenylalanine, tyrosine and tryptophan biosynthesis	2021-01-05	0.318987	0.655317	3.1321	3.57875	GOT1
ADP signalling through P2Y purinoceptor 12	2021-03-27	0.322232	0.657649	1.56648	1.77401	PLCB3;GNAS;GNG8
CTCF pathway	2021-03-27	0.322232	0.657649	1.56648	1.77401	TGFBR3;PPP2R5D;SMAD6
Collecting duct acid secretion	2021-03-27	0.322232	0.657649	1.56648	1.77401	ATP6V0D1;ATP6V0C;ATP6V0A1
Control of gene expression by vitamin D receptor	2021-03-27	0.322232	0.657649	1.56648	1.77401	RXRA;BAZ1B;SMARCA4
Chemokine signaling pathway	16/189	0.323781	0.658531	1.15989	1.308	STAT3;ADCY4;CXCL1;ADCY1;VAV2;NFKBIA;CDC42;PLCB3;CXCL12;CCL7;AKT2;CCL4;CCL2;GNG8;JAK3;CCL27
Nuclear receptor transcription pathway	1951-05-01	0.324695	0.658531	1.36238	1.5325	RXRA;RARA;NR1D2;NR3C1;PPARD
Type I interferon (interferon-alpha/beta) pathway	1951-05-01	0.324695	0.658531	1.36238	1.5325	PTPRU;PTPRE;PTPRS;PTPRN;PTPRO
HIF-1 degradation in normoxia	1988-08-01	0.325265	0.658531	1.25364	1.40798	PSMA5;PSMB6;PSMA2;PSMD3;ID1;VHL;ROS1;HDAC9
G13 signaling pathway	1939-04-01	0.325637	0.658531	1.43233	1.60704	CDC42;TNK2;PFN1;MAP3K4
Neurotrophin signaling pathway	11/126	0.328649	0.658531	1.1993	1.33454	NFKBIA;CDC42;JUN;MAP2K2;IRAK2;AKT2;CAMK4;IRS2;PSEN1;PLCG1;ATF4
RIG-I/MDA5-mediated induction of interferon-alpha/beta pathways	1976-07-01	0.330358	0.658531	1.2717	1.40851	NFKBIA;MAVS;TRAF3;UBC;ISG15;HMGB1;RPS27A
Immune system signaling by interferons, interleukins, prolactin, and growth hormones	23/280	0.330415	0.658531	1.12261	1.24319	EGR1;IFITM1;MAP2K2;MX2;STAT3;IL18;IRS2;CSF2RB;ISG15;RBX1;ISG20;SOCS3;MT2A;IRAK2;UBC;KPNA4;PLCG1;BTRC;RPS27A;JAK3;IL6R;SQSTM1;CD44
Biological oxidations	12/139	0.331679	0.658531	1.18474	1.30746	SULT1A1;CYP27B1;CYP26B1;MAOB;MAOA;SMOX;MGST1;MAT2B;CYP46A1;OPLAH;CYP7B1;PTGS2
Messenger RNA processing	17/203	0.332707	0.658531	1.14622	1.26141	HNRNPA3;FUS;SF3B6;LSM2;NXF1;LSM11;HNRNPK;SNRPD1;MAGOH;PAPOLA;HNRNPH2;SRSF4;TXNL4A;HNRNPA1;SUGP2;SNRPA;POLR2K
Acetylation and deacetylation of RelA in the nucleus	2021-02-16	0.333754	0.658531	1.79002	1.96428	NFKBIA;TNFRSF1A
Amine-derived hormones	2021-02-16	0.333754	0.658531	1.79002	1.96428	DIO2;DIO3
B cell survival pathway	2021-02-16	0.333754	0.658531	1.79002	1.96428	FOS;ZBTB7A
Cell-extracellular matrix interactions	2021-02-16	0.333754	0.658531	1.79002	1.96428	ILK;FLNC
Gap-filling DNA repair biosynthesis and ligation in global genomic nucleotide excision repair	2021-02-16	0.333754	0.658531	1.79002	1.96428	RFC2;RPA3
Hypoxia-inducible factor in the cardivascular system	2021-02-16	0.333754	0.658531	1.79002	1.96428	JUN;VHL
Interleukin-10 anti-inflammatory signaling pathway	2021-02-16	0.333754	0.658531	1.79002	1.96428	STAT3;HMOX1
PI3K subunit p85 role in regulation of actin organization and cell migration	2021-02-16	0.333754	0.658531	1.79002	1.96428	CDC42;ACTR2
Protein kinase A (PKA) at the centrosome	2021-02-16	0.333754	0.658531	1.79002	1.96428	MAP2;PPP2R5D
Rap1 signaling	2021-02-16	0.333754	0.658531	1.79002	1.96428	RASGRP1;RAPGEF3
Riboflavin metabolism	2021-02-16	0.333754	0.658531	1.79002	1.96428	MTMR1;ACP1
Interferon alpha/beta signaling	1964-06-01	0.335256	0.660448	1.29665	1.41706	ISG20;SOCS3;EGR1;IFITM1;MX2;ISG15
Prostate cancer	1989-08-01	0.336547	0.661947	1.23809	1.3483	NFKBIA;CDKN1A;HSP90AB1;MAP2K2;CCND1;AKT2;ATF4;HSP90B1
Endometrial cancer	1952-05-01	0.33965	0.666997	1.33332	1.43978	MAP2K2;CCND1;AKT2;ILK;ELK1
Extension of telomeres	2021-03-28	0.343043	0.669443	1.50374	1.60885	RFC2;DKC1;RPA3
G-protein beta-gamma signalling	2021-03-28	0.343043	0.669443	1.50374	1.60885	PLCB3;AKT2;GNG8
Nitric oxide stimulation of guanylate cyclase	2021-03-28	0.343043	0.669443	1.50374	1.60885	GUCY1A3;GUCY1B3;NOS1
Recycling pathway of cell adhesion molecule L1	2021-03-28	0.343043	0.669443	1.50374	1.60885	SRC;DNM1;DNM2
Interleukin-12-mediated signaling events	1965-06-01	0.348681	0.679382	1.2746	1.34292	GADD45B;SPHK2;STAT3;IL18;FOS;GADD45G
Androgen receptor regulation of biosynthesis and transcription	1953-05-01	0.354654	0.688217	1.30548	1.35327	EGR1;JUN;RXRA;SRC;NR3C1
CXCR4 signaling pathway	10/116	0.354786	0.688217	1.18262	1.22548	CDC42;PLCB3;CXCL12;SRC;STAT3;UBQLN1;ITGAV;PLCG1;MMP9;DNM1
Signaling by SCF-KIT	1978-07-01	0.354871	0.688217	1.23574	1.28023	PTPRU;CDKN1A;MAP2K2;SRC;AKT2;STAT3;MMP9
Neural crest differentiation	1991-08-01	0.359276	0.689081	1.20813	1.23672	HDAC4;NOTCH2;DLL4;NOTCH4;ID1;SNAI1;FGF2;HDAC9
Endocytotic role of NDK, phosphins and dynamin	2021-02-17	0.361405	0.689081	1.67059	1.70025	DNM1;EPN1
Inflammasomes	2021-02-17	0.361405	0.689081	1.67059	1.70025	PSTPIP1;HSP90AB1
Renin-angiotensin system	2021-02-17	0.361405	0.689081	1.67059	1.70025	ENPEP;THOP1
SHC1 events in EGFR signaling	2021-02-17	0.361405	0.689081	1.67059	1.70025	MAP2K2;IRS2
Synaptic proteins at the synaptic junction	2021-02-17	0.361405	0.689081	1.67059	1.70025	GUK1;GRIN1
DNA replication	17/207	0.362588	0.689081	1.12185	1.1381	CDKN1A;RNASEH2A;RFC2;MIS12;PPP2R5D;PSMA5;PSMB6;CLIP1;RPS27;XPO1;PSMA2;RPA3;GORASP1;PSMD3;UBC;MCM5;RPS27A
Integrin beta-2 pathway	2021-03-29	0.363797	0.689081	1.44583	1.46196	PLAU;PLAT;CYR61
RNA polymerase	2021-03-29	0.363797	0.689081	1.44583	1.46196	POLR1D;POLR3K;POLR2K
S1P/S1P3 pathway	2021-03-29	0.363797	0.689081	1.44583	1.46196	SRC;ITGAV;S1PR3
Cell cycle checkpoints	10/117	0.364846	0.689081	1.1715	1.1812	PSMA5;PSMB6;CDKN1A;RFC2;PSMA2;RPA3;PSMD3;UBC;MCM5;RPS27A
Glycerophospholipid metabolism	1979-07-01	0.367194	0.689081	1.21851	1.22079	PGS1;PLA2G12A;PCYT2;GPD1;AGPAT1;PLA2G6;AGPAT4
p73 transcription factor network	1979-07-01	0.367194	0.689081	1.21851	1.22079	JAG2;CDKN1A;TUBA1A;GDF15;SERPINE1;HSF1;UBE4B
ADP signalling through P2Y purinoceptor 1	2021-01-06	0.369361	0.689081	2.50555	2.49548	SRC
Activation of TRKA receptors	2021-01-06	0.369361	0.689081	2.50555	2.49548	ADCYAP1
Acyl chain remodeling of cardiolipin	2021-01-06	0.369361	0.689081	2.50555	2.49548	PLA2G6
Alternative NF-kappaB pathway	2021-01-06	0.369361	0.689081	2.50555	2.49548	MAP3K14
Beta-oxidation of very long chain fatty acids	2021-01-06	0.369361	0.689081	2.50555	2.49548	CRAT
Bile acid and bile salt biosynthesis via 27-hydroxycholesterol	2021-01-06	0.369361	0.689081	2.50555	2.49548	CYP7B1
ER quality control compartment (ERQC)	2021-01-06	0.369361	0.689081	2.50555	2.49548	MAN1B1
Klotho-mediated ligand binding	2021-01-06	0.369361	0.689081	2.50555	2.49548	FGFR4
Methionine salvage pathway	2021-01-06	0.369361	0.689081	2.50555	2.49548	GOT1
Neurotransmitter clearance in the synaptic cleft	2021-01-06	0.369361	0.689081	2.50555	2.49548	MAOA
Telomere extension by telomerase	2021-01-06	0.369361	0.689081	2.50555	2.49548	DKC1
Vasopressin-like receptors	2021-01-06	0.369361	0.689081	2.50555	2.49548	OXTR
Non-small cell lung cancer	1954-05-01	0.369683	0.689081	1.27876	1.27251	MAP2K2;RXRA;CCND1;AKT2;PLCG1
G1 to S cell cycle control	1967-06-01	0.375646	0.698108	1.23268	1.20693	CDKN1A;CCND1;ATF6B;GADD45A;RPA3;MCM5
Telomerase regulation	1967-06-01	0.375646	0.698108	1.23268	1.20693	JUN;CCND1;DKC1;FOS;SMG5;SMG6
Signaling events mediated by T cell protein tyrosine phosphatase (TC-PTP)	1942-04-01	0.377307	0.699112	1.31904	1.28566	CSF1;SRC;STAT3;JAK3
VEGF, hypoxia, and angiogenesis	1942-04-01	0.377307	0.699112	1.31904	1.28566	SRC;FLT4;PLCG1;VHL
Post-translational protein modification	16/196	0.377881	0.699136	1.11436	1.08447	PDIA3;SEC24B;PRKCSH;GALNT1;RPN1;FURIN;DOHH;DDOST;PIGA;MGAT4B;MLEC;CALR;MAN1B1;SEC24C;SEC31A;ST3GAL3
Opioid signaling	1980-07-01	0.379545	0.701174	1.20176	1.16424	PLCB3;PDE4D;CAMK4;ADCY4;GNG8;PPP2R5D;ADCY1
Activation of kainate receptors upon glutamate binding	2021-03-30	0.384442	0.704465	1.3922	1.33089	PLCB3;GNG8;NCALD
Glutamate binding and activation of AMPA receptors and synaptic plasticity	2021-03-30	0.384442	0.704465	1.3922	1.33089	GRIA2;CACNG3;CACNG4
Retinoic acid receptor-mediated signaling	2021-03-30	0.384442	0.704465	1.3922	1.33089	NCOR2;RXRA;RARA
Tight junction interactions	2021-03-30	0.384442	0.704465	1.3922	1.33089	CLDN10;CLDN3;CLDN9
Tumor necrosis factor (TNF) pathway	2021-03-30	0.384442	0.704465	1.3922	1.33089	NFKBIA;JUN;TNFRSF1A
TAp63 pathway	1955-05-01	0.384716	0.704465	1.25312	1.19704	CDKN1A;TRAF4;ITGB4;GADD45A;GDF15
Activated AMPK stimulation of fatty-acid oxidation in muscle	2021-02-18	0.388613	0.705386	1.5661	1.48023	PRKAB2;PRKAG2
Corticosteroids and cardioprotection	2021-02-18	0.388613	0.705386	1.5661	1.48023	GNAS;NR3C1
Nucleotide di- and triphosphate biosynthesis and interconversion	2021-02-18	0.388613	0.705386	1.5661	1.48023	GUK1;TXNRD1
Phosphatidylcholine biosynthesis	2021-02-18	0.388613	0.705386	1.5661	1.48023	LPIN1;LPIN2
Sodium/chloride-dependent neurotransmitter transporters	2021-02-18	0.388613	0.705386	1.5661	1.48023	SLC6A5;SLC6A11
Transcriptional activity regulation by PML	2021-02-18	0.388613	0.705386	1.5661	1.48023	RARA;TNFRSF1A
Cleavage of growing transcript in the termination region	1943-04-01	0.394483	0.708794	1.28515	1.19542	LSM11;MAGOH;PAPOLA;SRSF4
Growth hormone receptor signaling	1943-04-01	0.394483	0.708794	1.28515	1.19542	SOCS3;STAT3;IRS2;PLCG1
Insulin secretion regulation by glucagon-like peptide-1	1943-04-01	0.394483	0.708794	1.28515	1.19542	KCNG2;GNAS;GNG8;RAPGEF3
APC/C-mediated degradation of cell cycle proteins	1982-07-01	0.404279	0.708794	1.16958	1.05923	PSMA5;PSMB6;PSMA2;PSMD3;UBC;BTRC;RPS27A
Regular glucocorticoid receptor pathway	1982-07-01	0.404279	0.708794	1.16958	1.05923	EGR1;CDKN1A;JUN;FOS;NR3C1;FKBP4;SMARCA4
DNA strand elongation	2021-03-31	0.404926	0.708794	1.34241	1.2136	RFC2;RPA3;MCM5
Gluconeogenesis	2021-03-31	0.404926	0.708794	1.34241	1.2136	GPI;GOT1;GAPDH
Inwardly rectifying potassium channels	2021-03-31	0.404926	0.708794	1.34241	1.2136	KCNJ10;KCNJ8;GNG8
Transport of vitamins, nucleosides, and related molecules	2021-03-31	0.404926	0.708794	1.34241	1.2136	SLC27A1;SLC35B4;SLCO1A2
HIV infection	16/200	0.409363	0.708794	1.0899	0.973447	NPM1;TAF12;TAF10;AP1B1;HMGA1;RBX1;PSMA5;PSMB6;XPO1;PSMA2;PSMD3;UBC;BTRC;RPS27A;PPIA;POLR2K
G-protein-mediated events	1944-04-01	0.411582	0.708794	1.25295	1.1123	PLCB3;CAMK4;ADCY4;ADCY1
Mitotic G1-G1/S phases	11/135	0.414679	0.708794	1.11171	0.978584	TOP2A;PSMA5;PSMB6;CDKN1A;CCND1;PSMA2;RPA3;PSMD3;UBC;MCM5;RPS27A
Alpha-linolenic acid metabolism	2021-02-19	0.415292	0.708794	1.47389	1.29522	PLA2G12A;PLA2G6
Calcineurin in effects in keratinocyte differentiation	2021-02-19	0.415292	0.708794	1.47389	1.29522	CDKN1A;PLCG1
FRS2-mediated activation	2021-02-19	0.415292	0.708794	1.47389	1.29522	MAP2K2;PLCG1
Hypoxic and oxygen homeostasis regulation of HIF-1-alpha	2021-02-19	0.415292	0.708794	1.47389	1.29522	VHL;RBX1
IGF-1 receptor and longevity	2021-02-19	0.415292	0.708794	1.47389	1.29522	CAT;SOD3
Inhibition of T cell receptor signaling by activated Csk	2021-02-19	0.415292	0.708794	1.47389	1.29522	ZAP70;ADCY1
Lissencephaly gene (LIS1) in neuronal migration and development	2021-02-19	0.415292	0.708794	1.47389	1.29522	CLIP1;DCTN1
MAL role in Rho-mediated activation of SRF	2021-02-19	0.415292	0.708794	1.47389	1.29522	CDC42;MAP2K2
Mitochondrial gene expression	2021-02-19	0.415292	0.708794	1.47389	1.29522	CAMK4;POLRMT
Activation of PKC through G-protein coupled receptors	2021-01-07	0.41601	0.708794	2.08784	1.83113	NFKBIA
Arachidonate epoxygenase/epoxide hydrolase pathway	2021-01-07	0.41601	0.708794	2.08784	1.83113	COX5A
Arylamine metabolism	2021-01-07	0.41601	0.708794	2.08784	1.83113	SULT1A1
Creatine metabolism	2021-01-07	0.41601	0.708794	2.08784	1.83113	CKB
FXR and LXR regulation of cholesterol metabolism	2021-01-07	0.41601	0.708794	2.08784	1.83113	RXRA
FYVE-finger proteins in vesicle transport	2021-01-07	0.41601	0.708794	2.08784	1.83113	TFRC
Fas signaling pathway in cardiomyocytes	2021-01-07	0.41601	0.708794	2.08784	1.83113	AKT2
Gamma-secretase-mediated ErbB4 signaling pathway	2021-01-07	0.41601	0.708794	2.08784	1.83113	PSEN1
Highly sodium permeable acetylcholine nicotinic receptors	2021-01-07	0.41601	0.708794	2.08784	1.83113	CHRNE
Homologous DNA pairing and strand exchange	2021-01-07	0.41601	0.708794	2.08784	1.83113	RPA3
Integrin alpha-2b beta-3 signaling	2021-01-07	0.41601	0.708794	2.08784	1.83113	SRC
Interleukin-1 processing	2021-01-07	0.41601	0.708794	2.08784	1.83113	IL18
MEK activation	2021-01-07	0.41601	0.708794	2.08784	1.83113	MAP2K2
Nectin/Necl trans heterodimerization	2021-01-07	0.41601	0.708794	2.08784	1.83113	PVR
Negative regulation of the PI3K/Akt network	2021-01-07	0.41601	0.708794	2.08784	1.83113	AKT2
PELP1 modulation of estrogen receptor activity	2021-01-07	0.41601	0.708794	2.08784	1.83113	SRC
PP2A-mediated dephosphorylation of key metabolic factors	2021-01-07	0.41601	0.708794	2.08784	1.83113	PPP2R5D
Phosphatidylglycerol biosynthesis	2021-01-07	0.41601	0.708794	2.08784	1.83113	PGS1
SLC26 family multifunctional anion exchangers	2021-01-07	0.41601	0.708794	2.08784	1.83113	SLC26A7
Terminal pathway of complement	2021-01-07	0.41601	0.708794	2.08784	1.83113	C8G
Ubiquinone and other terpenoid-quinone biosynthesis	2021-01-07	0.41601	0.708794	2.08784	1.83113	COQ2
Vitamin D (calciferol) metabolism	2021-01-07	0.41601	0.708794	2.08784	1.83113	CYP27B1
Antiviral mechanism by interferon-stimulated genes	1970-06-01	0.416135	0.708794	1.17471	1.02992	MX2;UBC;KPNA4;ISG15;PLCG1;RPS27A
Transport of glucose and other sugars, bile salts and organic acids, metal ions and amine compounds	1996-08-01	0.416578	0.708794	1.13918	0.997556	SLC2A9;SLC6A5;SLC10A6;SLC2A1;SLC39A6;SLC2A3;SLC6A11;SLC5A3
T cell signal transduction	1983-07-01	0.416637	0.708794	1.15413	1.01049	ZAP70;MAP2K2;PRDX1;PLCG1;RASGRP1;MAP3K4;VAV2
HNF3B pathway	1945-04-01	0.428576	0.727121	1.22232	1.03566	CEBPB;CEBPD;TFRC;NR3C1
Interleukin-12/STAT4 pathway	1945-04-01	0.428576	0.727121	1.22232	1.03566	JUN;STAT3;IL18;FOS
HIV-1 Nef as negative effector of Fas and TNF	1958-05-01	0.429616	0.727895	1.182	0.998628	NFKBIA;PSEN1;MAP3K14;ACTG1;TNFRSF1A
TGF-beta regulation of skeletal system development	1985-07-01	0.441277	0.738778	1.12442	0.919865	ID2;ID1;CHRD;ID4;INHBA;SMAD6;RBX1
4-1BB-dependent immune response	2021-02-20	0.441371	0.738778	1.39194	1.13842	NFKBIA;JUN
Cell differentiation pathway	2021-02-20	0.441371	0.738778	1.39194	1.13842	ID2;STAT3
Golgi-associated vesicle biogenesis	2021-02-20	0.441371	0.738778	1.39194	1.13842	AP1B1;DNM2
Heparan sulfate/heparin glycosaminoglycan (HS-GAG) degradation	2021-02-20	0.441371	0.738778	1.39194	1.13842	GPC3;HSPG2
Interleukin-3 regulation of hematopoietic cells	2021-02-20	0.441371	0.738778	1.39194	1.13842	CSF2RB;FOS
RNA polymerase III abortive and retractive initiation	2021-02-20	0.441371	0.738778	1.39194	1.13842	LZTS1;POLR2K
Signaling by Hippo	2021-02-20	0.441371	0.738778	1.39194	1.13842	WWTR1;AMOTL1
Urea cycle and metabolism of amino groups	2021-02-20	0.441371	0.738778	1.39194	1.13842	ARG1;CKB
Costimulation by the CD28 family	1972-06-01	0.442973	0.740279	1.13899	0.927415	CDC42;SRC;AKT2;PPP2R5D;MAP3K14;ICOSLG
Fluoropyrimidine activity	1933-03-01	0.445236	0.740279	1.25278	1.01369	FPGS;MTHFR;UPP1
Glucagon-type ligand receptors	1933-03-01	0.445236	0.740279	1.25278	1.01369	ADCYAP1;GNAS;GNG8
Glycoprotein VI-mediated activation cascade	1933-03-01	0.445236	0.740279	1.25278	1.01369	CDC42;AKT2;VAV2
Syndecan 2 pathway	1933-03-01	0.445236	0.740279	1.25278	1.01369	LAMA1;SRC;FN1
Phospholipid metabolism	16/205	0.448905	0.740798	1.06078	0.849623	MTMR1;PLA2G12A;PCYT2;SPHK2;HEXA;PLA2G6;AGPAT1;SGPP2;AGPAT4;PGS1;ACER2;GPD1;PIP5K1C;LPIN1;LPIN2;CSNK1G2
Platelet activation, signaling and aggregation	16/205	0.448905	0.740798	1.06078	0.849623	HSPA5;VWF;SRC;SERPINE1;FN1;F13A1;ADRA2C;RASGRP1;TUBA4A;VAV2;CDC42;AKT2;GNG8;PFN1;PPIA;RAPGEF3
Peptide G-protein coupled receptors	15/192	0.451416	0.740798	1.06187	0.844574	OPRD1;GHSR;OXTR;NPFF;CXCL1;CCK;RXFP3;CXCL12;GAL;CCL7;SST;CCL4;APLNR;CCL2;CCL27
Ephrin receptor B forward pathway	1960-05-01	0.459186	0.740798	1.13889	0.8864	CDC42;SRC;ITSN1;EPHB1;DNM1
Natural killer cell receptor signaling pathway	1960-05-01	0.459186	0.740798	1.13889	0.8864	MAP2K2;AKT2;PLCG1;MAP3K4;VAV2
Aflatoxin B1 metabolism	2021-01-08	0.459212	0.740798	1.78948	1.39266	AKR7A2
Beta-oxidation of pristanoyl-CoA	2021-01-08	0.459212	0.740798	1.78948	1.39266	CRAT
Binding of orexin and neuropeptides FF and QRFP to their receptors	2021-01-08	0.459212	0.740798	1.78948	1.39266	NPFF
CHL1 interactions	2021-01-08	0.459212	0.740798	1.78948	1.39266	STIP1
ChREBP activates metabolic gene expression	2021-01-08	0.459212	0.740798	1.78948	1.39266	AGPAT1
Degradation of cysteine and homocysteine	2021-01-08	0.459212	0.740798	1.78948	1.39266	CTH
Glycogen biosynthesis	2021-01-08	0.459212	0.740798	1.78948	1.39266	GYS1
Insulin secretion regulation by fatty acids bound to GPR40 (FFAR1)	2021-01-08	0.459212	0.740798	1.78948	1.39266	PLCB3
Lysosphingolipid and lysophosphatidic acid (LPA) G-protein coupled receptors	2021-01-08	0.459212	0.740798	1.78948	1.39266	S1PR3
Mechanism of acetaminophen activity and toxicity	2021-01-08	0.459212	0.740798	1.78948	1.39266	PTGS2
Relaxin receptors	2021-01-08	0.459212	0.740798	1.78948	1.39266	RXFP3
S6K1 signaling	2021-01-08	0.459212	0.740798	1.78948	1.39266	RPTOR
SREBP control of lipid biosynthesis	2021-01-08	0.459212	0.740798	1.78948	1.39266	SREBF1
Sema4D-mediated inhibition of cell attachment and migration	2021-01-08	0.459212	0.740798	1.78948	1.39266	RND1
Stabilization of mRNA by HuR	2021-01-08	0.459212	0.740798	1.78948	1.39266	XPO1
Support of platelet aggregation by Eph kinases and ephrins	2021-01-08	0.459212	0.740798	1.78948	1.39266	EPHB1
Thiamine metabolism	2021-01-08	0.459212	0.740798	1.78948	1.39266	MTMR1
Transport of nucleotide sugars	2021-01-08	0.459212	0.740798	1.78948	1.39266	SLC35B4
Actions of nitric oxide in the heart	1947-04-01	0.462142	0.743412	1.16534	0.899509	GUCY1A3;GUCY1B3;FLT4;PLCG1
Ephrin receptor A forward pathway	1934-03-01	0.464983	0.743412	1.2123	0.928323	SRC;PLCG1;VAV2
Fructose and mannose metabolism	1934-03-01	0.464983	0.743412	1.2123	0.928323	MTMR1;PFKFB3;HK2
MAPK/TRK pathway	1934-03-01	0.464983	0.743412	1.2123	0.928323	EGR1;FOS;ELK1
Nuclear receptors in lipid metabolism and toxicity	1934-03-01	0.464983	0.743412	1.2123	0.928323	CYP27B1;RARA;PPARD
Biosynthesis of unsaturated fatty acids	2021-02-21	0.466793	0.743412	1.3186	1.0046	ACOT7;SCD
CD28-dependent PI3K/Akt signaling	2021-02-21	0.466793	0.743412	1.3186	1.0046	AKT2;MAP3K14
Cytosolic sensors of pathogen-associated DNA	2021-02-21	0.466793	0.743412	1.3186	1.0046	NFKBIA;HMGB1
Presynaptic function of kainate receptors	2021-02-21	0.466793	0.743412	1.3186	1.0046	PLCB3;GNG8
Y branching of actin filaments	2021-02-21	0.466793	0.743412	1.3186	1.0046	CDC42;ACTR2
Adherens junction cell adhesion	1974-06-01	0.469555	0.746856	1.10537	0.835624	CDC42;SRC;SNAI1;ACP1;ACTB;ACTG1
Licensing factor removal from origins	1961-05-01	0.473808	0.75266	1.11849	0.835463	PSMA5;PSMB6;PSMA2;PSMD3;MCM5
ATM pathway	1948-04-01	0.478667	0.757331	1.1388	0.839009	NFKBIA;CDKN1A;JUN;GADD45A
N-glycan biosynthesis	1948-04-01	0.478667	0.757331	1.1388	0.839009	RPN1;MGAT4B;MAN1B1;DDOST
Glycolysis and gluconeogenesis	1975-06-01	0.482717	0.757331	1.08929	0.793356	GPI;GOT1;SLC2A1;SLC2A3;GAPDH;HK2
PIK3C1/AKT pathway	1935-03-01	0.484414	0.757331	1.17435	0.851188	CDKN1A;SRC;AKT2
Signal transduction by L1	1935-03-01	0.484414	0.757331	1.17435	0.851188	MAP2K2;ITGAV;VAV2
fMLP induced chemokine gene expression in HMC-1 cells	1935-03-01	0.484414	0.757331	1.17435	0.851188	NFKBIA;MAP2K2;ELK1
Colorectal cancer	1962-05-01	0.488299	0.757331	1.09881	0.787658	JUN;CCND1;AKT2;FOS;RALGDS
Vascular smooth muscle contraction	9/116	0.490861	0.757331	1.05363	0.749759	GUCY1A3;GUCY1B3;PLA2G12A;PLCB3;MAP2K2;GNAS;ADCY4;ADCY1;PLA2G6
Fanconi anemia pathway	2021-02-22	0.491514	0.757331	1.25261	0.889684	UBC;RPS27A
Glycosaminoglycan biosynthesis: chondroitin sulfate	2021-02-22	0.491514	0.757331	1.25261	0.889684	CHPF;UST
RNA polymerase II promoter escape	2021-02-22	0.491514	0.757331	1.25261	0.889684	TAF12;TAF10
Smooth muscle contraction	2021-02-22	0.491514	0.757331	1.25261	0.889684	ITGB5;TPM4
Arf6 integrin-mediated signaling pathway	1949-04-01	0.49499	0.757331	1.11343	0.782984	ITGAV;PIP5K1C;KLC1;DNM2
Ceramide signaling pathway	1949-04-01	0.49499	0.757331	1.11343	0.782984	NFKBIA;MAP2K2;SPHK2;TNFRSF1A
FoxO family signaling	1949-04-01	0.49499	0.757331	1.11343	0.782984	XPO1;GADD45A;CAT;CSNK1G2
AKT phosphorylation of nuclear targets	2021-01-09	0.499219	0.757331	1.56571	1.08772	AKT2
Abl role in Robo-Slit signaling	2021-01-09	0.499219	0.757331	1.56571	1.08772	CAP2
Activation of pro-caspase 8	2021-01-09	0.499219	0.757331	1.56571	1.08772	TNFSF10
Adrenoceptors	2021-01-09	0.499219	0.757331	1.56571	1.08772	ADRA2C
Alpha-4 beta-7 integrin signaling	2021-01-09	0.499219	0.757331	1.56571	1.08772	CD44
Axonogenesis regulation by p75 neurotrophin receptor	2021-01-09	0.499219	0.757331	1.56571	1.08772	RTN4
Bicarbonate transporters	2021-01-09	0.499219	0.757331	1.56571	1.08772	SLC4A8
EGFR transactivation by gastrin	2021-01-09	0.499219	0.757331	1.56571	1.08772	HBEGF
Endosomal/vacuolar pathway	2021-01-09	0.499219	0.757331	1.56571	1.08772	CTSS
Folding of actin by CCT/TriC	2021-01-09	0.499219	0.757331	1.56571	1.08772	ACTB
MAP kinase pathway regulation through dual specificity phosphatases	2021-01-09	0.499219	0.757331	1.56571	1.08772	DUSP1
Nitric oxide effects	2021-01-09	0.499219	0.757331	1.56571	1.08772	NOS1
PPAR-gamma coactivator role in obesity and thermogenesis	2021-01-09	0.499219	0.757331	1.56571	1.08772	RXRA
Phenylalanine and tyrosine catabolism	2021-01-09	0.499219	0.757331	1.56571	1.08772	QDPR
Polyadenylation of mRNA	2021-01-09	0.499219	0.757331	1.56571	1.08772	PAPOLA
Pyrimidine salvage reactions	2021-01-09	0.499219	0.757331	1.56571	1.08772	UPP1
Sodium/calcium exchangers	2021-01-09	0.499219	0.757331	1.56571	1.08772	SLC24A4
Sodium/proton exchangers	2021-01-09	0.499219	0.757331	1.56571	1.08772	SLC9A8
Type I hemidesmosome assembly	2021-01-09	0.499219	0.757331	1.56571	1.08772	ITGB4
Urea cycle	2021-01-09	0.499219	0.757331	1.56571	1.08772	ARG1
West Nile virus infection	2021-01-09	0.499219	0.757331	1.56571	1.08772	EEF1A1
cAMP receptor, G-protein-independent pathways inferred from amoeba model	2021-01-09	0.499219	0.757331	1.56571	1.08772	STAT3
Glycogen metabolism	1936-03-01	0.503499	0.762896	1.1387	0.781349	GYS1;PYGM;PPP2R5D
Actin cytoskeleton regulation	17/226	0.507431	0.76792	1.0188	0.691152	MAP2K2;ITGB5;ITGB4;FN1;FGF2;ACTB;VAV2;ACTG1;CDC42;MRAS;ITGAV;PIP4K2C;CD14;PIP5K1C;PFN1;ARHGEF7;FGFR4
G alpha (i) signaling events	15/199	0.508221	0.768184	1.02108	0.691107	OPRD1;ADCY4;CXCL1;ADCY1;ADRA2C;RXFP3;GAL;CXCL12;HRH3;SST;APLNR;GNAS;GNG8;S1PR3;CCL27
Aquaporin-mediated transport	1950-04-01	0.511093	0.768928	1.08917	0.731054	ADCY4;GNAS;GNG8;ADCY1
p53 activity regulation	9/118	0.511801	0.768928	1.03419	0.692719	CDKN1A;CCND1;GADD45B;GADD45A;RPL23;SERPINE1;SETD7;CSNK1G2;GADD45G
Cyclins and cell cycle regulation	2021-02-23	0.515496	0.768928	1.19289	0.790442	CDKN1A;CCND1
Eicosanoid metabolism	2021-02-23	0.515496	0.768928	1.19289	0.790442	ALOX5;PTGS2
FGFR ligand binding and activation	2021-02-23	0.515496	0.768928	1.19289	0.790442	FGFR4;FGF2
Hypoxia and p53 in the cardiovascular system	2021-02-23	0.515496	0.768928	1.19289	0.790442	CDKN1A;GADD45A
Mismatch repair	2021-02-23	0.515496	0.768928	1.19289	0.790442	RFC2;RPA3
Modulation of interferon signaling by chaperones	2021-02-23	0.515496	0.768928	1.19289	0.790442	NFKBIA;TNFRSF1A
Post-elongation processing of intronless pre-mRNA	2021-02-23	0.515496	0.768928	1.19289	0.790442	LSM11;PAPOLA
Signaling by bone morphogenetic protein (BMP)	2021-02-23	0.515496	0.768928	1.19289	0.790442	SKI;SMAD6
Signaling events mediated by the hedgehog family	2021-02-23	0.515496	0.768928	1.19289	0.790442	HHIP;DISP1
Collagen biosynthesis and modifying enzymes	1964-05-01	0.51683	0.769996	1.06145	0.7006	ADAMTS2;COL6A2;COL6A1;SERPINH1;PPIB
ALK in cardiac myocytes	1937-03-01	0.522212	0.77616	1.10515	0.717997	TGFBR3;CHRD;SMAD6
PI3K/AKT activation	1937-03-01	0.522212	0.77616	1.10515	0.717997	CDKN1A;AKT2;IRS2
Glioma	1965-05-01	0.530842	0.782046	1.0437	0.660966	CDKN1A;MAP2K2;CCND1;AKT2;PLCG1
Metabolism	119/1615	0.532043	0.782046	0.99578	0.628368	KCNG2;CHPF;OGDHL;CYP46A1;COX6A1;EPRS;SAT1;CTGF;TM7SF2;BSG;FPGS;PCYT2;DIO2;DIO3;HSPG2;ATP5J2;CH25H;BCAN;GPD1;ATP6V0D1;CSNK1G2;MTMR1;IDI1;ISYNA1;PFKFB3;UQCRB;MAOB;MAOA;RPN1;MGST1;ATP5I;PLA2G6;ACAT1;PGS1;CYP27B1;HMOX1;PIP5K1C;PLCG1;COX10;ST3GAL3;ATP6V0A1;MPST;GOT1;MTHFR;INHBA;ACER2;QDPR;COQ2;P4HA1;GNAS;CSPG4;GPI;COX7B;HEXA;AMD1;MED16;OPLAH;ATP5G2;MED15;COX7C;HK2;GYS1;CYP26B1;GUK1;UPP1;HMGCS2;NOS1;PL…
G alpha s pathway	9/120	0.532466	0.782046	1.01544	0.639969	MAP2K2;SRC;PDE4D;RGS16;ADCY4;PYGM;ADCY1;MAP3K4;RAPGEF3
Fc epsilon receptor I signaling pathway	1979-06-01	0.534228	0.782046	1.02938	0.64535	PLA2G12A;MAP2K2;AKT2;PLCG1;PLA2G6;VAV2
Abacavir transport and metabolism	2021-01-10	0.536268	0.782046	1.39167	0.867179	GUK1
Activation of calcium-permeable kainate receptor	2021-01-10	0.536268	0.782046	1.39167	0.867179	NCALD
Bile acid and bile salt biosynthesis via 24-hydroxycholesterol	2021-01-10	0.536268	0.782046	1.39167	0.867179	CYP46A1
Calcitonin-like ligand receptors	2021-01-10	0.536268	0.782046	1.39167	0.867179	ADM
Deregulation of CDK5 in Alzheimer's disease	2021-01-10	0.536268	0.782046	1.39167	0.867179	PPP2R5D
Insulin secretion regulation by acetylcholine	2021-01-10	0.536268	0.782046	1.39167	0.867179	PLCB3
Nef-mediated downregulation of MHC class I complex cell surface expression	2021-01-10	0.536268	0.782046	1.39167	0.867179	AP1B1
Phospholipase C signaling pathway	2021-01-10	0.536268	0.782046	1.39167	0.867179	PLCG1
Purine catabolism	2021-01-10	0.536268	0.782046	1.39167	0.867179	CAT
Second messenger role in netrin-1 signaling	2021-01-10	0.536268	0.782046	1.39167	0.867179	PLCG1
Signal-dependent regulation of myogenesis by corepressor MITR	2021-01-10	0.536268	0.782046	1.39167	0.867179	HDAC9
Zinc influx into cells by the SLC39 gene family	2021-01-10	0.536268	0.782046	1.39167	0.867179	SLC39A6
Dorso-ventral axis formation	2021-02-24	0.538715	0.782046	1.13861	0.704308	NOTCH2;NOTCH4
Inhibition of cellular proliferation by Gleevec	2021-02-24	0.538715	0.782046	1.13861	0.704308	JUN;FOS
Lysosome vesicle biogenesis	2021-02-24	0.538715	0.782046	1.13861	0.704308	AP1B1;DNM2
Protein export	2021-02-24	0.538715	0.782046	1.13861	0.704308	HSPA5;SEC61B
Striated muscle contraction	1938-03-01	0.540532	0.783772	1.07352	0.66043	DES;TPM4;ACTG1
Heparan sulfate/heparin glycosaminoglycan (HS-GAG) metabolism	1952-04-01	0.542565	0.784894	1.04367	0.63815	BCAN;GPC3;CSPG4;HSPG2
Signaling events mediated by PTP1B	1952-04-01	0.542565	0.784894	1.04367	0.63815	SOCS3;CSF1;SRC;STAT3
Semaphorin interactions	1966-05-01	0.54467	0.787026	1.02654	0.623699	CDC42;HSP90AB1;PLXNA1;PIP5K1C;RND1
Starch and sucrose metabolism	1953-04-01	0.557905	0.791447	1.02232	0.59659	GPI;GYS1;PYGM;HK2
cAMP cell motility pathway inferred from amoeba model	1967-05-01	0.558301	0.791447	1.00992	0.588642	PLCB3;PDE4D;PLCG1;ACTB;ACTG1
FRS2-mediated cascade	1939-03-01	0.55844	0.791447	1.04364	0.608034	MAP2K2;FGFR4;FGF2
GAB1 signalosome	1939-03-01	0.55844	0.791447	1.04364	0.608034	CDKN1A;SRC;AKT2
HIV-1 transcription initiation	1939-03-01	0.55844	0.791447	1.04364	0.608034	TAF12;TAF10;POLR2K
Class B GPCRs (secretin family receptors)	1995-07-01	0.560268	0.791447	0.996101	0.577082	ADCYAP1;FZD7;CRH;FZD9;GNAS;GNG8;ADM
G-protein signaling pathways	1995-07-01	0.560268	0.791447	0.996101	0.577082	AKAP13;PLCB3;PDE4D;ADCY4;GNAS;GNG8;ADCY1
APC/C- and Cdc20-mediated degradation of Nek2A	2021-02-25	0.561152	0.791447	1.08905	0.629211	UBC;RPS27A
DARPP-32 events	2021-02-25	0.561152	0.791447	1.08905	0.629211	PDE4D;PPP2R5D
Glutathione conjugation	2021-02-25	0.561152	0.791447	1.08905	0.629211	MGST1;OPLAH
IGF1 receptor signaling through beta-arrestin	2021-02-25	0.561152	0.791447	1.08905	0.629211	SRC;AKT2
Ligand-gated ion channel transport	2021-02-25	0.561152	0.791447	1.08905	0.629211	GABRR3;GABRR2
Phosphoinositides and their downstream targets	2021-02-25	0.561152	0.791447	1.08905	0.629211	PLCG1;VAV2
RNA polymerase I transcription initiation	2021-02-25	0.561152	0.791447	1.08905	0.629211	POLR1D;POLR2K
SHC1 events in ERBB2 signaling	2021-02-25	0.561152	0.791447	1.08905	0.629211	MAP2K2;HBEGF
Attenuation of GPCR signaling	2021-01-11	0.570578	0.791447	1.25244	0.702748	GNAS
BTG family proteins and cell cycle regulation	2021-01-11	0.570578	0.791447	1.25244	0.702748	CCND1
CD28-dependent Vav1 pathway	2021-01-11	0.570578	0.791447	1.25244	0.702748	CDC42
Cardiac protection against reactive oxygen species	2021-01-11	0.570578	0.791447	1.25244	0.702748	SOD3
Gamma-carboxylation, transport, and amino-terminal cleavage of proteins	2021-01-11	0.570578	0.791447	1.25244	0.702748	FURIN
Glutathione biosynthesis and recycling	2021-01-11	0.570578	0.791447	1.25244	0.702748	OPLAH
Keratan sulfate degradation	2021-01-11	0.570578	0.791447	1.25244	0.702748	HEXA
Methylation	2021-01-11	0.570578	0.791447	1.25244	0.702748	MAT2B
Monocyte and its surface molecules	2021-01-11	0.570578	0.791447	1.25244	0.702748	CD44
Norepinephrine neurotransmitter release cycle	2021-01-11	0.570578	0.791447	1.25244	0.702748	MAOA
Recycling of bile acids and salts	2021-01-11	0.570578	0.791447	1.25244	0.702748	SLCO1A2
SLBP-dependent processing of replication-dependent histone pre-mRNAs	2021-01-11	0.570578	0.791447	1.25244	0.702748	LSM11
SUMOylation as a mechanism to modulate CtBP-dependent gene responses	2021-01-11	0.570578	0.791447	1.25244	0.702748	NOS1
Signaling by VEGF	2021-01-11	0.570578	0.791447	1.25244	0.702748	FLT4
Signaling by activated point mutants of FGFR1	2021-01-11	0.570578	0.791447	1.25244	0.702748	FGF2
Sonic Hedgehog (SHH) receptor PTCH1 regulation of cell cycle	2021-01-11	0.570578	0.791447	1.25244	0.702748	XPO1
Stress fiber formation mediated by Rho-selective guanine exchange factor AKAP13	2021-01-11	0.570578	0.791447	1.25244	0.702748	AKAP13
TGF-beta signaling in gastrointestinal stem cells	2021-01-11	0.570578	0.791447	1.25244	0.702748	ACVRL1
Transport of organic anions	2021-01-11	0.570578	0.791447	1.25244	0.702748	SLCO1A2
Unwinding of DNA	2021-01-11	0.570578	0.791447	1.25244	0.702748	MCM5
p38 gamma/delta MAPK pathway	2021-01-11	0.570578	0.791447	1.25244	0.702748	CCND1
Acyl chain remodelling of phosphatidylcholine	2021-02-26	0.582796	0.803035	1.04361	0.563465	PLA2G12A;PLA2G6
Estrogen receptor transcription factor targets	2021-02-26	0.582796	0.803035	1.04361	0.563465	NCOR2;SMARCA4
Interleukin-27-mediated signaling events	2021-02-26	0.582796	0.803035	1.04361	0.563465	STAT3;IL18
PGC-1a regulation	2021-02-26	0.582796	0.803035	1.04361	0.563465	CAMK4;CAMKK1
Steroid biosynthesis	2021-02-26	0.582796	0.803035	1.04361	0.563465	CYP27B1;TM7SF2
TGF-beta signaling in development	2021-02-26	0.582796	0.803035	1.04361	0.563465	ACVRL1;SMAD6
Calcineurin-dependent NFAT signaling role in lymphocytes	1955-04-01	0.587727	0.805932	0.98212	0.521989	RCAN1;XPO1;CAMK4;FKBP8
Interferon signaling	12/168	0.592586	0.805932	0.96298	0.503888	ISG20;SOCS3;EGR1;IFITM1;MT2A;MX2;UBC;KPNA4;ISG15;PLCG1;RPS27A;CD44
Bioactive peptide-induced signaling pathway	1941-03-01	0.59296	0.805932	0.988607	0.516674	MAP2K2;STAT3;PLCG1
Tyrosine metabolism	1941-03-01	0.59296	0.805932	0.988607	0.516674	MAOB;GOT1;MAOA
MicroRNA regulation of DNA damage response	1970-05-01	0.597918	0.805932	0.963156	0.495352	CDKN1A;CCND1;GADD45B;GADD45A;GADD45G
Pancreatic cancer	1970-05-01	0.597918	0.805932	0.963156	0.495352	CDC42;CCND1;AKT2;STAT3;RALGDS
Antigen-activated B-cell receptor generation of second messengers	15/211	0.601574	0.805932	0.95794	0.48683	IFITM1;JUN;MAP2K2;FOS;ELK1;VAV2;NFKBIA;CDC42;STIM1;AKT2;PRDX1;SH3BP2;ORAI1;PIP5K1C;PLCG1
Alanine and aspartate metabolism	2021-01-12	0.602351	0.805932	1.13852	0.57713	GOT1
BMP signaling and regulation	2021-01-12	0.602351	0.805932	1.13852	0.57713	SMAD6
Bile salt and organic anion SLC transporters	2021-01-12	0.602351	0.805932	1.13852	0.57713	SLC10A6
D4-GDI signaling pathway	2021-01-12	0.602351	0.805932	1.13852	0.57713	JUN
ERK inactivation	2021-01-12	0.602351	0.805932	1.13852	0.57713	PPP2R5D
FGFR3 ligand binding and activation	2021-01-12	0.602351	0.805932	1.13852	0.57713	FGF2
Iron metabolism in placenta	2021-01-12	0.602351	0.805932	1.13852	0.57713	TFRC
NF-kappaB activation through FADD/RIP-1 pathway	2021-01-12	0.602351	0.805932	1.13852	0.57713	MAVS
Parkin role in the ubiquitin-proteasomal pathway	2021-01-12	0.602351	0.805932	1.13852	0.57713	GPR37
Peptide hormone biosynthesis	2021-01-12	0.602351	0.805932	1.13852	0.57713	INHBA
Pyrimidine catabolism	2021-01-12	0.602351	0.805932	1.13852	0.57713	UPP1
SODD/TNFR1 signaling pathway	2021-01-12	0.602351	0.805932	1.13852	0.57713	TNFRSF1A
SRF and microRNAs in smooth muscle differentiation and proliferation	2021-01-12	0.602351	0.805932	1.13852	0.57713	ELK1
mTOR signaling pathway	8/113	0.60303	0.805932	0.953857	0.48245	PRR5;RPTOR;SREBF1;CLIP1;MAP2K2;AKT2;EIF4EBP1;PPP2R5D
BAD phosphorylation regulation	2021-02-27	0.603641	0.805932	1.00181	0.505691	CSF2RB;ADCY1
Cell cycle: G2/M checkpoint	2021-02-27	0.603641	0.805932	1.00181	0.505691	CDKN1A;GADD45A
ERK5 role in neuronal survival pathway	2021-02-27	0.603641	0.805932	1.00181	0.505691	MAP2K2;PLCG1
FSH signaling pathway	2021-02-27	0.603641	0.805932	1.00181	0.505691	SRC;EIF4EBP1
Insulin regulation of blood glucose	2021-02-27	0.603641	0.805932	1.00181	0.505691	GYS1;AKT2
Kinesins	2021-02-27	0.603641	0.805932	1.00181	0.505691	KIF3C;KLC1
Mammalian calpain regulation of cell motility	2021-02-27	0.603641	0.805932	1.00181	0.505691	MAP2K2;MLC1
RORA activates circadian expression	2021-02-27	0.603641	0.805932	1.00181	0.505691	SREBF1;RXRA
Hexose transport	1942-03-01	0.609549	0.811841	0.963206	0.476822	SLC2A1;SLC2A3;HK2
Melanoma	1971-05-01	0.610671	0.811841	0.948512	0.467803	CDKN1A;MAP2K2;CCND1;AKT2;FGF2
Mitochondrial pathway of apoptosis: multidomain Bcl-2 family	1971-05-01	0.610671	0.811841	0.948512	0.467803	ENDOG;UBC;HSPA2;PPIA;BOK
RIG-I-like receptor signaling pathway	1971-05-01	0.610671	0.811841	0.948512	0.467803	NFKBIA;MAVS;TRAF3;ISG15;TBKBP1
PI3K cascade	1957-04-01	0.616339	0.816397	0.944957	0.45732	CDKN1A;AKT2;FGFR4;FGF2
Non-class A, B, C GPCRs	1986-06-01	0.618539	0.816397	0.938951	0.451067	GPR83;GPR84;CELSR1;CELSR2;GRM1;RXFP3
Cell-cell communication	9/129	0.620916	0.816397	0.938827	0.447406	CDH5;CLDN10;CLDN3;CLDN9;ITGB4;SRC;ILK;FLNC;PVR
Leishmaniasis	1972-05-01	0.623186	0.816397	0.934304	0.441842	NFKBIA;JUN;FOS;PTGS2;ELK1
Myocyte adrenergic pathway	1972-05-01	0.623186	0.816397	0.934304	0.441842	ZMYND8;AKT2;CAMK2N2;HSPG2;GRIN1
Sphingolipid metabolism	1972-05-01	0.623186	0.816397	0.934304	0.441842	ACER2;SPHK2;HEXA;SGPP2;CSNK1G2
Cell cycle: G1/S checkpoint	2021-02-28	0.623687	0.816397	0.963231	0.454747	CDKN1A;CCND1
Interleukin receptor SHC signaling	2021-02-28	0.623687	0.816397	0.963231	0.454747	CSF2RB;JAK3
PTM: gamma carboxylation, hypusine formation and arylsulfatase activation	2021-02-28	0.623687	0.816397	0.963231	0.454747	FURIN;DOHH
G2/M checkpoints	1943-03-01	0.625679	0.816397	0.939075	0.44035	RFC2;RPA3;MCM5
Mitotic prometaphase	1943-03-01	0.625679	0.816397	0.939075	0.44035	CLIP1;XPO1;RPS27
Porphyrin and chlorophyll metabolism	1943-03-01	0.625679	0.816397	0.939075	0.44035	HMOX1;EPRS;COX10
Melanogenesis	7/101	0.625893	0.816397	0.932217	0.436814	PLCB3;MAP2K2;FZD7;FZD9;GNAS;ADCY4;ADCY1
RNA polymerase II transcription	7/101	0.625893	0.816397	0.932217	0.436814	LSM11;TAF12;TAF10;MAGOH;PAPOLA;SRSF4;POLR2K
Autodegradation of Cdh1 by Cdh1-APC/C	1958-04-01	0.63017	0.816397	0.927407	0.428245	PSMA5;PSMB6;PSMA2;PSMD3
Nucleotide excision repair	1958-04-01	0.63017	0.816397	0.927407	0.428245	RFC2;RPA3;POLR2K;RBX1
CBL-mediated ligand-induced downregulation of EGF receptors	2021-01-13	0.631775	0.816397	1.04358	0.479237	SRC
Cytosolic sulfonation of small molecules	2021-01-13	0.631775	0.816397	1.04358	0.479237	SULT1A1
Ghrelin-mediated regulation of food intake and energy homeostasis	2021-01-13	0.631775	0.816397	1.04358	0.479237	SST
Irinotecan pathway	2021-01-13	0.631775	0.816397	1.04358	0.479237	BCHE
Lck and Fyn tyrosine kinases in initiation of T cell receptor activation	2021-01-13	0.631775	0.816397	1.04358	0.479237	ZAP70
Melanocyte development and pigmentation pathway	2021-01-13	0.631775	0.816397	1.04358	0.479237	MAP2K2
PI3K class IB pathway	2021-01-13	0.631775	0.816397	1.04358	0.479237	AKT2
Platelet adhesion to exposed collagen	2021-01-13	0.631775	0.816397	1.04358	0.479237	VWF
Signal attenuation	2021-01-13	0.631775	0.816397	1.04358	0.479237	IRS2
Signal regulatory protein (SIRP) family interactions	2021-01-13	0.631775	0.816397	1.04358	0.479237	SRC
Sulfur metabolism	2021-01-13	0.631775	0.816397	1.04358	0.479237	SULT1A1
Cell cycle	32/453	0.633596	0.817903	0.950775	0.43388	HDAC4;TOP2A;CDKN1A;DCTN1;MIS12;PSMB6;TUBA1A;XPO1;CCND1;PSMD3;UBC;RPS27A;BTRC;NPM1;GADD45B;RFC2;GADD45A;H2AFZ;PPP2R5D;HSPA2;TUBB4B;TUBA4A;RBX1;GADD45G;PSMA5;CLIP1;RPS27;PSMA2;DKC1;RPA3;GORASP1;MCM5
Chronic myeloid leukemia	1973-05-01	0.635457	0.819457	0.920514	0.417371	NFKBIA;CDKN1A;MAP2K2;CCND1;AKT2
Interactions of HIV Vpr protein with host cellular proteins	1944-03-01	0.641344	0.820618	0.916121	0.406931	NPM1;XPO1;HMGA1
Lysine degradation	1944-03-01	0.641344	0.820618	0.916121	0.406931	SETD7;OGDHL;ACAT1
PI3K events in ERBB2 signaling	1944-03-01	0.641344	0.820618	0.916121	0.406931	CDKN1A;AKT2;HBEGF
Vasopressin-regulated water reabsorption	1944-03-01	0.641344	0.820618	0.916121	0.406931	DCTN1;GNAS;DYNLL2
Adherens junction actin cytoskeletal organization	2029-02-01	0.642938	0.820618	0.927506	0.409685	CDH5;PVR
Amine compound SLC transporters	2029-02-01	0.642938	0.820618	0.927506	0.409685	SLC6A5;SLC6A11
Association of TriC/CCT with target proteins during biosynthesis	2029-02-01	0.642938	0.820618	0.927506	0.409685	FBXW4;FBXW5
Histidine metabolism	2029-02-01	0.642938	0.820618	0.927506	0.409685	MAOB;MAOA
Inhibition of insulin secretion by adrenaline/noradrenaline	2029-02-01	0.642938	0.820618	0.927506	0.409685	GNG8;ADRA2C
Sema4D in semaphorin signaling	2029-02-01	0.642938	0.820618	0.927506	0.409685	CDC42;RND1
Telomere maintenance	1959-04-01	0.643677	0.820721	0.910496	0.401127	H2AFZ;RFC2;DKC1;RPA3
E2F transcription factor network	1974-05-01	0.647479	0.824725	0.907124	0.394299	CDKN1A;KAT2A;PLAU;SERPINE1;MCL1
HIV life cycle	8/118	0.65196	0.825594	0.910253	0.38938	XPO1;TAF12;TAF10;UBC;HMGA1;RPS27A;PPIA;POLR2K
Amino sugar and nucleotide sugar metabolism	1945-03-01	0.656542	0.825594	0.894261	0.376277	GPI;HEXA;HK2
Coagulation common pathway	2021-01-14	0.659023	0.825594	0.963256	0.401675	F13A1
Glycogen breakdown (glycogenolysis)	2021-01-14	0.659023	0.825594	0.963256	0.401675	PYGM
Glycosphingolipid biosynthesis: globo series	2021-01-14	0.659023	0.825594	0.963256	0.401675	HEXA
Interferon gamma signaling regulation	2021-01-14	0.659023	0.825594	0.963256	0.401675	SOCS3
Interleukin-6 regulation of target genes	2021-01-14	0.659023	0.825594	0.963256	0.401675	LY96
Intronless pre-mRNA processing	2021-01-14	0.659023	0.825594	0.963256	0.401675	PAPOLA
Leading strand biosynthesis	2021-01-14	0.659023	0.825594	0.963256	0.401675	RFC2
Lectin-induced complement pathway	2021-01-14	0.659023	0.825594	0.963256	0.401675	C8G
Non-homologous end-joining (NHEJ) pathway	2021-01-14	0.659023	0.825594	0.963256	0.401675	POLM
Osteoblast signaling	2021-01-14	0.659023	0.825594	0.963256	0.401675	ITGAV
Porphyrin metabolism	2021-01-14	0.659023	0.825594	0.963256	0.401675	HMOX1
T cell receptor/JNK pathway	2021-01-14	0.659023	0.825594	0.963256	0.401675	JUN
Viral messenger RNA biosynthesis	2021-01-14	0.659023	0.825594	0.963256	0.401675	POLR2K
Activation of the pre-replicative complex	1930-02-01	0.661402	0.825594	0.894332	0.36971	RPA3;MCM5
Butanoate metabolism	1930-02-01	0.661402	0.825594	0.894332	0.36971	HMGCS2;ACAT1
Heparan sulfate/heparin glycosaminoglycan (HS-GAG) biosynthesis	1930-02-01	0.661402	0.825594	0.894332	0.36971	GPC3;HSPG2
Ovarian infertility genes	1930-02-01	0.661402	0.825594	0.894332	0.36971	EGR1;CEBPB
TNFR1 signaling pathway	1930-02-01	0.661402	0.825594	0.894332	0.36971	JUN;TNFRSF1A
Fibroblast growth factor receptor pathway	7/105	0.666446	0.831058	0.893973	0.362771	MAP2K2;AKT2;SPRY4;SPRY1;PLCG1;FGFR4;FGF2
Keratan sulfate/keratin metabolism	1931-02-01	0.67909	0.836452	0.863446	0.334155	HEXA;ST3GAL3
One-carbon metabolism	1931-02-01	0.67909	0.836452	0.863446	0.334155	MTHFR;MAT2B
Prostaglandin biosynthesis and regulation	1931-02-01	0.67909	0.836452	0.863446	0.334155	HPGD;PTGS2
Ras family activation regulation	1931-02-01	0.67909	0.836452	0.863446	0.334155	RASGRF2;RASGRP1
Signal amplification	1931-02-01	0.67909	0.836452	0.863446	0.334155	SRC;GNG8
Mitochondrial pathway of apoptosis: caspases	1977-05-01	0.682012	0.836452	0.869186	0.332644	HSPB1;ACIN1;HSPA2;PTMA;UACA
AKAP95 role in mitosis and chromosome dynamics	2021-01-15	0.684256	0.836452	0.894404	0.339358	PPP2R5D
Biogenic amine biosynthesis	2021-01-15	0.684256	0.836452	0.894404	0.339358	MAOA
Coagulation intrinsic pathway	2021-01-15	0.684256	0.836452	0.894404	0.339358	VWF
Cyclin A/B1-associated events during G2/M transition	2021-01-15	0.684256	0.836452	0.894404	0.339358	XPO1
Glycosaminoglycan biosynthesis: keratan sulfate	2021-01-15	0.684256	0.836452	0.894404	0.339358	ST3GAL3
Glycosphingolipid biosynthesis: ganglio series	2021-01-15	0.684256	0.836452	0.894404	0.339358	HEXA
Hematopoiesis regulation by cytokines	2021-01-15	0.684256	0.836452	0.894404	0.339358	CSF1
Lagging strand processive biosynthesis	2021-01-15	0.684256	0.836452	0.894404	0.339358	RPA3
Mechanisms of transcriptional repression by DNA methylation	2021-01-15	0.684256	0.836452	0.894404	0.339358	MBD3
PRC2 complex long-term gene silencing through modification of histone tails	2021-01-15	0.684256	0.836452	0.894404	0.339358	CBX4
Signaling to p38 via RIT and RIN	2021-01-15	0.684256	0.836452	0.894404	0.339358	MAP2K2
Stress induction of HSP regulation	2021-01-15	0.684256	0.836452	0.894404	0.339358	HSPB1
TrkA receptor signaling pathway	2021-01-15	0.684256	0.836452	0.894404	0.339358	PLCG1
ABC transporters	1947-03-01	0.685529	0.836452	0.85352	0.322259	ABCA6;ABCA3;ABCG4
Delta Np63 pathway	1947-03-01	0.685529	0.836452	0.85352	0.322259	TOP2A;CEBPD;ADRM1
Nucleotide-binding domain, leucine rich repeat containing receptor (NLR) signaling pathways	1947-03-01	0.685529	0.836452	0.85352	0.322259	PSTPIP1;HSP90AB1;IRAK2
Phosphatidylinositol signaling system	1978-05-01	0.693003	0.844746	0.857233	0.314365	ITPKB;PLCB3;PIP4K2C;PIP5K1C;PLCG1
Transcription	12/181	0.694503	0.845748	0.888276	0.323828	LSM11;TAF12;H2AFZ;TAF10;MAGOH;PAPOLA;POLR1D;SRSF4;POLRMT;LZTS1;POLR3K;POLR2K
Fibrin clot formation (clotting cascade)	1932-02-01	0.696016	0.846763	0.83462	0.302451	VWF;F13A1
Acyl chain remodelling of phosphatidylinositol	2021-01-16	0.707622	0.851742	0.834732	0.288687	PLA2G12A
Amino acid biosynthesis and interconversion (transamination)	2021-01-16	0.707622	0.851742	0.834732	0.288687	GOT1
CRMPs in Sema3A signaling	2021-01-16	0.707622	0.851742	0.834732	0.288687	PLXNA1
DNA-PK pathway in nonhomologous end joining	2021-01-16	0.707622	0.851742	0.834732	0.288687	POLM
Ghrelin biosynthesis, secretion, and deacylation	2021-01-16	0.707622	0.851742	0.834732	0.288687	BCHE
GluR2-containing AMPA receptor trafficking	2021-01-16	0.707622	0.851742	0.834732	0.288687	GRIA2
JNK (c-Jun kinases) phosphorylation and activation mediated by activated human TAK1	2021-01-16	0.707622	0.851742	0.834732	0.288687	IRAK2
KIT signaling regulation	2021-01-16	0.707622	0.851742	0.834732	0.288687	SRC
Other glycan degradation	2021-01-16	0.707622	0.851742	0.834732	0.288687	HEXA
Other semaphorin interactions	2021-01-16	0.707622	0.851742	0.834732	0.288687	PLXNA1
Rb tumor suppressor/checkpoint signaling in response to DNA damage	2021-01-16	0.707622	0.851742	0.834732	0.288687	CDKN1A
Global genomic nucleotide excision repair (GG-NER)	1933-02-01	0.712196	0.853886	0.807653	0.27412	RFC2;RPA3
PIP biosynthesis at the plasma membrane	1933-02-01	0.712196	0.853886	0.807653	0.27412	MTMR1;PIP5K1C
Muscle contraction	1949-03-01	0.712645	0.853886	0.816322	0.276547	DES;ITGB5;TPM4
RNA polymerase I, RNA polymerase III, and mitochondrial transcription	1995-06-01	0.712987	0.853886	0.843589	0.285379	H2AFZ;POLR1D;POLRMT;LZTS1;POLR3K;POLR2K
G alpha (s) signaling events	8/125	0.714203	0.853886	0.855468	0.287941	ADCYAP1;PDE4D;GNAS;CRH;ADCY4;GNG8;ADM;ADCY1
Neuroactive ligand-receptor interaction	18/272	0.722156	0.853886	0.886045	0.28842	OPRD1;GHSR;GRIA2;OXTR;CHRNA5;GPR83;NR3C1;ADRA2C;GRM1;GRIN1;GRM3;GABRR2;GRIN2A;GRIN3B;HRH3;CHRNE;APLNR;S1PR3
M phase pathway	1996-06-01	0.722415	0.853886	0.834171	0.271235	CLIP1;XPO1;RPS27;GORASP1;MIS12;PPP2R5D
Translation factors	1950-03-01	0.72551	0.853886	0.79891	0.256354	EEF1A1;EIF4EBP1;EIF3H
Type 2 diabetes mellitus	1950-03-01	0.72551	0.853886	0.79891	0.256354	SOCS3;IRS2;HK2
Fatty acid beta oxidation	1934-02-01	0.727646	0.853886	0.782371	0.248747	CRAT;ACAT1
Monoamine transport	1934-02-01	0.727646	0.853886	0.782371	0.248747	HRH3;NOS1
Activation of BH3-only proteins	2021-01-17	0.729261	0.853886	0.782519	0.24706	DYNLL2
Acyl chain remodelling of phosphatidylglycerol	2021-01-17	0.729261	0.853886	0.782519	0.24706	PLA2G12A
Acyl chain remodelling of phosphatidylserine	2021-01-17	0.729261	0.853886	0.782519	0.24706	PLA2G12A
Apoptotic cleavage of cellular proteins	2021-01-17	0.729261	0.853886	0.782519	0.24706	ACIN1
Beta-catenin phosphorylation cascade	2021-01-17	0.729261	0.853886	0.782519	0.24706	PPP2R5D
Branched-chain amino acid catabolism	2021-01-17	0.729261	0.853886	0.782519	0.24706	ACAT1
Cell to cell adhesion signaling	2021-01-17	0.729261	0.853886	0.782519	0.24706	SRC
Chylomicron-mediated lipid transport	2021-01-17	0.729261	0.853886	0.782519	0.24706	HSPG2
Destabilization of mRNA by KSRP	2021-01-17	0.729261	0.853886	0.782519	0.24706	KHSRP
Estrogen metabolism	2021-01-17	0.729261	0.853886	0.782519	0.24706	SULT1A1
Glycosylphosphatidylinositol (GPI) biosynthesis	2021-01-17	0.729261	0.853886	0.782519	0.24706	PIGA
Nitric oxide metabolism	2021-01-17	0.729261	0.853886	0.782519	0.24706	DNM2
Osteoclast signaling	2021-01-17	0.729261	0.853886	0.782519	0.24706	TNFRSF11A
Platelet sensitization by LDL	2021-01-17	0.729261	0.853886	0.782519	0.24706	PPP2R5D
SHC-related events	2021-01-17	0.729261	0.853886	0.782519	0.24706	MAP2K2
Sulfation biotransformation reaction	2021-01-17	0.729261	0.853886	0.782519	0.24706	SULT1A1
TAK1-mediated activation of p38 MAPK	2021-01-17	0.729261	0.853886	0.782519	0.24706	IRAK2
Zinc transporters	2021-01-17	0.729261	0.853886	0.782519	0.24706	SLC39A6
Mitochondrial pathway of apoptosis: BH3-only Bcl-2 family	1997-06-01	0.731625	0.85585	0.824959	0.257789	JUN;SPHK2;AKT2;KCNIP3;CTSS;CTSB
Autophagy regulation	1935-02-01	0.742388	0.86358	0.758622	0.225981	GABARAPL2;GABARAP
Basal transcription factors	1935-02-01	0.742388	0.86358	0.758622	0.225981	TAF12;TAF10
Ether lipid metabolism	1935-02-01	0.742388	0.86358	0.758622	0.225981	PLA2G12A;PLA2G6
Linoleic acid metabolism	1935-02-01	0.742388	0.86358	0.758622	0.225981	PLA2G12A;PLA2G6
MEF2D role in T cell apoptosis	1935-02-01	0.742388	0.86358	0.758622	0.225981	ZAP70;PLCG1
Primary immunodeficiency	1935-02-01	0.742388	0.86358	0.758622	0.225981	ZAP70;JAK3
CDK regulation of DNA replication	2021-01-18	0.749299	0.867441	0.736448	0.212552	MCM5
Human cytomegalovirus and MAP kinase pathways	2021-01-18	0.749299	0.867441	0.736448	0.212552	MAP2K2
Nicotinic acetylcholine receptor role in the regulation of apoptosis	2021-01-18	0.749299	0.867441	0.736448	0.212552	SRC
Tie2 signaling	2021-01-18	0.749299	0.867441	0.736448	0.212552	ANGPT2
Apoptotic execution phase	1952-03-01	0.74988	0.867441	0.766219	0.22055	ACIN1;HMGB1;HIST1H1C
Signaling events mediated by stem cell factor receptor (c-Kit)	1952-03-01	0.74988	0.867441	0.766219	0.22055	MAP2K2;PTPRO;STAT3
Fas signaling pathway	7/115	0.755267	0.8726	0.810758	0.227566	SRC;MAP3K10;HSPB1;MAP3K14;ACTB;CSNK1G2;ACTG1
Generation of second messenger molecules	1936-02-01	0.75644	0.8726	0.73627	0.205517	ZAP70;PLCG1
Neurotransmitter release cycle	1936-02-01	0.75644	0.8726	0.73627	0.205517	MAOA;SLC6A11
Thrombin signaling through protease-activated receptors	1953-03-01	0.761399	0.874443	0.750854	0.204681	SRC;GNG8;ADCY1
GPCR ligand binding	27/410	0.763032	0.874443	0.880618	0.238168	OPRD1;OXTR;ADM;CXCL1;GRM1;RXFP3;GRM3;CCL7;HRH3;CCL4;CCL2;GNG8;S1PR3;GHSR;FZD7;NPFF;FZD9;CCK;ADRA2C;ADCYAP1;CXCL12;GAL;SST;CRH;APLNR;GNAS;CCL27
TNF-alpha signaling pathway	6/101	0.766287	0.874443	0.790053	0.210311	NFKBIA;JUN;BTRC;SQSTM1;MAP3K14;TNFRSF1A
Apoptosis modulation by HSP70	2021-01-19	0.767855	0.874443	0.695497	0.183719	TNFRSF1A
Destabilization of mRNA by butyrate response factor 1 (BRF1)	2021-01-19	0.767855	0.874443	0.695497	0.183719	ZFP36
ER-associated degradation (ERAD) pathway	2021-01-19	0.767855	0.874443	0.695497	0.183719	RBX1
GABA biosynthesis, release, reuptake and degradation	2021-01-19	0.767855	0.874443	0.695497	0.183719	SLC6A11
Glycosaminoglycan degradation	2021-01-19	0.767855	0.874443	0.695497	0.183719	HEXA
PTEN-dependent cell cycle arrest and apoptosis	2021-01-19	0.767855	0.874443	0.695497	0.183719	ILK
Signaling by NODAL	2021-01-19	0.767855	0.874443	0.695497	0.183719	FURIN
Small ligand GPCRs	2021-01-19	0.767855	0.874443	0.695497	0.183719	S1PR3
Tamoxifen metabolism	2021-01-19	0.767855	0.874443	0.695497	0.183719	SULT1A1
Telomeres, telomerase, cellular aging, and immortality	2021-01-19	0.767855	0.874443	0.695497	0.183719	PPP2R5D
Tob role in T-cell activation	2021-01-19	0.767855	0.874443	0.695497	0.183719	TGFBR3
G alpha q pathway	1970-04-01	0.770235	0.874756	0.758295	0.197961	NFKBIA;AKT2;RGS16;ORAI1
Hedgehog signaling pathway	1970-04-01	0.770235	0.874756	0.758295	0.197961	HHIP;BTRC;CSNK1G2;DISP1
Nucleotide metabolism	1970-04-01	0.770235	0.874756	0.758295	0.197961	GUK1;TXNRD1;CAT;UPP1
Phase II of biological oxidations: conjugation	1971-04-01	0.779761	0.877976	0.746937	0.185814	SULT1A1;MGST1;MAT2B;OPLAH
Rac1 cell motility signaling pathway	1971-04-01	0.779761	0.877976	0.746937	0.185814	ACTR2;JUN;STAT3;PIP5K1C
Purine metabolism	10/164	0.779822	0.877976	0.811887	0.201908	GUCY1A3;GUCY1B3;GUK1;PDE4D;CAT;POLR1D;ADCY4;ADCY1;POLR3K;POLR2K
Mitotic G2-G2/M phases	1987-05-01	0.780086	0.877976	0.762774	0.189436	TUBA1A;XPO1;DCTN1;TUBB4B;TUBA4A
Chromosome maintenance	6/103	0.782324	0.877976	0.773679	0.189928	NPM1;DKC1;H2AFZ;RFC2;RPA3;HSPA2
ERBB4 signaling events	1938-02-01	0.782563	0.877976	0.695291	0.170472	LRIG1;HBEGF
Transport of mature mRNAs derived from intronless transcripts	1938-02-01	0.782563	0.877976	0.695291	0.170472	NXF1;XPO1
Trefoil factor initiation of mucosal healing	1938-02-01	0.782563	0.877976	0.695291	0.170472	NFKBIA;MAP2K2
Basal cell carcinoma	1955-03-01	0.783142	0.877976	0.721896	0.176461	HHIP;FZD7;FZD9
RNA polymerase I transcription	1955-03-01	0.783142	0.877976	0.721896	0.176461	H2AFZ;POLR1D;POLR2K
Transport of mature transcript to cytoplasm	1955-03-01	0.783142	0.877976	0.721896	0.176461	NXF1;MAGOH;SRSF4
Acute myocardial infarction	2021-01-20	0.785038	0.877976	0.658856	0.159458	PLAT
Dual incision reaction in GG-NER	2021-01-20	0.785038	0.877976	0.658856	0.159458	RPA3
Gene expression regulation in pancreatic beta cells	2021-01-20	0.785038	0.877976	0.658856	0.159458	AKT2
N-glycan antennae elongation in the medial/trans-Golgi	2021-01-20	0.785038	0.877976	0.658856	0.159458	MGAT4B
Peroxisomal lipid metabolism	2021-01-20	0.785038	0.877976	0.658856	0.159458	CRAT
Skeletal muscle hypertrophy is regulated via AKT/mTOR pathway	2021-01-20	0.785038	0.877976	0.658856	0.159458	EIF4EBP1
Hematopoietic cell lineage	1988-05-01	0.788466	0.881019	0.753543	0.179092	CSF1;TFRC;CD14;IL6R;CD44
Thromboxane A2 receptor signaling	1956-03-01	0.793385	0.885722	0.708237	0.163919	SLC9A3R1;SRC;DNM1
FAS pathway and stress induction of heat shock protein regulation	1939-02-01	0.794677	0.886371	0.676463	0.155464	JUN;HSPB1
Mitochondrial role in apoptotic signaling	2021-01-21	0.800951	0.890183	0.62588	0.138918	ENDOG
Nicotine activity on dopaminergic neurons	2021-01-21	0.800951	0.890183	0.62588	0.138918	CHRNA5
T cell activation co-stimulatory signal	2021-01-21	0.800951	0.890183	0.62588	0.138918	ICOSLG
p38 MK2 pathway	2021-01-21	0.800951	0.890183	0.62588	0.138918	HSPB1
Adrenergic pathway	8/137	0.802643	0.891118	0.775384	0.170465	PLCB3;SRC;AKT2;PDE4D;RGS16;ADCY4;PLCG1;ADCY1
SHP2 signaling	1957-03-01	0.803221	0.891118	0.695084	0.152311	MAP2K2;IL6R;JAK3
Wnt/calcium/cyclic GMP pathway	1974-04-01	0.806464	0.893921	0.714809	0.153752	PLCB3;FZD7;FZD9;PLCG1
Systemic lupus erythematosus	8/139	0.815146	0.899343	0.763463	0.156042	C1QB;C1QA;GRIN2A;C8G;HIST3H2A;SNRPD1;H2AFZ;C1QC
AKT signaling pathway	2021-01-22	0.815686	0.899343	0.596044	0.12143	NFKBIA
CCR3 signaling in eosinophils	2021-01-22	0.815686	0.899343	0.596044	0.12143	GNAS
Double-strand break repair	2021-01-22	0.815686	0.899343	0.596044	0.12143	RPA3
Epstein-Barr virus LMP1 signaling	2021-01-22	0.815686	0.899343	0.596044	0.12143	MAP3K14
T cell receptor downstream signaling	2021-01-22	0.815686	0.899343	0.596044	0.12143	NFKBIA
FOXM1 transcription factor network	1941-02-01	0.817126	0.899343	0.641703	0.1296	CCND1;FOS
Insulin biosynthesis and processing	1941-02-01	0.817126	0.899343	0.641703	0.1296	RPN1;DDOST
Caspase cascade in apoptosis	1959-03-01	0.821713	0.902798	0.670187	0.131601	SREBF1;TNFSF10;TNFRSF1A
RNA degradation	1959-03-01	0.821713	0.902798	0.670187	0.131601	DDX6;PAPOLA;LSM2
Factors involved in megakaryocyte development and platelet production	7/125	0.825725	0.90321	0.741646	0.14202	CDC42;MAFG;MAFF;HMG20B;MAFK;KIF3C;KLC1
Aldosterone-regulated sodium reabsorption	1942-02-01	0.827505	0.90321	0.625626	0.118456	ATP1A3;IRS2
Amine ligand-binding G-protein coupled receptors	1942-02-01	0.827505	0.90321	0.625626	0.118456	HRH3;ADRA2C
BAD phosphorylation mediated by IGF1R signaling	2021-01-23	0.829331	0.90321	0.56892	0.106466	ADCY1
CREB transcription factor and its extracellular signals	2021-01-23	0.829331	0.90321	0.56892	0.106466	ADCY1
Mitochondrial pathway of apoptosis: antiapoptotic Bcl-2 family	2021-01-23	0.829331	0.90321	0.56892	0.106466	MCL1
Nitrogen metabolism	2021-01-23	0.829331	0.90321	0.56892	0.106466	CTH
Proximal tubule bicarbonate reclamation	2021-01-23	0.829331	0.90321	0.56892	0.106466	ATP1A3
Rho cell motility signaling pathway	2021-01-23	0.829331	0.90321	0.56892	0.106466	PFN1
Th1/Th2 differentiation pathway	2021-01-23	0.829331	0.90321	0.56892	0.106466	IL18
Complement cascade	1977-04-01	0.83047	0.903661	0.685322	0.127308	C1QB;C1QA;C8G;C1QC
Peroxisome	1978-04-01	0.837901	0.910235	0.676024	0.119559	PRDX1;CAT;NUDT19;CRAT
Clathrin derived vesicle budding	1961-03-01	0.838701	0.910235	0.647007	0.113809	TFRC;AP1B1;DNM2
HIV genome transcription	1961-03-01	0.838701	0.910235	0.647007	0.113809	TAF12;TAF10;POLR2K
Cytosolic tRNA aminoacylation	2021-01-24	0.841966	0.910608	0.544155	0.0936032	EPRS
Plexin D1 signaling	2021-01-24	0.841966	0.910608	0.544155	0.0936032	ITGAV
Ras-independent pathway in NK cell-mediated cytotoxicity	2021-01-24	0.841966	0.910608	0.544155	0.0936032	IL18
Tumor suppressor Arf inhibits ribosomal biogenesis	2021-01-24	0.841966	0.910608	0.544155	0.0936032	POLR1D
Valine, leucine and isoleucine degradation	1944-02-01	0.846683	0.914917	0.59577	0.099153	HMGCS2;ACAT1
Interferon-gamma signaling pathway	1997-05-01	0.853037	0.916901	0.679495	0.108007	SOCS3;MT2A;CEBPB;STAT3;CD44
Fatty acid biosynthesis	2021-01-25	0.853666	0.916901	0.521454	0.0825016	SCD
G0 and early G1 pathway	2021-01-25	0.853666	0.916901	0.521454	0.0825016	TOP2A
Interferon alpha signaling regulation	2021-01-25	0.853666	0.916901	0.521454	0.0825016	SOCS3
Metal ion solute carrier family (SLC) transporters	2021-01-25	0.853666	0.916901	0.521454	0.0825016	SLC39A6
PIP2 hydrolysis	2021-01-25	0.853666	0.916901	0.521454	0.0825016	RASGRP1
Regulatory RNA pathways	2021-01-25	0.853666	0.916901	0.521454	0.0825016	POLR2K
Deposition of new CENP-A-containing nucleosomes at the centromere	1945-02-01	0.855527	0.917319	0.581883	0.0907956	NPM1;H2AFZ
Interleukin-3, interleukin-5, and GM-CSF signaling	1945-02-01	0.855527	0.917319	0.581883	0.0907956	CSF2RB;JAK3
Transfer RNA aminoacylation	1946-02-01	0.863903	0.923764	0.568628	0.0831876	EPRS;PSTK
Galactose metabolism	2021-01-26	0.864501	0.923764	0.500568	0.072884	HK2
Selective expression of chemokine receptors during T-cell polarization	2021-01-26	0.864501	0.923764	0.500568	0.072884	CCL4
Termination of O-glycan biosynthesis	2021-01-26	0.864501	0.923764	0.500568	0.072884	ST3GAL3
Cell adhesion molecules (CAMs)	7/133	0.869737	0.928123	0.694256	0.0968932	CDH5;CLDN10;CLDN3;CLDN9;ITGAV;PVR;ICOSLG
Pyrimidine metabolism	5/100	0.870546	0.928123	0.65793	0.0912121	TXNRD1;POLR1D;UPP1;POLR3K;POLR2K
Glycosphingolipid biosynthesis: lacto and neolacto series	2021-01-27	0.874534	0.928123	0.48129	0.0645235	ST3GAL3
Pentose phosphate pathway	2021-01-27	0.874534	0.928123	0.48129	0.0645235	GPI
Proteins and DNA sequences in cardicac structures	2021-01-27	0.874534	0.928123	0.48129	0.0645235	SMAD6
Rev-mediated nuclear export of HIV-1 RNA	2021-01-27	0.874534	0.928123	0.48129	0.0645235	XPO1
VEGFR1 pathway	2021-01-27	0.874534	0.928123	0.48129	0.0645235	PLCG1
eIF4E and p70 S6 kinase regulation	2021-01-27	0.874534	0.928123	0.48129	0.0645235	EIF4EBP1
Dual incision reaction in TC-NER	2021-01-28	0.883825	0.931993	0.463439	0.057233	POLR2K
G-protein activation	2021-01-28	0.883825	0.931993	0.463439	0.057233	GNG8
Messenger RNA capping	2021-01-28	0.883825	0.931993	0.463439	0.057233	POLR2K
Multi-step regulation of transcription by PITX2	2021-01-28	0.883825	0.931993	0.463439	0.057233	PPP2R5D
Nef in HIV-1 replication and disease pathogenesis	2021-01-28	0.883825	0.931993	0.463439	0.057233	AP1B1
TRAIL signaling pathway	2021-01-28	0.883825	0.931993	0.463439	0.057233	TNFSF10
Deadenylation-dependent mRNA decay	1949-02-01	0.886424	0.931993	0.532246	0.0641678	DDX6;LSM2
Glycerolipid metabolism	1949-02-01	0.886424	0.931993	0.532246	0.0641678	AGPAT1;AGPAT4
Progesterone-mediated oocyte maturation	1986-04-01	0.888017	0.931993	0.609806	0.0724232	HSP90AB1;AKT2;ADCY4;ADCY1
Natural killer cell-mediated cytotoxicity	7/137	0.888053	0.931993	0.672748	0.0798711	ZAP70;MAP2K2;SH3BP2;TNFSF10;CD48;PLCG1;VAV2
ADP-ribosylation factor	2021-01-29	0.892428	0.931993	0.446864	0.0508573	ASAP1
BARD1 signaling events	2021-01-29	0.892428	0.931993	0.446864	0.0508573	NPM1
CDO in myogenesis	2021-01-29	0.892428	0.931993	0.446864	0.0508573	CDC42
Homologous recombination	2021-01-29	0.892428	0.931993	0.446864	0.0508573	RPA3
IGF1 pathway	2021-01-29	0.892428	0.931993	0.446864	0.0508573	IRS2
Lipoprotein metabolism	2021-01-29	0.892428	0.931993	0.446864	0.0508573	HSPG2
Post-translational modification: biosynthesis of GPI-anchored proteins	2021-01-29	0.892428	0.931993	0.446864	0.0508573	PIGA
Reelin signaling pathway	2021-01-29	0.892428	0.931993	0.446864	0.0508573	GRIN2A
Phosphatidylinositol metabolism	1950-02-01	0.893128	0.931993	0.52113	0.0589007	MTMR1;PIP5K1C
Type II interferon signaling (interferon-gamma)	1950-02-01	0.893128	0.931993	0.52113	0.0589007	SOCS3;ISG15
DNA repair	5/105	0.895797	0.932551	0.624864	0.068761	RFC2;RPA3;UBC;RPS27A;POLR2K
Amyloids	1951-02-01	0.899463	0.932551	0.510467	0.0540875	H2AFZ;HSPG2
Glutathione metabolism	1951-02-01	0.899463	0.932551	0.510467	0.0540875	MGST1;OPLAH
Malaria	1951-02-01	0.899463	0.932551	0.510467	0.0540875	IL18;CCL2
Apoptosis intrinsic pathway	2021-01-30	0.900394	0.932551	0.431431	0.0452668	DYNLL2
Interleukin-2/STAT5 pathway	2021-01-30	0.900394	0.932551	0.431431	0.0452668	JAK3
MicroRNAs in muscle cell differentiation	2021-01-30	0.900394	0.932551	0.431431	0.0452668	ID2
O-glycan biosynthesis	2021-01-30	0.900394	0.932551	0.431431	0.0452668	GALNT1
TRAF6-mediated IRF7 activation	2021-01-30	0.900394	0.932551	0.431431	0.0452668	MAVS
Viral myocarditis	1971-03-01	0.904118	0.935453	0.55156	0.0555947	CCND1;ACTB;ACTG1
Pyruvate metabolism	1952-02-01	0.905447	0.935453	0.50023	0.0496863	BSG;ACAT1
Taste transduction	1952-02-01	0.905447	0.935453	0.50023	0.0496863	ADCY4;GNAS
PD-1 signaling	2021-01-31	0.907771	0.936303	0.417028	0.0403528	ZAP70
RNA polymerase I promoter opening	2021-01-31	0.907771	0.936303	0.417028	0.0403528	H2AFZ
PI3K pathway	1953-02-01	0.911096	0.938956	0.490395	0.0456595	AKT2;IRS2
Alanine, aspartate and glutamate metabolism	1932-01-01	0.914602	0.939463	0.403553	0.0360237	GOT1
Packaging of telomere ends	1932-01-01	0.914602	0.939463	0.403553	0.0360237	H2AFZ
Pancreatic beta-cell development regulation	1932-01-01	0.914602	0.939463	0.403553	0.0360237	AKT2
Prothrombin activation intrinsic pathway	1932-01-01	0.914602	0.939463	0.403553	0.0360237	VWF
Meiotic recombination	1954-02-01	0.916427	0.940563	0.480938	0.041973	H2AFZ;RPA3
Propanoate metabolism	1933-01-01	0.920927	0.944171	0.390921	0.0322019	ACAT1
Meiotic synapsis	1955-02-01	0.921456	0.944171	0.471839	0.0385963	H2AFZ;HSPA2
Oocyte meiosis	5/113	0.927342	0.949422	0.578327	0.0436249	ADCY4;PPP2R5D;ADCY1;BTRC;RBX1
Arf6 signal transduction regulation	1935-01-01	0.932207	0.952058	0.367886	0.0258256	SRC
Base excision repair	1935-01-01	0.932207	0.952058	0.367886	0.0258256	HMGB1
Interleukin-2/PI3K pathway	1935-01-01	0.932207	0.952058	0.367886	0.0258256	JAK3
Generic transcription pathway	21/377	0.93362	0.95272	0.734932	0.0504796	NOTCH2;WWTR1;NOTCH4;SERPINE1;NR1D2;MED16;NR3C1;MED15;MED26;CTGF;NCOR2;SKI;KAT2A;MED25;RXRA;UBC;RARA;RPS27A;JUNB;TEAD1;PPARD
SNARE interactions in vesicular transport	1936-01-01	0.937229	0.954841	0.357355	0.0231664	STX18
Steroid hormone, vitamin A, and vitamin D metabolism	1936-01-01	0.937229	0.954841	0.357355	0.0231664	CYP27B1
Integrated breast cancer pathway	7/152	0.938599	0.955455	0.602661	0.0381888	CDC42;JUN;CCND1;GADD45A;ZMYND8;SMAD6;SMARCA4
Glycosphingolipid metabolism	1938-01-01	0.946185	0.962392	0.338002	0.0186972	HEXA
Tricarboxylic acid (TCA) cycle	1939-01-01	0.950172	0.964363	0.32909	0.0168204	OGDHL
Drug metabolism: cytochrome P450	1983-03-01	0.950443	0.964363	0.468521	0.0238135	MAOB;MAOA;MGST1
Meiosis	1983-03-01	0.950443	0.964363	0.468521	0.0238135	H2AFZ;RPA3;HSPA2
O-linked glycosylation of mucins	1963-02-01	0.952555	0.96572	0.409781	0.0199184	GALNT1;ST3GAL3
Pyruvate metabolism and citric acid (TCA) cycle	1940-01-01	0.953864	0.966262	0.320634	0.0151449	BSG
Fatty acid metabolism	1942-01-01	0.960448	0.972142	0.304961	0.0123069	ACAT1
PI3K class IB pathway in neutrophils	1943-01-01	0.963379	0.973528	0.297683	0.0111062	AKT2
Type 1 diabetes mellitus	1943-01-01	0.963379	0.973528	0.297683	0.0111062	PTPRN
Heart development	1944-01-01	0.966093	0.97548	0.290745	0.0100294	BHLHE40
Polo-like kinase 1 (PLK1) pathway	1946-01-01	0.970932	0.979573	0.277793	0.00819456	GORASP1
Gastrin-CREB signaling pathway via PKC and MAPK	9/206	0.972044	0.979902	0.569481	0.0161474	GHSR;OXTR;PLCB3;MAP2K2;NPFF;GNG8;CCK;RASGRP1;HBEGF
Lipid digestion, mobilization, and transport	1948-01-01	0.975081	0.98217	0.265943	0.00671095	HSPG2
Metapathway biotransformation	7/174	0.976524	0.982829	0.522642	0.0124159	SULT1A1;CYP27B1;AKR7A2;CYP26B1;MGST1;CYP46A1;CYP7B1
Non-coding RNA metabolism	1950-01-01	0.978638	0.984163	0.255061	0.00550755	SNRPD1
Drug metabolism: other enzymes	1952-01-01	0.981688	0.98564	0.245032	0.00452861	UPP1
Mitochondrial protein import	1952-01-01	0.981688	0.98564	0.245032	0.00452861	COQ2
Steroid hormone biosynthesis	1956-01-01	0.986544	0.989719	0.227162	0.00307749	CYP7B1
Retinol metabolism	1965-01-01	0.993274	0.995669	0.195122	0.00131688	CYP26B1
Class A GPCRs (rhodopsin-like)	9/253	0.996566	0.998167	0.458607	0.00157742	OPRD1;GHSR;OXTR;GPR37;HRH3;APLNR;GPR83;GPR3;ADRA2C
Immunoregulatory interactions between a lymphoid and a non-lymphoid cell	2/119	0.998898	0.999669	0.212998	0.000234921	IFITM1;PVR
Signaling by GPCR	47/977	0.999669	0.999669	0.620815	0.00020544	OPRD1;OXTR;RASGRF2;ITSN1;ADCY4;ADM;CXCL1;ADCY1;RASGRP1;GRM1;RXFP3;CDC42;GRM3;AKAP13;CCL7;HRH3;AKT2;MCF2L;CCL4;CCL2;GNG8;S1PR3;GHSR;MAP2K2;NPFF;FZD7;PLEKHG5;PDE4D;FZD9;ARHGEF18;CCK;PPP2R5D;ADRA2C;VAV2;ADCYAP1;PLCB3;CXCL12;GAL;OBSCN;SST;CAMK4;GNAS;CRH;APLNR;ARHGEF7;CCL27;HBEGF

## Sheet: Male Amygdala
Male Amygdala
Significant genes above threshold
Commd8
Rhoq			ENRICHR Gene set analysis
Smg1
Hsp90b1
Bet1
LOC100910788
Chrm1
Amd1
Tmem100
Fubp1
Klhl7
LOC102554570
Mcl1
Lurap1
Mat2a
Sbds
Rock1
LOC108349010
Aass
Acer2
Ythdc1
Etnk1
Lpcat4
Srek1
Dio2
Kcnv1
Tmco4
Fam180b
Eci2
Zfp36
Xpo1
Mthfd1
Plat
Klhl2
Tmod3
Tra2a
Prpf38b
Fbxw11
Uaca
Fra10ac1
Amz2
Crem
Phyh
Ptk2
Ifrd1
LOC108351181
Cript
Pdia6
Ppp1r3g
C2cd4c
Enpep
Tmem266
Galnt1
Baz1b
Pdia3
Slc4a7
Ttc14
Elk1
Sprn
Htra1
Chrna4
Tardbp
Pla1a
Nox1
Camkk2
Ifitm5
Nostrin
Rims4
Zhx3
Pdrg1
Dbp
Angpt2
Hrk
Stip1
Rnf10
Mt2A
Egr3
Ptma
Calr
Arsj
Zfp532
Adcy10
RGD1310819
Papola
Tut1
Tmsbl1
LOC100911515
Maff
LOC102554193
Adcy4
RGD1309676
Adgrl4
LOC684998
Pnrc2
Etv5
LOC102554289
Zdhhc22
Mro
Chd2
Hnrnph1
Eng
Rasgef1b
LOC103693395
Ccnt2
LOC103690154
Hmox1
Snapc2
Pcsk2
Rpl37a
Filip1l
Hrct1
Gpr182
Spef1
Mas1
Slc5a11
Nfe2l2
Hspa5
Zscan26
Fzd7
Slc16a6
Ugt1a7c
Tspan31
LOC100362333
Dnaja4
F13a1
Cald1
Tbc1d1
Cables1
Arglu1
Hpcal4
Map1lc3b
Smg5
Ahsa2
Mageh1
Zfp207
Smad6
Marf1
Fkbp4
Hdac4
Tbx18
Mras
Usmg5
LOC103693415
Shf
Kif5b
Zmym6
Kirrel
Gjb6
Tmem204
Id2
Traip
Car7
Ubr2
Pnpla8
Sec61g
Wasf1
Phf5a
Cap2
Pnisr
Cyb5a
Dnajb13
Edrf1
Fam107b
Pla2g7
Cxcl12
Lig4
Fam107a
Pip4k2c
Adamts6
Sept11:
Polr2k
Rabggtb
Mfap3l
Mertk
Ccdc184
LOC102556416
Acbd5
Rfwd2
Nktr
Commd1
Plekhh2
Tnpo1
Bnip2
Rgs16
Macf1
Fan1
Asgr1
Slc43a3
Slc25a38
Sh3bp5
Ptgs2
Ppib
Il6r
Cd163
Ccl2
Txnip
Rab3d
LOC102553541
Prpf39
Rnf223
Sult1a1
Ric1
Zranb2
Rab22a
Itga11
Rnf181
Ensa
Serpinh1
Abcc5
Odc1
LOC294154
Plekhd1
Plscr2
Btg3
Cbs
Nf2
Slc1a4
Usp33
Ciart
Pctp
Msr1
Fmo1
Arhgap29
Rin2
Cacng3
Lpar3
Rragd
Stab1
Pde3a
Srsf11
Per1
Anapc16
Ankrd10
Dab2
Aspa
Nfil3
Pawr
RGD1308706
Aifm3
Chordc1
Nfkbiz
Mrc1
Rnd1
LOC102555659
Spsb1
Slc25a27
Kcnj13
LOC501110
Pnpla7
Ccnl2
LOC689955
Cyp1b1
Gjb2
Spta1
Lamtor5
Hspe1
Rpe
Tial1
Rarres2
LOC108353176
Grasp
LOC102554076
Ptgds
Cxcl14
Taf13
LOC103691392
Adm
Htr1a
LOC500881
Asl
Kdm6b
Crispld2
Fam69c
Stom
Prkce
Myo5c
Paqr8
Rbm33
Cmbl
Chd9
LOC102550851
Tsc22d3
LOC108352166
Ranbp3l
LOC102551333
Sipa1l2
Snx27
Kdr
Tmem82
Pkia
Celsr2
Uqcrh
Adamts10
Mob2
Pdpk1
Atp9b
Dcst1
Fkbp14
Alpk1
Sestd1
Cep83
Igbp1b
LOC690183
Nfe2l1
Vamp2
Rbp4
Coq9
Mfsd8
Ch25h
Clec10a
Lingo1
Tbx19
Ubqln1
Plk3
Lyve1
Fkbp5
B4galt1
LOC108349532
Sh3gl3
Hsd17b11
Rps28
Klhl33
Art3
Ctnna1
LOC102550957
Fn1
Sept2:
Sdcbp
Minos1
Slc25a33
Ifitm2
Fam188b
Srxn1
Sod3
Cklf
Ogt
Antxr2
Ptpn5
Vhl
Pnn
Fam8a1
LOC103693330
Gpr12
Myl12a
Plpp6
Egr2
Rbpms
Aldh1a2
Map3k6
LOC108351497
Adamts2
Srsf10
Slf2
Serp1
Agpat4
Tbx10
Mcm5
Ric3
Oas1b
LOC100366044
Zfp106
Hus1
Slc22a4
Chrne
Atp1b3
Cntn1
Limch1
Mpzl2
Zfp347
Tmem178b
Car6
Myo15a
LOC102550045
Tcn2
Phf8
Bicc1
LOC102554630
Pxk
Spag9
Mrpl33
Asgr2
Mafg
Stard8
Slc3a2
Smarca2
Dpysl2
Gid4
Tfpi
Epb41l4b
Ptafr
Rasd1
LOC103694063
Hsf1
Yap1
Coch
LOC103689983
Cdkn1a
LOC102551340
Sec22c
Acat1
Canx
Golim4
Ypel3
Ret
Sned1
Maf1
Mgst2
Cgrrf1
C1qb
Slc30a3
Mt3
Rpl10a
Pcmtd2
LOC102551963
Tor1aip2
Emid1
Sf3b1
Reep2
Dcdc2
Gabrd
LOC102557368
LOC108351615
Crlf1
LOC102550999
Bag3
Sc5d
Hsph1
LOC102551932
LOC108349039
Saraf
Itgal
Slc6a20
LOC100909405
Slc35b3
Rab30
Prdm6
Ypel4
Tead1
Cox6c
LOC108349962
Bcl2l15
Trim54
Slc13a4
LOC100912380
Snhg11
LOC108350747
Il33
RGD1309995
Mdn1
Cbr3
Fst
LOC102553657
Tia1
Kpna4
Emp1
Hnrnpa2b1
Mdk
Tinagl1
Heph
Ccdc33
Klhdc7a
Gprc5a
Tifa
Lox
Mt1
LOC102553173
Mlec
Sgpp1
Vip
Cryab
Cspp1
Prkab2
Tef
Egr1
Pspc1
Mtrr
Ilkap
Rtn4r
Cox7c
Lsp1
Syngr1
Errfi1
Cadm3
Ykt6
Rab26
Ppp2r1b
Psenen
Icoslg
Ndufc2
Kif28p
Mapt
Edar
Tgfbr3
Slc6a12
Seh1l
Coro1a
Itgav
Ktn1
Rab6b
Emx2
Plcg1
Ahsa1
Fam65c
Slc10a2
Gpx8
Fgfrl1
Hmgcs2
Lrrc71
Rpl24
Prpf4b
Srsf6
Qdpr
Smg7
Bap1
Mpp6
Hadh
Slc6a13
Wfikkn2
Insrr
LOC102547183
LOC108352150
Trpm7
Ddhd2
Glt8d2
Fus
Il20rb
Ttc37
LOC108348176
Mdm4
Rpl22l1
Smim4
Bbs4
Nwd1
Dnah2
Msantd2
Rps27l
Dcn
Ahcyl1
Cp
Foxc2
Gstm2
Aspg
Col6a3
Slc36a4
Spx
Prex2
Tincr
St3gal1
Grhpr
Anxa2
RGD1310081
Cntfr
Sfrp1
Bhlhb9
LOC102553246
Coq10b
Nectin4
Cacna1b
Tpcn1
Hsp90ab1
Ccdc175
Cubn
Gnb4
Slc25a34
Bcl6
Emd
Rnf14
Cerk
Il2ra
Nxf1
Lama4
Timm8a1
Snx11
Atp6v0b
Chic2
LOC100911847
Bmp6
Bag6
Atp6v0e1
LOC365985
Vwa1
Pitpnm3
Inmt
Cd302
Hes5
Rbp1
LOC102555048
Erf
Aldh1a3
Itgb5
Mtus1
Laptm4a
Helb
Rsad2
Mrpl41
Megf8
LOC102555849
Ddx5
Usp32
Fibin
Thbd
Yipf6
Arhgap21
RGD1562114
Kcnq2
Igf2
Esam
Hexa
Dbi
Nrn1
Tmed7
Mknk2
LOC100911625
Golga4
Qk
Pigp
Atf2
Pdgfd
LOC103693430
Cox7b
Card11
Pla2g16
LOC108352626
Lrrc32
Acvrl1
Map4k4
RGD1560523
Sesn1
Isca1
Rdm1
Ifitm1
Arl4d
Bhlhe40
LOC102550566
Trib1
Adam22
Lpar6
RGD1304728
Sik2
Vtn
Timp3
Tmed9
Cpz
Spry4
Mast3
Bmp7
LOC108351059
Ctss
Cdkl1
Cdk5r1
Gxylt2
Pkd2
Vegfa
Elovl2
Rbm26
Uggt2
Sult6b1
Evpl
Cemip
Pacsin1
Camk2b
S100a11
cds2
LOC108352132
Whsc1l1
Tex9
Ccdc71l
Arl6ip5
LOC108353073
Ccnl1
Zfp185
Abracl
Spag5
Cd180
LOC108349244
Agl
Sigirr
Mmp3
Tspan13
Syt8
Lfng
Slc20a2
Gpd1
Gpr81
Fam43a
Oplah
Tnfrsf1a
Dio3
Ahcyl2
Stat3
Timp4
Cpsf6
LOC102552141
Syt4
Slco1c1
Sf1
Rbm3
Ttc17
C1qc
Itgam
Tgfb3
Rab3gap2
Fzd9
Tjap1
Fdft1
Dbndd2
LOC108349234
LOC108349189
Tpt1
Timeless
RGD1309621
Taf15
Alox5ap
Txn1
Slc16a9
Gxylt1
Usp54
Ptges3
Cdc37l1
Hist1h1c
Pin4
Mrvi1
Ptpn4
Pgghg
Adgrl1
Ccdc62
Mut
Tm4sf1
Etnppl
Mrps24
Slc2a12
Tnnt2
Atp5i
Rps21
Nkain4
Slc22a6
Akap13
Tmem67
Csnk2a1
Echdc1
Hspa2
Tbr1
Cept1
LOC100361457
Prp2l1
Pja2
Ndrg1
Slc28a1
Psmb6
Slc7a6
Kcng4
Sidt2
Ptges
Acin1
Man1b1
Atp10d
Sgk1
Pfkl
Dnah11
Ms4a4a
Sepp1
Phc2
Lhfp
Tp53inp2
Ndufa3
Slc13a3
Il1r1
Rin3
LOC685158
LOC100912347
Nufip2
Prrt1
LOC103693729
Aplp2
Ngef
Lmcd1
Prpf3
Dpp7
Tmem104
Rbms2
Cldn2
Rttn
Ppp1r12b
S100a9
Svil
Asb1
Aox3
Telo2
Lbp
Zfyve16
Fjx1
Amt
Aloxe3
Klra1
LOC102553722
Ccl19
LOC103692066
Svep1
Mef2c
Mypn
Sdr9c7
Rgmb
Slco2a1
Nid1
Fmod
Flt1
Dcaf11
Siae
Nccrp1
Pkp2
Negr1
Adh1
Rpl23
Arid5a
Col4a1
Lipa
Trio
Akap5
LOC108351105
Ano6
Col4a5
Uqcr10
Olfml3
Rpl34
Scara5
Rpl26
Txlna
LOC100911177
Pcyt1a
Wnt5b
Zmynd8
Mcf2l
LOC102554337
S100a8
Ipo5
Spred1
Ccdc188
Pxmp2
Tmem251
Osr1
Thbs2
Islr
LOC102550657
Hectd2
Sptlc3
LOC108353403
Slc37a2
Tns3
Slc38a9
Gsta1
Nt5c2
Nsmaf
Pcolce
LOC688869
Clcc1
Ndrg2
Ccar1
Clip2
Cul4a
Rasl11b
Vimp
Nrsn1
Lamp2
Gda
LOC102554945
Cfh
Alpk3
Kmt2c
Cops9
Srsf1
Paip2b
Lrrk1
Gadd45a
LOC100910885
Gprasp2
Galnt15
LOC103691165
Nhsl2
Cfap70
Stag2
LOC108348412
Abhd17a
Nrap
Parvg
LOC102546572
Ccl4
Dmxl1
Kcnj4
LOC108351595
Aldoc
LOC102554677
Sorbs2
Proser2
Akr1c14
Aig1
LOC103692137
Aldh3a1
Prkcg
Sparc
Dynlrb2
Plekhg3
Anks4b
Ndufc1
Atp5l
RGD1564171
Oxct1
LOC102548308
Sptlc1
Cacul1
Mx1
Akr1cl
Srrm1
LOC102556178
Gja5
Wipf1
Pi4ka
Tmed8
LOC691658
Ccpg1
Rdh16
Sgpp2
Tenm4
Bri3
Rps5
Adipor2
Phf20l1
Gabarap
Smtn
LOC102555035
Tlr13
Lnp1
Slco5a1
Tmem258
Uba5
LOC102546589
LOC102555338
Lsm7
Igfbp7
Heca
Sdf2l1
Metrnl
C1qa
Gosr1
Crh
Rnpc3
Ndfip1
Ubn1
H1f0
Cldn9
Procr
Pus10
Ppm1l
Prss22
Trpm6
Coro1c
Txnl4a
Dynll2
RGD1561251
Ccdc122
Dst
Glul
LOC103692882
Mdm1
Anks6
Wnt6
Sox1
Arrdc3
Emx1
Mafk
Cd24
S100a6
Lum
Qsox1
Smad1
St3gal3
LOC108350453
Sox11
S100a4
Stk38l
LOC100911253
Lima1
NEWGENE_621351
Cd300le
Fkbp9
Ip6k1
Epb41
Rpl13a
Calm2
Mr1
Dusp6
Adamts1
Tbc1d14
Npc2
Tpm4
LOC100134871
Ralgapa1
Myh11
Rhbdd1
Mlxip
Eaf1
Inhba
Colec12
Astn1
LOC691280
Pdlim1
Lyzl4
Plxnc1
Tbp
Ctsl
Trim26
Mtx2
Ccdc146
Mfsd2a
Ctnnal1
Osmr
Tnfrsf26
LOC103691283
H2afz
Syt1
S100b
Lrp8
LOC102553493
Cped1
Igsf9
LOC100912557
Kcnj8
LOC679924
Cntrl
Ifitm3
Tmem208
Tmem56
Zc3h13
Mavs
Tgoln2
Paxbp1
Tmx3
Zic1
Timm8b
LOC102554670
Cldn11
Il4r
Luc7l3
LOC100912218
Ttr
Rnf224
Asap3
Enah
Samd8
LOC103690149
Ccl7
Pld3
Col3a1
Syne2
LOC103693094
Prdx6
Ankmy1
LOC108352465
Col18a1
Mill1
Twsg1
Ankrd13a
Bcl3
Swi5
Foxc1
LOC102552179
Ss18l2
Pacsin2
Carnmt1
Kank2
Mmaa
Scg2
Gfap
LOC102556047
Rpl10
Prkcz
Pdcd11
LOC102548220
Rassf8
Mrps16
Rbl2
Cyfip2
Mtmr10
Myo6
Slc8a2
Wdr7
Rbbp5
Msrb3
Cox7a2
Rnf151
F10
Gtf3c2
Ppfibp1
Ndrg3
Rps25
Specc1
Sv2b
Fgf1
Bnc2
Aamdc
Mrps21
Ccm2
Zfp697
Zdhhc5
Itga5
Fbln1
Fkbp7
Irs3
Daam1
Zbtb41
Shisa7
Ehd4
Gng12
Tgm2
LOC108348584
Angptl1
Tmem98
Tmem252
Cast
Mysm1
Txndc16
Ier3
Ttc4
Fasn
RT1-Db1
LOC680663
C1qtnf3
Gabpa
Cd164l2
Fam114a1
Stra6
Tmtc4
Dnaja1
LOC100910286

## Sheet: Male AMG Enrichr_BioPlanet
Term	Overlap	P-value	Adjusted P-value	Odds Ratio	Combined Score	Genes
TGF-beta regulation of extracellular matrix	68/565	3.31125e-09	3.67549e-06	2.36	46.0812	ITGAM;GOLIM4;GOLGA4;ADAMTS1;CTSL;DPYSL2;ARL6IP5;CYP1B1;TIMP3;ADAMTS6;IL1R1;ARID5A;PAWR;SEPP1;TM4SF1;ETV5;TNFRSF1A;RBL2;TGFBR3;ALDH1A3;SFRP1;LOX;NPC2;RBP1;MCM5;HECA;CRYAB;SCG2;CAMK2B;COLEC12;LAMA4;ODC1;CREM;MGST2;FBLN1;SLC1A4;PTGS2;TFPI;THBS2;SDCBP;CCL7;CBS;PDGFD;SC5D;BNIP2;STOM;CTNNAL1;S100A11;CYB5A;SVIL;EGR2;ANGPT2;LHFP;LUM;TAF13;FZD7;FN1;INHBA;SOD3;VEGFA;TSPAN13;ID2;ITGA11;ALOX5AP;CKLF;CRLF1;NF…
Beta-1 integrin cell surface interactions	17/66	1.0151e-07	5.6338e-05	5.85008	94.2045	COL18A1;LAMA4;FN1;F13A1;NID1;THBS2;VEGFA;VTN;COL3A1;MDK;COL4A1;ITGA11;COL4A5;COL6A3;ITGAV;ITGA5;TGM2
Interleukin-5 regulation of apoptosis	23/144	6.19565e-06	0.00229239	3.21017	38.4953	EGR1;EGR2;EGR3;TPM4;GADD45A;HEXA;PTAFR;PLAT;HSPA2;INHBA;PTGS2;DUSP6;NFIL3;ID2;IL2RA;TRA2A;CCL2;QSOX1;CCL19;CD24;SGK1;IER3;NFE2L2
Interleukin-4 regulation of apoptosis	34/267	8.49693e-06	0.0023579	2.47418	28.8881	SLC22A4;CDKN1A;FOXC1;ITGAM;CREM;F13A1;PTGS2;TFPI;MS4A4A;NFIL3;CTSL;GJA5;CYP1B1;TIMP3;CCL2;IL4R;RSAD2;DST;MMP3;MX1;FN1;PAWR;INHBA;DUSP6;CH25H;DAAM1;LOX;BCL6;CCPG1;ALDH1A2;ALOX5AP;MCM5;FJX1;FKBP5
Oncostatin M	37/311	1.64572e-05	0.00365349	2.29082	25.2328	CDKN1A;FLT1;RGS16;PLAT;PTGS2;ITGAL;EVPL;VTN;MT2A;CCL7;CBS;KIF5B;HMOX1;CCL2;ITGAV;TIMP4;IER3;TGM2;IL4R;ANGPT2;HSPA5;IL1R1;STAT3;MMP3;FN1;PCOLCE;OSMR;SEPP1;MT3;VEGFA;CH25H;H1F0;CXCL12;S100A9;CRLF1;S100A8;CDK5R1
TSH regulation of gene expression	17/97	2.89316e-05	0.0048896	3.57727	37.3846	EGR1;MEF2C;RGS16;ARHGAP29;EMP1;ADM;PTGS2;CXCL14;SMG5;CAMKK2;VEGFA;ADAMTS1;CYP1B1;TIMP3;CCL2;S100A4;CALM2
BDNF signaling pathway	32/261	3.32206e-05	0.0048896	2.36552	24.394	CDKN1A;FOXC1;IFITM2;ITGB5;ATP10D;ADM;PLAT;PTGS2;STIP1;ZFP36;PPP2R1B;SERPINH1;SH3BP5;S100A11;EGR1;PNISR;EGR2;TMED9;EGR3;HSPA5;GADD45A;IGF2;VEGFA;DNAJA1;CXCL12;HNRNPH1;ID2;MAFF;TXNIP;S100A4;CALR;VIP
FSH regulation of apoptosis	32/263	3.86341e-05	0.0048896	2.34479	23.8263	IFITM3;COL18A1;IFITM1;IFITM2;ITGB5;RGS16;CREM;ARL6IP5;TIMP3;PTGDS;FILIP1L;IER3;CAP2;MAP4K4;CSNK2A1;FST;IGF2;EMP1;PAWR;MT3;VEGFA;CH25H;ALDH1A3;DAB2;GPRC5A;NPC2;BCL3;S100A6;S100A4;SGK1;ANGPTL1;PLA1A
N-glycan trimming in the ER and calnexin/calreticulin cycle	2021-06-13	3.96454e-05	0.0048896	14.344	145.384	PDIA3;CANX;MLEC;CALR;MAN1B1;UGGT2
Prolactin regulation of apoptosis	18/118	0.000113309	0.0125773	3.02965	27.5256	EGR1;HSP90AB1;HSPA5;IGF2;UQCRH;DUSP6;ALDH1A3;SPRED1;BCL6;BCL3;MAFF;CRH;HMOX1;ZSCAN26;SLC16A9;TRIB1;LMCD1;IER3
Signaling events mediated by VEGFR1 and VEGFR2	13/70	0.000134035	0.0135254	3.83036	34.1569	FLT1;HSP90AB1;ROCK1;FBXW11;PDPK1;PTK2;CAMKK2;VEGFA;VTN;KDR;CTNNA1;ITGAV;PLCG1
Angiogenesis	2021-07-23	0.000201958	0.0186811	7.32443	62.3123	SMAD1;FLT1;KDR;TIMP3;PLCG1;PTK2;VEGFA
TGF-beta regulation of skeletal system development	14/85	0.000282358	0.024109	3.31211	27.0677	SMAD1;ROCK1;TGFB3;FST;INHBA;THBS2;SMAD6;BMP7;DCN;BMP6;RBL2;ZFYVE16;PPP2R1B;ID2
Syndecan 4 pathway	1932-08-01	0.000321124	0.0254605	5.58311	44.9088	SDCBP;CXCL12;MDK;FZD7;FN1;ITGA5;TFPI;PTK2
Interleukin-1 regulation of extracellular matrix	17/120	0.00042696	0.031595	2.77506	21.5312	KDM6B;ATF2;SMAD1;CFH;MMP3;INHBA;PTGS2;SOD3;DCN;DUSP6;MT2A;ZFP36;LOX;CCL7;CCL4;CCL2;PTGES
Influenza viral RNA transcription and replication	17/125	0.000688921	0.0477939	2.64588	19.263	SMG1;RPL10;RPL34;RPL23;RPS5;RPL13A;RPL10A;SMG7;SMG5;IPO5;RPS25;RPS28;RPL37A;RPL24;RPL26;RPS21;POLR2K
Integrins in angiogenesis	1974-12-01	0.000869345	0.0567631	3.24681	22.8828	VTN;COL3A1;ROCK1;COL4A1;KDR;FN1;PI4KA;COL4A5;COL6A3;ITGAV;PTK2;VEGFA
EGFR1 pathway	19/152	0.000985333	0.0568836	2.40241	16.6308	CDKN1A;IL4R;ITGB5;GADD45A;AMD1;EMP1;CORO1A;MT3;DUSP6;VEGFA;GJB2;BCL6;TXNIP;TIMP3;LUC7L3;MAPT;FKBP4;CRYAB;IER3
Endochondral ossification	1966-11-01	0.00111705	0.0568836	3.3533	22.7926	HDAC4;MEF2C;ADAMTS1;SERPINH1;IGF2;TIMP3;PLAT;BMP7;CALM2;BMP6;VEGFA
HIF-1 transcriptional activity in hypoxia	1966-11-01	0.00111705	0.0568836	3.3533	22.7926	PFKL;CXCL12;ID2;BHLHE40;HMOX1;ADM;NDRG1;CP;ENG;MCL1;VEGFA
Influenza infection	18/142	0.00112488	0.0568836	2.44014	16.5688	SEH1L;RPL10;RPL34;RPL23;RPS5;RPL13A;RPL10A;IPO5;RPS25;RPS28;XPO1;CANX;RPL37A;RPL24;RPL26;CALR;RPS21;POLR2K
Actions of nitric oxide in the heart	1947-09-01	0.00112742	0.0568836	3.96753	26.9309	CAMK2B;CHRM1;FLT1;PDPK1;KDR;PDE3A;PLCG1;CALM2;VEGFA
Ketone body metabolism	2021-03-05	0.00166321	0.0769233	25.042	160.244	OXCT1;HMGCS2;ACAT1
Neurophilin interactions with VEGF and VEGF receptor	2021-03-05	0.00166321	0.0769233	25.042	160.244	FLT1;KDR;VEGFA
Urokinase-type plasminogen activator (uPA) and uPAR-mediated signaling	1942-08-01	0.00217982	0.0892614	3.93893	24.1398	VTN;ITGAM;ITGB5;PDGFD;MMP3;FN1;ITGAV;ITGA5
VEGF, hypoxia, and angiogenesis	1942-08-01	0.00217982	0.0892614	3.93893	24.1398	CAMK2B;FLT1;PDPK1;KDR;PLCG1;VHL;PTK2;VEGFA
Phosphoinositides and their downstream targets	2021-06-25	0.00227718	0.0892614	5.28128	32.1356	PFKL;PDPK1;PRKCE;PLCG1;PRKCZ;GRASP
Cell surface interactions at the vascular wall	13/94	0.00242636	0.0892614	2.692	16.2095	ITGAM;ANGPT2;FN1;ATP1B3;SLC3A2;ITGAL;MERTK;THBD;SLC7A6;ITGAV;ESAM;ITGA5;PLCG1
Beta-3 integrin cell surface interactions	1943-08-01	0.00254737	0.0892614	3.82618	22.8526	VTN;COL4A1;LAMA4;KDR;FN1;COL4A5;ITGAV;VEGFA
Pertussis toxin-insensitive CCR5 signaling in macrophage	2021-05-18	0.00266538	0.0892614	6.42867	38.1054	CXCL12;CCL4;CCL2;PLCG1;CALM2
ECM-receptor interaction	1984-12-01	0.00266601	0.0892614	2.79438	16.5628	VTN;COL3A1;ITGB5;SV2B;COL4A1;LAMA4;ITGA11;FN1;COL6A3;ITGAV;ITGA5;THBS2
Phagosome	18/154	0.0028096	0.0892614	2.22341	13.0619	COLEC12;MSR1;ATP6V0B;ATP6V0E1;ITGAM;ITGB5;THBS2;CORO1A;CTSS;CTSL;SEC61G;LAMP2;MRC1;CANX;ITGAV;CALR;ITGA5;NOX1
T cell receptor regulation of apoptosis	51/603	0.00282004	0.0892614	1.56391	9.1817	IFITM3;CDKN1A;IFITM1;HSP90AB1;AHCYL1;LSP1;RPL10A;ITGAL;IER3;IL1R1;RPL23;TSC22D3;RPL13A;MR1;TRAIP;TNFRSF1A;CH25H;TMX3;PSPC1;S100A6;S100A4;PTMA;PTGES;ODC1;MGST2;SLC3A2;HSP90B1;CCL4;HSF1;BNIP2;STOM;SRSF10;POLR2K;MCL1;MAP4K4;PLK3;EGR1;MSR1;SMAD1;NDFIP1;EGR3;HSPA5;MX1;HSPA2;COX6C;HSPE1;S100B;MT3;PKIA;IL2RA;BCL3
Fibroblast growth factor 1	2021-06-26	0.00282032	0.0892614	5.01695	29.454	CDKN1A;ODC1;IGF2;PLAT;TNPO1;VEGFA
Integrin family cell surface interactions	2021-06-26	0.00282032	0.0892614	5.01695	29.454	ITGAM;ITGB5;ITGA11;ITGAV;ITGA5;ITGAL
Integrin cell surface interactions	1985-12-01	0.00294791	0.0892614	2.75595	16.058	VTN;ITGAM;ITGB5;PDPK1;COL4A1;ITGA11;FN1;COL4A5;ITGAV;ITGA5;ITGAL;PTK2
Myometrial relaxation and contraction pathways	18/155	0.00301494	0.0892614	2.20706	12.8102	PRKCG;CAMK2B;ATF2;PRKCE;RGS16;ADCY4;ADM;GNG12;PRKCZ;CALD1;PKIA;GPR182;MAFF;GNB4;CRH;PLCG1;CALM2;GABPA
Prion diseases	1935-07-01	0.00305579	0.0892614	4.18273	24.221	C1QB;C1QA;STIP1;EGR1;HSPA5;ELK1;C1QC
Small leucine-rich proteoglycan (SLRP) molecules	2021-03-06	0.00318627	0.0906862	16.6938	95.9711	LUM;FMOD;DCN
Eicosanoid biosynthesis	2021-05-19	0.00345046	0.0934855	5.96916	33.8407	PNPLA8;ALOX5AP;PTGS2;PTGDS;PTGES
Focal adhesion	24/233	0.00345307	0.0934855	1.93196	10.9513	PRKCG;FLT1;ITGAM;ITGB5;ROCK1;PDPK1;LAMA4;FN1;ITGAL;THBS2;ELK1;MYL12A;PTK2;VEGFA;VTN;COL3A1;PARVG;COL4A1;PDGFD;ITGA11;KDR;COL6A3;ITGAV;ITGA5
ALK in cardiac myocytes	1937-07-01	0.00423991	0.112055	3.90346	21.3255	TGFBR3;ATF2;SMAD1;MEF2C;TGFB3;SMAD6;BMP7
Acute myocardial infarction	2021-05-20	0.00438876	0.113291	5.57092	30.2429	F10;COL4A1;COL4A5;PLAT;TFPI
Calcium regulation in the cardiac cell	17/149	0.00464445	0.117167	2.16204	11.6147	PRKCG;CAMK2B;CHRM1;PRKCE;RGS16;CACNA1B;ADCY4;ATP1B3;GNG12;PRKCZ;GJB2;GJA5;GJB6;PKIA;GNB4;CALR;CALM2
Messenger RNA splicing: major pathway	1968-10-01	0.00475465	0.117281	2.88774	15.4455	PHF5A;HNRNPH1;FUS;SRSF1;HNRNPA2B1;PAPOLA;SRSF6;SRSF11;CCAR1;SRRM1
Oxidative stress-induced gene expression via Nrf2	2021-05-21	0.00549542	0.129786	5.22246	27.1769	MAFG;MAFF;HMOX1;MAFK;NFE2L2
S1P/S1P1 pathway	2021-05-21	0.00549542	0.129786	5.22246	27.1769	KDR;ITGAV;PLCG1;PTGS2;VEGFA
Inflammatory response pathway	2021-06-30	0.00599604	0.138658	4.1799	21.3871	VTN;COL3A1;IL4R;IL2RA;FN1;TNFRSF1A
Leukocyte transendothelial migration	14/117	0.00640657	0.145128	2.27922	11.511	PRKCG;ITGAM;ROCK1;CLDN2;ITGAL;MYL12A;PTK2;CLDN11;CXCL12;CLDN9;CTNNA1;ESAM;PLCG1;NOX1
Keratan sulfate/keratin metabolism	1931-06-01	0.00708568	0.157302	4.01249	19.8606	B4GALT1;LUM;HEXA;FMOD;ST3GAL1;ST3GAL3
Transport of glucose and other sugars, bile salts and organic acids, metal ions and amine compounds	1996-12-01	0.00794215	0.172859	2.39365	11.5747	SLC22A4;SLC13A3;SLC22A6;SLC13A4;HEPH;SLC30A3;SLC2A12;SLC6A13;SLC5A11;SLC6A12;SLC6A20;CP
Sphingolipid de novo biosynthesis	1932-06-01	0.00831155	0.176846	3.85796	18.4801	ACER2;SPTLC1;PPM1L;SPTLC3;SGPP2;SGPP1
Vitamin B12 metabolism	1952-08-01	0.00844401	0.176846	3.0421	14.5239	CUBN;MTRR;TCN2;CBS;CCL2;PLAT;MUT;SOD3
BMP receptor signaling	1942-07-01	0.00869459	0.178722	3.34494	15.8719	SMAD1;ZFYVE16;FST;RGMB;SMAD6;BMP7;BMP6
Signaling by PDGF	14/122	0.00919075	0.185486	2.17312	10.191	PRKCG;CDKN1A;PDPK1;PRKCE;STAT3;ADCY4;PLAT;THBS2;COL3A1;COL4A1;PDGFD;COL4A5;COL6A3;PLCG1
Collagen biosynthesis and modifying enzymes	1964-09-01	0.00966675	0.188247	2.73873	12.7051	COL18A1;ADAMTS2;COL3A1;COL4A1;SERPINH1;COL4A5;COL6A3;PCOLCE;PPIB
MAPK cascade role in angiogenesis	1964-09-01	0.00966675	0.188247	2.73873	12.7051	ATF2;PDPK1;KDR;PLCG1;VHL;FGF1;ELK1;TIMP4;VEGFA
Senescence and autophagy	1999-12-01	0.010076	0.192833	2.31074	10.6239	VTN;CDKN1A;MAP1LC3B;SPARC;LAMP2;FN1;PLAT;IGFBP7;INHBA;CXCL14;IL6R;GABARAP
Hemostasis pathway	39/468	0.0104347	0.196315	1.53216	6.99065	ITGAM;SPARC;F13A1;PLAT;SLC3A2;ITGAL;TFPI;PRKCZ;LRP8;SLC8A2;THBD;PPP2R1B;KIF5B;LAMP2;ITGAV;PLCG1;PRKCG;ANGPT2;F10;HSPA5;TGFB3;PDPK1;PRKCE;FN1;CABLES1;ATP1B3;MERTK;GNG12;PTK2;VEGFA;SLC7A6;MAFG;MAFF;PDE3A;GNB4;MRVI1;ESAM;MAFK;ITGA5
HIF-2-alpha transcription factor network	1934-06-01	0.0112069	0.207328	3.58201	16.0876	FLT1;BHLHE40;KDR;VHL;ELK1;VEGFA
Messenger RNA processing	20/203	0.0114655	0.207385	1.83465	8.19798	SEH1L;FUS;SRSF1;PRPF4B;CCAR1;SRRM1;NXF1;LSM7;PHF5A;HNRNPH1;PRPF3;HNRNPA2B1;PAPOLA;SREK1;TXNL4A;SRSF6;SF3B1;SRSF10;SRSF11;POLR2K
Capped intron-containing pre-mRNA processing	15/138	0.0115859	0.207385	2.04459	9.11472	SEH1L;FUS;SRSF1;CCAR1;SRRM1;NXF1;PHF5A;HNRNPH1;HNRNPA2B1;PAPOLA;TXNL4A;SRSF6;SF3B1;POLR2K;SRSF11
Ketone body biosynthesis and degradation	2021-03-09	0.0117705	0.207385	8.34558	37.0724	OXCT1;HMGCS2;ACAT1
Phospholipid metabolism	20/205	0.0126748	0.219829	1.81462	7.92653	PCYT1A;CERK;PPM1L;PNPLA8;HEXA;SGPP2;PLD3;SGPP1;AGPAT4;ACER2;PLA2G16;SPTLC1;SPTLC3;LPCAT4;ARSJ;ETNK1;GPD1;PI4KA;CEPT1;CDS2
Protein processing in the endoplasmic reticulum	17/166	0.013209	0.225568	1.91363	8.28001	PDIA3;HSP90AB1;HSPA5;HSPA2;PDIA6;HSP90B1;DNAJA1;HSPH1;SEC61G;CANX;UBQLN1;CALR;MAN1B1;UGGT2;CRYAB;VIMP;NFE2L2
Integrin beta-5 pathway	2021-04-17	0.0134727	0.226586	5.13838	22.1315	VTN;ITGB5;FN1;ITGAV
ALK1 pathway	2021-05-26	0.0140562	0.229446	3.97796	16.9648	ACVRL1;SMAD1;TGFB3;INHBA;ENG
Inhibition of activated T cell apoptosis by neuropeptides VIP and PACAP	2021-05-26	0.0140562	0.229446	3.97796	16.9648	EGR2;EGR3;PLCG1;VIP;CALM2
Cardiac muscle contraction	1980-10-01	0.0146706	0.236006	2.39117	10.0953	COX7B;TPM4;TNNT2;ATP1B3;COX7A2;UQCR10;COX6C;COX7C;CACNG3;UQCRH
Electron transport chain	12/105	0.0156498	0.248161	2.16097	8.98382	SLC25A27;COX7B;NDUFA3;NDUFC2;ATP5I;COX7A2;NDUFC1;UQCR10;COX6C;COX7C;UQCRH;ATP5L
Respiratory electron transport, ATP biosynthesis by chemiosmotic coupling, and heat production by uncoupling proteins	1981-10-01	0.015915	0.248812	2.35737	9.76067	COX7B;NDUFA3;NDUFC2;NDUFC1;ATP5I;UQCR10;COX6C;COX7C;UQCRH;ATP5L
Complement and coagulation cascades	1970-09-01	0.0169136	0.260751	2.46855	10.0708	C1QB;THBD;C1QA;CFH;F10;F13A1;PLAT;TFPI;C1QC
Axon guidance	28/325	0.0182518	0.271497	1.58435	6.34293	TRIO;HSP90AB1;ROCK1;RND1;SPTA1;SDCBP;STIP1;DPYSL2;MYH11;ITGAV;PLCG1;PLXNC1;CAP2;CSNK2A1;RGMB;PTK2;ENAH;COL3A1;CXCL12;COL4A1;KCNQ2;CNTN1;COL4A5;COL6A3;ITGA5;CD24;NGEF;CDK5R1
Rac1 cell motility signaling pathway	1971-09-01	0.0184276	0.271497	2.42861	9.69964	CYFIP2;ATF2;TRIO;STAT3;CTNNA1;PPP1R12B;WASF1;NOX1;CDK5R1
Tight junction	14/133	0.0186268	0.271497	1.97109	7.85115	PRKCG;CSNK2A1;EPB41;PRKCE;CLDN2;PRKCZ;MYL12A;TJAP1;CLDN11;MRAS;PPP2R1B;CLDN9;CTNNA1;MYH11
Cytoplasmic ribosomal proteins	12/108	0.0191875	0.271497	2.09311	8.2751	RPS25;RPS28;RPL10;RPL34;RPL23;RPS5;RPL37A;RPL24;RPL13A;RPL26;RPL10A;RPS21
RAGE pathway	1960-08-01	0.0193367	0.271497	2.57299	10.1524	ANGPT2;ID2;FN1;CCL2;ITGA5;BMP7;PTGES;VEGFA
Sphingolipid metabolism	1972-09-01	0.0200376	0.271497	2.38993	9.34499	ACER2;SPTLC1;CERK;PPM1L;SPTLC3;ARSJ;HEXA;SGPP2;SGPP1
Calcineurin in effects in keratinocyte differentiation	2021-04-19	0.0200565	0.271497	4.45279	17.4068	CAMK2B;CDKN1A;PLCG1;CALM2
GABA biosynthesis, release, reuptake and degradation	2021-04-19	0.0200565	0.271497	4.45279	17.4068	SYT1;SLC6A13;SLC6A12;VAMP2
Lissencephaly gene (LIS1) in neuronal migration and development	2021-04-19	0.0200565	0.271497	4.45279	17.4068	DNAH2;CSNK2A1;LRP8;CDK5R1
Signaling by FGFR1 fusion mutants	2021-04-19	0.0200565	0.271497	4.45279	17.4068	CPSF6;STAT3;CNTRL;PLCG1
Keratan sulfate degradation	2021-03-11	0.0212389	0.279647	6.25852	24.1073	LUM;HEXA;FMOD
Signaling by VEGF	2021-03-11	0.0212389	0.279647	6.25852	24.1073	FLT1;KDR;VEGFA
Angiotensin II-mediated activation of JNK pathway via Pyk2-dependent signaling	1939-06-01	0.0214144	0.279647	3.03848	11.679	CAMK2B;ATF2;MEF2C;PLCG1;ELK1;CALM2
Leptin influence on immune response	12/110	0.0218569	0.282107	2.05017	7.8383	VTN;ITGAM;IL2RA;PTAFR;CCL4;ALOX5AP;CCL2;CCL19;CTSS;ANGPTL1;ACAT1;VEGFA
Transmission across chemical synapses	18/190	0.0227166	0.289367	1.75467	6.64081	PRKCG;CAMK2B;KCNJ4;SYT1;CHRNA4;PDPK1;SLC6A13;CACNA1B;ADCY4;SLC6A12;AKAP5;GNG12;CHRNE;MYO6;GNB4;GLUL;CACNG3;VAMP2
Glycerophospholipid biosynthesis	1986-10-01	0.0233372	0.289367	2.20169	8.27332	PLA2G16;PCYT1A;PNPLA8;LPCAT4;ETNK1;GPD1;CEPT1;PLD3;AGPAT4;CDS2
RANKL regulation of apoptosis and immune response	1974-09-01	0.0235578	0.289367	2.31615	8.68163	EGR1;BAG3;FUBP1;TXNIP;CCL2;AKAP5;ITGAL;THBS2;GABPA
Wnt/calcium/cyclic GMP pathway	1974-09-01	0.0235578	0.289367	2.31615	8.68163	PRKCG;CAMK2B;WNT6;WNT5B;PRKCE;FZD7;FZD9;PLCG1;PRKCZ
PAC1 receptor pathway	1940-06-01	0.0240241	0.289367	2.94895	10.9958	PRKCG;ADCY10;PRKCE;ADCY4;PLCG1;PRKCZ
Translation	15/151	0.0244559	0.289367	1.84787	6.85723	RPL10;RPL34;RPL23;RPS5;RPL13A;RPS27L;RPL10A;RPS25;RPS28;SEC61G;RPL37A;RPL24;RPL22L1;RPL26;RPS21
Gap junction trafficking and regulation	2021-05-30	0.025287	0.289367	3.34078	12.2856	DAB2;GJB2;GJA5;GJB6;MYO6
Glutamate binding and activation of AMPA receptors and synaptic plasticity	2021-05-30	0.025287	0.289367	3.34078	12.2856	CAMK2B;PRKCG;MYO6;AKAP5;CACNG3
MicroRNAs in muscle cell differentiation	2021-05-30	0.025287	0.289367	3.34078	12.2856	PRKCG;MEF2C;PRKCE;ID2;PRKCZ
Nuclear events mediated by MAP kinases	2021-05-30	0.025287	0.289367	3.34078	12.2856	ATF2;MEF2C;PPP2R1B;ELK1;DUSP6
Signaling by FGFR1 mutants	2021-05-30	0.025287	0.289367	3.34078	12.2856	CPSF6;CNTRL;STAT3;PLCG1;FGF1
Dilated cardiomyopathy	11/100	0.0259604	0.293155	2.06852	7.55254	PRKAB2;TPM4;ITGB5;TGFB3;TNNT2;ITGA11;ADCY4;ITGAV;ITGA5;EMD;CACNG3
Activation of chaperones by ATF6 alpha	2021-03-12	0.0271473	0.293155	5.56283	20.0622	HSPA5;CALR;HSP90B1
Toll-like receptor endosomal trafficking and processing	2021-03-12	0.0271473	0.293155	5.56283	20.0622	CTSL;CTSS;HSP90B1
Spliceosome	13/127	0.027953	0.293155	1.90938	6.83027	DDX5;PRPF38B;SRSF1;HSPA2;LSM7;PHF5A;PRPF3;TRA2A;ACIN1;TXNL4A;SRSF6;SF3B1;SRSF10
PKC-catalyzed phosphorylation of inhibitory phosphoprotein of myosin phosphatase	2021-04-21	0.0283213	0.293155	3.92852	14.0018	CAMK2B;TRIO;ROCK1;PPP1R12B
Prion pathway	2021-04-21	0.0283213	0.293155	3.92852	14.0018	HSPA5;LAMA4;GFAP;NFE2L2
SLC-mediated transmembrane transport	22/251	0.0283438	0.293155	1.61166	5.74289	SLC22A4;SLC22A6;SLC13A3;SEH1L;SLC13A4;SLC20A2;SLC30A3;SLC2A12;SLC6A13;SLC5A11;SLC6A12;SLC1A4;SLC3A2;SLC6A20;CP;SLC8A2;SLCO1C1;SLC4A7;SLC7A6;HEPH;SLCO2A1;SLC28A1
Blockade of neurotransmitter release by botulinum toxin	2021-02-05	0.0285897	0.293155	11.1194	39.5261	CHRM1;VAMP2
Extrinsic pathway	2021-02-05	0.0285897	0.293155	11.1194	39.5261	F10;TFPI
Sodium-coupled sulphate, di- and tri-carboxylate transporters	2021-02-05	0.0285897	0.293155	11.1194	39.5261	SLC13A3;SLC13A4
Amino acid transport across the plasma membrane	2021-05-31	0.0287873	0.293155	3.21212	11.396	SLC7A6;SLC6A12;SLC1A4;SLC3A2;SLC6A20
One-carbon metabolism	2021-05-31	0.0287873	0.293155	3.21212	11.396	AHCYL2;MTRR;MTHFD1;TCN2;AMT
Mitochondrial pathway of apoptosis: caspases	1977-09-01	0.0296323	0.299017	2.21361	7.78947	ROCK1;ACIN1;COMMD1;HSPA2;HSPE1;PTMA;UACA;PTK2;LAMTOR5
Actin cytoskeleton regulation	20/226	0.0323847	0.323847	1.62781	5.58349	CYFIP2;CHRM1;ITGAM;ITGB5;ROCK1;INSRR;FN1;GNG12;FGF1;ITGAL;MYL12A;PTK2;ENAH;MRAS;PDGFD;ITGA11;ITGAV;PIP4K2C;ITGA5;WASF1
Smooth muscle contraction	2021-04-22	0.0331071	0.328115	3.71007	12.6439	ITGB5;TPM4;CALD1;MYH11
Gastrin pathway	1944-06-01	0.0365587	0.355967	2.63798	8.72863	VTN;S100A6;ITGAV;PTGS2;IER3;VEGFA
Heart development	1944-06-01	0.0365587	0.355967	2.63798	8.72863	FOXC2;SMAD1;FOXC1;MEF2C;BHLHE40;VEGFA
Extracellular matrix organization	1993-10-01	0.0375274	0.360438	2.01526	6.61545	COL18A1;ADAMTS2;COL3A1;COL4A1;MMP3;SERPINH1;COL4A5;COL6A3;PCOLCE;PPIB
ERBB1 downstream pathway	11/106	0.0376674	0.360438	1.93725	6.35218	CYFIP2;ATF2;EGR1;SMAD1;ZFP36;MEF2C;PDPK1;STAT3;ELK1;PRKCZ;DUSP6
Signaling events mediated by PRL	2021-04-23	0.0383354	0.360926	3.51461	11.4625	EGR1;CDKN1A;ROCK1;RABGGTB
Antigen processing and presentation	1981-09-01	0.039325	0.360926	2.09019	6.76364	PDIA3;PSMB6;HSP90AB1;HSPA5;CTSL;CANX;HSPA2;CALR;CTSS
L1CAM interactions	1994-10-01	0.0399541	0.360926	1.99116	6.41158	SPTA1;SDCBP;STIP1;CSNK2A1;DPYSL2;KCNQ2;CNTN1;ITGAV;ITGA5;CD24
Cysteine and methionine metabolism	1934-05-01	0.0410576	0.360926	2.87937	9.1932	AHCYL2;AHCYL1;MAT2A;CBS;AMD1
MAPK/TRK pathway	1934-05-01	0.0410576	0.360926	2.87937	9.1932	EGR1;MEF2C;EHD4;ELK1;CDK5R1
ER quality control compartment (ERQC)	2021-02-06	0.0412915	0.360926	8.33908	26.5775	MAN1B1;UGGT2
Low-density lipoprotein (LDL) pathway during atherogenesis	2021-02-06	0.0412915	0.360926	8.33908	26.5775	CCL2;ACAT1
Coagulation common pathway	2021-03-14	0.0412951	0.360926	4.55093	14.5039	THBD;F10;F13A1
Hyaluronan metabolism	2021-03-14	0.0412951	0.360926	4.55093	14.5039	ABCC5;HEXA;LYVE1
Interleukin-6 regulation of target genes	2021-03-14	0.0412951	0.360926	4.55093	14.5039	ABCC5;ITGA5;DCN
Platelet amyloid precursor protein pathway	2021-03-14	0.0412951	0.360926	4.55093	14.5039	COL4A1;COL4A5;PLAT
Disease	49/674	0.0439171	0.376946	1.31935	4.12356	PCSK2;CDKN1A;CCNT2;FKBP14;RPL34;FGF1;RPL10A;IPO5;SERP1;XPO1;KIF5B;CNTRL;PRKCG;ATP6V0B;ATP6V0E1;TBP;H2AFZ;PDPK1;PRKCE;RPL23;RPS5;RPL13A;LIG4;PDIA6;RPL37A;CANX;RPL24;RPL26;VAMP2;SEH1L;RPL10;ADCY4;PLA2G7;HSP90B1;PSMB6;TTR;CCL2;PLCG1;POLR2K;CPSF6;HSPA5;SYT1;TAF13;STAT3;IGF2;RPS25;RPS28;CALR;RPS21
Plexin D1 signaling	2021-04-24	0.0440081	0.376946	3.33871	10.4281	ITGA11;ITGAV;ITGA5;VEGFA
Syndecan 1 pathway	1946-06-01	0.0441468	0.376946	2.50581	7.81872	SDCBP;COL3A1;COL4A1;COL4A5;COL6A3;PPIB
Oxidative phosphorylation	13/136	0.0449535	0.379419	1.76882	5.48709	COX7B;ATP6V0B;ATP6V0E1;NDUFA3;NDUFC2;ATP5I;COX7A2;NDUFC1;UQCR10;COX6C;COX7C;UQCRH;ATP5L
Lipid and lipoprotein metabolism	37/489	0.0451201	0.379419	1.37539	4.26153	YAP1;PPM1L;CERK;CHD9;HEXA;PLD3;ACAT1;AGPAT4;SPTLC1;SPTLC3;OXCT1;ARSJ;SC5D;CEPT1;HMGCS2;HADH;TEAD1;FDFT1;CUBN;PRKAB2;PHYH;PCYT1A;PNPLA8;ELOVL2;SLC10A2;MUT;SGPP2;SGPP1;ACER2;CH25H;PLA2G16;LPCAT4;FASN;ETNK1;GPD1;PI4KA;CDS2
Interleukin-6 signaling pathway	1971-08-01	0.0469479	0.391527	2.1225	6.49212	CSNK2A1;STAT3;LBP;VIP;ELK1;IL6R;HSP90B1;MCL1
Glycosaminoglycan metabolism	11/110	0.0472654	0.391527	1.85859	5.67236	B4GALT1;LUM;ABCC5;HEXA;GXYLT1;GXYLT2;FMOD;ST3GAL1;LYVE1;DCN;ST3GAL3
Regulation of NFAT transcription factors	1947-06-01	0.0482829	0.396993	2.44456	7.40869	EGR1;EGR2;EGR3;IL2RA;SLC3A2;PTGS2
Calcium signaling by HBx of hepatitis B virus	2021-03-15	0.0495047	0.400277	4.17146	12.5381	CAMK2B;CSNK2A1;LAMTOR5
Glycosaminoglycan biosynthesis: keratan sulfate	2021-03-15	0.0495047	0.400277	4.17146	12.5381	B4GALT1;ST3GAL1;ST3GAL3
Alpha-9 beta-1 integrin pathway	2021-04-25	0.0501248	0.400277	3.17955	9.51716	FN1;F13A1;TGM2;VEGFA
TPO signaling pathway	2021-04-25	0.0501248	0.400277	3.17955	9.51716	CSNK2A1;STAT3;PLCG1;ELK1
Post-translational regulation of adherens junction stability and disassembly	1948-06-01	0.0526499	0.415339	2.38623	7.02529	RET;MMP3;CTNNA1;IGF2;CABLES1;RIN2
Cap-dependent translation initiation	1973-08-01	0.0538275	0.415339	2.05697	6.01041	RPL10;RPL34;RPL23;RPL37A;RPL13A;RPL24;RPL26;RPL10A
Myc repressed pathway	1973-08-01	0.0538275	0.415339	2.05697	6.01041	CDKN1A;SFRP1;TBP;GADD45A;ID2;HMGCS2;NDRG2;NDRG1
Developmental biology	32/420	0.0547241	0.415339	1.38423	4.02182	TRIO;HSP90AB1;ROCK1;CHD9;RND1;SPTA1;STIP1;SDCBP;DPYSL2;CTNNA1;BNIP2;ITGAV;MYH11;PLCG1;PLXNC1;CAP2;SPAG9;MEF2C;EGR2;CSNK2A1;RGMB;PTK2;ENAH;COL3A1;COL4A1;KCNQ2;CNTN1;COL4A5;COL6A3;ITGA5;CD24;CDK5R1
Highly sodium permeable acetylcholine nicotinic receptors	2021-02-07	0.0556714	0.415339	6.67091	19.2675	CHRNA4;CHRNE
Neurofascin interactions	2021-02-07	0.0556714	0.415339	6.67091	19.2675	SDCBP;CNTN1
Phosphatidylglycerol biosynthesis	2021-02-07	0.0556714	0.415339	6.67091	19.2675	PLD3;CDS2
Spermatogenesis regulation by CREM	2021-02-07	0.0556714	0.415339	6.67091	19.2675	XPO1;CREM
Interleukin-9 regulation of target genes	2021-04-26	0.0566827	0.415339	3.03487	8.71093	MRAS;CCL7;BCL3;CCL2
PGC-1a regulation	2021-04-26	0.0566827	0.415339	3.03487	8.71093	CAMK2B;MEF2C;CALM2;CAMKK2
Selenoamino acid metabolism	2021-04-26	0.0566827	0.415339	3.03487	8.71093	AHCYL2;AHCYL1;MAT2A;CBS
TGF-beta signaling in development	2021-04-26	0.0566827	0.415339	3.03487	8.71093	ACVRL1;SMAD1;TGFB3;SMAD6
Angiopoietin receptor Tie2-mediated signaling	1949-06-01	0.0572494	0.415339	2.33062	6.66635	CDKN1A;ANGPT2;FN1;ITGA5;ELK1;PTK2
Arf6 integrin-mediated signaling pathway	1949-06-01	0.0572494	0.415339	2.33062	6.66635	SPAG9;IL2RA;ITGA11;CTNNA1;ITGAV;ITGA5
Interleukin-2 signaling pathway	59/847	0.0583037	0.418519	1.26036	3.58207	IFITM3;BTG3;ITGAM;MAST3;LSP1;PKD2;ELK1;CTSS;TIAL1;RBM3;MT2A;ZFP36;KDR;IER3;PDIA3;IL4R;CSNK2A1;IL1R1;PRKCE;TSC22D3;DUSP6;ALDH3A1;MTHFD1;ERF;S100A4;RIN3;MAPT;SGK1;FAM8A1;SEC22C;HDAC4;MACF1;ENPEP;KMT2C;RGS16;ODC1;CREM;STIP1;NFIL3;MAT2A;CCL4;CTNNA1;S100A11;SPAG9;CYB5A;TIA1;STAT3;MX1;KLHL2;MT3;VEGFA;BCL6;PKIA;IL2RA;ID2;FUBP1;BHLHE40;GPR182;PTPN4
Inhibitor of DNA binding (ID) signaling pathway	2021-03-16	0.0584418	0.418519	3.85037	10.934	RBL2;ID2;ELK1
Circadian rhythm	1962-07-01	0.0603148	0.429163	2.12634	5.97113	ATF2;PER1;MEF2C;DBP;CHD9;FBXW11;BHLHE40
TGF-beta signaling pathway	16/185	0.0609236	0.430555	1.5848	4.43449	YAP1;ATF2;SMAD1;MEF2C;TGFB3;PDPK1;FST;STAT3;INHBA;SMAD6;PTK2;RBL2;TGFBR3;DAB2;ZFYVE16;ENG
Arrhythmogenic right ventricular cardiomyopathy (ARVC)	1975-08-01	0.0613201	0.430555	1.99536	5.57033	ITGB5;ITGA11;PKP2;CTNNA1;ITGAV;ITGA5;EMD;CACNG3
Triglyceride biosynthesis	1938-05-01	0.0616741	0.430555	2.52982	7.0478	LPCAT4;ELOVL2;FASN;GPD1;AGPAT4
CTCF pathway	2021-04-27	0.063677	0.439015	2.90276	7.99401	TGFBR3;SMAD1;TGFB3;SMAD6
VEGFR1 pathway	2021-04-27	0.063677	0.439015	2.90276	7.99401	FLT1;PDPK1;PLCG1;VEGFA
Fatty acid, triacylglycerol, and ketone body metabolism	15/173	0.0667964	0.452495	1.5887	4.2992	YAP1;PRKAB2;CHD9;ELOVL2;MUT;ACAT1;AGPAT4;OXCT1;LPCAT4;FASN;GPD1;HMGCS2;HADH;TEAD1;FDFT1
Iron uptake and transport	1939-05-01	0.0675946	0.452495	2.45528	6.61509	ATP6V0B;ATP6V0E1;HEPH;HMOX1;CP
Vitamin A and carotenoid metabolism	1939-05-01	0.0675946	0.452495	2.45528	6.61509	SULT1A1;ALDH1A3;RBP4;ALDH1A2;RBP1
Apoptotic cleavage of cellular proteins	2021-03-17	0.068078	0.452495	3.57516	9.60681	ROCK1;ACIN1;PTK2
Complement activation, classical pathway	2021-03-17	0.068078	0.452495	3.57516	9.60681	C1QB;C1QA;C1QC
Phenylalanine metabolism	2021-03-17	0.068078	0.452495	3.57516	9.60681	ALDH1A3;ALDH3A1;PRDX6
Cross-presentation of particulate exogenous antigens (phagosomes)	2021-02-08	0.0714989	0.469608	5.5588	14.6645	ITGB5;ITGAV
Thyroxine biosynthesis	2021-02-08	0.0714989	0.469608	5.5588	14.6645	DIO2;DIO3
Apoptotic execution phase	1952-06-01	0.0724484	0.473046	2.17827	5.7177	H1F0;ROCK1;ACIN1;MAPT;PTK2;HIST1H1C
Transmembrane transport of small molecules	32/432	0.0736987	0.47639	1.34183	3.4992	SLC22A4;SLC22A6;SEH1L;SLC20A2;ATP10D;ADCY4;SLC5A11;SLC1A4;SLC3A2;SLC6A20;SLC8A2;HEPH;HMOX1;ATP9B;SLC13A3;ATP6V0B;SLC13A4;ATP6V0E1;SLC30A3;ABCC5;SLC2A12;SLC6A13;SLC6A12;ATP1B3;GNG12;CP;SLCO1C1;SLC4A7;SLC7A6;SLCO2A1;GNB4;SLC28A1
Nuclear signaling by ErbB4	1940-05-01	0.073819	0.47639	2.38501	6.21566	YAP1;PSENEN;CXCL12;S100B;GFAP
Cytokine-cytokine receptor interaction	21/265	0.0760474	0.487934	1.44137	3.71353	CNTFR;IL4R;FLT1;IL1R1;TGFB3;IL20RB;INHBA;OSMR;CXCL14;BMP7;VEGFA;TNFRSF1A;EDAR;CXCL12;CCL7;IL2RA;CCL4;KDR;CCL2;CCL19;IL6R
Antigen processing: cross presentation	1979-08-01	0.0781753	0.489701	1.88254	4.79822	PDIA3;PSMB6;ITGB5;SEC61G;MRC1;ITGAV;CALR;CTSS
Pre-NOTCH processing in Golgi	2021-03-18	0.0783815	0.489701	3.33664	8.49564	LFNG;B4GALT1;ST3GAL3
Sodium/chloride-dependent neurotransmitter transporters	2021-03-18	0.0783815	0.489701	3.33664	8.49564	SLC6A13;SLC6A12;SLC6A20
CDO in myogenesis	2021-04-29	0.0789455	0.489701	2.67026	6.77978	SPAG9;MEF2C;CTNNA1;BNIP2
Integrin beta-2 pathway	2021-04-29	0.0789455	0.489701	2.67026	6.77978	ITGAM;F10;PLAT;ITGAL
Semaphorin interactions	1966-07-01	0.0789698	0.489701	1.98176	5.03106	HSP90AB1;ROCK1;DPYSL2;MYH11;PLXNC1;RND1;CDK5R1
Bioactive peptide-induced signaling pathway	1941-05-01	0.0803441	0.495455	2.31863	5.84628	CAMK2B;STAT3;PLCG1;MAPT;CALM2
Neuronal system	22/283	0.0828896	0.508329	1.41163	3.51531	PRKCG;CAMK2B;KCNJ4;KCNG4;SYT1;KCNJ8;CHRNA4;PDPK1;SLC6A13;ADCY4;CACNA1B;SLC6A12;AKAP5;GNG12;KCNV1;CHRNE;KCNQ2;MYO6;GNB4;GLUL;CACNG3;VAMP2
G alpha 13 pathway	1967-07-01	0.0841026	0.51081	1.94862	4.82424	PRKCG;ROCK1;PDPK1;PRKCE;PRKCZ;PLD3;PTK2
Messenger RNA splicing: minor pathway	1942-05-01	0.087166	0.51081	2.25585	5.50413	SRSF1;TXNL4A;SRSF6;SF3B1;POLR2K
Butanoate metabolism	2021-04-30	0.0872006	0.51081	2.56742	6.26333	OXCT1;HMGCS2;HADH;ACAT1
PDGFA signaling pathway	2021-04-30	0.0872006	0.51081	2.56742	6.26333	CSNK2A1;STAT3;PLCG1;ELK1
Diabetes pathways	12/137	0.0885184	0.51081	1.60502	3.89145	PCSK2;SERP1;HSPA5;FKBP14;KIF5B;IGF2;CCL2;CALR;PDIA6;PLA2G7;VAMP2;HSP90B1
Calcium/calmodulin-dependent protein kinase activation	2021-02-09	0.0885642	0.51081	4.76443	11.5491	CALM2;CAMKK2
Inhibition of matrix metalloproteinases	2021-02-09	0.0885642	0.51081	4.76443	11.5491	TIMP3;TIMP4
West Nile virus infection	2021-02-09	0.0885642	0.51081	4.76443	11.5491	TIAL1;TIA1
Gap junction assembly	2021-03-19	0.0893175	0.51081	3.12793	7.5557	GJB2;GJA5;GJB6
Tamoxifen metabolism	2021-03-19	0.0893175	0.51081	3.12793	7.5557	SULT1A1;FMO1;CYP1B1
Tob role in T-cell activation	2021-03-19	0.0893175	0.51081	3.12793	7.5557	TGFBR3;TGFB3;IL2RA
Calcineurin-dependent NFAT signaling role in lymphocytes	1955-06-01	0.0897369	0.51081	2.04458	4.92923	PRKCG;XPO1;CSNK2A1;PRKCE;AKAP5;PRKCZ
TAp63 pathway	1955-06-01	0.0897369	0.51081	2.04458	4.92923	CDKN1A;EGR2;DST;GADD45A;CABLES1;EVPL
Transport of mature transcript to cytoplasm	1955-06-01	0.0897369	0.51081	2.04458	4.92923	NXF1;SEH1L;SRSF1;SRSF6;SRSF11;SRRM1
Cleavage of growing transcript in the termination region	1943-05-01	0.0942798	0.533932	2.19637	5.18669	SRSF1;PAPOLA;SRSF6;SRSF11;SRRM1
Prostaglandin biosynthesis and regulation	1931-04-01	0.0958544	0.538388	2.4722	5.79712	ANXA2;S100A6;PTGS2;PTGDS
p53 signaling pathway	12/139	0.0960368	0.538388	1.57958	3.70099	PLK3;COL18A1;DDX5;CDKN1A;BCL6;GADD45A;RFWD2;SESN1;RPS27L;NDRG1;MCL1;MAP4K4
Response to elevated platelet cytosolic calcium	1983-08-01	0.0975354	0.544042	1.78176	4.14712	PRKCG;SPARC;HSPA5;TGFB3;LAMP2;FN1;F13A1;VEGFA
Alzheimer's disease	14/169	0.0992193	0.550667	1.51038	3.48962	PSENEN;COX7B;NDUFA3;NDUFC2;COX7A2;NDUFC1;UQCR10;COX6C;COX7C;UQCRH;TNFRSF1A;MAPT;CALM2;CDK5R1
Cell differentiation pathway	2021-03-20	0.100849	0.551439	2.94378	6.75342	MEF2C;ID2;STAT3
Hypertrophy pathway	2021-03-20	0.100849	0.551439	2.94378	6.75342	IL1R1;IFRD1;VEGFA
Nerve growth factor (NGF) pathway	2021-03-20	0.100849	0.551439	2.94378	6.75342	CSNK2A1;PLCG1;ELK1
Valine, leucine and isoleucine degradation	1944-05-01	0.10168	0.553259	2.13993	4.89173	OXCT1;HMGCS2;HADH;MUT;ACAT1
Differentiation pathway in PC12 cells	1984-08-01	0.102763	0.556427	1.75822	4.00053	EGR1;ADCY10;EGR2;EGR3;ANXA2;ADCY4;PLCG1;ELK1
Fibrin clot formation (clotting cascade)	1932-04-01	0.104894	0.558542	2.38378	5.37496	THBD;F10;F13A1;TFPI
Mitochondrial pathway of apoptosis: multidomain Bcl-2 family	1971-07-01	0.106484	0.558542	1.82645	4.09081	PRKCG;DNAJA1;PRKCE;HSPA2;CRYAB;PRKCZ;BCL2L15
Deregulation of CDK5 in Alzheimer's disease	2021-02-10	0.106677	0.558542	4.16866	9.32926	MAPT;CDK5R1
Gap junction degradation	2021-02-10	0.106677	0.558542	4.16866	9.32926	DAB2;MYO6
Phospholipase C signaling pathway	2021-02-10	0.106677	0.558542	4.16866	9.32926	PDPK1;PLCG1
Purine catabolism	2021-02-10	0.106677	0.558542	4.16866	9.32926	GDA;NT5C2
Signal-dependent regulation of myogenesis by corepressor MITR	2021-02-10	0.106677	0.558542	4.16866	9.32926	CAMK2B;MEF2C
G alpha (z) signaling events	1945-05-01	0.10936	0.567241	2.08633	4.61727	PRKCG;PRKCE;ADCY4;GNB4;GNG12
Signaling by FGFR mutants	1945-05-01	0.10936	0.567241	2.08633	4.61727	CPSF6;CNTRL;STAT3;PLCG1;FGF1
Integrin-mediated cell adhesion	9/100	0.113371	0.585309	1.65211	3.59679	ITGAM;ITGB5;ROCK1;PDPK1;ITGA11;ITGAV;ITGA5;ITGAL;PTK2
Syndecan 2 pathway	1933-04-01	0.114304	0.587397	2.30146	4.99161	SDCBP;EPB41;FN1;ITGA5
RNA polymerase II transcription	9/101	0.118594	0.596092	1.63406	3.4839	CCNT2;TBP;TAF13;SRSF1;PAPOLA;SRSF6;POLR2K;SRSF11;SRRM1
CXCR4 signaling pathway	10/116	0.121899	0.596092	1.57605	3.3169	CXCL12;PDPK1;ITGA11;STAT3;UBQLN1;ITGAV;PLCG1;ITGA5;PRKCZ;PTK2
Selenium pathway	1960-06-01	0.123036	0.596092	1.85478	3.88627	CBS;ALOX5AP;CCL2;PLAT;PTGS2;SOD3
EPO receptor signaling	1934-04-01	0.12407	0.596092	2.22462	4.64258	CSNK2A1;STAT3;PLCG1;ELK1
N-cadherin signaling events	1934-04-01	0.12407	0.596092	2.22462	4.64258	ROCK1;KIF5B;CTNNA1;PLCG1
Signaling by NGF	17/221	0.124208	0.596092	1.39359	2.90676	PRKCG;PSENEN;LINGO1;MEF2C;CDKN1A;TRIO;PDPK1;PRKCE;STAT3;ADCY4;ELK1;DUSP6;AKAP13;PPP2R1B;MCF2L;PLCG1;NGEF
Androgen receptor signaling, proteolysis, and transcription regulation	1988-08-01	0.125191	0.596092	1.66996	3.47002	CDKN1A;ROCK1;RNF14;STAT3;CALR;FKBP4;ETV5;PTK2
CCR3 signaling in eosinophils	2021-03-22	0.125541	0.596092	2.63363	5.46509	PPP1R12B;PTK2;NOX1
ALK2 pathway	2021-02-11	0.125663	0.596092	3.70528	7.68531	SMAD1;BMP7
Acetylcholine neurotransmitter release cycle	2021-02-11	0.125663	0.596092	3.70528	7.68531	SYT1;VAMP2
Bone mineralization regulation	2021-02-11	0.125663	0.596092	3.70528	7.68531	COL4A1;COL4A5
Cardiac protection against reactive oxygen species	2021-02-11	0.125663	0.596092	3.70528	7.68531	PRKCE;SOD3
Monocyte and its surface molecules	2021-02-11	0.125663	0.596092	3.70528	7.68531	ITGAM;ITGAL
Norepinephrine neurotransmitter release cycle	2021-02-11	0.125663	0.596092	3.70528	7.68531	SYT1;VAMP2
Stress fiber formation mediated by Rho-selective guanine exchange factor AKAP13	2021-02-11	0.125663	0.596092	3.70528	7.68531	AKAP13;LPAR3
TGF-beta signaling in gastrointestinal stem cells	2021-02-11	0.125663	0.596092	3.70528	7.68531	ACVRL1;SMAD1
Transport of organic anions	2021-02-11	0.125663	0.596092	3.70528	7.68531	SLCO1C1;SLCO2A1
Vitamin C in the brain	2021-02-11	0.125663	0.596092	3.70528	7.68531	COL4A1;COL4A5
Tricarboxylic acid (TCA) cycle and respiratory electron transport	10/117	0.126954	0.599654	1.56124	3.22229	COX7B;NDUFA3;NDUFC2;ATP5I;NDUFC1;UQCR10;COX6C;COX7C;UQCRH;ATP5L
Cell adhesion molecules (CAMs)	11/133	0.133708	0.628881	1.50635	3.03092	CLDN11;CADM3;ITGAM;NEGR1;CLDN9;CNTN1;ESAM;ITGAV;CLDN2;ITGAL;ICOSLG
Eicosanoid metabolism	2021-03-23	0.138622	0.631043	2.50181	4.94359	ALOX5AP;PTGS2;PTGES
Signaling by bone morphogenetic protein (BMP)	2021-03-23	0.138622	0.631043	2.50181	4.94359	SMAD1;ZFYVE16;SMAD6
Amoebiasis	9/105	0.140759	0.631043	1.56564	3.06976	PRKCG;COL3A1;ITGAM;IL1R1;COL4A1;TGFB3;LAMA4;FN1;PTK2
Amino acid and oligopeptide SLC transporters	1949-05-01	0.142727	0.631043	1.89626	3.69167	SLC7A6;SLC6A12;SLC1A4;SLC3A2;SLC6A20
Ceramide signaling pathway	1949-05-01	0.142727	0.631043	1.89626	3.69167	PAWR;PRKCZ;TNFRSF1A;NSMAF;MAP4K4
FoxO family signaling	1949-05-01	0.142727	0.631043	1.89626	3.69167	RBL2;XPO1;BCL6;GADD45A;SGK1
Muscle contraction	1949-05-01	0.142727	0.631043	1.89626	3.69167	ITGB5;TPM4;CALD1;TNNT2;MYH11
Neurotransmitter release cycle	1936-04-01	0.144604	0.631043	2.08536	4.03258	SYT1;SLC6A13;SLC6A12;VAMP2
SNARE interactions in vesicular transport	1936-04-01	0.144604	0.631043	2.08536	4.03258	GOSR1;YKT6;VAMP2;BET1
Alanine and aspartate metabolism	2021-02-12	0.145366	0.631043	3.33457	6.43073	ASL;ASPA
BMP signaling and regulation	2021-02-12	0.145366	0.631043	3.33457	6.43073	SMAD1;SMAD6
Bile salt and organic anion SLC transporters	2021-02-12	0.145366	0.631043	3.33457	6.43073	SLC13A3;SLC13A4
Dopamine neurotransmitter release cycle	2021-02-12	0.145366	0.631043	3.33457	6.43073	SYT1;VAMP2
ERK inactivation	2021-02-12	0.145366	0.631043	3.33457	6.43073	PPP2R1B;DUSP6
Gamma-aminobutyric acid receptor life cycle	2021-02-12	0.145366	0.631043	3.33457	6.43073	UBQLN1;GABARAP
Phosphatidylethanolamine biosynthesis	2021-02-12	0.145366	0.631043	3.33457	6.43073	ETNK1;CEPT1
Platelet endothelial cell adhesion molecule 1 (PECAM1) interactions	2021-02-12	0.145366	0.631043	3.33457	6.43073	ITGAV;PLCG1
SRF and microRNAs in smooth muscle differentiation and proliferation	2021-02-12	0.145366	0.631043	3.33457	6.43073	MEF2C;ELK1
G alpha (12/13) signaling events	1977-07-01	0.145375	0.631043	1.66936	3.21926	AKAP13;TRIO;ROCK1;MCF2L;GNB4;GNG12;NGEF
Folate metabolism	1963-06-01	0.145538	0.631043	1.75688	3.38606	MTRR;MTHFD1;CBS;CCL2;PLAT;SOD3
NGF signaling via TRKA from the plasma membrane	11/136	0.148961	0.643374	1.46996	2.79891	PRKCG;MEF2C;CDKN1A;PPP2R1B;PDPK1;PRKCE;STAT3;ADCY4;PLCG1;ELK1;DUSP6
NF-kappaB signaling pathway	2021-03-24	0.152139	0.65455	2.38255	4.48626	IL1R1;TNFRSF1A;MAP4K4
Angiotensin II-stimulated signaling through G-proteins and beta-arrestin	1964-06-01	0.153428	0.654806	1.72649	3.23636	PRKCG;EGR1;PRKCE;PLCG1;ELK1;PRKCZ
FRA pathway	1937-04-01	0.155337	0.654806	2.02206	3.7654	THBD;CCL2;HMOX1;DCN
Glycerophospholipid metabolism	1979-07-01	0.159659	0.654806	1.62282	2.97741	PCYT1A;LPCAT4;ETNK1;GPD1;CEPT1;AGPAT4;CDS2
Signaling events mediated by hepatocyte growth factor receptor (c-Met)	1979-07-01	0.159659	0.654806	1.62282	2.97741	EGR1;PDPK1;CTNNA1;PLCG1;RIN2;PRKCZ;PTK2
Unfolded protein response	1979-07-01	0.159659	0.654806	1.62282	2.97741	SERP1;HSPA5;FKBP14;CCL2;CALR;PDIA6;HSP90B1
Glutathione metabolism	1951-05-01	0.160877	0.654806	1.81362	3.31369	GSTM2;ODC1;GSTA1;MGST2;OPLAH
LPA receptor mediated events	1965-06-01	0.161503	0.654806	1.69714	3.09428	PRKCE;ADCY4;LPAR3;MAPT;PLCG1;PTK2
Wnt signaling pathway	17/231	0.163198	0.654806	1.32776	2.40695	PRKCG;CAMK2B;TBP;CSNK2A1;WNT5B;ROCK1;FBXW11;PRKCE;FZD7;FZD9;SOX11;INHBA;PRKCZ;WNT6;SFRP1;PPP2R1B;DAAM1
p75 neurotrophin receptor-mediated signaling	10/124	0.165394	0.654806	1.46483	2.63585	RTN4R;PSENEN;AKAP13;MAGEH1;LINGO1;TRIO;MCF2L;MMP3;PRKCZ;NGEF
Activation of DNA fragmentation factor	2021-02-13	0.165644	0.654806	3.03127	5.44996	H1F0;HIST1H1C
Angiotensin-converting enzyme 2 regulation of heart function	2021-02-13	0.165644	0.654806	3.03127	5.44996	COL4A1;COL4A5
Chemiosmotic coupling formation of ATP	2021-02-13	0.165644	0.654806	3.03127	5.44996	ATP5I;ATP5L
Chondroitin sulfate/dermatan sulfate degradation	2021-02-13	0.165644	0.654806	3.03127	5.44996	HEXA;DCN
Keap1-Nrf2 pathway	2021-02-13	0.165644	0.654806	3.03127	5.44996	HMOX1;NFE2L2
MAP kinase downregulation by phosphorylation of MEK1 by Cdk5/p35	2021-02-13	0.165644	0.654806	3.03127	5.44996	EGR1;CDK5R1
Organic cation/anion/zwitterion transport	2021-02-13	0.165644	0.654806	3.03127	5.44996	SLC22A4;SLC22A6
Basigin interactions	2021-03-25	0.16605	0.654806	2.27414	4.08314	SLC7A6;SLC3A2;ATP1B3
Fatty acid biosynthesis	2021-03-25	0.16605	0.654806	2.27414	4.08314	FASN;ECHDC1;HADH
Glutathione conjugation	2021-03-25	0.16605	0.654806	2.27414	4.08314	GSTA1;MGST2;OPLAH
Metal ion solute carrier family (SLC) transporters	2021-03-25	0.16605	0.654806	2.27414	4.08314	HEPH;SLC30A3;CP
BMAL1-CLOCK/NPAS2 activates circadian expression	1938-04-01	0.166356	0.654806	1.96249	3.51996	PER1;DBP;CHD9;BHLHE40
EGFR interaction with phospholipase C-gamma	1938-04-01	0.166356	0.654806	1.96249	3.51996	PRKCG;PRKCE;ADCY4;PLCG1
Signaling events mediated by HDAC class II	1938-04-01	0.166356	0.654806	1.96249	3.51996	HDAC4;MEF2C;XPO1;BCL6
p38 alpha/beta MAPK downstream pathway	1938-04-01	0.166356	0.654806	1.96249	3.51996	ATF2;MEF2C;CSNK2A1;PTGS2
Class B GPCRs (secretin family receptors)	1995-08-01	0.169953	0.661922	1.53502	2.72041	WNT6;FZD7;CRH;FZD9;GNB4;ADM;GNG12;VIP
G-protein signaling pathways	1995-08-01	0.169953	0.661922	1.53502	2.72041	PRKCG;AKAP13;PRKCE;ADCY4;AKAP5;GNG12;PRKCZ;CALM2
Transport of inorganic cations/anions and amino acids/oligopeptides	1995-08-01	0.169953	0.661922	1.53502	2.72041	SLC4A7;SLC7A6;SLC20A2;SLC6A12;SLC1A4;SLC3A2;SLC6A20;SLC8A2
Protein metabolism	30/442	0.175379	0.672059	1.21832	2.12086	B4GALT1;RPL10;GALNT15;RPL34;PIGP;RPL10A;ARSJ;SEC61G;MLEC;UGGT2;ST3GAL1;ST3GAL3;PDIA3;TIMM8B;F10;MTX2;RPL23;RPS5;GALNT1;RPL13A;RPS25;RPS28;RPL37A;CANX;RPL24;RPL26;FKBP9;CALR;MAN1B1;RPS21
E-cadherin nascent AJ-like junctions pathway	1939-04-01	0.177643	0.672059	1.90631	3.29407	CYFIP2;ENAH;CSNK2A1;CTNNA1
MAPK signaling pathway	22/314	0.178681	0.672059	1.25966	2.16933	PRKCG;ATF2;MEF2C;HSPA5;IL1R1;GADD45A;TGFB3;CACNA1B;HSPA2;GNG12;FGF1;ELK1;PRKCZ;DUSP6;TNFRSF1A;MRAS;MKNK2;MAPT;MAP3K6;CACNG3;PTPN5;MAP4K4
JNK/MAPK pathway	1953-05-01	0.179899	0.672059	1.73787	2.98106	ATF2;MEF2C;IL1R1;GADD45A;DUSP6
Acyl chain remodelling of phosphatidylcholine	2021-03-26	0.180315	0.672059	2.17514	3.72613	PLA2G16;PNPLA8;LPCAT4
CARM1 and regulation of the estrogen receptor	2021-03-26	0.180315	0.672059	2.17514	3.72613	HDAC4;MEF2C;TBP
ERBB2 role in signal transduction and oncology	2021-03-26	0.180315	0.672059	2.17514	3.72613	PDPK1;STAT3;IL6R
Physiological and pathological hypertrophy of the heart	2021-03-26	0.180315	0.672059	2.17514	3.72613	PRKCE;STAT3;CALM2
Selective expression of chemokine receptors during T-cell polarization	2021-03-26	0.180315	0.672059	2.17514	3.72613	IL4R;TGFB3;CCL4
Steroid biosynthesis	2021-03-26	0.180315	0.672059	2.17514	3.72613	SC5D;LIPA;FDFT1
Tetrasaccharide linker sequence formation in glycosaminoglycan biosynthesis	2021-03-26	0.180315	0.672059	2.17514	3.72613	GXYLT1;GXYLT2;DCN
YAP1- and WWTR1 (TAZ)-stimulated gene expression	2021-03-26	0.180315	0.672059	2.17514	3.72613	YAP1;CHD9;TEAD1
Carbohydrate metabolism	17/235	0.180427	0.672059	1.30312	2.2315	SEH1L;B4GALT1;LUM;AGL;ABCC5;RPE;HEXA;GXYLT1;GXYLT2;LYVE1;DCN;PFKL;PPP2R1B;ALDOC;FMOD;ST3GAL1;ST3GAL3
Platelet homeostasis	1982-07-01	0.182211	0.674182	1.55766	2.65204	PPP2R1B;GNB4;PDE3A;MRVI1;GNG12;LRP8;SLC8A2
Regular glucocorticoid receptor pathway	1982-07-01	0.182211	0.674182	1.55766	2.65204	EGR1;CDKN1A;TBP;FKBP4;SGK1;FKBP5;CDK5R1
Metabolism	100/1615	0.183492	0.676043	1.10876	1.87999	AHCYL2;AHCYL1;CERK;GDA;GALNT15;GXYLT1;GXYLT2;CYP1B1;PTGDS;HADH;GLUL;CUBN;PHYH;ATP6V0E1;DIO2;DIO3;CMBL;CH25H;PLA2G16;ALDH3A1;MTHFD1;GPD1;PTGES;MGST2;ATP5I;PLA2G7;UQCRH;ACAT1;ATP5L;ARSJ;RDH16;HMOX1;ASL;PLCG1;ST3GAL1;FDFT1;ST3GAL3;INHBA;GNG12;PRDX6;ACER2;QDPR;GRHPR;FASN;NOSTRIN;GNB4;PI4KA;CDS2;COX7B;B4GALT1;CHD9;HEXA;PIGP;AMD1;OPLAH;COX7C;SPTLC1;SPTLC3;HMGCS2;AASS;ATP6V0B;PCYT1A;ELOVL2;ABCC5;AMT;NDU…
AKT phosphorylation of cytosolic targets	2021-02-14	0.186369	0.676043	2.77851	4.66798	CDKN1A;PDPK1
Acetylcholine binding and downstream events	2021-02-14	0.186369	0.676043	2.77851	4.66798	CHRNA4;CHRNE
DCC-mediated attractive signaling	2021-02-14	0.186369	0.676043	2.77851	4.66798	TRIO;PTK2
Glycosphingolipid biosynthesis: globo series	2021-02-14	0.186369	0.676043	2.77851	4.66798	HEXA;ST3GAL1
Polyamine metabolism	2021-02-14	0.186369	0.676043	2.77851	4.66798	AMD1;ODC1
Signaling by FGFR in disease	10/128	0.189612	0.67816	1.41487	2.35261	PRKCG;CDKN1A;CPSF6;PDPK1;PRKCE;CNTRL;STAT3;ADCY4;PLCG1;FGF1
Binding of chemokines to chemokine receptors	1954-05-01	0.189711	0.67816	1.70231	2.82967	CXCL12;CCL7;CCL4;CCL2;CCL19
Phospholipase C-mediated cascade	1954-05-01	0.189711	0.67816	1.70231	2.82967	PRKCG;PRKCE;ADCY4;PLCG1;FGF1
Drug metabolism: cytochrome P450	1983-07-01	0.190011	0.67816	1.53708	2.55259	ALDH1A3;ALDH3A1;GSTM2;GSTA1;CYP1B1;MGST2;FMO1
Toll receptor cascades	12/159	0.191169	0.67816	1.36321	2.25557	SIGIRR;ATF2;MEF2C;PPP2R1B;CTSL;CD180;LBP;S100B;ELK1;CTSS;DUSP6;HSP90B1
Cell cycle: G2/M checkpoint	2021-03-27	0.194895	0.67816	2.0844	3.40862	CDKN1A;GADD45A;PI4KA
ERK5 role in neuronal survival pathway	2021-03-27	0.194895	0.67816	2.0844	3.40862	MEF2C;PDPK1;PLCG1
Glycolysis	2021-03-27	0.194895	0.67816	2.0844	3.40862	PFKL;PPP2R1B;ALDOC
Insulin regulation of blood glucose	2021-03-27	0.194895	0.67816	2.0844	3.40862	PRKCZ;RHOQ;VAMP2
Oxidative stress	2021-03-27	0.194895	0.67816	2.0844	3.40862	HMOX1;SOD3;NFE2L2
Pentose phosphate pathway	2021-03-27	0.194895	0.67816	2.0844	3.40862	PFKL;RPE;ALDOC
RNA polymerase III transcription initiation from type 2 promoter	2021-03-27	0.194895	0.67816	2.0844	3.40862	GTF3C2;TBP;POLR2K
TWEAK regulation of gene expression	2021-03-27	0.194895	0.67816	2.0844	3.40862	SMAD1;CXCL12;CCL2
NFAT involvement in hypertrophy of the heart	1969-06-01	0.195518	0.678202	1.58905	2.59349	CAMK2B;MEF2C;PDPK1;CALR;CALM2;CAMKK2
Vibrio cholerae infection	1955-05-01	0.199709	0.686482	1.66817	2.68725	PRKCG;ATP6V0B;ATP6V0E1;SEC61G;PLCG1
Alpha-M beta-2 integrin signaling	1941-04-01	0.200945	0.686482	1.80308	2.89344	ITGAM;ROCK1;PLAT;PRKCZ
CDC42 signaling events	1970-06-01	0.204415	0.686482	1.56414	2.48323	ENAH;ATF2;PRKCE;CTNNA1;PRKCZ;HES5
G alpha q pathway	1970-06-01	0.204415	0.686482	1.56414	2.48323	PRKCG;PDPK1;PRKCE;RGS16;PRKCZ;PLD3
NCAM signaling for neurite out-growth	1970-06-01	0.204415	0.686482	1.56414	2.48323	SPTA1;COL3A1;COL4A1;COL4A5;COL6A3;PTK2
Asparagine N-linked glycosylation	1985-07-01	0.206001	0.686482	1.49751	2.36587	PDIA3;B4GALT1;CANX;MLEC;MAN1B1;CALR;UGGT2
Adhesion and diapedesis of granulocytes	2021-02-15	0.207425	0.686482	2.56465	4.03416	ITGAM;ITGAL
Extrinsic prothrombin activation pathway	2021-02-15	0.207425	0.686482	2.56465	4.03416	F10;TFPI
Fibrinolysis pathway	2021-02-15	0.207425	0.686482	2.56465	4.03416	F13A1;PLAT
Glycosphingolipid biosynthesis: ganglio series	2021-02-15	0.207425	0.686482	2.56465	4.03416	HEXA;ST3GAL1
Terpenoid backbone biosynthesis	2021-02-15	0.207425	0.686482	2.56465	4.03416	HMGCS2;ACAT1
TrkA receptor signaling pathway	2021-02-15	0.207425	0.686482	2.56465	4.03416	PDPK1;PLCG1
G-protein beta-gamma signalling	2021-03-28	0.20975	0.686482	2.00092	3.12512	PDPK1;GNB4;GNG12
Phosphatidic acid biosynthesis	2021-03-28	0.20975	0.686482	2.00092	3.12512	LPCAT4;GPD1;AGPAT4
RNA polymerase III transcription initiation From type 3 promoter	2021-03-28	0.20975	0.686482	2.00092	3.12512	TBP;SNAPC2;POLR2K
Thromboxane A2 receptor signaling	1956-05-01	0.20988	0.686482	1.63538	2.55318	PRKCG;ROCK1;PRKCE;PRKCZ;TGM2
Vascular smooth muscle contraction	9/116	0.211322	0.686482	1.40386	2.18213	PRKCG;ROCK1;CALD1;PRKCE;ADCY4;MYH11;MRVI1;PPP1R12B;CALM2
Aldosterone-regulated sodium reabsorption	1942-04-01	0.212922	0.686482	1.75554	2.71552	PRKCG;PDPK1;ATP1B3;SGK1
Netrin-1 signaling	1942-04-01	0.212922	0.686482	1.75554	2.71552	TRIO;PLCG1;RGMB;PTK2
Melanogenesis	8/101	0.213257	0.686482	1.43553	2.21826	PRKCG;CAMK2B;WNT6;WNT5B;FZD7;FZD9;ADCY4;CALM2
TNF-alpha signaling pathway	8/101	0.213257	0.686482	1.43553	2.21826	CSNK2A1;FBXW11;GLUL;PRKCZ;NOX1;NSMAF;TNFRSF1A;MAP4K4
Amino acid metabolism	14/195	0.216716	0.686482	1.29162	1.97511	ODC1;AMD1;DIO2;DIO3;INHBA;ACAT1;PSMB6;QDPR;GRHPR;MAT2A;CBS;ASL;GLUL;AASS
Antigen-activated B-cell receptor generation of second messengers	15/211	0.217291	0.686482	1.27809	1.95103	PRKCG;CAMK2B;ATF2;IFITM1;MEF2C;CSNK2A1;PDPK1;PRKCE;ELK1;PRKCZ;BCL6;SH3BP5;PLCG1;CALM2;CARD11
Keratinocyte differentiation	1957-05-01	0.220215	0.686482	1.60384	2.42686	PRKCG;PRKCE;PLAT;TNFRSF1A;MAP4K4
Post-translational protein modification	14/196	0.222146	0.686482	1.28446	1.93236	PDIA3;B4GALT1;F10;GALNT15;GALNT1;PIGP;ARSJ;CANX;MLEC;CALR;MAN1B1;UGGT2;ST3GAL1;ST3GAL3
Pathways in cancer	22/325	0.222754	0.686482	1.21321	1.82187	PRKCG;RET;CDKN1A;HSP90AB1;WNT5B;TGFB3;FZD7;LAMA4;STAT3;FN1;FZD9;PTGS2;FGF1;PTK2;VEGFA;HSP90B1;WNT6;COL4A1;CTNNA1;ITGAV;PLCG1;VHL
Amine compound SLC transporters	2021-03-29	0.224843	0.686482	1.92386	2.87108	SLC6A13;SLC6A12;SLC6A20
Histidine metabolism	2021-03-29	0.224843	0.686482	1.92386	2.87108	ALDH1A3;ALDH3A1;ASPA
IGF1 pathway	2021-03-29	0.224843	0.686482	1.92386	2.87108	PDPK1;PRKCZ;PTK2
Matrix metalloproteinases	2021-03-29	0.224843	0.686482	1.92386	2.87108	MMP3;TIMP3;TIMP4
Reelin signaling pathway	2021-03-29	0.224843	0.686482	1.92386	2.87108	MAPT;LRP8;CDK5R1
S1P/S1P3 pathway	2021-03-29	0.224843	0.686482	1.92386	2.87108	FLT1;ITGAV;VEGFA
Sema4D in semaphorin signaling	2021-03-29	0.224843	0.686482	1.92386	2.87108	ROCK1;MYH11;RND1
T cell receptor calcium pathway	2021-03-29	0.224843	0.686482	1.92386	2.87108	IL2RA;AKAP5;PTGS2
Insulin signaling pathway	19/277	0.225827	0.686482	1.23019	1.8305	EGR1;PRKAB2;CSNK2A1;ROCK1;PDPK1;ELK1;PRKCZ;TNFRSF1A;PFKL;FASN;KIF5B;MKNK2;PDE3A;SGK1;MAP3K6;CALM2;RHOQ;VAMP2;MAP4K4
Amine-derived hormones	2021-02-16	0.228708	0.686482	2.38133	3.5132	DIO2;DIO3
CRMPs in Sema3A signaling	2021-02-16	0.228708	0.686482	2.38133	3.5132	DPYSL2;CDK5R1
DNA-PK pathway in nonhomologous end joining	2021-02-16	0.228708	0.686482	2.38133	3.5132	CSNK2A1;LIG4
Glutamate neurotransmitter release cycle	2021-02-16	0.228708	0.686482	2.38133	3.5132	SYT1;VAMP2
Glyoxylate and dicarboxylate metabolism	2021-02-16	0.228708	0.686482	2.38133	3.5132	GRHPR;MTHFD1
Hypoxia-inducible factor in the cardivascular system	2021-02-16	0.228708	0.686482	2.38133	3.5132	VHL;VEGFA
Interleukin-10 anti-inflammatory signaling pathway	2021-02-16	0.228708	0.686482	2.38133	3.5132	STAT3;HMOX1
LPA4-mediated signaling events	2021-02-16	0.228708	0.686482	2.38133	3.5132	PRKCE;ADCY4
Tryptophan metabolism	1958-05-01	0.230701	0.686482	1.5735	2.30774	ALDH1A2;CYP1B1;HADH;INMT;ACAT1
Hematopoietic cell lineage	1988-07-01	0.230886	0.686482	1.44181	2.11346	ITGAM;IL4R;IL1R1;IL2RA;ITGA5;CD24;IL6R
Chagas disease	8/104	0.236352	0.686482	1.39044	2.00563	C1QB;C1QA;PPP2R1B;TGFB3;CCL2;CALR;TNFRSF1A;C1QC
Interleukin-4 signaling pathway	8/104	0.236352	0.686482	1.39044	2.00563	ATF2;EGR2;IL4R;BCL6;NFIL3;PDPK1;STAT3;ELK1
Lysine degradation	1944-04-01	0.237431	0.686482	1.66758	2.39778	HADH;AASS;WHSC1L1;ACAT1
NCAM1 interactions	1944-04-01	0.237431	0.686482	1.66758	2.39778	COL3A1;COL4A1;COL4A5;COL6A3
CDC42 activity regulation	2021-03-30	0.240136	0.686482	1.85251	2.64269	MCF2L;PLCG1;NGEF
Inactivation of GSK3 by Akt causes accumulation of beta-catenin in alveolar macrophages	2021-03-30	0.240136	0.686482	1.85251	2.64269	CSNK2A1;PDPK1;LBP
Nectin adhesion pathway	2021-03-30	0.240136	0.686482	1.85251	2.64269	CTNNA1;ITGAV;PTK2
O-glycan biosynthesis	2021-03-30	0.240136	0.686482	1.85251	2.64269	GALNT15;GALNT1;ST3GAL1
Signaling pathway from G-protein families	2021-03-30	0.240136	0.686482	1.85251	2.64269	PLCG1;ELK1;CALM2
Tight junction interactions	2021-03-30	0.240136	0.686482	1.85251	2.64269	CLDN11;CLDN9;CLDN2
Integrated breast cancer pathway	11/152	0.243704	0.686482	1.30204	1.83823	EDAR;PLK3;SMAD1;CERK;RALGAPA1;GADD45A;ZMYND8;PKIA;SMAD6;TFPI;VEGFA
Huntington's disease	13/184	0.244624	0.686482	1.26905	1.78686	COX7B;TBP;DNAH2;NDUFA3;NDUFC2;COX7A2;NDUFC1;UQCR10;COX6C;COX7C;UQCRH;POLR2K;TGM2
Lysosome	9/121	0.247336	0.686482	1.34083	1.87316	MFSD8;LAPTM4A;ATP6V0B;CTSL;NPC2;LAMP2;HEXA;LIPA;CTSS
RNA polymerase III transcription	1945-04-01	0.249926	0.686482	1.62682	2.25574	GTF3C2;TBP;SNAPC2;POLR2K
Acyl chain remodelling of phosphatidylserine	2021-02-17	0.250125	0.686482	2.22246	3.07987	PLA2G16;LPCAT4
Atypical NF-kappaB pathway	2021-02-17	0.250125	0.686482	2.22246	3.07987	CSNK2A1;BCL3
Cell to cell adhesion signaling	2021-02-17	0.250125	0.686482	2.22246	3.07987	CTNNA1;PTK2
Estrogen metabolism	2021-02-17	0.250125	0.686482	2.22246	3.07987	SULT1A1;CYP1B1
GRB2-SOS provides linkage to MAPK signaling for integrins	2021-02-17	0.250125	0.686482	2.22246	3.07987	FN1;PTK2
Inflammasomes	2021-02-17	0.250125	0.686482	2.22246	3.07987	HSP90AB1;TXNIP
Platelet sensitization by LDL	2021-02-17	0.250125	0.686482	2.22246	3.07987	PPP2R1B;LRP8
Renin-angiotensin system	2021-02-17	0.250125	0.686482	2.22246	3.07987	MAS1;ENPEP
SUMOylation by RanBP2 regulates transcriptional repression	2021-02-17	0.250125	0.686482	2.22246	3.07987	HDAC4;XPO1
Sulfation biotransformation reaction	2021-02-17	0.250125	0.686482	2.22246	3.07987	SULT1A1;SULT6B1
Endocytosis	14/201	0.250126	0.686482	1.24978	1.73193	RET;SH3GL3;FLT1;TGFB3;ASAP3;HSPA2;SMAD6;PRKCZ;RAB22A;DAB2;ZFYVE16;EHD4;IL2RA;KDR
Neurotrophic factor-mediated Trk receptor signaling	1960-05-01	0.25208	0.686482	1.51612	2.08922	EHD4;MCF2L;STAT3;PLCG1;PRKCZ
2-LTR circle formation	2021-01-05	0.252947	0.686482	4.16586	5.72629	LIG4
AMPK inhibition of chREBP transcriptional activation activity	2021-01-05	0.252947	0.686482	4.16586	5.72629	PRKAB2
Abacavir metabolism	2021-01-05	0.252947	0.686482	4.16586	5.72629	NT5C2
Beta-oxidation of lauroyl-CoA to decanoyl-CoA	2021-01-05	0.252947	0.686482	4.16586	5.72629	HADH
Catalytic cycle of mammalian FMOs	2021-01-05	0.252947	0.686482	4.16586	5.72629	FMO1
Disinhibition of SNARE formation	2021-01-05	0.252947	0.686482	4.16586	5.72629	PRKCG
FGFR1b ligand binding and activation	2021-01-05	0.252947	0.686482	4.16586	5.72629	FGF1
Folate-alcohol and cancer pathway	2021-01-05	0.252947	0.686482	4.16586	5.72629	CBS
G-protein signaling through tubby proteins	2021-01-05	0.252947	0.686482	4.16586	5.72629	CHRM1
Glyoxylate metabolism	2021-01-05	0.252947	0.686482	4.16586	5.72629	GRHPR
Heme degradation	2021-01-05	0.252947	0.686482	4.16586	5.72629	HMOX1
Ion channel and phorbal esters signaling pathway	2021-01-05	0.252947	0.686482	4.16586	5.72629	PLCG1
Kit receptor transcriptional targets	2021-01-05	0.252947	0.686482	4.16586	5.72629	VEGFA
Muscarinic acetylcholine receptors	2021-01-05	0.252947	0.686482	4.16586	5.72629	CHRM1
NOSTRIN-mediated endothelial NOS trafficking	2021-01-05	0.252947	0.686482	4.16586	5.72629	NOSTRIN
Phospholipase C delta-1 interactions in phospholipid-associated cell signaling	2021-01-05	0.252947	0.686482	4.16586	5.72629	TGM2
Polo-like kinase 3 (PLK3) pathway	2021-01-05	0.252947	0.686482	4.16586	5.72629	PLK3
Sodium-coupled phosphate cotransporters	2021-01-05	0.252947	0.686482	4.16586	5.72629	SLC20A2
Inwardly rectifying potassium channels	2021-03-31	0.255595	0.688617	1.78625	2.43674	KCNJ4;KCNJ8;GNG12
Ras family activation regulation	2021-03-31	0.255595	0.688617	1.78625	2.43674	CAMK2B;PRKCE;PRKCZ
Transport of vitamins, nucleosides, and related molecules	2021-03-31	0.255595	0.688617	1.78625	2.43674	SLCO1C1;SLCO2A1;SLC28A1
VEGF signaling pathway	1976-06-01	0.26052	0.700187	1.42961	1.92293	PRKCG;KDR;PLCG1;PTGS2;PTK2;VEGFA
RhoA activity regulation	1946-04-01	0.262556	0.703313	1.588	2.12363	AKAP13;TRIO;MCF2L;NGEF
FGF signaling pathway	1961-05-01	0.26295	0.703313	1.48897	1.98895	PDPK1;STAT3;PLCG1;FGF1;DUSP6
G alpha i pathway	8/108	0.268382	0.707672	1.33454	1.75538	PRKCG;ADCY10;PRKCE;RGS16;STAT3;CACNA1B;ADCY4;PRKCZ
Alanine, aspartate and glutamate metabolism	1932-03-01	0.271185	0.707672	1.72457	2.25048	ASL;GLUL;ASPA
Netrin-mediated signaling events	1932-03-01	0.271185	0.707672	1.72457	2.25048	TRIO;PLCG1;PTK2
Prothrombin activation intrinsic pathway	1932-03-01	0.271185	0.707672	1.72457	2.25048	F10;COL4A1;COL4A5
Serotonin HTR1 group and FOS pathway	1932-03-01	0.271185	0.707672	1.72457	2.25048	PDPK1;HTR1A;ELK1
Botulinum neurotoxicity	2021-02-18	0.271593	0.707672	2.08344	2.71567	SYT1;VAMP2
Corticosteroids and cardioprotection	2021-02-18	0.271593	0.707672	2.08344	2.71567	PDPK1;CALM2
Fatty acyl-CoA biosynthesis	2021-02-18	0.271593	0.707672	2.08344	2.71567	ELOVL2;FASN
Nicotinic acetylcholine receptor role in the regulation of apoptosis	2021-02-18	0.271593	0.707672	2.08344	2.71567	PDPK1;PTK2
Phosphatidylcholine biosynthesis	2021-02-18	0.271593	0.707672	2.08344	2.71567	PCYT1A;CEPT1
Serotonin receptor 4/6/7 and NR3C signaling	2021-02-18	0.271593	0.707672	2.08344	2.71567	EGR1;ELK1
Platelet activation, signaling and aggregation	14/205	0.273413	0.70965	1.22334	1.5864	PRKCG;SPARC;HSPA5;TGFB3;PDPK1;PRKCE;FN1;F13A1;GNG12;PRKCZ;PTK2;VEGFA;LAMP2;GNB4
Signaling events mediated by focal adhesion kinase	1962-05-01	0.273925	0.70965	1.46277	1.89414	ITGB5;ITGAV;ITGA5;PLCG1;PTK2
Signaling by ERBB4	1993-07-01	0.274381	0.70965	1.35763	1.75573	PSENEN;YAP1;CDKN1A;CXCL12;PDPK1;S100B;GFAP
Chemokine signaling pathway	13/189	0.274909	0.70965	1.23267	1.59176	ROCK1;STAT3;ADCY4;GNG12;CXCL14;PRKCZ;PTK2;CXCL12;CCL7;CCL4;GNB4;CCL2;CCL19
Antigen presentation: folding, assembly, and peptide loading of class I MHC proteins	17/255	0.278613	0.717541	1.19233	1.52372	PDIA3;HSPA5;ITGB5;FBXW11;UBA5;UBR2;CTSS;PJA2;PSMB6;SPSB1;SEC61G;MRC1;CANX;ITGAV;CALR;VHL;ASB1
Phosphatidylinositol signaling system	1978-06-01	0.280068	0.71962	1.38975	1.76877	PRKCG;PI4KA;PIP4K2C;PLCG1;CALM2;CDS2
Glucagon signaling in metabolic regulation	1933-03-01	0.286873	0.731604	1.66699	2.0816	ADCY4;GNB4;GNG12
Glucagon-type ligand receptors	1933-03-01	0.286873	0.731604	1.66699	2.0816	GNB4;GNG12;VIP
Activation of chaperones by IRE1 alpha	1948-04-01	0.288147	0.731604	1.51566	1.88591	SERP1;HSPA5;FKBP14;PDIA6
Chondroitin sulfate/dermatan sulfate metabolism	1948-04-01	0.288147	0.731604	1.51566	1.88591	HEXA;GXYLT1;GXYLT2;DCN
Energy metabolism	1948-04-01	0.288147	0.731604	1.51566	1.88591	ATF2;MEF2C;PRKAB2;GABPA
p73 transcription factor network	1979-06-01	0.289965	0.731604	1.37064	1.69685	YAP1;PLK3;CDKN1A;IL4R;FASN;HSF1
Destabilization of mRNA by butyrate response factor 1 (BRF1)	2021-02-19	0.293037	0.731604	1.96078	2.40678	ZFP36;TNPO1
IGF-1 receptor and longevity	2021-02-19	0.293037	0.731604	1.96078	2.40678	PDPK1;SOD3
PTEN-dependent cell cycle arrest and apoptosis	2021-02-19	0.293037	0.731604	1.96078	2.40678	PDPK1;PTK2
STAT3 pathway	2021-02-19	0.293037	0.731604	1.96078	2.40678	STAT3;IL6R
TP53 network	2021-02-19	0.293037	0.731604	1.96078	2.40678	CDKN1A;GADD45A
FGFR2b ligand binding and activation	2021-01-06	0.295278	0.731604	3.33251	4.06512	FGF1
G beta-gamma signaling through PI3K gamma	2021-01-06	0.295278	0.731604	3.33251	4.06512	PDPK1
MSP/RON receptor signaling pathway	2021-01-06	0.295278	0.731604	3.33251	4.06512	CCL2
PDGF genes and receptors	2021-01-06	0.295278	0.731604	3.33251	4.06512	PDGFD
RSK activation	2021-01-06	0.295278	0.731604	3.33251	4.06512	PDPK1
Interferon alpha/beta signaling	1964-05-01	0.296142	0.732112	1.41303	1.71954	IFITM3;EGR1;IFITM1;IFITM2;MX1
Interleukin-5 signaling pathway	1949-04-01	0.301074	0.742648	1.4819	1.77888	SPRED1;STAT3;MAPT;ELK1
Ephrin receptor A forward pathway	1934-03-01	0.302628	0.744827	1.61313	1.9281	ROCK1;PLCG1;NGEF
Glioma	1965-05-01	0.307362	0.754806	1.38941	1.63912	PRKCG;CAMK2B;CDKN1A;PLCG1;CALM2
MAP kinase signaling pathway	1981-06-01	0.309963	0.759324	1.33395	1.56246	ATF2;TGFB3;MKNK2;MAP3K6;ELK1;MAP4K4
Mitochondrial pathway of apoptosis: BH3-only Bcl-2 family	1997-07-01	0.31057	0.759324	1.29701	1.51665	PRKCG;HRK;EGR2;CSNK2A1;PRKCE;PRKCZ;CTSS
Urea cycle and metabolism of amino groups	2021-02-20	0.314392	0.766977	1.85175	2.14269	ODC1;ASL
EGF receptor (ErbB1) signaling pathway	1935-03-01	0.31842	0.770036	1.56264	1.78826	STAT3;PLCG1;PTK2
Ether lipid metabolism	1935-03-01	0.31842	0.770036	1.56264	1.78826	LPCAT4;CEPT1;PLA2G7
MEF2D role in T cell apoptosis	1935-03-01	0.31842	0.770036	1.56264	1.78826	CAMK2B;PLCG1;CALM2
Signal transduction by L1	1935-03-01	0.31842	0.770036	1.56264	1.78826	CSNK2A1;ITGAV;ITGA5
Wnt signaling pathway and pluripotency	1998-07-01	0.319761	0.771249	1.28269	1.4625	WNT6;PPP2R1B;WNT5B;PRKCE;FZD7;FZD9;PRKCZ
Parkinson's disease	9/131	0.32456	0.771249	1.23027	1.38441	COX7B;NDUFA3;NDUFC2;COX7A2;NDUFC1;UQCR10;COX6C;COX7C;UQCRH
Malaria	1951-04-01	0.327101	0.771249	1.41869	1.58537	TGFB3;CCL2;ITGAL;THBS2
Transcription	12/181	0.329368	0.771249	1.18436	1.31533	GTF3C2;CCNT2;TBP;SNAPC2;H2AFZ;TAF13;SRSF1;PAPOLA;SRSF6;POLR2K;SRSF11;SRRM1
Adipocytokine signaling pathway	1967-05-01	0.329969	0.771249	1.34444	1.49066	PRKAB2;STAT3;ADIPOR2;TNFRSF1A;CAMKK2
SIDS susceptibility pathways	1967-05-01	0.329969	0.771249	1.34444	1.49066	RET;CHRNA4;HTR1A;IL6R;HES5
Glycogen metabolism	1936-03-01	0.334222	0.771249	1.51521	1.66059	PPP2R1B;AGL;CALM2
Ion transport by P-type ATPases	1936-03-01	0.334222	0.771249	1.51521	1.66059	ATP10D;ATP1B3;ATP9B
PI3K/PLC/TRK pathway	1936-03-01	0.334222	0.771249	1.51521	1.66059	EGR1;PDPK1;PLCG1
Phospholipids as signaling intermediaries	1936-03-01	0.334222	0.771249	1.51521	1.66059	PDPK1;ITGAV;PTK2
Acetylcholine biosynthesis	2021-01-07	0.335212	0.771249	2.77694	3.03517	PCYT1A
Anandamide metabolism	2021-01-07	0.335212	0.771249	2.77694	3.03517	PLD3
Arylamine metabolism	2021-01-07	0.335212	0.771249	2.77694	3.03517	SULT1A1
FGFR3b ligand binding and activation	2021-01-07	0.335212	0.771249	2.77694	3.03517	FGF1
Integrin alpha-2b beta-3 signaling	2021-01-07	0.335212	0.771249	2.77694	3.03517	PTK2
Nectin/Necl trans heterodimerization	2021-01-07	0.335212	0.771249	2.77694	3.03517	CADM3
PP2A-mediated dephosphorylation of key metabolic factors	2021-01-07	0.335212	0.771249	2.77694	3.03517	PPP2R1B
Phase I of biological oxidations: non-cytochrome P450 enzymes	2021-01-07	0.335212	0.771249	2.77694	3.03517	LIPA
Transport of nucleosides and free purine and pyrimidine bases across the plasma membrane	2021-01-07	0.335212	0.771249	2.77694	3.03517	SLC28A1
Vitamin D (calciferol) metabolism	2021-01-07	0.335212	0.771249	2.77694	3.03517	CUBN
Zinc efflux and compartmentalization by the SLC30 family	2021-01-07	0.335212	0.771249	2.77694	3.03517	SLC30A3
E-cadherin keratinocyte pathway	2021-02-21	0.335597	0.771249	1.7542	1.91531	CTNNA1;PLCG1
IGF1 signaling pathway	2021-02-21	0.335597	0.771249	1.7542	1.91531	CSNK2A1;ELK1
Presynaptic function of kainate receptors	2021-02-21	0.335597	0.771249	1.7542	1.91531	GNB4;GNG12
Cell junction organization	1984-06-01	0.340354	0.777876	1.28244	1.38217	CLDN11;CADM3;DST;CLDN9;CTNNA1;CLDN2
Small cell lung cancer	1984-06-01	0.340354	0.777876	1.28244	1.38217	COL4A1;LAMA4;FN1;ITGAV;PTGS2;PTK2
Adipogenesis	9/133	0.340584	0.777876	1.2103	1.30361	RBL2;CNTFR;FOXC2;MEF2C;EGR2;CDKN1A;WNT5B;GADD45A;STAT3
AMPK signaling	1968-05-01	0.341334	0.777989	1.32303	1.42212	CDKN1A;PRKAB2;FASN;ADIPOR2;CAMKK2
Platelet aggregation (plug formation)	1937-03-01	0.350006	0.778445	1.47056	1.54381	PDPK1;FN1;PTK2
PI3K pathway	1953-04-01	0.353252	0.778445	1.36064	1.41585	PRKCG;PDPK1;PRKCE;PRKCZ
Thrombin signaling through protease-activated receptors	1953-04-01	0.353252	0.778445	1.36064	1.41585	ROCK1;GNB4;PPP1R12B;GNG12
Interferon signaling	11/168	0.354703	0.778445	1.16835	1.21097	IFITM3;CAMK2B;EGR1;IFITM1;MT2A;IFITM2;SEH1L;PTAFR;MX1;KPNA4;PLCG1
CTLA4 inhibitory signaling	2021-02-22	0.356603	0.778445	1.6664	1.71828	PPP2R1B;PDPK1
Nitric oxide signaling pathway	2021-02-22	0.356603	0.778445	1.6664	1.71828	CAMK2B;CALM2
RNA polymerase II promoter escape	2021-02-22	0.356603	0.778445	1.6664	1.71828	TBP;TAF13
T cell receptor downstream signaling	2021-02-22	0.356603	0.778445	1.6664	1.71828	PDPK1;CARD11
TRAF6 mediated NF-kB activation	2021-02-22	0.356603	0.778445	1.6664	1.71828	MAVS;S100B
TNF-alpha effects on cytokine activity, cell motility, and apoptosis	9/135	0.356729	0.778445	1.19096	1.22762	LFNG;CXCL12;IL2RA;CCL4;CCL2;INHBA;ITGA5;MT3;RND1
AP-1 transcription factor network	1970-05-01	0.364135	0.778445	1.28219	1.29531	ATF2;EGR1;MT2A;MAFG;CCL2
Hedgehog signaling pathway	1970-05-01	0.364135	0.778445	1.28219	1.29531	WNT6;WNT5B;FBXW11;BMP7;BMP6
Signaling events mediated by HDAC class I	1970-05-01	0.364135	0.778445	1.28219	1.29531	HDAC4;XPO1;STAT3;SMG5;TNFRSF1A
Cyclin D-associated events in G1	1938-03-01	0.365747	0.778445	1.42847	1.43677	RBL2;CDKN1A;PPP2R1B
Glycosphingolipid metabolism	1938-03-01	0.365747	0.778445	1.42847	1.43677	CERK;ARSJ;HEXA
RAC1 activity regulation	1938-03-01	0.365747	0.778445	1.42847	1.43677	PREX2;TRIO;NGEF
Signal transduction through IL-1R	1938-03-01	0.365747	0.778445	1.42847	1.43677	IL1R1;TGFB3;MAP4K4
Signaling of hepatocyte growth factor receptor	1938-03-01	0.365747	0.778445	1.42847	1.43677	STAT3;ELK1;PTK2
Transport of mature mRNAs derived from intronless transcripts	1938-03-01	0.365747	0.778445	1.42847	1.43677	NXF1;SEH1L;XPO1
Arginine and proline metabolism	1954-04-01	0.366335	0.778445	1.33336	1.33897	AMD1;ODC1;ASL;GLUL
Binding of RNA by insulin-like growth factor 2 mRNA binding proteins (IGF2BPs/IMPs/VICKZs)	2021-01-08	0.372886	0.778445	2.38011	2.34794	IGF2
CHL1 interactions	2021-01-08	0.372886	0.778445	2.38011	2.34794	STIP1
ChREBP activates metabolic gene expression	2021-01-08	0.372886	0.778445	2.38011	2.34794	FASN
Chromatin remodeling by nuclear receptors to facilitate initiation of transcription in carcinoma cells	2021-01-08	0.372886	0.778445	2.38011	2.34794	TBP
Dissolution of fibrin clot	2021-01-08	0.372886	0.778445	2.38011	2.34794	PLAT
Fatty acid elongation in mitochondria	2021-01-08	0.372886	0.778445	2.38011	2.34794	HADH
Folate and pterine metabolism	2021-01-08	0.372886	0.778445	2.38011	2.34794	MTHFD1
Import of palmitoyl-CoA into the mitochondrial matrix	2021-01-08	0.372886	0.778445	2.38011	2.34794	PRKAB2
Integration of provirus	2021-01-08	0.372886	0.778445	2.38011	2.34794	LIG4
Lysine catabolism	2021-01-08	0.372886	0.778445	2.38011	2.34794	AASS
Lysosphingolipid and lysophosphatidic acid (LPA) G-protein coupled receptors	2021-01-08	0.372886	0.778445	2.38011	2.34794	LPAR3
Mechanism of acetaminophen activity and toxicity	2021-01-08	0.372886	0.778445	2.38011	2.34794	PTGS2
Mitochondrial beta-oxidation of saturated fatty acids	2021-01-08	0.372886	0.778445	2.38011	2.34794	HADH
Mitotic metaphase/anaphase transition	2021-01-08	0.372886	0.778445	2.38011	2.34794	STAG2
Organic cation transport	2021-01-08	0.372886	0.778445	2.38011	2.34794	SLC22A4
SREBP control of lipid biosynthesis	2021-01-08	0.372886	0.778445	2.38011	2.34794	LIMA1
Sema4D-mediated inhibition of cell attachment and migration	2021-01-08	0.372886	0.778445	2.38011	2.34794	RND1
Stabilization of mRNA by HuR	2021-01-08	0.372886	0.778445	2.38011	2.34794	XPO1
Transcription factor regulation of microRNAs related to cardiac hypertrophy	2021-01-08	0.372886	0.778445	2.38011	2.34794	STAT3
Vitamin C (ascorbate) metabolism	2021-01-08	0.372886	0.778445	2.38011	2.34794	CYB5A
Adrenergic pathway	9/137	0.372967	0.778445	1.17223	1.15613	PRKCG;ADCY10;PRKCE;RGS16;CACNA1B;PDE3A;ADCY4;PLCG1;PRKCZ
Bacterial invasion of epithelial cells	1971-05-01	0.37555	0.778445	1.26269	1.23664	CTNNA1;FN1;ITGA5;WASF1;PTK2
Phase II of biological oxidations: conjugation	1971-05-01	0.37555	0.778445	1.26269	1.23664	SULT1A1;MAT2A;GSTA1;MGST2;OPLAH
Blood clotting cascade	2021-02-23	0.377363	0.778445	1.58696	1.54657	F10;PLAT
Collagen binding in corneal epithelia mediated by Erk and PI-3 Kinase	2021-02-23	0.377363	0.778445	1.58696	1.54657	ROCK1;PLCG1
Hypoxia and p53 in the cardiovascular system	2021-02-23	0.377363	0.778445	1.58696	1.54657	CDKN1A;GADD45A
Interleukin-11 pathway	2021-02-23	0.377363	0.778445	1.58696	1.54657	SCG2;DUSP6
Mitochondrial fatty acid beta-oxidation	2021-02-23	0.377363	0.778445	1.58696	1.54657	HADH;MUT
Nitrogen metabolism	2021-02-23	0.377363	0.778445	1.58696	1.54657	AMT;GLUL
Rho cell motility signaling pathway	2021-02-23	0.377363	0.778445	1.58696	1.54657	ROCK1;PPP1R12B
Th1/Th2 differentiation pathway	2021-02-23	0.377363	0.778445	1.58696	1.54657	IL4R;IL2RA
Basal cell carcinoma	1955-04-01	0.379404	0.778445	1.30714	1.26682	WNT6;WNT5B;FZD7;FZD9
Meiotic synapsis	1955-04-01	0.379404	0.778445	1.30714	1.26682	STAG2;H2AFZ;HSPA2;SYNE2
T cell receptor signaling in naive CD8+ T cells	1955-04-01	0.379404	0.778445	1.30714	1.26682	PDPK1;PRKCE;PLCG1;CARD11
HIV-1 transcription initiation	1939-03-01	0.381422	0.781142	1.38872	1.33851	TBP;TAF13;POLR2K
Fibroblast growth factor receptor pathway	7/105	0.385045	0.787108	1.19062	1.13633	PRKCG;PDPK1;PRKCE;SPRY4;PLCG1;FGF1;PRKCZ
Prostate cancer	1989-06-01	0.391543	0.795122	1.20486	1.12975	CDKN1A;HSP90AB1;PDPK1;PDGFD;INSRR;HSP90B1
Cholesterol biosynthesis	2021-02-24	0.397838	0.795122	1.51475	1.39616	SC5D;FDFT1
Endogenous Toll-like receptor signaling	2021-02-24	0.397838	0.795122	1.51475	1.39616	S100A9;S100A8
Protein export	2021-02-24	0.397838	0.795122	1.51475	1.39616	HSPA5;SEC61G
Sulfur amino acid metabolism	2021-02-24	0.397838	0.795122	1.51475	1.39616	MAT2A;CBS
Triacylglyceride biosynthesis	2021-02-24	0.397838	0.795122	1.51475	1.39616	GPD1;AGPAT4
Thymic stromal lymphopoietin (TSLP) pathway	1990-06-01	0.401795	0.795122	1.19046	1.08547	IL1R1;IL2RA;CCL4;BCL3;CCL2;CCL19
Activation of mRNA upon binding of the cap-binding complex and eIFs, and subsequent binding to 43S	1957-04-01	0.405443	0.795122	1.25768	1.13541	RPS25;RPS28;RPS5;RPS21
SHP2 signaling	1957-04-01	0.405443	0.795122	1.25768	1.13541	IL2RA;KDR;IL6R;VEGFA
EGF/EGFR signaling pathway	9/141	0.405601	0.795122	1.13646	1.02553	ERRFI1;SH3GL3;PDPK1;STAT3;PLCG1;ELK1;PRKCZ;PTPN5;PTK2
Abl role in Robo-Slit signaling	2021-01-09	0.408426	0.795122	2.08249	1.86475	CAP2
Alpha-4 beta-7 integrin signaling	2021-01-09	0.408426	0.795122	2.08249	1.86475	PTK2
Axonogenesis regulation by p75 neurotrophin receptor	2021-01-09	0.408426	0.795122	2.08249	1.86475	LINGO1
Benzo(a)pyrene metabolism	2021-01-09	0.408426	0.795122	2.08249	1.86475	CYP1B1
Bicarbonate transporters	2021-01-09	0.408426	0.795122	2.08249	1.86475	SLC4A7
EGFR transactivation by gastrin	2021-01-09	0.408426	0.795122	2.08249	1.86475	MMP3
Endosomal/vacuolar pathway	2021-01-09	0.408426	0.795122	2.08249	1.86475	CTSS
Gene expression regulation by hypoxia-inducible factor	2021-01-09	0.408426	0.795122	2.08249	1.86475	VEGFA
MAP kinase pathway regulation through dual specificity phosphatases	2021-01-09	0.408426	0.795122	2.08249	1.86475	DUSP6
PI3K/AKT signalling	2021-01-09	0.408426	0.795122	2.08249	1.86475	PDPK1
Phenylalanine and tyrosine catabolism	2021-01-09	0.408426	0.795122	2.08249	1.86475	QDPR
Polyadenylation of mRNA	2021-01-09	0.408426	0.795122	2.08249	1.86475	PAPOLA
Rapid glucocorticoid receptor pathway	2021-01-09	0.408426	0.795122	2.08249	1.86475	CRH
Sodium/calcium exchangers	2021-01-09	0.408426	0.795122	2.08249	1.86475	SLC8A2
Type I hemidesmosome assembly	2021-01-09	0.408426	0.795122	2.08249	1.86475	DST
Urea cycle	2021-01-09	0.408426	0.795122	2.08249	1.86475	ASL
cAMP receptor, G-protein-independent pathways inferred from amoeba model	2021-01-09	0.408426	0.795122	2.08249	1.86475	STAT3
E2F transcription factor network	1974-05-01	0.409738	0.795122	1.2076	1.07747	RBL2;CDKN1A;WASF1;SMARCA2;MCL1
Gastric acid secretion	1974-05-01	0.409738	0.795122	1.2076	1.07747	PRKCG;CAMK2B;ADCY4;ATP1B3;CALM2
Neural crest differentiation	1991-06-01	0.412036	0.795885	1.17639	1.04304	HDAC4;SMAD1;ZIC1;BMP7;HES5;GFAP
Fc epsilon receptor I signaling in mast cells	1941-03-01	0.412488	0.795885	1.31549	1.16493	PLCG1;ELK1;CALM2
Insulin biosynthesis and processing	1941-03-01	0.412488	0.795885	1.31549	1.16493	PCSK2;KIF5B;VAMP2
Integration of energy metabolism	8/125	0.413717	0.795885	1.1396	1.00578	PRKAB2;PPP2R1B;FASN;GNB4;ADCY4;AKAP5;GNG12;VAMP2
Interleukin-1 signaling pathway	8/125	0.413717	0.795885	1.1396	1.00578	ATF2;ZFP36;IL1R1;CCL2;PLCG1;PTGS2;ELK1;PRKCZ
Cellular response to hypoxia	2021-02-25	0.417993	0.799327	1.44881	1.26379	VHL;VEGFA
Ck1/Cdk5 regulation by type 1 glutamate receptors	2021-02-25	0.417993	0.799327	1.44881	1.26379	CAMK2B;CDK5R1
Ghrelin pathway	2021-02-25	0.417993	0.799327	1.44881	1.26379	FASN;ACAT1
Arachidonic acid metabolism	1958-04-01	0.418387	0.799327	1.23433	1.07553	PTGDS;PTGS2;PTGES;CBR3
Eukaryotic transcription initiation	1942-03-01	0.42784	0.81152	1.28169	1.08816	TBP;TAF13;POLR2K
Fatty acid metabolism	1942-03-01	0.42784	0.81152	1.28169	1.08816	ECI2;HADH;ACAT1
Signaling events mediated by T cell protein tyrosine phosphatase (TC-PTP)	1942-03-01	0.42784	0.81152	1.28169	1.08816	STAT3;KDR;VEGFA
Galactose metabolism	2021-02-26	0.4378	0.81152	1.38837	1.14679	PFKL;B4GALT1
Interaction between L1-type proteins and ankyrins	2021-02-26	0.4378	0.81152	1.38837	1.14679	SPTA1;KCNQ2
Ras signaling pathway	2021-02-26	0.4378	0.81152	1.38837	1.14679	PDPK1;ELK1
Segmentation clock	2021-02-26	0.4378	0.81152	1.38837	1.14679	LFNG;CSNK2A1
Termination of O-glycan biosynthesis	2021-02-26	0.4378	0.81152	1.38837	1.14679	ST3GAL1;ST3GAL3
Immune system	58/998	0.43894	0.81152	1.02896	0.847239	IFITM3;ATF2;CDKN1A;IFITM1;HSP90AB1;IFITM2;ITGB5;ITGAL;ELK1;CTSS;MT2A;PPP2R1B;CTSL;KIF5B;SEC61G;MRC1;KPNA4;ITGAV;LBP;IL6R;ICOSLG;PDIA3;MEF2C;FBXW11;PDPK1;IL1R1;CD180;DYNLL2;DUSP6;PJA2;SIGIRR;ENAH;CANX;TXNIP;CARD11;C1QB;CAMK2B;C1QA;SEH1L;CFH;UBA5;PTAFR;UBR2;HSP90B1;PSMB6;VHL;PLCG1;EGR1;HSPA5;STAT3;MX1;S100B;SPSB1;MAVS;IL2RA;CALR;ASB1;C1QC
Epidermal growth factor receptor (EGFR) pathway	7/111	0.441298	0.81152	1.12158	0.917489	PRKCG;PDPK1;PRKCE;SPRY4;PLCG1;PRKCZ;RHOQ
Abacavir transport and metabolism	2021-01-10	0.441954	0.81152	1.851	1.51144	NT5C2
Activation of the AP-1 family of transcription factors	2021-01-10	0.441954	0.81152	1.851	1.51144	ATF2
Bile acids and bile salt biosynthesis	2021-01-10	0.441954	0.81152	1.851	1.51144	CH25H
Calcitonin-like ligand receptors	2021-01-10	0.441954	0.81152	1.851	1.51144	ADM
Dermatan sulfate biosynthesis	2021-01-10	0.441954	0.81152	1.851	1.51144	DCN
Free radical-induced apoptosis	2021-01-10	0.441954	0.81152	1.851	1.51144	NOX1
Ganglio sphingolipid metabolism	2021-01-10	0.441954	0.81152	1.851	1.51144	ST3GAL1
Netrin mediated repulsion signals	2021-01-10	0.441954	0.81152	1.851	1.51144	PTK2
Reduction of cytosolic calcium levels	2021-01-10	0.441954	0.81152	1.851	1.51144	SLC8A2
Rheb GTPase activity by AMPK regulation	2021-01-10	0.441954	0.81152	1.851	1.51144	PRKAB2
Second messenger role in netrin-1 signaling	2021-01-10	0.441954	0.81152	1.851	1.51144	PLCG1
ERBB signaling pathway	1994-06-01	0.442625	0.81152	1.1361	0.925959	PRKCG;CAMK2B;CDKN1A;PLCG1;ELK1;PTK2
Insulin secretion regulation by glucagon-like peptide-1	1943-03-01	0.443046	0.81152	1.24958	1.01726	GNB4;AKAP5;GNG12
PI3K class IB pathway in neutrophils	1943-03-01	0.443046	0.81152	1.24958	1.01726	PRKCG;PRKCE;PRKCZ
Voltage-gated potassium channels	1943-03-01	0.443046	0.81152	1.24958	1.01726	KCNV1;KCNG4;KCNQ2
Innate immune system	19/319	0.444612	0.813046	1.05557	0.8556	C1QB;ATF2;C1QA;MEF2C;HSP90AB1;CFH;CD180;S100B;ELK1;CTSS;DUSP6;HSP90B1;SIGIRR;MAVS;PPP2R1B;CTSL;TXNIP;LBP;C1QC
Cell-cell communication	8/129	0.448485	0.817201	1.10169	0.883425	CLDN11;CADM3;KIRREL;DST;CLDN9;CTNNA1;CLDN2;PTK2
Glucose metabolism	1961-04-01	0.456772	0.817201	1.16918	0.916132	PFKL;PPP2R1B;AGL;ALDOC
HIV genome transcription	1961-04-01	0.456772	0.817201	1.16918	0.916132	CCNT2;TBP;TAF13;POLR2K
Leptin signaling pathway	1961-04-01	0.456772	0.817201	1.16918	0.916132	STAT3;KPNA4;PLCG1;ELK1
ADP signalling through P2Y purinoceptor 12	2021-02-27	0.457232	0.817201	1.33277	1.04297	GNB4;GNG12
Bile acid and bile salt metabolism	2021-02-27	0.457232	0.817201	1.33277	1.04297	CH25H;SLC10A2
Glycosphingolipid biosynthesis: lacto and neolacto series	2021-02-27	0.457232	0.817201	1.33277	1.04297	B4GALT1;ST3GAL3
Proteins and DNA sequences in cardicac structures	2021-02-27	0.457232	0.817201	1.33277	1.04297	MEF2C;SMAD6
Rev-mediated nuclear export of HIV-1 RNA	2021-02-27	0.457232	0.817201	1.33277	1.04297	SEH1L;XPO1
TNF/stress-related signaling	2021-02-27	0.457232	0.817201	1.33277	1.04297	MAP4K4;TNFRSF1A
ERBB2/ERBB3 signaling events	1944-03-01	0.458091	0.817201	1.21904	0.951688	CHRNE;STAT3;NF2
Shigellosis	1962-04-01	0.469382	0.817201	1.14896	0.868999	ROCK1;FBXW11;ITGA5;WASF1
Integrin-linked kinase signaling	1945-03-01	0.47296	0.817201	1.18995	0.890969	XPO1;PARVG;ILKAP
Interleukin-12/STAT4 pathway	1945-03-01	0.47296	0.817201	1.18995	0.890969	IL2RA;STAT3;ETV5
RhoA signaling pathway	1945-03-01	0.47296	0.817201	1.18995	0.890969	ATF2;ROCK1;PRKCZ
Wnt interactions in lipid metabolism and immune response	1945-03-01	0.47296	0.817201	1.18995	0.890969	RBP1;CREM;DUSP6
Alpha-linolenic (omega3) and linoleic (omega6) acid metabolism	2021-01-11	0.473583	0.817201	1.66581	1.24508	ELOVL2
B lymphocyte cell surface molecules	2021-01-11	0.473583	0.817201	1.66581	1.24508	ITGAL
BTG family proteins and cell cycle regulation	2021-01-11	0.473583	0.817201	1.66581	1.24508	FGF1
Erythropoietin-mediated neuroprotection through NF-kB	2021-01-11	0.473583	0.817201	1.66581	1.24508	CDKN1A
Folate biosynthesis	2021-01-11	0.473583	0.817201	1.66581	1.24508	QDPR
Gamma-carboxylation, transport, and amino-terminal cleavage of proteins	2021-01-11	0.473583	0.817201	1.66581	1.24508	F10
Glutathione biosynthesis and recycling	2021-01-11	0.473583	0.817201	1.66581	1.24508	OPLAH
Glypican-3 pathway	2021-01-11	0.473583	0.817201	1.66581	1.24508	MDK
Methylation	2021-01-11	0.473583	0.817201	1.66581	1.24508	MAT2A
Notch receptor processing	2021-01-11	0.473583	0.817201	1.66581	1.24508	PSENEN
Recycling of bile acids and salts	2021-01-11	0.473583	0.817201	1.66581	1.24508	SLC10A2
Regulated proteolysis of p75 neurotrophin receptor	2021-01-11	0.473583	0.817201	1.66581	1.24508	PSENEN
Reversal of insulin resistance by leptin	2021-01-11	0.473583	0.817201	1.66581	1.24508	PRKAB2
Signaling by activated point mutants of FGFR1	2021-01-11	0.473583	0.817201	1.66581	1.24508	FGF1
Sonic Hedgehog (SHH) receptor PTCH1 regulation of cell cycle	2021-01-11	0.473583	0.817201	1.66581	1.24508	XPO1
Unwinding of DNA	2021-01-11	0.473583	0.817201	1.66581	1.24508	MCM5
Vitamin B5 (pantothenate) metabolism	2021-01-11	0.473583	0.817201	1.66581	1.24508	FASN
p38 gamma/delta MAPK pathway	2021-01-11	0.473583	0.817201	1.66581	1.24508	MAPT
Cell cycle: G1/S checkpoint	2021-02-28	0.47627	0.817201	1.28144	0.950535	CDKN1A;TGFB3
G-protein activation	2021-02-28	0.47627	0.817201	1.28144	0.950535	GNB4;GNG12
Nitric oxide stimulation of guanylate cyclase	2021-02-28	0.47627	0.817201	1.28144	0.950535	PDE3A;MRVI1
PERK-regulated gene expression	2021-02-28	0.47627	0.817201	1.28144	0.950535	HSPA5;CCL2
PTM: gamma carboxylation, hypusine formation and arylsulfatase activation	2021-02-28	0.47627	0.817201	1.28144	0.950535	F10;ARSJ
Apoptosis modulation and signaling	1980-05-01	0.477069	0.817201	1.11064	0.821977	HRK;IL1R1;BAG3;TNFRSF1A;MCL1
Opioid signaling	1980-05-01	0.477069	0.817201	1.11064	0.821977	PRKCG;PPP2R1B;ADCY4;GNB4;GNG12
O-linked glycosylation of mucins	1963-04-01	0.481883	0.824176	1.12942	0.824539	GALNT15;GALNT1;ST3GAL1;ST3GAL3
Membrane trafficking	8/133	0.482911	0.824663	1.06621	0.77612	TGOLN2;DAB2;GJB2;GJA5;GJB6;MYO6;YIPF6;VAMP2
Polo-like kinase 1 (PLK1) pathway	1946-03-01	0.487639	0.831458	1.16221	0.834679	STAG2;FBXW11;TPT1
Potassium channels	1999-06-01	0.492798	0.832216	1.07473	0.760542	KCNJ4;KCNV1;KCNG4;KCNJ8;KCNQ2;GNG12
Endothelins	1964-04-01	0.494266	0.832216	1.11054	0.782577	PRKCG;COL3A1;PRKCE;ADCY4
Adherens junction actin cytoskeletal organization	2029-02-01	0.494894	0.832216	1.23391	0.867949	CADM3;CTNNA1
Influence of Ras and Rho proteins on G1 to S transition	2029-02-01	0.494894	0.832216	1.23391	0.867949	CDKN1A;PDPK1
Inhibition of insulin secretion by adrenaline/noradrenaline	2029-02-01	0.494894	0.832216	1.23391	0.867949	GNB4;GNG12
Skeletal myogenesis control by HDAC and calcium/calmodulin-dependent kinase (CaMK)	2029-02-01	0.494894	0.832216	1.23391	0.867949	MEF2C;CALM2
Transferrin endocytosis and recycling	2029-02-01	0.494894	0.832216	1.23391	0.867949	ATP6V0B;ATP6V0E1
ATM-dependent DNA damage response	1982-05-01	0.498973	0.832216	1.08168	0.751985	RBL2;WNT6;CDKN1A;WNT5B;BCL6
Agrin in postsynaptic differentiation	1947-03-01	0.502116	0.832216	1.13574	0.782438	CHRM1;LAMA4;PTK2
Caspase-mediated cleavage of cytoskeletal proteins	2021-01-12	0.503421	0.832216	1.51429	1.0393	MAPT
FGFR3 ligand binding and activation	2021-01-12	0.503421	0.832216	1.51429	1.0393	FGF1
Facilitative sodium-independent glucose transporters	2021-01-12	0.503421	0.832216	1.51429	1.0393	SLC2A12
Inhibition of replication initiation of damaged DNA by RB1/E2F1	2021-01-12	0.503421	0.832216	1.51429	1.0393	PPP2R1B
NF-kappaB activation through FADD/RIP-1 pathway	2021-01-12	0.503421	0.832216	1.51429	1.0393	MAVS
Nucleotide G-protein coupled receptors (GPCRs)	2021-01-12	0.503421	0.832216	1.51429	1.0393	LPAR6
Opening of calcium channels triggered by depolarization of the presynaptic terminal	2021-01-12	0.503421	0.832216	1.51429	1.0393	CACNA1B
Peptide hormone biosynthesis	2021-01-12	0.503421	0.832216	1.51429	1.0393	INHBA
SODD/TNFR1 signaling pathway	2021-01-12	0.503421	0.832216	1.51429	1.0393	TNFRSF1A
Salmonella infection	2021-01-12	0.503421	0.832216	1.51429	1.0393	WASF1
Serotonin receptors	2021-01-12	0.503421	0.832216	1.51429	1.0393	HTR1A
HIV life cycle	7/118	0.505724	0.832216	1.05045	0.716162	CCNT2;SEH1L;XPO1;TBP;TAF13;LIG4;POLR2K
p53 activity regulation	7/118	0.505724	0.832216	1.05045	0.716162	CDKN1A;GADD45A;RFWD2;SESN1;RPL23;TIMP3;MDM4
ERK1/ERK2 MAPK pathway	1965-04-01	0.506522	0.832216	1.09228	0.742953	MKNK2;STAT3;ELK1;DUSP6
Interleukin-12-mediated signaling events	1965-04-01	0.506522	0.832216	1.09228	0.742953	ATF2;IL1R1;IL2RA;STAT3
Activation of kainate receptors upon glutamate binding	1930-02-01	0.513091	0.832216	1.18978	0.793944	GNB4;GNG12
Activation of matrix metalloproteinases	1930-02-01	0.513091	0.832216	1.18978	0.793944	COL18A1;MMP3
Ovarian infertility genes	1930-02-01	0.513091	0.832216	1.18978	0.793944	EGR1;SYNE2
Retinoic acid receptor-mediated signaling	1930-02-01	0.513091	0.832216	1.18978	0.793944	PRKCG;RBP1
Signaling by NOTCH	7/119	0.514739	0.832216	1.04102	0.691336	LFNG;PSENEN;HDAC4;B4GALT1;CNTN1;HES5;ST3GAL3
ATM pathway	1948-03-01	0.516381	0.832216	1.11044	0.733903	CDKN1A;GADD45A;RFWD2
Diurnally regulated genes with circadian orthologs	1948-03-01	0.516381	0.832216	1.11044	0.733903	DNAJA1;PER1;RBPMS
Presenilin action in Notch and Wnt signaling	1948-03-01	0.516381	0.832216	1.11044	0.733903	PSENEN;CSNK2A1;FBXW11
Retinoblastoma protein regulation	1966-04-01	0.518643	0.832216	1.0746	0.705518	ATF2;CDKN1A;MEF2C;TBP
Signaling by ERBB2	6/102	0.522177	0.832216	1.04098	0.676378	PRKCG;CDKN1A;PDPK1;PRKCE;ADCY4;PLCG1
G alpha 12 pathway	1949-03-01	0.530423	0.832216	1.08624	0.688767	MEF2C;PLD3;PTK2
T cell receptor signaling in naive CD4+ T cells	1967-04-01	0.530623	0.832216	1.05749	0.670135	PDPK1;PRKCE;PLCG1;CARD11
cAMP cell motility pathway inferred from amoeba model	1967-04-01	0.530623	0.832216	1.05749	0.670135	CYFIP2;PDE3A;CCL19;PLCG1
Activated NOTCH1 signaling in the nucleus	1931-02-01	0.530849	0.832216	1.14869	0.727442	PSENEN;CNTN1
NF-kappaB activation by non-typeable Hemophilus influenzae	1931-02-01	0.530849	0.832216	1.14869	0.727442	TGFB3;MAP4K4
Signal amplification	1931-02-01	0.530849	0.832216	1.14869	0.727442	GNB4;GNG12
Stathmin and breast cancer resistance to antimicrotubule agents	1931-02-01	0.530849	0.832216	1.14869	0.727442	CAMK2B;HSPA5
C-Myb transcription factor network	1985-05-01	0.531139	0.832216	1.04095	0.658639	CDKN1A;MAT2A;H2AFZ;PTGS2;SMARCA2
MicroRNAs in cardiomyocyte hypertrophy	1985-05-01	0.531139	0.832216	1.04095	0.658639	HDAC4;ROCK1;PDPK1;STAT3;CALM2
Adenylate cyclase inhibitory pathway	2021-01-13	0.531569	0.832216	1.38803	0.877128	ADCY4
Advanced glycosylation endproduct receptor signaling	2021-01-13	0.531569	0.832216	1.38803	0.877128	S100B
Arylsulfatase activation	2021-01-13	0.531569	0.832216	1.38803	0.877128	ARSJ
CTL mediated immune response against target cells	2021-01-13	0.531569	0.832216	1.38803	0.877128	ITGAL
Cytosolic sulfonation of small molecules	2021-01-13	0.531569	0.832216	1.38803	0.877128	SULT1A1
Death receptor signaling	2021-01-13	0.531569	0.832216	1.38803	0.877128	TNFRSF1A
Double stranded RNA-induced gene expression	2021-01-13	0.531569	0.832216	1.38803	0.877128	MAP4K4
FGFR4 ligand binding and activation	2021-01-13	0.531569	0.832216	1.38803	0.877128	FGF1
HIV life cycle early phase	2021-01-13	0.531569	0.832216	1.38803	0.877128	LIG4
Interleukin-22 soluble receptor signaling pathway	2021-01-13	0.531569	0.832216	1.38803	0.877128	STAT3
Organic anion transporters	2021-01-13	0.531569	0.832216	1.38803	0.877128	SLC22A6
PI3K class IB pathway	2021-01-13	0.531569	0.832216	1.38803	0.877128	PDPK1
Signal regulatory protein (SIRP) family interactions	2021-01-13	0.531569	0.832216	1.38803	0.877128	PTK2
Sulfur metabolism	2021-01-13	0.531569	0.832216	1.38803	0.877128	SULT1A1
T helper cell surface molecules	2021-01-13	0.531569	0.832216	1.38803	0.877128	ITGAL
Notch signaling pathway	7/121	0.532588	0.832638	1.02265	0.644275	LFNG;PSENEN;CDKN1A;STAT3;CNTN1;MAPT;HES5
Biological oxidations	8/139	0.533404	0.83274	1.01705	0.639193	SULT1A1;MAT2A;GSTA1;CYP1B1;MGST2;FMO1;OPLAH;PTGS2
CD8/T cell receptor downstream pathway	1968-04-01	0.542453	0.845678	1.04091	0.636676	EGR1;PRKCE;IL2RA;ELK1
Aquaporin-mediated transport	1950-03-01	0.544233	0.846077	1.06308	0.646752	ADCY4;GNB4;GNG12
Type 2 diabetes mellitus	1950-03-01	0.544233	0.846077	1.06308	0.646752	PRKCE;CACNA1B;PRKCZ
Glycine, serine and threonine metabolism	1932-02-01	0.54816	0.846333	1.11034	0.667526	CBS;AMT
Hypothetical network for drug addiction	1932-02-01	0.54816	0.846333	1.11034	0.667526	CAMK2B;PRKCE
Signaling by Robo receptor	1932-02-01	0.54816	0.846333	1.11034	0.667526	ENAH;CAP2
Rho GTPase cycle	7/123	0.550173	0.846333	1.00491	0.600454	AKAP13;TRIO;STARD8;MCF2L;ARHGAP29;NGEF;RHOQ
Metabolism of vitamins and cofactors	1951-03-01	0.557804	0.846333	1.04087	0.607608	CYB5A;MTHFD1;FASN
Adhesion and diapedesis of lymphocytes	2021-01-14	0.558122	0.846333	1.28119	0.747161	ITGAL
Complement cascade regulation	2021-01-14	0.558122	0.846333	1.28119	0.747161	CFH
Glycogen breakdown (glycogenolysis)	2021-01-14	0.558122	0.846333	1.28119	0.747161	AGL
Intronless pre-mRNA processing	2021-01-14	0.558122	0.846333	1.28119	0.747161	PAPOLA
Non-homologous end-joining (NHEJ) pathway	2021-01-14	0.558122	0.846333	1.28119	0.747161	LIG4
Osteoblast signaling	2021-01-14	0.558122	0.846333	1.28119	0.747161	ITGAV
Porphyrin metabolism	2021-01-14	0.558122	0.846333	1.28119	0.747161	HMOX1
S1P/S1P4 pathway	2021-01-14	0.558122	0.846333	1.28119	0.747161	PLCG1
Sema3A-plexin repulsion signaling by inhibiting integrin adhesion	2021-01-14	0.558122	0.846333	1.28119	0.747161	RND1
Signaling by NOTCH2	2021-01-14	0.558122	0.846333	1.28119	0.747161	PSENEN
T cell receptor/Ras pathway	2021-01-14	0.558122	0.846333	1.28119	0.747161	ELK1
TRAF3-dependent IRF activation pathway	2021-01-14	0.558122	0.846333	1.28119	0.747161	MAVS
Viral messenger RNA biosynthesis	2021-01-14	0.558122	0.846333	1.28119	0.747161	POLR2K
HIF-1 degradation in normoxia	1988-05-01	0.562346	0.850543	1.00316	0.577458	CAMK2B;PSMB6;VHL;PRKCZ;LAMTOR5
Glycoprotein VI-mediated activation cascade	1933-02-01	0.565017	0.850543	1.07447	0.613414	PDPK1;PRKCZ
Propanoate metabolism	1933-02-01	0.565017	0.850543	1.07447	0.613414	MUT;ACAT1
Antiviral mechanism by interferon-stimulated genes	1970-04-01	0.565643	0.850543	1.00926	0.575068	SEH1L;MX1;KPNA4;PLCG1
G alpha (s) signaling events	7/125	0.567469	0.850543	0.98777	0.55964	GNB4;PDE3A;CRH;ADCY4;ADM;GNG12;VIP
Endometrial cancer	1952-03-01	0.571128	0.850543	1.01958	0.571107	PDPK1;CTNNA1;ELK1
Heparan sulfate/heparin glycosaminoglycan (HS-GAG) metabolism	1952-03-01	0.571128	0.850543	1.01958	0.571107	GXYLT1;GXYLT2;DCN
Signaling events mediated by stem cell factor receptor (c-Kit)	1952-03-01	0.571128	0.850543	1.01958	0.571107	SPRED1;PDPK1;STAT3
Salivary secretion	1989-05-01	0.572513	0.850543	0.991166	0.552793	PRKCG;ADCY4;ATP1B3;CALM2;VAMP2
Jak-STAT signaling pathway	11/199	0.577367	0.850543	0.974082	0.535041	CNTFR;SPRED1;IL4R;IL2RA;STAT3;SPRY4;IL20RB;OSMR;PTPN4;IL6R;PTPN5
Fatty acid beta oxidation	1934-02-01	0.581417	0.850543	1.04084	0.564434	HADH;ACAT1
Fructose and mannose metabolism	1934-02-01	0.581417	0.850543	1.04084	0.564434	PFKL;ALDOC
Interleukin-7 interactions in immune response	1934-02-01	0.581417	0.850543	1.04084	0.564434	CXCL12;CCL19
Monoamine transport	1934-02-01	0.581417	0.850543	1.04084	0.564434	RBL2;IL1R1
TOR signaling	1934-02-01	0.581417	0.850543	1.04084	0.564434	PRKAB2;RRAGD
AKAP95 role in mitosis and chromosome dynamics	2021-01-15	0.583172	0.850543	1.18961	0.641526	DDX5
ATR activation in response to replication stress	2021-01-15	0.583172	0.850543	1.18961	0.641526	HUS1
BMP signaling pathway in stem cells	2021-01-15	0.583172	0.850543	1.18961	0.641526	SMAD1
Coagulation intrinsic pathway	2021-01-15	0.583172	0.850543	1.18961	0.641526	F10
Cyclin A/B1-associated events during G2/M transition	2021-01-15	0.583172	0.850543	1.18961	0.641526	XPO1
Cytochrome P450 metabolism of endogenous sterols	2021-01-15	0.583172	0.850543	1.18961	0.641526	CYP1B1
Erythrocyte differentiation pathway	2021-01-15	0.583172	0.850543	1.18961	0.641526	TGFB3
HDL-mediated lipid transport	2021-01-15	0.583172	0.850543	1.18961	0.641526	CUBN
Messenger RNA decay by 5' to 3' exoribonuclease	2021-01-15	0.583172	0.850543	1.18961	0.641526	LSM7
Repression of pain sensation by the transcriptional regulator DREAM	2021-01-15	0.583172	0.850543	1.18961	0.641526	CREM
Sema3A/PAK-dependent axon repulsion	2021-01-15	0.583172	0.850543	1.18961	0.641526	HSP90AB1
Androgen receptor regulation of biosynthesis and transcription	1953-03-01	0.584201	0.850543	0.999133	0.537044	DNAJA1;EGR1;SMARCA2
GABA A and B receptor activation	1953-03-01	0.584201	0.850543	0.999133	0.537044	KCNJ4;ADCY4;GNG12
Leishmaniasis	1972-04-01	0.588171	0.850543	0.979472	0.519843	ITGAM;TGFB3;PTGS2;ELK1
Kit receptor signaling pathway	1954-03-01	0.597017	0.850543	0.97949	0.505231	STAT3;MAPT;PLCG1
Non-small cell lung cancer	1954-03-01	0.597017	0.850543	0.97949	0.505231	PRKCG;PDPK1;PLCG1
Basal transcription factors	1935-02-01	0.597356	0.850543	1.00924	0.520005	TBP;TAF13
Cytokines and inflammatory response	1935-02-01	0.597356	0.850543	1.00924	0.520005	TXLNA;TGFB3
Interleukin-2/PI3K pathway	1935-02-01	0.597356	0.850543	1.00924	0.520005	IL2RA;PRKCZ
Interleukin-7 signaling pathway	1935-02-01	0.597356	0.850543	1.00924	0.520005	IL2RA;STAT3
PIK3C1/AKT pathway	1935-02-01	0.597356	0.850543	1.00924	0.520005	CDKN1A;PDPK1
fMLP induced chemokine gene expression in HMC-1 cells	1935-02-01	0.597356	0.850543	1.00924	0.520005	ELK1;CALM2
Signaling by NOTCH1	1973-04-01	0.599174	0.850543	0.965225	0.494391	PSENEN;HDAC4;CNTN1;HES5
Signaling by EGFR in cancer	6/111	0.605701	0.850543	0.951299	0.476952	PRKCG;CDKN1A;PDPK1;PRKCE;ADCY4;PLCG1
Acetylation and deacetylation of RelA in the nucleus	2021-01-16	0.606803	0.850543	1.11025	0.554625	TNFRSF1A
Acyl chain remodelling of phosphatidylinositol	2021-01-16	0.606803	0.850543	1.11025	0.554625	PLA2G16
Amino acid biosynthesis and interconversion (transamination)	2021-01-16	0.606803	0.850543	1.11025	0.554625	GLUL
B cell survival pathway	2021-01-16	0.606803	0.850543	1.11025	0.554625	PDPK1
CD40L signaling pathway	2021-01-16	0.606803	0.850543	1.11025	0.554625	MAP4K4
Cell death signaling by NRIF in the nucleus	2021-01-16	0.606803	0.850543	1.11025	0.554625	PSENEN
Ghrelin biosynthesis, secretion, and deacylation	2021-01-16	0.606803	0.850543	1.11025	0.554625	PLA2G7
GluR2-containing AMPA receptor trafficking	2021-01-16	0.606803	0.850543	1.11025	0.554625	PRKCG
Interleukin-9 signaling pathway	2021-01-16	0.606803	0.850543	1.11025	0.554625	STAT3
Nucleotide-like (purinergic) G-protein coupled receptors	2021-01-16	0.606803	0.850543	1.11025	0.554625	LPAR6
Other glycan degradation	2021-01-16	0.606803	0.850543	1.11025	0.554625	HEXA
Other semaphorin interactions	2021-01-16	0.606803	0.850543	1.11025	0.554625	PLXNC1
Primary bile acid biosynthesis	2021-01-16	0.606803	0.850543	1.11025	0.554625	CH25H
Protein kinase A (PKA) at the centrosome	2021-01-16	0.606803	0.850543	1.11025	0.554625	PRKCE
Rb tumor suppressor/checkpoint signaling in response to DNA damage	2021-01-16	0.606803	0.850543	1.11025	0.554625	CDKN1A
SREBF and miR-33 in cholesterol and lipid homeostasis	2021-01-16	0.606803	0.850543	1.11025	0.554625	FASN
Selenium metabolism and selenoproteins	2021-01-16	0.606803	0.850543	1.11025	0.554625	CREM
Serotonin receptor 2 and ELK-SRF/GATA4 signaling	2021-01-16	0.606803	0.850543	1.11025	0.554625	ELK1
TGF-beta receptor signaling in EMT (epithelial to mesenchymal transition)	2021-01-16	0.606803	0.850543	1.11025	0.554625	PRKCZ
GM-CSF-mediated signaling events	1936-02-01	0.612834	0.850543	0.979508	0.479627	STAT3;CCL2
Generation of second messenger molecules	1936-02-01	0.612834	0.850543	0.979508	0.479627	ENAH;PLCG1
Apoptosis	13/242	0.618541	0.850543	0.94469	0.453821	HRK;ROCK1;IL1R1;IGF2;DYNLL2;PTK2;TNFRSF1A;PSMB6;H1F0;ACIN1;MAPT;MCL1;HIST1H1C
Glycolysis and gluconeogenesis	1975-04-01	0.620642	0.850543	0.937936	0.447396	ALDH1A3;ALDH3A1;PFKL;ALDOC
Prolactin activation of MAPK signaling	1975-04-01	0.620642	0.850543	0.937936	0.447396	STAT3;PPIB;ELK1;PTK2
Fc gamma receptor-mediated phagocytosis	1994-05-01	0.621408	0.850543	0.935234	0.444953	PRKCG;PRKCE;ASAP3;PLCG1;WASF1
Cytosolic DNA-sensing pathway	1956-03-01	0.621861	0.850543	0.942428	0.447689	IL33;MAVS;CCL4
Immune system signaling by interferons, interleukins, prolactin, and growth hormones	15/280	0.62593	0.850543	0.94181	0.441254	IFITM3;CAMK2B;EGR1;IFITM1;IFITM2;SEH1L;IL1R1;PTAFR;STAT3;MX1;MT2A;IL2RA;KPNA4;PLCG1;IL6R
Activation of NMDA receptor upon glutamate binding and postsynaptic events	1937-02-01	0.627853	0.850543	0.951472	0.442862	CAMK2B;PDPK1
Interleukin-23-mediated signaling events	1937-02-01	0.627853	0.850543	0.951472	0.442862	STAT3;CCL2
Latent infection of Homo sapiens with Mycobacterium tuberculosis	1937-02-01	0.627853	0.850543	0.951472	0.442862	ATP6V0B;ATP6V0E1
PI3K/AKT activation	1937-02-01	0.627853	0.850543	0.951472	0.442862	CDKN1A;PDPK1
ACE inhibitor pathway	2021-01-17	0.629096	0.850543	1.0408	0.482383	MAS1
Activation of BH3-only proteins	2021-01-17	0.629096	0.850543	1.0408	0.482383	DYNLL2
Acyl chain remodelling of phosphatidylglycerol	2021-01-17	0.629096	0.850543	1.0408	0.482383	LPCAT4
Beta-catenin phosphorylation cascade	2021-01-17	0.629096	0.850543	1.0408	0.482383	PPP2R1B
Branched-chain amino acid catabolism	2021-01-17	0.629096	0.850543	1.0408	0.482383	ACAT1
Cells and molecules involved in local acute inflammatory response	2021-01-17	0.629096	0.850543	1.0408	0.482383	ITGAL
Chromatin remodeling by hSWI/SNF ATP-dependent complexes	2021-01-17	0.629096	0.850543	1.0408	0.482383	TBP
Endocytotic role of NDK, phosphins and dynamin	2021-01-17	0.629096	0.850543	1.0408	0.482383	CALM2
Energy-dependent regulation of mTOR by LKB1-AMPK	2021-01-17	0.629096	0.850543	1.0408	0.482383	PRKAB2
Glycosylphosphatidylinositol (GPI) biosynthesis	2021-01-17	0.629096	0.850543	1.0408	0.482383	PIGP
HIV-1 elongation complex formation in the absence of HIV-1 Tat	2021-01-17	0.629096	0.850543	1.0408	0.482383	CCNT2
Insulin-like growth factor (IGF) activity regulation by insulin-like growth factor binding proteins (IGFBPs)	2021-01-17	0.629096	0.850543	1.0408	0.482383	IGF2
Ion channel function in vascular endothelium	2021-01-17	0.629096	0.850543	1.0408	0.482383	KCNQ2
Nitric oxide metabolism	2021-01-17	0.629096	0.850543	1.0408	0.482383	NOSTRIN
PIP biosynthesis at the Golgi membrane	2021-01-17	0.629096	0.850543	1.0408	0.482383	PI4KA
Synaptic proteins at the synaptic junction	2021-01-17	0.629096	0.850543	1.0408	0.482383	EPB41
Syndecan 3 pathway	2021-01-17	0.629096	0.850543	1.0408	0.482383	PSENEN
Unblocking of NMDA receptor, glutamate binding and activation	2021-01-17	0.629096	0.850543	1.0408	0.482383	CAMK2B
Zinc transporters	2021-01-17	0.629096	0.850543	1.0408	0.482383	SLC30A3
RNA polymerase I, RNA polymerase III, and mitochondrial transcription	1995-05-01	0.630778	0.85178	0.924793	0.426146	GTF3C2;TBP;SNAPC2;H2AFZ;POLR2K
Inositol phosphate metabolism	1957-03-01	0.633885	0.852863	0.924926	0.421663	PI4KA;PIP4K2C;PLCG1
PI3K cascade	1957-03-01	0.633885	0.852863	0.924926	0.421663	CDKN1A;PDPK1;FGF1
Pre-NOTCH expression and processing	1957-03-01	0.633885	0.852863	0.924926	0.421663	LFNG;B4GALT1;ST3GAL3
Complement cascade	1977-04-01	0.641371	0.861891	0.912142	0.405125	C1QB;C1QA;CFH;C1QC
Striated muscle contraction	1938-02-01	0.642414	0.862249	0.924993	0.409329	TPM4;TNNT2
Activated AMPK stimulation of fatty-acid oxidation in muscle	2021-01-18	0.650125	0.865274	0.979526	0.421775	PRKAB2
CDK regulation of DNA replication	2021-01-18	0.650125	0.865274	0.979526	0.421775	MCM5
Effect of METS on macrophage differentiation	2021-01-18	0.650125	0.865274	0.979526	0.421775	RBL2
Human cytomegalovirus and MAP kinase pathways	2021-01-18	0.650125	0.865274	0.979526	0.421775	PDPK1
PKA activation in glucagon signaling	2021-01-18	0.650125	0.865274	0.979526	0.421775	ADCY4
Tie2 signaling	2021-01-18	0.650125	0.865274	0.979526	0.421775	ANGPT2
Transcriptional activity regulation by PML	2021-01-18	0.650125	0.865274	0.979526	0.421775	TNFRSF1A
G13 signaling pathway	1939-02-01	0.656522	0.869376	0.899945	0.378696	ROCK1;CALM2
GAB1 signalosome	1939-02-01	0.656522	0.869376	0.899945	0.378696	CDKN1A;PDPK1
Signaling events regulated by Ret tyrosine kinase	1939-02-01	0.656522	0.869376	0.899945	0.378696	RET;PTK2
ATF2 transcription factor network	1959-03-01	0.657123	0.869376	0.891798	0.374451	HRK;ATF2;GADD45A
RNA degradation	1959-03-01	0.657123	0.869376	0.891798	0.374451	TTC37;LSM7;PAPOLA
Downstream signaling events Of B cell receptor (BCR)	1998-05-01	0.658024	0.869532	0.894818	0.374494	PSMB6;CDKN1A;FBXW11;PDPK1;CARD11
Granule cell survival pathway	1999-05-01	0.666813	0.869777	0.885252	0.358745	KCNV1;ADCY10;ADCY4;PLCG1;MAPT
Ephrin receptor B forward pathway	1960-03-01	0.668337	0.869777	0.876106	0.353038	ROCK1;PTK2;MAP4K4
Apoptosis modulation by HSP70	2021-01-19	0.669963	0.869777	0.925059	0.370516	TNFRSF1A
Cell cycle progression regulation by PLK3	2021-01-19	0.669963	0.869777	0.925059	0.370516	PLK3
Class C GPCRs (metabotropic glutamate and pheromone receptors)	2021-01-19	0.669963	0.869777	0.925059	0.370516	GPRC5A
ER-associated degradation (ERAD) pathway	2021-01-19	0.669963	0.869777	0.925059	0.370516	CANX
FRS2-mediated activation	2021-01-19	0.669963	0.869777	0.925059	0.370516	PLCG1
Glycosaminoglycan degradation	2021-01-19	0.669963	0.869777	0.925059	0.370516	HEXA
Hypoxic and oxygen homeostasis regulation of HIF-1-alpha	2021-01-19	0.669963	0.869777	0.925059	0.370516	VHL
MAL role in Rho-mediated activation of SRF	2021-01-19	0.669963	0.869777	0.925059	0.370516	ROCK1
Mitochondrial gene expression	2021-01-19	0.669963	0.869777	0.925059	0.370516	GABPA
Platelet calcium homeostasis	2021-01-19	0.669963	0.869777	0.925059	0.370516	SLC8A2
Ras activation upon calcium influx through NMDA receptor	2021-01-19	0.669963	0.869777	0.925059	0.370516	CAMK2B
Signaling by constitutively active EGFR	2021-01-19	0.669963	0.869777	0.925059	0.370516	PLCG1
Small ligand GPCRs	2021-01-19	0.669963	0.869777	0.925059	0.370516	PTAFR
Androgen receptor proteolysis and transcription regulation	1961-03-01	0.67928	0.876642	0.860955	0.33295	SVIL;PAWR;FKBP4
Clathrin derived vesicle budding	1961-03-01	0.67928	0.876642	0.860955	0.33295	TGOLN2;YIPF6;VAMP2
Ion channel transport	1961-03-01	0.67928	0.876642	0.860955	0.33295	ATP10D;ATP1B3;ATP9B
Licensing factor removal from origins	1961-03-01	0.67928	0.876642	0.860955	0.33295	PSMB6;ODC1;MCM5
FOXM1 transcription factor network	1941-02-01	0.683396	0.876642	0.853703	0.324989	LAMA4;ETV5
Tyrosine metabolism	1941-02-01	0.683396	0.876642	0.853703	0.324989	ALDH1A3;ALDH3A1
Calcium signaling pathway	9/178	0.6843	0.876642	0.8859	0.336074	PRKCG;CAMK2B;CHRM1;PTAFR;CACNA1B;ADCY4;PLCG1;CALM2;SLC8A2
4-1BB-dependent immune response	2021-01-20	0.688678	0.876642	0.876325	0.326854	ATF2
Chondroitin sulfate biosynthesis	2021-01-20	0.688678	0.876642	0.876325	0.326854	DCN
Estrogen receptor signaling pathway	2021-01-20	0.688678	0.876642	0.876325	0.326854	ELK1
ID regulation of gene expression	2021-01-20	0.688678	0.876642	0.876325	0.326854	CDKN1A
N-glycan antennae elongation in the medial/trans-Golgi	2021-01-20	0.688678	0.876642	0.876325	0.326854	B4GALT1
Peroxisomal lipid metabolism	2021-01-20	0.688678	0.876642	0.876325	0.326854	PHYH
RNA polymerase III abortive and retractive initiation	2021-01-20	0.688678	0.876642	0.876325	0.326854	POLR2K
Signaling by Hippo	2021-01-20	0.688678	0.876642	0.876325	0.326854	YAP1
Skeletal muscle hypertrophy is regulated via AKT/mTOR pathway	2021-01-20	0.688678	0.876642	0.876325	0.326854	PDPK1
Sprouty regulation of tyrosine kinase signals	2021-01-20	0.688678	0.876642	0.876325	0.326854	SPRY4
SMAD2/3 nuclear pathway	1982-04-01	0.68986	0.877142	0.853444	0.316855	ATF2;CDKN1A;MEF2C;ITGB5
Amine ligand-binding G-protein coupled receptors	1942-02-01	0.696173	0.88168	0.832317	0.301429	CHRM1;HTR1A
Bladder cancer	1942-02-01	0.696173	0.88168	0.832317	0.301429	CDKN1A;VEGFA
TWEAK signaling pathway	1942-02-01	0.696173	0.88168	0.832317	0.301429	CD163;CCL2
Meiosis	1983-04-01	0.698977	0.88168	0.842596	0.301765	STAG2;H2AFZ;HSPA2;SYNE2
T cell signal transduction	1983-04-01	0.698977	0.88168	0.842596	0.301765	PRKCG;PRKCE;PLCG1;PRKCZ
Toll-like receptor signaling pathway regulation	7/142	0.700094	0.88168	0.862601	0.307553	SIGIRR;CD180;CCL4;LBP;SMAD6;TMED7;CTNNAL1
MHC class II antigen presentation	5/103	0.700467	0.88168	0.848938	0.302229	CTSL;KIF5B;CANX;DYNLL2;CTSS
Biosynthesis of unsaturated fatty acids	2021-01-21	0.706332	0.88168	0.832465	0.289423	ELOVL2
CD28-dependent PI3K/Akt signaling	2021-01-21	0.706332	0.88168	0.832465	0.289423	PDPK1
ChREBP regulation by carbohydrates and cAMP	2021-01-21	0.706332	0.88168	0.832465	0.289423	PRKAB2
Cytosolic sensors of pathogen-associated DNA	2021-01-21	0.706332	0.88168	0.832465	0.289423	S100B
Nicotine activity on dopaminergic neurons	2021-01-21	0.706332	0.88168	0.832465	0.289423	CHRNA4
T cell activation co-stimulatory signal	2021-01-21	0.706332	0.88168	0.832465	0.289423	ICOSLG
Y branching of actin filaments	2021-01-21	0.706332	0.88168	0.832465	0.289423	WASF1
p38 MK2 pathway	2021-01-21	0.706332	0.88168	0.832465	0.289423	LSP1
G2/M checkpoints	1943-02-01	0.708521	0.88168	0.811973	0.279786	HUS1;MCM5
Growth hormone receptor signaling	1943-02-01	0.708521	0.88168	0.811973	0.279786	STAT3;PLCG1
Mitotic prometaphase	1943-02-01	0.708521	0.88168	0.811973	0.279786	XPO1;STAG2
Porphyrin and chlorophyll metabolism	1943-02-01	0.708521	0.88168	0.811973	0.279786	HMOX1;CP
NOD signaling pathway	1985-04-01	0.716629	0.889705	0.821704	0.273789	HSP90AB1;CCL7;CCL2;HSP90B1
G-protein-mediated events	1944-02-01	0.720446	0.889705	0.792598	0.259881	PRKCG;ADCY4
HNF3A pathway	1944-02-01	0.720446	0.889705	0.792598	0.259881	COL18A1;VTN
Interactions of HIV Vpr protein with host cellular proteins	1944-02-01	0.720446	0.889705	0.792598	0.259881	SEH1L;XPO1
PI3K events in ERBB2 signaling	1944-02-01	0.720446	0.889705	0.792598	0.259881	CDKN1A;PDPK1
Vasopressin-regulated water reabsorption	1944-02-01	0.720446	0.889705	0.792598	0.259881	DYNLL2;VAMP2
AKT signaling pathway	2021-01-22	0.722985	0.889705	0.792781	0.257152	PDPK1
BRCA1, BRCA2 and ATR roles in cancer susceptibility	2021-01-22	0.722985	0.889705	0.792781	0.257152	HUS1
Double-strand break repair	2021-01-22	0.722985	0.889705	0.792781	0.257152	LIG4
Nephrin interactions	2021-01-22	0.722985	0.889705	0.792781	0.257152	KIRREL
mRNA stability regulation by proteins that bind AU-rich elements	1986-04-01	0.725165	0.891398	0.81164	0.260826	PSMB6;ZFP36;XPO1;TNPO1
Signaling by TGF-beta receptor complex	1966-03-01	0.729967	0.895319	0.792415	0.249417	CCNT2;XPO1;PRKCZ
Thyroid-stimulating hormone signaling pathway	1966-03-01	0.729967	0.895319	0.792415	0.249417	RBL2;PDPK1;STAT3
HNF3B pathway	1945-02-01	0.731957	0.89589	0.774125	0.241552	TTR;HADH
CREB transcription factor and its extracellular signals	2021-01-23	0.738695	0.89589	0.756706	0.229183	PDPK1
Cyclins and cell cycle regulation	2021-01-23	0.738695	0.89589	0.756706	0.229183	CDKN1A
FGFR ligand binding and activation	2021-01-23	0.738695	0.89589	0.756706	0.229183	FGF1
Mitochondrial pathway of apoptosis: antiapoptotic Bcl-2 family	2021-01-23	0.738695	0.89589	0.756706	0.229183	MCL1
Modulation of interferon signaling by chaperones	2021-01-23	0.738695	0.89589	0.756706	0.229183	TNFRSF1A
Post-elongation processing of intronless pre-mRNA	2021-01-23	0.738695	0.89589	0.756706	0.229183	PAPOLA
Proximal tubule bicarbonate reclamation	2021-01-23	0.738695	0.89589	0.756706	0.229183	ATP1B3
RNA polymerase III transcription termination	2021-01-23	0.738695	0.89589	0.756706	0.229183	POLR2K
G1 to S cell cycle control	1967-03-01	0.739311	0.89589	0.779992	0.235586	CDKN1A;GADD45A;MCM5
Telomerase regulation	1967-03-01	0.739311	0.89589	0.779992	0.235586	PTGES3;HUS1;SMG5
PDGFB signaling pathway	6/129	0.745562	0.901602	0.811306	0.238214	CYFIP2;PRKCE;STAT3;ITGAV;PLCG1;ELK1
Signaling by insulin receptor	5/109	0.74639	0.901602	0.799705	0.233919	PRKAB2;ATP6V0B;ATP6V0E1;PDPK1;FGF1
Activation of NF-kappaB in B cells	1968-03-01	0.748397	0.901602	0.767951	0.222569	PSMB6;FBXW11;CARD11
Epithelial cell signaling in Helicobacter pylori infection	1968-03-01	0.748397	0.901602	0.767951	0.222569	ATP6V0B;ATP6V0E1;PLCG1
Lysosome vesicle biogenesis	2021-01-24	0.753515	0.901602	0.723767	0.20483	VAMP2
Nicotinate and nicotinamide metabolism	2021-01-24	0.753515	0.901602	0.723767	0.20483	NT5C2
Proteasome complex	2021-01-24	0.753515	0.901602	0.723767	0.20483	PSMB6
TAK1 activates NF-kappaB by phosphorylation and activation of IKK complex	2021-01-24	0.753515	0.901602	0.723767	0.20483	S100B
Delta Np63 pathway	1947-02-01	0.753771	0.901602	0.73964	0.209071	YAP1;FASN
LKB1 signaling events	1947-02-01	0.753771	0.901602	0.73964	0.209071	MAPT;SIK2
Nucleotide-binding domain, leucine rich repeat containing receptor (NLR) signaling pathways	1947-02-01	0.753771	0.901602	0.73964	0.209071	HSP90AB1;TXNIP
Regulation of transcription by NOTCH1 intracellular domain	1947-02-01	0.753771	0.901602	0.73964	0.209071	HDAC4;HES5
PPAR signaling pathway	1969-03-01	0.757227	0.902457	0.756275	0.210314	PDPK1;DBI;HMGCS2
Phase I of biological oxidations: functionalization of compounds	1969-03-01	0.757227	0.902457	0.756275	0.210314	CYP1B1;FMO1;PTGS2
HES/HEY pathway	1948-02-01	0.764093	0.902457	0.723523	0.194676	STAT3;KDR
Intestinal immune network for IgA production	1948-02-01	0.764093	0.902457	0.723523	0.194676	CXCL12;ICOSLG
N-glycan biosynthesis	1948-02-01	0.764093	0.902457	0.723523	0.194676	B4GALT1;MAN1B1
Long-term depression	1970-03-01	0.765806	0.902457	0.744948	0.198772	PRKCG;PPP2R1B;CRH
Long-term potentiation	1970-03-01	0.765806	0.902457	0.744948	0.198772	PRKCG;CAMK2B;CALM2
MicroRNA regulation of DNA damage response	1970-03-01	0.765806	0.902457	0.744948	0.198772	CDKN1A;GADD45A;SESN1
Pancreatic cancer	1970-03-01	0.765806	0.902457	0.744948	0.198772	TGFB3;STAT3;VEGFA
Renal cell carcinoma	1970-03-01	0.765806	0.902457	0.744948	0.198772	TGFB3;VHL;VEGFA
Lipid metabolism regulation by peroxisome proliferator-activated receptor alpha (PPAR-alpha)	5/112	0.767308	0.902457	0.777159	0.205844	YAP1;CHD9;HMGCS2;TEAD1;FDFT1
DARPP-32 events	2021-01-25	0.767495	0.902457	0.693573	0.183535	PPP2R1B
G0 and early G1 pathway	2021-01-25	0.767495	0.902457	0.693573	0.183535	RBL2
PIP2 hydrolysis	2021-01-25	0.767495	0.902457	0.693573	0.183535	PRKCE
RNA polymerase I transcription initiation	2021-01-25	0.767495	0.902457	0.693573	0.183535	POLR2K
Regulatory RNA pathways	2021-01-25	0.767495	0.902457	0.693573	0.183535	POLR2K
Oocyte meiosis	5/113	0.773982	0.907382	0.769922	0.197259	CAMK2B;PPP2R1B;FBXW11;ADCY4;CALM2
mTOR signaling pathway	5/113	0.773982	0.907382	0.769922	0.197259	FBXW11;PDPK1;RRAGD;SGK1;VEGFA
Melanoma	1971-03-01	0.774136	0.907382	0.733954	0.187898	CDKN1A;PDGFD;FGF1
Estrogen receptor transcription factor targets	2021-01-26	0.780683	0.913002	0.665795	0.164842	DDX5
Interleukin-27-mediated signaling events	2021-01-26	0.780683	0.913002	0.665795	0.164842	STAT3
Integrin signaling pathway	7/155	0.781472	0.913002	0.786286	0.193879	TSPAN13;ROCK1;PLCG1;PPP1R12B;MYL12A;PTK2;RHOQ
Costimulation by the CD28 family	1972-03-01	0.782221	0.913002	0.723278	0.17765	PPP2R1B;PDPK1;ICOSLG
Amyloids	1951-02-01	0.792828	0.916095	0.679117	0.157657	TTR;H2AFZ
Type I interferon (interferon-alpha/beta) pathway	1951-02-01	0.792828	0.916095	0.679117	0.157657	PTPN4;PTPN5
BAD phosphorylation regulation	2021-01-27	0.793123	0.916095	0.640154	0.148372	PDPK1
Collecting duct acid secretion	2021-01-27	0.793123	0.916095	0.640154	0.148372	ATP6V0E1
Control of gene expression by vitamin D receptor	2021-01-27	0.793123	0.916095	0.640154	0.148372	BAZ1B
FSH signaling pathway	2021-01-27	0.793123	0.916095	0.640154	0.148372	SGK1
Kinesins	2021-01-27	0.793123	0.916095	0.640154	0.148372	KIF5B
Mammalian calpain regulation of cell motility	2021-01-27	0.793123	0.916095	0.640154	0.148372	CAST
RORA activates circadian expression	2021-01-27	0.793123	0.916095	0.640154	0.148372	CHD9
eIF4E and p70 S6 kinase regulation	2021-01-27	0.793123	0.916095	0.640154	0.148372	PDPK1
Adherens junction cell adhesion	1974-03-01	0.797674	0.916301	0.702829	0.158878	CSNK2A1;CTNNA1;WASF1
Cell cycle checkpoints	5/117	0.799215	0.916301	0.742267	0.166361	PSMB6;CDKN1A;RFWD2;HUS1;MCM5
M phase pathway	1996-04-01	0.80013	0.916301	0.723033	0.161223	XPO1;SEH1L;STAG2;PPP2R1B
Interleukin-2 receptor beta chain in T cell activation	1952-02-01	0.801696	0.916301	0.6655	0.147093	PDPK1;IL2RA
Mitochondrial protein import	1952-02-01	0.801696	0.916301	0.6655	0.147093	TIMM8B;MTX2
Pyruvate metabolism	1952-02-01	0.801696	0.916301	0.6655	0.147093	GRHPR;ACAT1
Taste transduction	1952-02-01	0.801696	0.916301	0.6655	0.147093	ADCY4;CACNA1B
Dual incision reaction in TC-NER	2021-01-28	0.804859	0.916301	0.616411	0.133816	POLR2K
Interleukin receptor SHC signaling	2021-01-28	0.804859	0.916301	0.616411	0.133816	IL2RA
Messenger RNA capping	2021-01-28	0.804859	0.916301	0.616411	0.133816	POLR2K
Multi-step regulation of transcription by PITX2	2021-01-28	0.804859	0.916301	0.616411	0.133816	CSNK2A1
PKB-mediated events	2021-01-28	0.804859	0.916301	0.616411	0.133816	PRKAB2
Recycling pathway of cell adhesion molecule L1	2021-01-28	0.804859	0.916301	0.616411	0.133816	DPYSL2
TGF-beta receptor activation of SMADs	2021-01-28	0.804859	0.916301	0.616411	0.133816	XPO1
Interferon-gamma signaling pathway	1997-04-01	0.806626	0.917372	0.71522	0.153697	CAMK2B;MT2A;PTAFR;STAT3
Association of TriC/CCT with target proteins during biosynthesis	2021-01-29	0.815929	0.920033	0.594365	0.120911	FKBP9
Lipoprotein metabolism	2021-01-29	0.815929	0.920033	0.594365	0.120911	CUBN
Pentose and glucuronate interconversions	2021-01-29	0.815929	0.920033	0.594365	0.120911	RPE
Phototransduction	2021-01-29	0.815929	0.920033	0.594365	0.120911	CALM2
Post-translational modification: biosynthesis of GPI-anchored proteins	2021-01-29	0.815929	0.920033	0.594365	0.120911	PIGP
RNA polymerase	2021-01-29	0.815929	0.920033	0.594365	0.120911	POLR2K
Statin pathway	2021-01-29	0.815929	0.920033	0.594365	0.120911	FDFT1
Thyroid cancer	2021-01-29	0.815929	0.920033	0.594365	0.120911	RET
RANKL signaling pathway	1954-02-01	0.818425	0.920033	0.639835	0.128206	PLCG1;PTK2
Apoptosis regulation	1978-03-01	0.825832	0.920033	0.665204	0.127296	PSMB6;CDKN1A;RFWD2
Peroxisome	1978-03-01	0.825832	0.920033	0.665204	0.127296	PHYH;ECI2;PXMP2
Signaling by SCF-KIT	1978-03-01	0.825832	0.920033	0.665204	0.127296	CDKN1A;PDPK1;STAT3
RNA polymerase I transcription	1955-02-01	0.826307	0.920033	0.62773	0.119764	H2AFZ;POLR2K
Activation of the pre-replicative complex	2021-01-30	0.826372	0.920033	0.573839	0.109437	MCM5
Apoptosis intrinsic pathway	2021-01-30	0.826372	0.920033	0.573839	0.109437	DYNLL2
Interferon-beta enhancer pathway	2021-01-30	0.826372	0.920033	0.573839	0.109437	ATF2
Interleukin-2/STAT5 pathway	2021-01-30	0.826372	0.920033	0.573839	0.109437	IL2RA
TNFR1 signaling pathway	2021-01-30	0.826372	0.920033	0.573839	0.109437	TNFRSF1A
TRAF6-mediated IRF7 activation	2021-01-30	0.826372	0.920033	0.573839	0.109437	MAVS
Tumor necrosis factor (TNF) pathway	2021-01-30	0.826372	0.920033	0.573839	0.109437	TNFRSF1A
p38-alpha and p38-beta regulation	2021-01-30	0.826372	0.920033	0.573839	0.109437	CCM2
GnRH signaling pathway	4/101	0.830909	0.922671	0.685581	0.126994	CAMK2B;ADCY4;ELK1;CALM2
Pancreatic secretion	4/101	0.830909	0.922671	0.685581	0.126994	PRKCG;RAB3D;ADCY4;ATP1B3
Gastrin-CREB signaling pathway via PKC and MAPK	9/206	0.831255	0.922671	0.758847	0.140249	TRIO;CHRM1;LPAR6;PRKCE;PTAFR;MMP3;GNB4;LPAR3;GNG12
Alpha-6 beta-4 integrin signaling pathway	2021-01-31	0.836222	0.922671	0.554682	0.0992108	PTK2
Alpha-V beta-3 integrin/OPN pathway	2021-01-31	0.836222	0.922671	0.554682	0.0992108	ITGAV
CD28 co-stimulation	2021-01-31	0.836222	0.922671	0.554682	0.0992108	PDPK1
DNA strand elongation	2021-01-31	0.836222	0.922671	0.554682	0.0992108	MCM5
Gluconeogenesis	2021-01-31	0.836222	0.922671	0.554682	0.0992108	ALDOC
RNA polymerase I promoter opening	2021-01-31	0.836222	0.922671	0.554682	0.0992108	H2AFZ
Chromosome maintenance	4/103	0.842066	0.928196	0.671659	0.115456	STAG2;H2AFZ;HSPA2;SYNE2
Factors involved in megakaryocyte development and platelet production	5/125	0.842968	0.928269	0.692487	0.118295	KIF5B;MAFG;MAFF;CABLES1;MAFK
Alpha-synuclein signaling	1932-01-01	0.845515	0.929229	0.536761	0.0900736	CSNK2A1
Packaging of telomere ends	1932-01-01	0.845515	0.929229	0.536761	0.0900736	H2AFZ
HIV-1 Nef as negative effector of Fas and TNF	1958-02-01	0.848134	0.930265	0.594007	0.097843	PTK2;TNFRSF1A
Nucleotide excision repair	1958-02-01	0.848134	0.930265	0.594007	0.097843	CUL4A;POLR2K
Adaptive immune system	29/606	0.851636	0.933007	0.832658	0.133722	CDKN1A;IFITM1;ITGB5;UBA5;UBR2;ITGAL;CTSS;PSMB6;PPP2R1B;CTSL;SEC61G;KIF5B;MRC1;ITGAV;PLCG1;VHL;ICOSLG;PDIA3;HSPA5;FBXW11;PDPK1;DYNLL2;PJA2;ENAH;SPSB1;CANX;CALR;CARD11;ASB1
E2F-mediated regulation of DNA replication	1933-01-01	0.85428	0.933007	0.519959	0.0818915	PPP2R1B
Fluoropyrimidine activity	1933-01-01	0.85428	0.933007	0.519959	0.0818915	ABCC5
Negative regulators of RIG-I/MDA5 signaling	1933-01-01	0.85428	0.933007	0.519959	0.0818915	MAVS
Caspase cascade in apoptosis	1959-02-01	0.854836	0.933007	0.583554	0.0915281	PTK2;TNFRSF1A
EGF receptor transactivation by GPCRs in cardiac hypertrophy	1934-01-01	0.862549	0.940006	0.504176	0.0745493	PLCG1
Signaling by the B cell receptor (BCR)	6/151	0.862942	0.940006	0.687403	0.101329	PSMB6;CDKN1A;FBXW11;PDPK1;PLCG1;CARD11
Myc active pathway	1985-03-01	0.867055	0.94305	0.608191	0.0867601	ID2;ODC1;PTMA
Cytochrome P450 pathway	1961-02-01	0.867436	0.94305	0.563713	0.0801678	CYB5A;CYP1B1
Autophagy regulation	1935-01-01	0.870349	0.944366	0.489321	0.0679479	GABARAP
Linoleic acid metabolism	1935-01-01	0.870349	0.944366	0.489321	0.0679479	ELOVL2
Signaling by interleukins	4/109	0.871879	0.944511	0.633076	0.0867978	IL1R1;IL2RA;STAT3;IL6R
Progesterone-mediated oocyte maturation	1986-03-01	0.872184	0.944511	0.600832	0.0821668	HSP90AB1;ADCY4;PDE3A
Signaling to ERKs	1936-01-01	0.877706	0.947718	0.475315	0.0620018	PLCG1
Steroid hormone, vitamin A, and vitamin D metabolism	1936-01-01	0.877706	0.947718	0.475315	0.0620018	CUBN
Transport to the Golgi and subsequent modification	1936-01-01	0.877706	0.947718	0.475315	0.0620018	B4GALT1
Proteasome degradation	1963-02-01	0.879024	0.948218	0.545173	0.0702963	PSMB6;H2AFZ
DNA replication pre-Initiation	1988-03-01	0.881918	0.950417	0.586632	0.0737139	PSMB6;CDKN1A;MCM5
Ubiquitin-mediated degradation of phosphorylated Cdc25A	1964-02-01	0.88446	0.951177	0.536351	0.0658519	PSMB6;ODC1
Validated nuclear estrogen receptor alpha network	1964-02-01	0.88446	0.951177	0.536351	0.0658519	HDAC4;COL18A1
HIV infection	8/200	0.885195	0.951177	0.691667	0.084347	PSMB6;SEH1L;XPO1;CCNT2;TBP;TAF13;LIG4;POLR2K
Mitotic G1-G1/S phases	5/135	0.886289	0.951432	0.638878	0.0771201	RBL2;PSMB6;CDKN1A;PPP2R1B;MCM5
Retinol metabolism	1965-02-01	0.88967	0.95301	0.527809	0.0617035	ALDH1A2;RDH16
Gap junction pathway	1990-03-01	0.890986	0.95301	0.573085	0.066149	PRKCG;PDGFD;ADCY4
ERBB4 signaling events	1938-01-01	0.891193	0.95301	0.449575	0.0517884	YAP1
Trefoil factor initiation of mucosal healing	1938-01-01	0.891193	0.95301	0.449575	0.0517884	PDPK1
Destabilization of mRNA by AUF1 (hnRNP D0)	1966-02-01	0.894661	0.955723	0.519535	0.0578299	PSMB6;MRC1
GPCR ligand binding	18/410	0.895452	0.955723	0.760845	0.0840173	CHRM1;FZD7;PTAFR;FZD9;HTR1A;ADM;LPAR3;GNG12;WNT6;CXCL12;CCL7;LPAR6;CCL4;CRH;GNB4;CCL2;CCL19;VIP
Fas signaling pathway	4/115	0.896708	0.95593	0.598664	0.0652694	ROCK1;PDPK1;PAWR;PRKCZ
FRS2-mediated cascade	1939-01-01	0.897369	0.95593	0.437721	0.0474001	FGF1
T cell receptor signaling pathway	5/139	0.900507	0.958354	0.619674	0.0649399	CAMK2B;PLCG1;ELK1;CALM2;CARD11
Negative regulation of FGFR signaling	1940-01-01	0.903194	0.960207	0.426475	0.0434227	FGF1
Signal transduction	49/1020	0.903978	0.960207	0.833112	0.0841026	CDKN1A;CCNT2;FLT1;ITGAM;CHRM1;B4GALT1;ITGB5;ADM;ITGAL;FGF1;ELK1;LFNG;AKAP13;MCF2L;KDR;ITGAV;MEF2C;ATP6V0B;ATP6V0E1;MMP3;DUSP6;COL4A1;CRH;COL4A5;COL6A3;ITGA5;NGEF;HDAC4;ADCY4;LPAR3;CCL7;CCL4;CCL2;CCL19;HES5;LINGO1;FZD7;FN1;HTR1A;FZD9;ARHGAP29;GNG12;GFAP;COL3A1;CXCL12;LPAR6;ITGA11;CNTN1;GNB4
Purine metabolism	6/164	0.908299	0.962447	0.630407	0.0606333	ADCY10;GDA;PDE3A;ADCY4;NT5C2;POLR2K
ERBB1 internalization pathway	1941-01-01	0.908689	0.962447	0.415791	0.0398129	PTK2
Transcriptional activity of SMAD2/SMAD3-SMAD4 heterotrimer	1941-01-01	0.908689	0.962447	0.415791	0.0398129	CCNT2
Nucleotide metabolism	1970-02-01	0.912593	0.965373	0.48887	0.0447145	GDA;NT5C2
Hexose transport	1942-01-01	0.913872	0.965373	0.405628	0.0365326	SEH1L
G alpha s pathway	4/120	0.91406	0.965373	0.572707	0.0514629	ADCY10;RGS16;PDE3A;ADCY4
Viral myocarditis	1971-02-01	0.916606	0.967142	0.481759	0.0419502	MYH11;ITGAL
Cell differentiation by G alpha (i/o) pathway inferred from mouse Neuro2A model	1943-01-01	0.918762	0.968495	0.395949	0.0335482	STAT3
Cyclin A-Cdk2-associated events at S phase entry	1972-02-01	0.920446	0.96935	0.474852	0.0393637	PSMB6;CDKN1A
Chronic myeloid leukemia	1973-02-01	0.924119	0.971375	0.468139	0.036943	CDKN1A;TGFB3
Degradation of beta-catenin by the destruction complex	1973-02-01	0.924119	0.971375	0.468139	0.036943	PSMB6;PPP2R1B
Amino sugar and nucleotide sugar metabolism	1945-01-01	0.927724	0.971484	0.377911	0.0283513	HEXA
Deposition of new CENP-A-containing nucleosomes at the centromere	1945-01-01	0.927724	0.971484	0.377911	0.0283513	H2AFZ
Interleukin-3 signaling pathway	1945-01-01	0.927724	0.971484	0.377911	0.0283513	STAT3
Interleukin-3, interleukin-5, and GM-CSF signaling	1945-01-01	0.927724	0.971484	0.377911	0.0283513	IL2RA
Alpha-6 beta-1 and alpha-6 beta-4 integrin signaling	1946-01-01	0.931827	0.974588	0.369494	0.0260891	LAMA4
Gene expression	45/968	0.932991	0.974588	0.804084	0.0557711	YAP1;GTF3C2;SMG1;CCNT2;SEH1L;RPL10;CHD9;RPL34;SRSF1;SMG7;RPL10A;SMG5;CCAR1;PSMB6;NXF1;ZFP36;XPO1;SNAPC2;SEC61G;PAPOLA;TXNL4A;TNPO1;TEAD1;SF3B1;SRSF11;POLR2K;TBP;FUS;TAF13;H2AFZ;RPL23;RPS5;RPL13A;SRRM1;RPS25;LSM7;RPS28;PHF5A;HNRNPH1;HNRNPA2B1;RPL37A;RPL24;RPL26;SRSF6;RPS21
Metapathway biotransformation	6/174	0.933749	0.974588	0.592566	0.040619	SULT1A1;GSTM2;CYP1B1;MGST2;FMO1;SULT6B1
RIG-I/MDA5-mediated induction of interferon-alpha/beta pathways	1976-02-01	0.9342	0.974588	0.449088	0.0305671	MAVS;S100B
ABC transporters	1947-01-01	0.935698	0.975235	0.361442	0.0240222	ABCC5
Transcriptional regulation of white adipocyte differentiation	1977-02-01	0.937269	0.975955	0.443077	0.0287049	EGR2;CHD9
G alpha (i) signaling events	7/199	0.938285	0.976098	0.604671	0.0385184	CXCL12;ADCY4;HTR1A;GNB4;LPAR3;CCL19;GNG12
Lipid digestion, mobilization, and transport	1948-01-01	0.939349	0.97629	0.353733	0.0221323	CUBN
Deadenylation-dependent mRNA decay	1949-01-01	0.942793	0.977342	0.346345	0.0204025	LSM7
Glycerolipid metabolism	1949-01-01	0.942793	0.977342	0.346345	0.0204025	AGPAT4
Fc epsilon receptor I signaling pathway	1979-02-01	0.943003	0.977342	0.431523	0.0253242	PRKCE;PLCG1
Nuclear beta-catenin signaling and target gene transcription regulation	1980-02-01	0.94568	0.977753	0.425967	0.0237908	XPO1;ID2
Non-coding RNA metabolism	1950-01-01	0.946042	0.977753	0.339259	0.0188181	SEH1L
Phosphatidylinositol metabolism	1950-01-01	0.946042	0.977753	0.339259	0.0188181	PI4KA
Signaling events mediated by PTP1B	1952-01-01	0.951997	0.981243	0.32592	0.0160332	STAT3
DNA replication	7/207	0.952262	0.981243	0.580235	0.0283824	PSMB6;CDKN1A;SEH1L;STAG2;XPO1;PPP2R1B;MCM5
Ubiquitin-mediated proteolysis	4/136	0.953421	0.981243	0.502859	0.023986	CUL4A;FBXW11;RFWD2;VHL
Amyotrophic lateral sclerosis (ALS)	1953-01-01	0.954723	0.981243	0.319635	0.01481	TNFRSF1A
Protein folding	1953-01-01	0.954723	0.981243	0.319635	0.01481	FKBP9
Starch and sucrose metabolism	1953-01-01	0.954723	0.981243	0.319635	0.01481	AGL
S phase	3/112	0.956498	0.982068	0.456881	0.0203203	PSMB6;CDKN1A;MCM5
Meiotic recombination	1954-01-01	0.957295	0.982068	0.313588	0.0136862	H2AFZ
Systemic lupus erythematosus	4/139	0.958627	0.982526	0.491605	0.020772	C1QB;C1QA;H2AFZ;C1QC
Mitotic G2-G2/M phases	1987-02-01	0.961324	0.983662	0.390742	0.0154124	XPO1;CNTRL
Steroid hormone biosynthesis	1956-01-01	0.962008	0.983662	0.302152	0.011703	CYP1B1
Acute myeloid leukemia	1957-01-01	0.964166	0.983662	0.296741	0.0108285	STAT3
Mechanism of gene regulation by peroxisome proliferators via PPAR-alpha	1957-01-01	0.964166	0.983662	0.296741	0.0108285	PTGS2
Pathogenic Escherichia coli infection	1957-01-01	0.964166	0.983662	0.296741	0.0108285	ROCK1
Autodegradation of Cdh1 by Cdh1-APC/C	1958-01-01	0.966202	0.984834	0.291519	0.0100231	PSMB6
Telomere maintenance	1959-01-01	0.968122	0.985886	0.286478	0.00928101	H2AFZ
Natural killer cell receptor signaling pathway	1960-01-01	0.969933	0.986825	0.281607	0.00859691	PLCG1
Colorectal cancer	1962-01-01	0.973253	0.988999	0.272345	0.00738365	TGFB3
Neuroactive ligand-receptor interaction	9/272	0.973852	0.988999	0.566405	0.0150072	MAS1;CHRM1;LPAR6;CHRNA4;CHRNE;PTAFR;HTR1A;LPAR3;GABRD
Cell cycle	17/453	0.975838	0.989879	0.643943	0.0157502	HDAC4;CDKN1A;SEH1L;GADD45A;TGFB3;H2AFZ;HUS1;HSPA2;SYNE2;PSMB6;RBL2;STAG2;XPO1;PPP2R1B;RFWD2;CNTRL;MCM5
Neurotrophin signaling pathway	3/126	0.976502	0.989879	0.404576	0.00962017	CAMK2B;PLCG1;CALM2
HIV factor interactions with host	3/128	0.978517	0.991016	0.39806	0.00864489	PSMB6;SEH1L;XPO1
Pyrimidine metabolism	2/100	0.979665	0.991275	0.338674	0.00695787	NT5C2;POLR2K
DNA repair	2/105	0.984177	0.993009	0.322148	0.00513816	LIG4;POLR2K
RIG-I-like receptor signaling pathway	1971-01-01	0.984203	0.993009	0.237216	0.00377728	MAVS
Myocyte adrenergic pathway	1972-01-01	0.985101	0.993009	0.233863	0.00351061	ZMYND8
Natural killer cell-mediated cytotoxicity	3/137	0.985713	0.993009	0.371146	0.00534096	PRKCG;PLCG1;ITGAL
Peptide G-protein coupled receptors	5/192	0.986013	0.993009	0.442788	0.00623681	CXCL12;CCL7;CCL4;CCL2;CCL19
Seven transmembrane receptor signaling through beta-arrestin	1974-01-01	0.986746	0.993009	0.227431	0.00303442	PDE3A
APC/C-mediated degradation of cell cycle proteins	1982-01-01	0.991702	0.996721	0.204882	0.00170712	PSMB6
Immunoregulatory interactions between a lymphoid and a non-lymphoid cell	2/119	0.992231	0.996721	0.283389	0.00221029	IFITM1;ITGAL
Non-class A, B, C GPCRs	1986-01-01	0.993435	0.997028	0.195199	0.00128573	CELSR2
Class A GPCRs (rhodopsin-like)	6/253	0.996489	0.99919	0.401338	0.00141158	MAS1;CHRM1;GPR12;LPAR6;PTAFR;HTR1A
Signaling by GPCR	30/977	0.999959	0.999996	0.514676	2.13179e-05	TRIO;CHRM1;ROCK1;PTAFR;ADCY4;LPAR3;ADM;AKAP13;WNT6;CCL7;PPP2R1B;MCF2L;CCL4;CCL2;CCL19;PRKCG;PDPK1;PRKCE;FZD7;MMP3;HTR1A;FZD9;GNG12;CXCL12;LPAR6;GNB4;CRH;PDE3A;VIP;NGEF
Generic transcription pathway	4/377	0.999995	0.999996	0.175666	8.42764e-07	YAP1;CCNT2;CHD9;TEAD1
Olfactory transduction	2/432	0.999996	0.999996	0.0758209	3.37925e-07	CAMK2B;CALM2
