# Supplementary material for: Transcriptional Activation, Deactivation and Rebound Patterns in Cortex, Hippocampus and Amygdala in Response to Ketamine Infusion in Rats
Source: Front Mol Neurosci. 2022 May 30;15:892345. doi: 10.3389/fnmol.2022.892345 (PMC9190438; doi:10.3389/fnmol.2022.892345)
Supplement: Supplementary file 7 [file Table_7.xlsx]

## Sheet: info
	Supplementary Table 7. Genes used for analysis of neurogenesis in RNA-Seq data and significance summary. This gene list was curated by adding the genes identified in two studies (Zywitza et al., 2018, Zhang and Jiao, 2015). These were examined in our dataset to assess the likelihood of neurogenesis in the brain regions examined. Overall, the majority of genes did not show an indication that hippo…

## Sheet: data
Gene symbol	Gene name	Significance summary	Direction
Tubb3	tubulin beta 3 class III	Yes	Down
Fabp7	fatty acid binding protein 7	Yes	None
Cnp	2',3'-cyclic nucleotide 3' phosphodiesterase	Yes	Down
Nr2e1	nuclear receptor subfamily 2, group E, member 1	No	None
Mki67	marker of proliferation Ki-67	Yes	Down
Slc1a3	solute carrier family 1 member 3	No	None
Dcx	doublecortin	No	None
Pcna	proliferating cell nuclear antigen	No	None
Mcm2	minichromosome maintenance complex component 2	No	None
Rest	RE1 silencing transcription factor	No	Up
Vim	vimentin	No	None
Hes5	hes family bHLH transcription factor 5	No	Down
s100b	S100 calcium binding protein B	Yes	None
Eomes	eomesodermin	No	None
Nes	nestin	No	Down
Pax6	paired box 6	No	None
Foxo3	forkhead box O6	No	None
Prox1	prospero homeobox 1	Yes	Down
NeuroD1	neuronal differentiation 1	No	None
Ncam1	neural cell adhesion molecule 1	Yes	Down
Gfap	glial fibrillary acidic protein	Yes	Up
Sox2	SRY (sex determining region Y)-box 2	No	None
Ascl1	achaete-scute family bHLH transcription factor 1	Yes	Up
Slc1a2	solute carrier family 1 member 2	Yes	None
