# Supplementary material for: Transcriptional Activation, Deactivation and Rebound Patterns in Cortex, Hippocampus and Amygdala in Response to Ketamine Infusion in Rats
Source: Front Mol Neurosci. 2022 May 30;15:892345. doi: 10.3389/fnmol.2022.892345 (PMC9190438; doi:10.3389/fnmol.2022.892345)
Supplement: Supplementary file 8 [file Table_8.XLSX]

## Sheet: Info
	Supplementary Table 8. Genes in the Venn Diagram in Supplementary Figure 14. Gene lists were greated by importing signficant genes above threshold for each comparison (shown in the first three columns) into GeneVenn.

## Sheet: Data
mFC	mHIP	mAMG		FC only	HP only	AMG only	FC U HP	FC U AMG	AMG U HP	All three
881	1479	1133		583	1071	694	81	112	222	105
Acer2	Acer2	Acer2		Aacs	Aatk	Aamdc	Adgrd1	Aass	Abhd17a	Acer2
Amd1	Amd1	Amd1		Abcc8	Abca3	Abcc5	Ankrd34c	Aloxe3	Acin1	Amd1
Crem	Crem	Crem		Ablim3	Abca6	Abracl	Aplnr	Amz2	Acvrl1	Crem
Elk1	Elk1	Elk1		Ache	Abcb1a	Acbd5	Apold1	Ankrd10	Adamts10	Elk1
Hdac4	Hdac4	Hdac4		Acss1	Abcg4	Adam22	Asap1	Atp6v0e1	Adamts2	Hdac4
Htra1	Htra1	Htra1		Actl6b	Abhd8	Adamts6	Brinp1	C2cd4c	Adcy4	Htra1
Il6r	Il6r	Il6r		Actn2	Acot7	Adcy10	Cacng4	Cables1	Adm	Il6r
LOC108351497	LOC108351497	LOC108351497		Actn4	Acp1	Adgrl1	Caly	Camkk2	Agpat4	LOC108351497
LOC108352166	LOC108352166	LOC108352166		Adamts9	Actb	Adh1	Camkk1	Ccdc184	Ahsa1	LOC108352166
Maff	Maff	Maff		Adcy3	Actg1	Adipor2	Carmil2	Ccdc188	Ahsa2	Maff
Mt2A	Mt2A	Mt2A		Add2	Actr2	Agl	Ccsap	Ccdc71l	Aifm3	Mt2A
Oplah	Oplah	Oplah		Adra1d	Adam11	Ahcyl1	Cdc42se2	Cdk5r1	Aig1	Oplah
Pip4k2c	Pip4k2c	Pip4k2c		Adssl1	Adamtsl4	Ahcyl2	Celsr1	Cfap70	Akap13	Pip4k2c
Pla1a	Pla1a	Pla1a		Ago3	Adcy1	Akap5	Cnn2	Chordc1	Alpk3	Pla1a
Prkab2	Prkab2	Prkab2		Ahnak2	Adcyap1	Akr1c14	Csrp2	Chrm1	Anapc16	Prkab2
Ret	Ret	Ret		Alg10	Adgra1	Akr1cl	Diras2	Chrna4	Arhgap21	Ret
Slc3a2	Slc3a2	Slc3a2		Amph	Adgrf5	Aldh1a2	Dusp1	Commd1	Arid5a	Slc3a2
Tef	Tef	Tef		Ankdd1a	Adgrv1	Aldh1a3	Efcab3	Commd8	Asap3	Tef
Tmem100	Tmem100	Tmem100		Ankrd34a	Adnp2	Aldh3a1	Ephb1	Coro1a	Aspg	Tmem100
Tut1	Tut1	Tut1		Antxr1	Adra2c	Aldoc	Fam171a1	Cryab	Atp5i	Tut1
Xpo1	Xpo1	Xpo1		Ap2a1	Adrm1	Alox5ap	Fam234b	D_Sept11	Atp6v0b	Xpo1
Zhx3	Zhx3	Zhx3		Ap3b2	Aes	Alpk1	Fos	Dnajb13	Atp9b	Zhx3
Adgrl4	Adgrl4	Adgrl4		Arf5	Aff1	Amt	Gatsl2	Eci2	Bag3	Adgrl4
Angpt2	Angpt2	Angpt2		Arhgef2	Agap2	Angptl1	Gjd2	Egr2	Bap1	Angpt2
Baz1b	Bag3	Bag3		Arhgef3	Agap3	Ankmy1	Hivep2	Elovl2	Bcl3	Baz1b
C1qb	Baz1b	Baz1b		Arrb1	Agfg2	Ankrd13a	Hmga1	Emd	Bri3	C1qb
Cacng3	C1qb	C1qb		Asic2	Agpat1	Anks4b	Hyou1	Emid1	C1qc	Cacng3
Cap2	Cacng3	Cacng3		Atg12	Ahdc1	Anks6	Itm2a	Ensa	Car6	Cap2
Car7	Cap2	Cap2		Atp1a1	Aif1l	Antxr2	Kcng2	Erf	Cbr3	Car7
Cbs	Car7	Car7		Atxn10	Akr7a2	Anxa2	Kcnh3	Etnppl	Ccdc33	Cbs
Cdkn1a	Cbs	Cbs		Atxn2	Akt2	Aox3	Kcnh4	Fam43a	Ccl4	Cdkn1a
Dio2	Cdkn1a	Cdkn1a		B3galt5	Alox12b	Aplp2	Kcnj10	Fan1	Ccl7	Dio2
Egr1	Dio2	Dio2		B3gat1	Alox5	Arglu1	Kif21b	Fbxw11	Ccm2	Egr1
Egr3	Egr1	Egr1		B3glct	Amotl1	Arhgap29	LOC100911717	Fkbp14	Cd163	Egr3
Fam69c	Egr3	Egr3		B4galnt4	Ang	Arl4d	LOC102546373	Fkbp5	Cd164l2	Fam69c
Fan1	Fam69c	Fam69c		Bace2	Angptl4	Arl6ip5	LOC102548022	Gda	Cd180	Hmox1
Hmox1	Gpd1	Fan1		Baiap2	Ankrd52	Arrdc3	LOC102551552	Glul	Cdkl1	Hrct1
Hrct1	Hmox1	Gpd1		Baiap2l2	Anks1a	Arsj	LOC102553320	Gpr12	Celsr2	Hspa5
Hspa5	Hrct1	Hmox1		Baz2a	Anp32e	Art3	LOC102554288	Grasp	Chrne	Kcnq2
Kcnq2	Hspa5	Hrct1		Bcl11a	Ap1b1	Asb1	LOC103694506	Hrk	Ciart	Kcnv1
Kcnv1	Kcnq2	Hspa5		Bcl9	Ap3d1	Asgr1	LOC108350681	Htr1a	Cldn9	Map3k6
Kif21b	Kcnv1	Kcnq2		Bcor	Aplp1	Asgr2	LOC108351469	Kcng4	Cntfr	Mcl1
LOC108350747	Kif21b	Kcnv1		Bdnf	Arfgef3	Asl	LOC108352531	Klhl7	Coro1c	Nfil3
Lpin2	LOC108352150	LOC108350747		Bean1	Arg1	Aspa	Lpin2	LOC102548308	Cox7a2	Plat
Map3k6	Lpin2	LOC108352150		Bex3	Arhgap39	Astn1	Lrrc55	LOC102550999	Cox7b	Ptgs2
Mcl1	Map3k6	Map3k6		Boc	Arhgef18	Atf2	Lrrc75a	LOC102551333	Cox7c	Rnd1
Nfil3	Mcl1	Mcl1		Brinp2	Arhgef7	Atp10d	Lrrn2	LOC102552141	Cpsf6	Stra6
Plat	Mfsd2a	Mfsd2a		Btf3l4	Arl6	Atp1b3	Lsm11	LOC103692882	Crh	Tnfrsf1a
Ptgs2	Mt1	Mt1		C1qbp	Arrdc2	Atp5l	Lzts1	LOC103693395	Crispld2	Acat1
Rasgef1b	Nfil3	Nfil3		C1ql1	Artn	B4galt1	Maob	LOC108349010	Crlf1	Adamts1
Rgma	Plat	Plat		Cacna1h	Asphd2	Bag6	Mat2b	LOC108350747	Ctss	Ano6
Rims4	Ptgs2	Ptgs2		Cadps2	Asprv1	Bbs4	Mfsd4	LOC108352132	Cxcl12	Bhlhe40
Rnd1	Rgma	Rasgef1b		Calhm2	Asrgl1	Bcl2l15	Moxd1	LOC108352465	Cyb5a	C1qa
Slc24a4	Rnd1	Rims4		Camk1	Atf3	Bcl6	Nat8f3	LOC500881	Dbp	Calr
Stard8	Slc24a4	Rnd1		Car10	Atf4	Bet1	Ncald	Lig4	Dcst1	Ccl2
Stra6	Stat3	Stard8		Car12	Atf5	Bhlhb9	Nrbp2	Lingo1	Dynll2	Ch25h
Tnfrsf1a	Stra6	Stat3		Car2	Atf6b	Bicc1	Pdia4	Lpcat4	Emp1	Dio3
Aass	Tnfrsf1a	Stra6		Carmil3	Atg9a	Bmp6	Plpp3	Lurap1	Enpep	Dnaja4
Acat1	Acat1	Tnfrsf1a		Caskin2	Atl1	Bmp7	Pragmin	Map1lc3b	F13a1	Eng
Adamts1	Adamts1	Aass		Cbln2	Atp13a1	Bnc2	Pygm	Mast3	Fam188b	Fn1
Ano6	Adm	Acat1		Ccdc126	Atp13a2	Bnip2	Rara	Mrps16	Fbln1	Fzd7
Atg12	Ano6	Adamts1		Ccdc136	Atp1a3	Btg3	Rgma	Myl12a	Fkbp4	Gadd45a
Bhlhe40	Aspg	Adcy10		Ccdc177	Atp2b1	C1qtnf3	Scarb2	Myo15a	Fus	Gjb6
C1qa	Bhlhe40	Adm		Cckbr	Atp2b3	Cacna1b	Serpinb6b	Ngef	Fzd9	Gprc5a
Calr	C1qa	Ano6		Ccnd2	Atp5g2	Cacul1	Sik1	Nostrin	Gabarap	Hmgcs2
Ccl2	Calr	Aspg		Ccnyl1	Atp5j2	Cadm3	Slc24a4	Nrap	Galnt1	Hsp90ab1
Ccsap	Car4	Bhlhe40		Cd34	Atp6v0a1	Cald1	Slc35f1	Paip2b	Gpd1	Hsp90b1
Cdc42se2	Ccl2	C1qa		Cdh11	Atp6v0c	Calm2	Slc4a8	Pctp	H2afz	Hsph1
Cfap70	Ccsap	Cacul1		Cdh2	Atp6v0d1	Camk2b	Socs3	Pdrg1	Hexa	Id2
Ch25h	Cdc42se2	Calr		Cdhr1	Atp9a	Canx	Spred3	Phyh	Hist1h1c	Klhdc7a
Cryab	Ch25h	Ccl2		Cdk17	Aup1	Card11	Sptssb	Pkia	Hpcal4	Klra1
Dio3	Cntfr	Cfap70		Cecr6	Aurkaip1	Carnmt1	Srebf1	Pnrc2	Hsd17b11	Kpna4
Diras2	Dbp	Ch25h		Celf1	Bahcc1	Cast	Tbc1d10a	Prkcg	Hsf1	LOC102553657
Dnaja4	Dcst1	Cntfr		Ces1d	Baz1a	Ccar1	Tecpr2	Prss22	Hspa2	LOC102554193
Eng	Dio3	Cryab		Chchd1	Bcan	Ccdc122	Tie1	Ptpn4	Icoslg	LOC102554570
Ephb1	Diras2	Dbndd2		Chchd6	Bche	Ccdc146	Tnc	RGD1308706	Ier3	LOC102555048
Fbxw11	Dnaja4	Dbp		Chd4	Begain	Ccdc175	Tp53bp2	RGD1309676	Ifitm1	Mras
Fkbp5	Eng	Dcst1		Chek2	Bicd2	Ccdc62	Tril	RGD1309995	Igfbp7	Mrpl41
Fn1	Ephb1	Dio3		Chgb	Blcap	Ccl19	Tuba8	RGD1310819	Il20rb	Ndrg1
Fzd7	Fam188b	Dnaja4		Chp2	Bmyc	Ccnl1	Ube2ql1	Rab30	Inhba	Nrn1
Gadd45a	Fgf2	Eng		Chst8	Bok	Ccnl2	Upp1	Rarres2	Inmt	Nwd1
Gjb6	Fn1	Fam188b		Cipc	Bola1	Ccnt2		Rasgef1b	Irs3	Parvg
Gprc5a	Fzd7	Fbxw11		Clstn2	Bpifa5	Ccpg1		Reep2	Isca1	Pdia3
Hmgcs2	Gadd45a	Fdft1		Cluh	Brd4	Cd24		Rims4	Itgav	Pdia6
Hrk	Gjb6	Fkbp5		Cobl	Bricd5	Cd300le		Rnf181	Itgb5	Plekhd1
Hsp90ab1	Gprc5a	Fn1		Coprs	Bsg	Cd302		Rock1	Kcnj8	Plpp6
Hsp90b1	Hmgcs2	Fzd7		Crb2	Bsn	Cdc37l1		Rtn4r	Kdm6b	Procr
Hsph1	Hsp90ab1	Gadd45a		Crhr1	Btrc	Cemip		S100a8	Klhl33	Pspc1
Id2	Hsp90b1	Gjb6		Crim1	C1ql2	Cep83		S100a9	LOC100362333	Rasl11b
Itm2a	Hsph1	Gprc5a		Crip2	C8g	Cept1		Scg2	LOC100366044	Rbm3
Klhdc7a	Id2	Hmgcs2		Crmp1	Cabp1	Cerk		Sesn1	LOC100911515	RGD1310081
Klra1	Il20rb	Hrk		Cry2	Cabp7	Cfh		Sgk1	LOC100912218	RGD1562114
Kpna4	Itm2a	Hsp90ab1		Cspg5	Cacna1i	Cgrrf1		Shf	LOC102554289	Rgmb
LOC102548022	Klhdc7a	Hsp90b1		Ctbp2	Cacnb4	Chd2		Slc16a9	LOC102554337	Rgs16
LOC102553657	Klra1	Hsph1		Ctnnb1	Cactin	Chd9		Smg1	LOC102554630	Serpinh1
LOC102554193	Kpna4	Id2		Ctnnd2	Camk2n1	Chic2		Snhg11	LOC102554677	Sgpp2
LOC102554570	LOC102548022	Il20rb		Cxcl13	Camk2n2	Cklf		Sorbs2	LOC102557368	Slc25a34
LOC102555048	LOC102553657	Klhdc7a		Cxxc5	Camk4	Clcc1		Spred1	LOC103689983	Smad6
Lsm11	LOC102554193	Klra1		Cygb	Camkv	Cldn11		Sprn	LOC103691165	Spag5
Mfsd4	LOC102554570	Kpna4		D_Sept6	Camsap2	Cldn2		Srxn1	LOC103691283	Stip1
Moxd1	LOC102555048	LOC102553657		D_Sept8	Camsap3	Clec10a		Stard8	LOC103693330	Sult1a1
Mras	LOC102557368	LOC102554193		D_Sept9	Camta2	Clip2		Syt4	LOC103693415	Tardbp
Mrpl41	LOC691658	LOC102554570		Dact2	Capn15	Cmbl		Tmed9	LOC103693430	Tbx19
Ndrg1	Lsm11	LOC102555048		Daglb	Car11	Cntn1		Tmem266	LOC108348176	Vwa1
Ngef	Mafk	LOC102557368		Dbt	Car4	Cntrl		Tmsbl1	LOC108349189	Zfp36
Nrn1	Mfsd4	LOC691658		Dcaf6	Cat	Coch		Tra2a	LOC108349532
Nwd1	Moxd1	Mafk		Dclk2	Cbarp	Col18a1		Tsc22d3	LOC108352150
Parvg	Mras	Mras		Dctn2	Cbx4	Col3a1		Tspan13	LOC108352626
Pdia3	Mrpl41	Mrpl41		Ddit3	Cc2d1a	Col4a1		Txnip	LOC108353403
Pdia6	Ndrg1	Ndrg1		Dhrs3	Ccdc124	Col4a5		Usp54	LOC294154
Plekhd1	Nrn1	Ngef		Dkk3	Ccdc141	Col6a3		Wasf1	LOC501110
Plpp3	Nwd1	Nrn1		Dlg3	Ccdc167	Colec12		Zdhhc22	LOC689955
Plpp6	Parvg	Nwd1		Dlgap1	Ccdc85c	Cops9			LOC691658
Procr	Pdia3	Odc1		Dlgap4	Ccdc91	Coq10b			Lfng
Pspc1	Pdia6	Parvg		Dlx2	Ccdc92	Coq9			Lox
Rasl11b	Plekhd1	Pdia3		Dmkn	Cck	Cox6c			Lrrc32
Rbm3	Plpp3	Pdia6		Dnajb2	Ccl27	Cp			Lyve1
Reep2	Plpp6	Plekhd1		Dnajb5	Ccnd1	Cped1			Mafg
RGD1310081	Pnpla7	Plpp6		Dnal4	Cd14	Cpz			Mafk
RGD1562114	Procr	Pnpla7		Doc2a	Cd44	Cript			Man1b1
Rgmb	Pspc1	Procr		Dock3	Cd48	Csnk2a1			Mavs
Rgs16	Qdpr	Pspc1		Dpm1	Cd84	Cspp1			Mcf2l
Serpinh1	Rasl11b	Qdpr		Drp2	Cdc42	Ctnna1			Mcm5
Sesn1	Rbm3	Rasl11b		Dtnb	Cdh5	Ctnnal1			Mertk
Sgpp2	RGD1310081	Rbm3		Dusp7	Cdk2ap2	Ctsl			Mfap3l
Slc25a34	RGD1562114	Reep2		Dzip1l	Cdkl5	Cubn			Mfsd2a
Slc4a8	Rgmb	RGD1310081		Eef2k	Cebpb	Cul4a			Mknk2
Smad6	Rgs16	RGD1562114		Egln3	Cebpd	Cxcl14			Mlec
Spag5	Serpinh1	Rgmb		Egr4	Celf6	Cyfip2			Mrc1
Spred1	Sgpp2	Rgs16		Emc3	Cenpv	Cyp1b1			Mrps24
Srebf1	Sipa1l2	Serpinh1		Eme2	Cep170b	D_Sept2			Msr1
Srxn1	Slc1a4	Sesn1		Endov	Cfap157	Daam1			Mt1
Stip1	Slc25a34	Sgpp2		Enoph1	Cfp	Dab2			Ndufc2
Sult1a1	Slc25a38	Sipa1l2		Epb41l3	Cherp	Dbi			Nf2
Tardbp	Slc4a8	Slc1a4		Epb42	Chga	Dbndd2			Nxf1
Tbx19	Smad6	Slc25a34		Ephb3	Chmp4b	Dcaf11			Oas1b
Tie1	Smg7	Slc25a38		Ephb6	Chmp5	Dcdc2			Osmr
Tril	Spag5	Smad6		Esd	Chpf	Dcn			Papola
Usp54	Spsb1	Smg7		Etl4	Chrd	Ddhd2			Paqr8
Vwa1	Srebf1	Spag5		Ets2	Chrna5	Ddx5			Phc2
Zfp36	Stip1	Spred1		Evl	Cib2	Dmxl1			Plcg1
Adgrd1	Sult1a1	Spsb1		Extl1	Ckb	Dnah11			Pnpla7
Aloxe3	Syt8	Srxn1		Extl2	Clcf1	Dnah2			Polr2k
Amz2	Tardbp	Stip1		F2rl2	Clcn7	Dnaja1			Ppib
Ankrd10	Tbc1d1	Sult1a1		Fam124a	Cldn10	Dpp7			Prp2l1
Ankrd34c	Tbx19	Syt8		Fam13b	Cldn3	Dpysl2			Prrt1
Aplnr	Tead1	Tardbp		Fam43b	Clgn	Dst			Psenen
Apold1	Tie1	Tbc1d1		Fam46b	Clip1	Dusp6			Psmb6
Arhgef2	Tinagl1	Tbx19		Fam71e1	Cmip	Dynlrb2			Ptma
Asap1	Tmco4	Tead1		Fam81a	Cmtm5	Eaf1			Qdpr
Atp6v0e1	Tmem82	Tinagl1		Faslg	Cnih1	Echdc1			Qsox1
B3galt5	Tril	Tmco4		Fcgr2a	Cnih2	Edar			RGD1560523
B3glct	Vhl	Tmem82		Fezf2	Cnksr2	Edrf1			RGD1564171
Bdnf	Vwa1	Usp54		Fgfr2	Cnn3	Ehd4			Rab22a
Brinp1	Zfp36	Vhl		Fhl2	Col6a1	Emx1			Rab26
C2cd4c	Abhd17a	Vwa1		Fhod1	Col6a2	Emx2			Rbm33
Cables1	Acin1	Zfp36		Fhod3	Coq2	Enah			Rbp4
Cacng4	Acvrl1	Abhd17a		Fkbp1b	Coro2b	Epb41			Ric1
Caly	Adamts10	Acin1		Flot1	Cort	Epb41l4b			Rin3
Camkk1	Adamts2	Acvrl1		Flrt1	Cotl1	Errfi1			Rnf10
Camkk2	Adcy4	Adamts10		Flywch2	Cox10	Esam			Rnf223
Carmil2	Adgrd1	Adamts2		Fmnl3	Cox5a	Etnk1			Rpl22l1
Ccdc184	Aff1	Adcy4		Fn3k	Cox6a1	Etv5			Rpl23
Ccdc188	Agpat4	Agpat4		Fndc10	Cpeb2	Evpl			Rpl34
Ccdc71l	Ahsa1	Ahsa1		Fosb	Cpne6	F10			Rpl37a
Ccnyl1	Ahsa2	Ahsa2		Fosl2	Crat	Fam107a			Rps21
Cdk5r1	Aifm3	Aifm3		Foxj2	Creld1	Fam107b			Rps25
Celsr1	Aig1	Aig1		Foxj3	Creld2	Fam114a1			Rsad2
Chordc1	Akap13	Akap13		Fscn1	Crtc1	Fam180b			S100a4
Chrm1	Alpk3	Aloxe3		Fuz	Csf1	Fam65c			Saraf
Chrna4	Amotl1	Alpk3		Fzd2	Csf2rb	Fam8a1			Sdf2l1
Cnn2	Anapc16	Amz2		Gabbr2	Csnk1g2	Fasn			Sec22c
Commd1	Ankrd34c	Anapc16		Gabra5	Cspg4	Fdft1			Sf1
Commd8	Aplnr	Ankrd10		Galr1	Cst6	Fgf1			Shisa7
Coro1a	Apold1	Arhgap21		Garnl3	Ctc1	Fgfrl1			Sidt2
Csrp2	Arhgap21	Arid5a		Gbp3	Ctgf	Fibin			Sipa1l2
D_Sept11	Arid5a	Asap3		Gfod1	Cth	Filip1l			Slc16a6
Dnajb13	Asap1	Atp5i		Gfra2	Ctrl	Fjx1			Slc1a4
Dusp1	Asap3	Atp6v0b		Gjd3	Ctsb	Fkbp7			Slc25a38
Eci2	Atp5i	Atp6v0e1		Glb1l2	Cul9	Fkbp9			Slc37a2
Efcab3	Atp6v0b	Atp9b		Gnb2	Cuta	Flt1			Smg5
Egr2	Atp9b	Bap1		Gne	Cxcl1	Fmo1			Smg7
Elovl2	Bap1	Bcl3		Gng13	Cyp26b1	Fmod			Sod3
Emd	Bcl3	Bri3		Gpam	Cyp27b1	Foxc1			Specc1
Emid1	Bri3	C1qc		Gpc4	Cyp2j10	Foxc2			Spef1
Ensa	Brinp1	C2cd4c		Gprin1	Cyp46a1	Fra10ac1			Spry4
Erf	C1qc	Cables1		Grem2	Cyp7b1	Fst			Spsb1
Etnppl	Cacng4	Camkk2		Grik3	Cyr61	Fubp1			St3gal3
Fam171a1	Caly	Car6		Grm4	D_Sept7	Gabpa			Stab1
Fam234b	Camkk1	Cbr3		Grm8	Dapk3	Gabrd			Stat3
Fam43a	Car6	Ccdc184		Gstt2	Dctn1	Galnt15			Syt8
Fkbp14	Carmil2	Ccdc188		Gypc	Ddn	Gfap			Tbc1d1
Fos	Cbr3	Ccdc33		Herc3	Ddost	Gid4			Tead1
Gatsl2	Ccdc141	Ccdc71l		Hhatl	Ddrgk1	Gja5			Telo2
Gda	Ccdc33	Ccl4		Hif1a	Ddx6	Gjb2			Tenm4
Gjd2	Ccl4	Ccl7		Hivep1	Dennd2a	Glt8d2			Tgfbr3
Glul	Ccl7	Ccm2		Hivep3	Des	Gnb4			Tifa
Gpr12	Ccm2	Cd163		Hn1	Dexi	Gng12			Timp4
Grasp	Cd163	Cd164l2		Hnrnpc	Dgcr6	Golga4			Tinagl1
Hivep2	Cd164l2	Cd180		Hnrnpl	Dhrsx	Golim4			Tincr
Hmga1	Cd180	Cdk5r1		Hs3st2	Disp1	Gosr1			Tmco4
Htr1a	Cd44	Cdkl1		Hs6st1	Disp2	Gpr182			Tmem104
Hyou1	Cdkl1	Celsr2		Hspa8	Dkc1	Gpr81			Tmem258
Igfn1	Celsr1	Chordc1		Hspb3	Dlk2	Gprasp2			Tmem82
Igsf3	Celsr2	Chrm1		Htatip2	Dll4	Gpx8			Tpcn1
Kcng2	Chrne	Chrna4		Htr1b	Dnajb11	Grhpr			Tpm4
Kcng4	Ciart	Chrne		Ifit3	Dnajc3	Gsta1			Trib1
Kcnh3	Cldn10	Ciart		Igdcc4	Dnlz	Gstm2			Txlna
Kcnh4	Cldn9	Cldn9		Igfbp4	Dnm1	Gtf3c2			Txnl4a
Kcnj10	Cnn2	Commd1		Igfn1	Dnm2	Gxylt1			Uaca
Klhl7	Cnn3	Commd8		Igsf21	Doc2b	Gxylt2			Uba5
Lig4	Coro1c	Coq10b		Igsf3	Dohh	H1f0			Ubqln1
Lingo1	Coro2b	Coro1a		Il17b	Dopey2	Hadh			Ubr2
Lmo4	Cox7a2	Coro1c		Impdh2	Dpp6	Heca			Ugt1a7c
LOC100911717	Cox7b	Cox7a2		Inf2	Dpp9	Hectd2			Vhl
LOC102546373	Cox7c	Cox7b		Ing2	Dpy19l3	Helb			Wfikkn2
LOC102548308	Cpsf6	Cox7c		Inha	Dtx1	Heph			Wipf1
LOC102550999	Crh	Cpsf6		Inhbb	Dusp26	Hes5			Ypel3
LOC102551333	Crispld2	Crh		Iqgap2	Eef1a1	Hnrnpa2b1			Ypel4
LOC102551552	Crlf1	Crispld2		Iqsec1	Eefsec	Hnrnph1			Ythdc1
LOC102552141	Csrp2	Crlf1		Irgq	Eif3h	Hspe1			Zmym6
LOC102553320	Cth	Ctss		Ism1	Eif3l	Hus1			Zmynd8
LOC102554288	Ctss	Cxcl12		Jaml	Eif4ebp1	Ifitm2
LOC102555825	Cxcl12	Cyb5a		Jdp2	Elfn1	Ifitm3
LOC102556249	Cyb5a	D_Sept11		Josd1	Emc8	Ifitm5
LOC103692882	Cyp2j10	Dnajb13		Jup	Enc1	Ifrd1
LOC103693395	Cyr61	Dynll2		Kalrn	Endog	Igbp1b
LOC103694506	Dnajc3	Eci2		Kcna4	Enho	Igf2
LOC108349010	Dusp1	Egr2		Kcnb1	Eny2	Igsf9
LOC108350681	Dynll2	Elovl2		Kcnb2	Epn1	Il1r1
LOC108351469	Efcab3	Emd		Kcnc4	Eprs	Il2ra
LOC108352132	Emp1	Emid1		Kcng1	Eps8	Il33
LOC108352465	Enpep	Emp1		Kcnmb4	Erh	Il4r
LOC108352531	F13a1	Enpep		Kcnn1	Ermn	Ilkap
LOC500881	Fam167a	Ensa		Kcnq5	Erp29	Insrr
Lpcat4	Fam171a1	Erf		Kcns1	Eva1b	Ip6k1
Lrrc55	FAM187A	Errfi1		Kcns2	Exph5	Ipo5
Lrrc75a	Fam234b	Etnppl		Kcnt2	Eya4	Islr
Lrrn2	Fbln1	F13a1		Kcnv2	FAM187A	Itga11
Lurap1	Fgfr4	Fam43a		Kctd1	Fabp3	Itga5
Lzts1	Fgl2	Fbln1		Kirrel3	Fabp7	Itgal
Maob	Fkbp4	Fkbp14		Kitlg	Fam101b	Itgam
Map1lc3b	Flnc	Fkbp4		Klc2	Fam103a1	Kank2
Mast3	Fos	Fst		Klhl41	Fam110d	Kcnj13
Mat2b	Fus	Fus		Knl1	Fam126b	Kcnj4
Med30	Fzd9	Fzd9		LOC100125366	Fam160b2	Kdr
Mrps16	Gabarap	Gabarap		LOC100359816	Fam167a	Kif28p
Myl12a	Galnt1	Galnt1		LOC100911068	Fam174b	Kif5b
Myo15a	Gatsl2	Gda		LOC102547286	Fam189b	Kirrel
Narf	Gem	Gid4		LOC102547573	Fam207a	Klhl2
Nat8f3	Gjd2	Glul		LOC102549805	Fam53a	Kmt2c
Ncald	Gng8	Gpr12		LOC102550762	Fam89b	Ktn1
Nostrin	Gpnmb	Grasp		LOC102550768	Fam98b	LOC100134871
Nrap	Gpr84	H2afz		LOC102551251	Fam98c	LOC100361457
Nrbp2	Gys1	Hexa		LOC102551831	Farp1	LOC100909405
Paip2b	H19	Hist1h1c		LOC102552303	Fbxl6	LOC100910286
Pctp	H2afz	Hpcal4		LOC102552849	Fbxo21	LOC100910788
Pdia4	Hapln1	Hsd17b11		LOC102552895	Fbxo27	LOC100910885
Pdrg1	Hbegf	Hsf1		LOC102554492	Fbxo31	LOC100911177
Pdzd2	Hdac9	Hspa2		LOC102554622	Fbxw4	LOC100911253
Phyh	Hexa	Htr1a		LOC102555329	Fbxw5	LOC100911625
Pkia	Hist1h1c	Icoslg		LOC102555663	Fgf2	LOC100911847
Pla2g3	Hivep2	Ier3		LOC102555825	Fgfr4	LOC100912347
Pnrc2	Hmga1	Ifitm1		LOC102556249	Fgl2	LOC100912380
Ppp1r21	Hpcal4	Igfbp7		LOC102557119	Fitm2	LOC100912557
Pragmin	Hsd17b11	Il4r		LOC103690550	Fkbp8	LOC102546572
Prkcg	Hsf1	Inhba		LOC103691231	Flnc	LOC102546589
Prss22	Hspa2	Inmt		LOC103691253	Flt4	LOC102547183
Ptpn4	Hspb8	Irs3		LOC103691267	Fosl1	LOC102548220
Pygm	Hyou1	Isca1		LOC103691599	Foxp4	LOC102550045
Rab30	Icoslg	Itgav		LOC103692087	Fpgs	LOC102550566
Rara	Id4	Itgb5		LOC103692512	Frg1	LOC102550657
Rarres2	Ier3	Kcng4		LOC103692938	Frmd8	LOC102550851
RGD1308706	Ifitm1	Kcnj8		LOC103692962	Frrs1l	LOC102550957
RGD1309676	Igfbp7	Kdm6b		LOC103693217	Furin	LOC102551340
RGD1309995	Inhba	Klhl33		LOC103694317	Gabarapl2	LOC102551932
RGD1310819	Inmt	Klhl7		LOC108348193	Gabrr2	LOC102551963
Rgs7	Irak2	Lfng		LOC108348397	Gabrr3	LOC102552179
Rnf181	Irs3	Lig4		LOC108348820	Gadd45b	LOC102553173
Rock1	Isca1	Lingo1		LOC108348963	Gadd45g	LOC102553246
Rph3a	Itgav	LOC100362333		LOC108349564	Gadd45gip1	LOC102553493
Rtn4r	Itgb4	LOC100366044		LOC108349997	Gal	LOC102553541
S100a8	Itgb5	LOC100911515		LOC108350522	Gapdh	LOC102553722
S100a9	Itpkb	LOC100912218		LOC108350921	Gas5	LOC102554076
Scarb2	Kcng2	LOC102548308		LOC108351055	Gatad2a	LOC102554670
Scg2	Kcnh3	LOC102550999		LOC108351788	Gdap1l1	LOC102554945
Serpinb6b	Kcnh4	LOC102551333		LOC108351885	Gdf10	LOC102555035
Sgk1	Kcnj10	LOC102552141		LOC108353203	Gdf15	LOC102555338
Shf	Kcnj8	LOC102554289		LOC108353239	Gdpd2	LOC102555659
Sik1	Kdm5c	LOC102554337		LOC360998	Gem	LOC102555849
Slc16a9	Kdm6b	LOC102554630		LOC367746	Gfra1	LOC102556047
Slc35f1	Klhl33	LOC102554677		LOC501396	Gga3	LOC102556178
Smg1	L3mbtl3	LOC103689983		LOC619574	Ghsr	LOC102556416
Snhg11	Lamc1	LOC103691165		LOC680121	Gja1	LOC103690149
Socs3	Lfng	LOC103691283		LOC685668	Glipr2	LOC103690154
Sorbs2	Lgals9	LOC103692882		LOC686084	Glrx2	LOC103691392
Spred3	LOC100362333	LOC103693330		LOC691414	Glrx5	LOC103692066
Sprn	LOC100366044	LOC103693395		Lancl2	Glyr1	LOC103692137
Sptssb	LOC100911515	LOC103693415		Large1	Gmeb1	LOC103693094
Sstr3	LOC100911717	LOC103693430		Lasp1	Gmip	LOC103693729
Syt4	LOC100912218	LOC108348176		Ldlrad4	Gnas	LOC103694063
Tbc1d10a	LOC102546373	LOC108349010		Lgalsl	Gng8	LOC108348412
Tecpr2	LOC102546895	LOC108349189		Lingo2	Gnptab	LOC108348584
Tmed9	LOC102551552	LOC108349532		Lmo4	Gnptg	LOC108349039
Tmem266	LOC102553320	LOC108352132		Lor	Gorasp1	LOC108349234
Tmsbl1	LOC102553820	LOC108352465		Lrch1	Got1	LOC108349244
Tnc	LOC102554288	LOC108352626		Lrrc17	Gpc3	LOC108349962
Tp53bp2	LOC102554289	LOC108353403		Lrrfip1	Gpi	LOC108350453
Tra2a	LOC102554337	LOC294154		Lrrn1	Gpm6a	LOC108351059
Tsc22d3	LOC102554630	LOC500881		Lyc2	Gpm6b	LOC108351105
Tspan13	LOC102554677	LOC501110		Magi1	Gpn2	LOC108351181
Tuba8	LOC103689983	LOC689955		Maml3	Gpnmb	LOC108351595
Txnip	LOC103691165	Lox		Man1c1	Gpr139	LOC108351615
Ube2ql1	LOC103691283	Lpcat4		Map4k3	Gpr3	LOC108353073
Upp1	LOC103693330	Lrrc32		Mark1	Gpr37	LOC108353176
Wasf1	LOC103693415	Lurap1		Mark2	Gpr83	LOC365985
Zadh2	LOC103693430	Lyve1		Mc4r	Gpr84	LOC679924
Zdhhc22	LOC103694506	Mafg		Mchr1	Gpsm1	LOC680663
Zfp189	LOC108348176	Man1b1		Mcub	Gria2	LOC684998
Aacs	LOC108349189	Map1lc3b		Mdh2	Grin1	LOC685158
Abcc8	LOC108349532	Mast3		Med30	Grin2a	LOC688869
Ablim3	LOC108350681	Mavs		Mmp12	Grin3b	LOC690183
Ache	LOC108351469	Mcf2l		Mmp16	Grina	LOC691280
Acss1	LOC108352531	Mcm5		Mob1b	Grm1	Lama4
Actl6b	LOC108352626	Mertk		Mroh5	Grm3	Lamp2
Actn2	LOC108353403	Mfap3l		Mrpl51	Gstm7	Lamtor5
Actn4	LOC294154	Mknk2		Msmo1	Gtf2ird2	Laptm4a
Adamts9	LOC501110	Mlec		Mtch2	Gucy1a3	Lbp
Adcy3	LOC689955	Mrc1		Mtcl1	Gucy1b3	Lhfp
Add2	Lox	Mrps16		Mthfd1l	Guk1	Lima1
Adra1d	Lpin1	Mrps24		Myadm	Gys1	Limch1
Adssl1	Lrrc32	Msr1		Myh4	Gzmm	Lipa
Ago3	Lrrc55	Mthfd1		Myo5b	H19	Lmcd1
Ahnak2	Lrrc75a	Myl12a		Nab1	Hap1	Lnp1
Alg10	Lrrc8a	Myo15a		Nab2	Hapln1	Lpar3
Amph	Lrrn2	Ndufc2		Napepld	Hbegf	Lpar6
Ankdd1a	Ltbr	Nectin4		Narf	Hdac9	Lrp8
Ankrd34a	Lyve1	Nf2		Nav2	Hdlbp	Lrrc71
Antxr1	Lzts1	Nfe2l2		Ncf4	Hectd4	Lrrk1
Ap2a1	Mafg	Nostrin		Nck2	Hecw1	Lsm7
Ap3b2	Mamdc2	Nrap		Nckap5	Hhip	Lsp1
Arf5	Man1b1	Nxf1		Ndfip2	Higd1a	Luc7l3
Arhgef3	Maob	Oas1b		Ndst1	Hip1	Lum
Arrb1	Mat2b	Osmr		Ndufaf7	Hipk4	Lyzl4
Asic2	Mavs	Paip2b		Ndufs3	Hist3h2a	Macf1
Atp1a1	Mcf2l	Papola		Nectin1	Hk2	Maf1
Atxn10	Mcm5	Paqr8		Neto2	Hm13	Mageh1
Atxn2	Mertk	Pctp		Neurod6	Hmg1l1	Map4k4
B3gat1	Mfap3l	Pdrg1		Nfic	Hmg20b	Mapt
B4galnt4	Mknk2	Per1		Nfkbie	Hmgb1	Marf1
Bace2	Mlec	Phc2		Nmrk1	Hnrnpa1	Mas1
Baiap2	Mmd2	Phyh		Nog	Hnrnpa3	Mat2a
Baiap2l2	Mrc1	Pkia		Nol6	Hnrnph2	Mdk
Baz2a	Mrps24	Plcg1		Notch1	Hnrnpk	Mdm1
Bcl11a	Msantd3	Pnrc2		Npas2	Homer3	Mdm4
Bcl9	Msr1	Polr2k		Npr2	Hopx	Mdn1
Bcor	Mx2	Ppib		Nptx2	Hpca	Mef2c
Bean1	Nat8f3	Prkcg		Nr2f1	Hpcal1	Megf8
Bex3	Ncald	Prp2l1		Nrip3	Hpgd	Metrnl
Boc	Ndufc2	Prrt1		Ntsr1	Hrh3	Mfsd8
Brinp2	Nf2	Prss22		Nutm1	Hspb1	Mgst2
Btf3l4	Nrbp2	Psenen		Nxph3	Hspb8	Mill1
C1qbp	Nxf1	Psmb6		Ocln	Hspbp1	Minos1
C1ql1	Oas1b	Ptma		Olfm2	Hspg2	Mlxip
Cacna1h	Osmr	Ptpn4		Olr1108	Icam5	Mmaa
Cadps2	Papola	Qsox1		Oprl1	Id1	Mmp3
Calhm2	Paqr8	Rab22a		Ormdl3	Id4	Mob2
Camk1	Pdia4	Rab26		Osbpl10	Idi1	Mpp6
Car10	Pfkfb3	Rab30		Osbpl1a	Ier2	Mpzl2
Car12	Phc2	Rarres2		Osbpl3	Ifitm10	Mr1
Car2	Plau	Rbm33		Ostc	Igip	Mro
Carmil3	Plcg1	Rbp4		Otx1	Iglon5	Mrpl33
Caskin2	Polr2k	RGD1308706		Ovol2	Il18	Mrps21
Cbln2	Ppib	RGD1309676		Pak1ip1	Ilk	Mrvi1
Ccdc126	Pragmin	RGD1309995		Palmd	Ints1	Ms4a4a
Ccdc136	Prp2l1	RGD1310819		Pcdha4	Ints3	Msantd2
Ccdc177	Prrt1	RGD1560523		Pcif1	Ipo13	Msrb3
Cckbr	Psenen	RGD1564171		Pcsk6	Ipo4	Mt3
Ccnd2	Psmb6	Ric1		Pdk1	Irak2	Mthfd1
Cd34	Ptma	Rin3		Pdlim7	Irf2bp1	Mtmr10
Cdh11	Pygm	Rnf10		Pdzd2	Irgm	Mtrr
Cdh2	Qsox1	Rnf181		Pdzrn3	Irs2	Mtus1
Cdhr1	Rab22a	Rnf223		Pea15	Iscu	Mtx2
Cdk17	Rab26	Rock1		Peli2	Isg15	Mut
Cecr6	Ralgds	Rpl22l1		Per2	Isg20	Mx1
Celf1	Rara	Rpl23		Phc1	Isyna1	Myh11
Ces1d	Rbm33	Rpl34		Phf12	Itgb4	Myo5c
Chchd1	Rbp4	Rpl37a		Phf21b	Itpkb	Myo6
Chchd6	Rcan1	Rps21		Phf24	Itsn1	Mypn
Chd4	RGD1307443	Rps25		Phlda2	Izumo1r	Mysm1
Chek2	RGD1560523	Rsad2		Phyhipl	Jag2	NEWGENE_621351
Chgb	RGD1564171	Rtn4r		Pianp	Jak3	Nccrp1
Chp2	Ric1	S100a4		Pik3r2	Josd2	Ndfip1
Chst8	Rin3	S100a8		Pla2g3	Jph3	Ndrg2
Cipc	Rlbp1	S100a9		Plaur	Jph4	Ndrg3
Clstn2	Rnf10	Saraf		Plcxd2	Jun	Ndufa3
Cluh	Rnf157	Scg2		Pld2	Junb	Ndufc1
Cobl	Rnf223	Sdf2l1		Plec	Kansl3	Nectin4
Coprs	Rpl22l1	Sec22c		Plekha7	Kat2a	Negr1
Crb2	Rpl23	Sf1		Plppr4	Kcnd1	Nfe2l1
Crhr1	Rpl34	Sgk1		Pltp	Kcne5	Nfe2l2
Crim1	Rpl37a	Shf		Pou3f1	Kcnh7	Nfkbiz
Crip2	Rps21	Shisa7		Ppfia4	Kcnip3	Nhsl2
Crmp1	Rps25	Sidt2		Ppm1h	Kcp	Nid1
Cry2	Rsad2	Slc16a6		Ppme1	Kdm4b	Nkain4
Cspg5	Rubcn	Slc16a9		Ppp1r21	Kdm5c	Nktr
Ctbp2	S100a4	Slc25a33		Ppp2r2a	Khdrbs1	Nox1
Ctnnb1	Saraf	Slc37a2		Ppp2r5a	Khdrbs3	Npc2
Ctnnd2	Sat1	Smg1		Ppp5c	Khsrp	Nrsn1
Cxcl13	Scarb2	Smg5		Pradc1	Kif26b	Nsmaf
Cxxc5	Sdf2l1	Snhg11		Prkar2b	Kif3c	Nt5c2
Cygb	Sec22c	Sod3		Prkcdbp	Klc1	Nufip2
D_Sept6	Serpinb6b	Sorbs2		Prkrip1	Klf10	Odc1
D_Sept8	Sf1	Specc1		Prmt8	Klhl26	Ogt
D_Sept9	Sh3bp2	Spef1		Prnp	Klhl9	Olfml3
Dact2	Shisa7	Sprn		Prokr2	Kmt2d	Osr1
Daglb	Sidt2	Spry4		Prr15	Kndc1	Oxct1
Dbt	Sik1	St3gal3		Prr36	Krt222	Pacsin1
Dcaf6	Slc16a6	Stab1		Psd3	Krt27	Pacsin2
Dclk2	Slc35f1	Syt4		Ptch1	L3mbtl3	Pawr
Dctn2	Slc37a2	Tbc1d14		Ptgfrn	LOC100125362	Paxbp1
Ddit3	Smg5	Telo2		Pxylp1	LOC100359498	Pcmtd2
Dhrs3	Smg6	Tenm4		R3hdm2	LOC100360453	Pcolce
Dkk3	Socs3	Tgfb3		RGD1306556	LOC100360601	Pcsk2
Dlg3	Sod3	Tgfbr3		RGD1310209	LOC100360856	Pcyt1a
Dlgap1	Specc1	Tifa		RGD1560608	LOC100361067	Pdcd11
Dlgap4	Spef1	Timp4		RGD1560784	LOC100361558	Pde3a
Dlx2	Spred3	Tincr		RGD1561796	LOC100362384	Pdgfd
Dmkn	Spry4	Tmed9		RGD1562037	LOC100362565	Pdlim1
Dnajb2	Sptssb	Tmem104		RGD1566029	LOC100362709	Pdpk1
Dnajb5	St3gal3	Tmem258		RGD1566083	LOC100362819	Per1
Dnal4	Stab1	Tmem266		RT1-M3-1	LOC100363469	Pfkl
Doc2a	Stambpl1	Tmem56		Rab15	LOC100363521	Pgghg
Dock3	Stk40	Tmsbl1		Rab33a	LOC100909595	Phf20l1
Dpm1	Sypl2	Tpcn1		Rab3a	LOC100909742	Phf5a
Drp2	Tbc1d10a	Tpm4		Rac3	LOC100909886	Phf8
Dtnb	Tecpr2	Tra2a		Ramp2	LOC100910540	Pi4ka
Dusp7	Telo2	Trib1		Raph1	LOC100910768	Pigp
Dzip1l	Tenm4	Trim54		Rasa3	LOC100910821	Pin4
Eef2k	Tfrc	Tsc22d3		Rasgrf1	LOC100910827	Pitpnm3
Egln3	Tgfbr3	Tspan13		Rassf5	LOC100910915	Pja2
Egr4	Tifa	Ttc4		Raver2	LOC100911186	Pkd2
Emc3	Timp4	Txlna		Rd3l	LOC100911196	Pkp2
Eme2	Tincr	Txnip		Rdh12	LOC100911238	Pla2g16
Endov	Tmbim1	Txnl4a		Relb	LOC100911372	Pla2g7
Enoph1	Tmem104	Uaca		Rem2	LOC100911402	Pld3
Epb41l3	Tmem229a	Uba5		Rgs20	LOC100911730	Plekhg3
Epb42	Tmem258	Ubqln1		Rgs7	LOC100911751	Plekhh2
Ephb3	Tnc	Ubr2		Rhbdl3	LOC100912165	Plk3
Ephb6	Tnfrsf12a	Ugt1a7c		Rilpl1	LOC100912479	Plscr2
Esd	Tnfsf10	Wasf1		Rimbp2	LOC100912569	Plxnc1
Etl4	Tp53bp2	Wfikkn2		Rnf115	LOC102546895	Pnisr
Ets2	Tpcn1	Wipf1		Rnf145	LOC102547162	Pnn
Evl	Tpm4	Yipf6		Rnf208	LOC102547184	Pnpla8
Extl1	Trib1	Ypel3		Rnpep	LOC102547234	Ppfibp1
Extl2	Trim47	Ypel4		Rph3a	LOC102547817	Ppm1l
F2rl2	Tuba8	Ythdc1		Rprml	LOC102549385	Ppp1r12b
Fam124a	Txlna	Zdhhc22		Rreb1	LOC102549402	Ppp1r3g
Fam13b	Txnl4a	Zmym6		Rrp12	LOC102550637	Ppp2r1b
Fam43b	Uaca	Zmynd8		Rtbdn	LOC102551419	Prdm6
Fam46b	Uba5	Aamdc		Rusc1	LOC102551901	Prdx6
Fam71e1	Ubc	Abcc5		Samd1	LOC102551976	Prex2
Fam81a	Ube2ql1	Abracl		Samd4a	LOC102552047	Prkce
Faslg	Ubqln1	Acbd5		Scap	LOC102552204	Prkcz
Fcgr2a	Ubr2	Adam22		Scg3	LOC102552360	Proser2
Fezf2	Ugt1a7c	Adamts6		Scn4b	LOC102553820	Prpf3
Fgfr2	Upf2	Adgrl1		Scrn1	LOC102554986	Prpf38b
Fhl2	Upp1	Adh1		Selk	LOC102555038	Prpf39
Fhod1	Wfikkn2	Adipor2		Sema5a	LOC102555044	Prpf4b
Fhod3	Wipf1	Agl		Serpine2	LOC102555217	Ptafr
Fkbp1b	Ypel3	Ahcyl1		Serpine3	LOC102556470	Ptgds
Flot1	Ypel4	Ahcyl2		Setbp1	LOC103690067	Ptges
Flrt1	Ythdc1	Akap5		Sf3a1	LOC103690074	Ptges3
Flywch2	Zmym6	Akr1c14		Sh3bp1	LOC103690411	Ptk2
Fmnl3	Zmynd8	Akr1cl		Sh3pxd2b	LOC103691003	Ptpn5
Fn3k	Aatk	Aldh1a2		Sh3rf1	LOC103691688	Pus10
Fndc10	Abca3	Aldh1a3		Sh3rf3	LOC103691879	Pxk
Fosb	Abca6	Aldh3a1		Shisa2	LOC103692045	Pxmp2
Fosl2	Abcb1a	Aldoc		Slc44a5	LOC103692392	Qk
Foxj2	Abcg4	Alox5ap		Slc47a1	LOC103692676	RGD1304728
Foxj3	Abhd8	Alpk1		Slc4a11	LOC103692716	RGD1309621
Fscn1	Acot7	Amt		Slc4a3	LOC103693143	RGD1561251
Fuz	Acp1	Angptl1		Slc8a3	LOC103693210	RT1-Db1
Fzd2	Actb	Ankmy1		Slc9a3r2	LOC103693564	Rab3d
Gabbr2	Actg1	Ankrd13a		Slit3	LOC103693675	Rab3gap2
Gabra5	Actr2	Anks4b		Slk	LOC103693705	Rab6b
Galr1	Adam11	Anks6		Smap1	LOC103694018	Rabggtb
Garnl3	Adamtsl4	Antxr2		Smpd3	LOC103694111	Ralgapa1
Gbp3	Adcy1	Anxa2		Snapc5	LOC103694346	Ranbp3l
Gfod1	Adcyap1	Aox3		Snrnp70	LOC103694382	Rasd1
Gfra2	Adgra1	Aplp2		Sntb2	LOC103694865	Rassf8
Gjd3	Adgrf5	Arglu1		Socs2	LOC108348051	Rbbp5
Glb1l2	Adgrv1	Arhgap29		Sorl1	LOC108348078	Rbl2
Gnb2	Adnp2	Arl4d		Sox9	LOC108348122	Rbm26
Gne	Adra2c	Arl6ip5		Spem1	LOC108348137	Rbms2
Gng13	Adrm1	Arrdc3		Sptlc2	LOC108348169	Rbp1
Gpam	Aes	Arsj		Srms	LOC108348175	Rbpms
Gpc4	Agap2	Art3		Srpk1	LOC108348989	Rdh16
Gprin1	Agap3	Asb1		Sstr3	LOC108349666	Rdm1
Grem2	Agfg2	Asgr1		St3gal5	LOC108349973	Rfwd2
Grik3	Agpat1	Asgr2		St6galnac2	LOC108350461	Rhbdd1
Grm4	Ahdc1	Asl		St8sia5	LOC108350985	Rhoq
Grm8	Aif1l	Aspa		Stard5	LOC108351026	Ric3
Gstt2	Akr7a2	Astn1		Stk25	LOC108351405	Rin2
Gypc	Akt2	Atf2		Strip1	LOC108351723	Rnf14
Herc3	Alox12b	Atp10d		Stxbp1	LOC108352127	Rnf151
Hhatl	Alox5	Atp1b3		Styk1	LOC108352201	Rnf224
Hif1a	Ang	Atp5l		Sulf2	LOC108352345	Rnpc3
Hivep1	Angptl4	B4galt1		Susd1	LOC108353136	Rpe
Hivep3	Ankrd52	Bag6		Syne1	LOC257642	Rpl10
Hn1	Anks1a	Bbs4		Synj2	LOC360231	Rpl10a
Hnrnpc	Anp32e	Bcl2l15		Synpo	LOC498426	Rpl13a
Hnrnpl	Ap1b1	Bcl6		Syt12	LOC500300	Rpl24
Hs3st2	Ap3d1	Bet1		Syt5	LOC500956	Rpl26
Hs6st1	Aplp1	Bhlhb9		Tacc1	LOC680491	Rps27l
Hspa8	Arfgef3	Bicc1		Tbl1x	LOC681410	Rps28
Hspb3	Arg1	Bmp6		Tcof1	LOC685352	Rps5
Htatip2	Arhgap39	Bmp7		Tex15	LOC685680	Rragd
Htr1b	Arhgef18	Bnc2		Tgfb1i1	LOC688459	Rttn
Ifit3	Arhgef7	Bnip2		Thrb	LOC688655	S100a11
Igdcc4	Arl6	Btg3		Tiparp	LOC688754	S100a6
Igfbp4	Arrdc2	C1qtnf3		Tle4	LOC689130	S100b
Igsf21	Artn	Cacna1b		Tmem108	LOC691712	Samd8
Il17b	Asphd2	Cadm3		Tmem167b	Lama1	Sbds
Impdh2	Asprv1	Cald1		Tmem178a	Lamb2	Sc5d
Inf2	Asrgl1	Calm2		Tmem2	Lamc1	Scara5
Ing2	Atf3	Camk2b		Tmem200a	Lamtor2	Sdcbp
Inha	Atf4	Canx		Tmem200c	Larp1	Sdr9c7
Inhbb	Atf5	Card11		Tmem63b	Ldoc1l	Sec61g
Iqgap2	Atf6b	Carnmt1		Tmod1	Lgals9	Seh1l
Iqsec1	Atg9a	Cast		Tnfaip3	Lgi2	Sepp1
Irgq	Atl1	Ccar1		Tnfaip6	Lif	Serp1
Ism1	Atp13a1	Ccdc122		Tnrc18	Lix1	Sestd1
Jaml	Atp13a2	Ccdc146		Tns2	Lman2	Sf3b1
Jdp2	Atp1a3	Ccdc175		Tpbg	Lman2l	Sfrp1
Josd1	Atp2b1	Ccdc62		Trim3	Lmo1	Sgpp1
Jup	Atp2b3	Ccl19		Trim35	Loxl1	Sh3bp5
Kalrn	Atp5g2	Ccnl1		Trim62	Lpin1	Sh3gl3
Kcna4	Atp5j2	Ccnl2		Trim9	Lrch3	Siae
Kcnb1	Atp6v0a1	Ccnt2		Trnt1	Lrfn1	Sigirr
Kcnb2	Atp6v0c	Ccpg1		Trpm4	Lrfn4	Sik2
Kcnc4	Atp6v0d1	Cd24		Tshz1	Lrg1	Slc10a2
Kcng1	Atp9a	Cd300le		Tslp	Lrig1	Slc13a3
Kcnmb4	Aup1	Cd302		Tstd3	Lrp10	Slc13a4
Kcnn1	Aurkaip1	Cdc37l1		Ttc33	Lrp3	Slc20a2
Kcnq5	Bahcc1	cds2		Ttc7a	Lrp5	Slc22a4
Kcns1	Baz1a	Cemip		Tubd1	Lrrc24	Slc22a6
Kcns2	Bcan	Cep83		Tyro3	Lrrc4b	Slc25a27
Kcnt2	Bche	Cept1		Uba1	Lrrc73	Slc25a33
Kcnv2	Begain	Cerk		Ubtf	Lrrc8a	Slc28a1
Kctd1	Bicd2	Cfh		Uck2	Lrrfip2	Slc2a12
Kirrel3	Blcap	Cgrrf1		Ucma	Lsm2	Slc30a3
Kitlg	Bmyc	Chd2		Ugt1a6	Ltbp4	Slc35b3
Klc2	Bok	Chd9		Unkl	Ltbr	Slc36a4
Klhl41	Bola1	Chic2		Usp2	Lxn	Slc38a9
Knl1	Bpifa5	Cklf		Usp43	Ly6e	Slc43a3
Lancl2	Brd4	Clcc1		Usp46	Ly6h	Slc4a7
Large1	Bricd5	Cldn11		Vash1	Ly96	Slc5a11
Lasp1	Bsg	Cldn2		Vav3	Lyrm5	Slc6a12
Ldlrad4	Bsn	Clec10a		Vipr2	MAST1	Slc6a13
Lgalsl	Btrc	Clip2		Vstm2b	Macrod1	Slc6a20
Lingo2	C1ql2	Cmbl		Wdr17	Magel2	Slc7a6
LOC100125366	C8g	Cntn1		Wnt10b	Magoh	Slc8a2
LOC100359816	Cabp1	Cntrl		Wnt2	Mamdc2	Slco1c1
LOC100911068	Cabp7	Coch		Wwc1	Manf	Slco2a1
LOC102547286	Cacna1i	Col18a1		Xylt1	Maoa	Slco5a1
LOC102547573	Cacnb4	Col3a1		Ypel5	Map1s	Slf2
LOC102549805	Cactin	Col4a1		Zadh2	Map2	Smad1
LOC102550762	Camk2n1	Col4a5		Zbtb22	Map2k2	Smarca2
LOC102550768	Camk2n2	Col6a3		Zbtb45	Map3k10	Smim4
LOC102551251	Camk4	Colec12		Zc3h4	Map3k14	Smtn
LOC102551831	Camkv	Cops9		Zdbf2	Map3k4	Snapc2
LOC102552303	Camsap2	Coq9		Zdhhc14	Map7d1	Sned1
LOC102552849	Camsap3	Cox6c		Zdhhc23	Mark4	Snx11
LOC102552895	Camta2	Cp		Zdhhc8	Mbd3	Snx27
LOC102554492	Capn15	Cped1		Zfp189	Mcrip1	Sox1
LOC102554622	Car11	Cpz		Zfp365	Mcrip2	Sox11
LOC102555329	Cat	Cript		Zfp709l1	Mcts1	Spag9
LOC102555663	Cbarp	Csnk2a1		Zfp777	Mdga1	Sparc
LOC102557119	Cbx4	Cspp1		Zfp853	Med15	Spta1
LOC103690550	Cc2d1a	Ctnna1		Zmiz1	Med16	Sptlc1
LOC103691231	Ccdc124	Ctnnal1		Znfx1	Med25	Sptlc3
LOC103691253	Ccdc167	Ctsl		Zxdb	Med26	Spx
LOC103691267	Ccdc85c	Cubn			Megf10	Srek1
LOC103691599	Ccdc91	Cul4a			Megf6	Srrm1
LOC103692087	Ccdc92	Cxcl14			Mfsd12	Srsf1
LOC103692512	Cck	Cyfip2			Mgat4b	Srsf10
LOC103692938	Ccl27	Cyp1b1			Mgst1	Srsf11
LOC103692962	Ccnd1	D_Sept2			Miat	Srsf6
LOC103693217	Cd14	Daam1			Micall1	Ss18l2
LOC103694317	Cd48	Dab2			Micall2	St3gal1
LOC108348193	Cd84	Dbi			Midn	Stag2
LOC108348397	Cdc42	Dcaf11			Mier2	Stk38l
LOC108348820	Cdh5	Dcdc2			Mis12	Stom
LOC108348963	Cdk2ap2	Dcn			Mkl1	Sult6b1
LOC108349564	Cdkl5	Ddhd2			Mlc1	Sv2b
LOC108349997	Cebpb	Ddx5			Mlf2	Svep1
LOC108350522	Cebpd	Dmxl1			Mllt1	Svil
LOC108350921	Celf6	Dnah11			Mmd2	Swi5
LOC108351055	Cenpv	Dnah2			Mmp17	Syne2
LOC108351788	Cep170b	Dnaja1			Mmp24	Syngr1
LOC108351885	Cfap157	Dpp7			Mmp9	Syt1
LOC108353203	Cfp	Dpysl2			Morc2	Taf13
LOC108353239	Cherp	Dst			Morf4l1	Taf15
LOC360998	Chga	Dusp6			Mospd3	Tbc1d14
LOC367746	Chmp4b	Dynlrb2			Mpst	Tbp
LOC501396	Chmp5	Eaf1			Mpv17l2	Tbr1
LOC619574	Chpf	Echdc1			Mrpl12	Tbx10
LOC680121	Chrd	Edar			Mrpl20	Tbx18
LOC685668	Chrna5	Edrf1			Mrpl34	Tcn2
LOC686084	Cib2	Ehd4			Mrpl57	Tex9
LOC691414	Ckb	Emx1			Mrps12	Tfpi
Lor	Clcf1	Emx2			Mrps25	Tgfb3
Lrch1	Clcn7	Enah			Mrps6	Tgm2
Lrrc17	Cldn3	Epb41			Msantd3	Tgoln2
Lrrfip1	Clgn	Epb41l4b			Mtcp1	Thbd
Lrrn1	Clip1	Esam			Mthfr	Thbs2
Lyc2	Cmip	Etnk1			Mtmr1	Tia1
Magi1	Cmtm5	Etv5			Mx2	Tial1
Maml3	Cnih1	Evpl			NEWGENE_1582994	Timeless
Man1c1	Cnih2	F10			Ncdn	Timm8a1
Map4k3	Cnksr2	Fam107a			Nckap5l	Timm8b
Mark1	Col6a1	Fam107b			Ncln	Timp3
Mark2	Col6a2	Fam114a1			Ncor2	Tjap1
Mc4r	Coq2	Fam180b			Ndn	Tlr13
Mchr1	Cort	Fam65c			Ndufa4	Tm4sf1
Mcub	Cotl1	Fam8a1			Ndufb1	Tmed7
Mdh2	Cox10	Fasn			Ndufb3	Tmed8
Mmp12	Cox5a	Fgf1			Ndufb8	Tmem178b
Mmp16	Cox6a1	Fgfrl1			Ndufs5	Tmem204
Mob1b	Cpeb2	Fibin			Nek6	Tmem208
Mroh5	Cpne6	Filip1l			Neurl1	Tmem251
Mrpl51	Crat	Fjx1			Nfam1	Tmem252
Msmo1	Creld1	Fkbp7			Nfkbia	Tmem56
Mtch2	Creld2	Fkbp9			Ninj1	Tmem67
Mtcl1	Crtc1	Flt1			Nisch	Tmem98
Mthfd1l	Csf1	Fmo1			Nnat	Tmod3
Myadm	Csf2rb	Fmod			Nolc1	Tmtc4
Myh4	Csnk1g2	Foxc1			Nomo1	Tmx3
Myo5b	Cspg4	Foxc2			Nos1	Tnfrsf26
Nab1	Cst6	Fra10ac1			Notch2	Tnnt2
Nab2	Ctc1	Fubp1			Notch4	Tnpo1
Napepld	Ctgf	Gabpa			Nova2	Tns3
Nav2	Ctrl	Gabrd			Npas1	Tor1aip2
Ncf4	Ctsb	Galnt15			Npdc1	Tp53inp2
Nck2	Cul9	Gfap			Npff	Tpt1
Nckap5	Cuta	Gja5			Npm1	Traip
Ndfip2	Cxcl1	Gjb2			Nptx1	Trim26
Ndst1	Cyp26b1	Glt8d2			Nr1d2	Trim54
Ndufaf7	Cyp27b1	Gnb4			Nr3c1	Trio
Ndufs3	Cyp46a1	Gng12			Nrep	Trpm6
Nectin1	Cyp7b1	Golga4			Nrgn	Trpm7
Neto2	D_Sept7	Golim4			Nsmf	Tspan31
Neurod6	Dapk3	Gosr1			Ntng2	Ttc14
Nfic	Dctn1	Gpr182			Nuak2	Ttc17
Nfkbie	Ddn	Gpr81			Nudt19	Ttc37
Nmrk1	Ddost	Gprasp2			Nudt6	Ttc4
Nog	Ddrgk1	Gpx8			Nxpe1	Ttr
Nol6	Ddx6	Grhpr			Oaf	Twsg1
Notch1	Dennd2a	Gsta1			Oasl2	Txn1
Npas2	Des	Gstm2			Obscn	Txndc16
Npr2	Dexi	Gtf3c2			Ocel1	Ubn1
Nptx2	Dgcr6	Gxylt1			Ogdhl	Uggt2
Nr2f1	Dhrsx	Gxylt2			Olfm1	Uqcr10
Nrip3	Disp1	H1f0			Olfm3	Uqcrh
Ntsr1	Disp2	Hadh			Opalin	Usmg5
Nutm1	Dkc1	Heca			Oprd1	Usp32
Nxph3	Dlk2	Hectd2			Orai1	Usp33
Ocln	Dll4	Helb			Osgin1	Vamp2
Olfm2	Dnajb11	Heph			Ovol1	Vegfa
Olr1108	Dnlz	Hes5			Oxtr	Vimp
Oprl1	Dnm1	Hnrnpa2b1			P3h3	Vip
Ormdl3	Dnm2	Hnrnph1			P4ha1	Vtn
Osbpl10	Doc2b	Hspe1			P4htm	Wdr7
Osbpl1a	Dohh	Hus1			PVR	Whsc1l1
Osbpl3	Dopey2	Ifitm2			Palm	Wnt5b
Ostc	Dpp6	Ifitm3			Pamr1	Wnt6
Otx1	Dpp9	Ifitm5			Panx2	Yap1
Ovol2	Dpy19l3	Ifrd1			Parp6	Yipf6
Pak1ip1	Dtx1	Igbp1b			Pbk	Ykt6
Palmd	Dusp26	Igf2			Pbxip1	Zbtb41
Pcdha4	Eef1a1	Igsf9			Pcyt2	Zc3h13
Pcif1	Eefsec	Il1r1			Pde4d	Zdhhc5
Pcsk6	Eif3h	Il2ra			Pdlim4	Zfp106
Pdk1	Eif3l	Il33			Pdpn	Zfp185
Pdlim7	Eif4ebp1	Ilkap			Pdxk	Zfp207
Pdzrn3	Elfn1	Insrr			Pdxp	Zfp347
Pea15	Emc8	Ip6k1			Pdzd7	Zfp532
Peli2	Enc1	Ipo5			Pebp1	Zfp697
Per2	Endog	Islr			Pex5l	Zfyve16
Phc1	Enho	Itga11			Pfdn4	Zic1
Phf12	Eny2	Itga5			Pfkfb3	Zranb2
Phf21b	Epn1	Itgal			Pfn1	Zscan26
Phf24	Eprs	Itgam			Pgrmc1	cds2
Phlda2	Eps8	Kank2			Pgs1
Phyhipl	Erh	Kcnj13			Phactr2
Pianp	Ermn	Kcnj4			Phactr3
Pik3r2	Erp29	Kdr			Pid1
Plaur	Eva1b	Kif28p			Piezo1
Plcxd2	Exph5	Kif5b			Piga
Pld2	Eya4	Kirrel			Pip5k1c
Plec	Fabp3	Klhl2			Pithd1
Plekha7	Fabp7	Kmt2c			Pknox2
Plppr4	Fam101b	Ktn1			Pla2g12a
Pltp	Fam103a1	Lama4			Pla2g6
Pou3f1	Fam110d	Lamp2			Plau
Ppfia4	Fam126b	Lamtor5			Plcb3
Ppm1h	Fam160b2	Laptm4a			Plekha2
Ppme1	Fam174b	Lbp			Plekhg5
Ppp2r2a	Fam189b	Lhfp			Plekhn1
Ppp2r5a	Fam207a	Lima1			Plk5
Ppp5c	Fam53a	Limch1			Plpp4
Pradc1	Fam89b	Lipa			Plppr2
Prkar2b	Fam98b	Lmcd1			Plxna1
Prkcdbp	Fam98c	Lnp1			Pmepa1
Prkrip1	Farp1	LOC100134871			Polm
Prmt8	Fbxl6	LOC100361457			Polr1d
Prnp	Fbxo21	LOC100909405			Polr3k
Prokr2	Fbxo27	LOC100910286			Polrmt
Prr15	Fbxo31	LOC100910788			Pop5
Prr36	Fbxw4	LOC100910885			Popdc2
Psd3	Fbxw5	LOC100911177			Popdc3
Ptch1	Fitm2	LOC100911253			Por
Ptgfrn	Fkbp8	LOC100911625			Pou3f2
Pxylp1	Flt4	LOC100911847			Ppard
R3hdm2	Fosl1	LOC100912347			Ppdpf
Rab15	Foxp4	LOC100912380			Ppia
Rab33a	Fpgs	LOC100912557			Ppp1r15a
Rab3a	Frg1	LOC102546572			Ppp1r37
Rac3	Frmd8	LOC102546589			Ppp1r3c
Ramp2	Frrs1l	LOC102547183			Ppp1r9b
Raph1	Furin	LOC102548220			Ppp2r5d
Rasa3	Gabarapl2	LOC102550045			Ppp4c
Rasgrf1	Gabrr2	LOC102550566			Pqlc1
Rassf5	Gabrr3	LOC102550657			Praf2
Raver2	Gadd45b	LOC102550851			Prdx1
Rd3l	Gadd45g	LOC102550957			Prelid1
Rdh12	Gadd45gip1	LOC102551340			Prkag2
Relb	Gal	LOC102551932			Prkcsh
Rem2	Gapdh	LOC102551963			Prom1
RGD1306556	Gas5	LOC102552179			Prr12
RGD1310209	Gatad2a	LOC102553173			Prr5
RGD1560608	Gdap1l1	LOC102553246			Prrt3
RGD1560784	Gdf10	LOC102553493			Psd
RGD1561796	Gdf15	LOC102553541			Psen1
RGD1562037	Gdpd2	LOC102553722			Psma2
RGD1566029	Gfra1	LOC102554076			Psma5
RGD1566083	Gga3	LOC102554670			Psmd3
Rgs20	Ghsr	LOC102554945			Pstk
Rhbdl3	Gja1	LOC102555035			Pstpip1
Rilpl1	Glipr2	LOC102555338			Ptn
Rimbp2	Glrx2	LOC102555659			Ptpre
Rnf115	Glrx5	LOC102555849			Ptprn
Rnf145	Glyr1	LOC102556047			Ptpro
Rnf208	Gmeb1	LOC102556178			Ptprs
Rnpep	Gmip	LOC102556416			Ptpru
Rprml	Gnas	LOC103690149			Qrich1
Rreb1	Gnptab	LOC103690154			R3hdml
Rrp12	Gnptg	LOC103691392			RGD1303003
RT1-M3-1	Gorasp1	LOC103692066			RGD1305464
Rtbdn	Got1	LOC103692137			RGD1306215
Rusc1	Gpc3	LOC103693094			RGD1307443
Samd1	Gpi	LOC103693729			RGD1310127
Samd4a	Gpm6a	LOC103694063			RGD1311575
Scap	Gpm6b	LOC108348412			RGD1311739
Scg3	Gpn2	LOC108348584			RGD1359508
Scn4b	Gpr139	LOC108349039			RGD1559908
Scrn1	Gpr3	LOC108349234			RGD1560065
Selk	Gpr37	LOC108349244			RGD1560398
Sema5a	Gpr83	LOC108349962			RGD1560464
Serpine2	Gpsm1	LOC108350453			RGD1561157
Serpine3	Gria2	LOC108351059			RGD1561444
Setbp1	Grin1	LOC108351105			RGD1561916
Sf3a1	Grin2a	LOC108351181			RGD1562229
Sh3bp1	Grin3b	LOC108351595			RGD1562618
Sh3pxd2b	Grina	LOC108351615			RGD1563294
Sh3rf1	Grm1	LOC108353073			RGD1563714
Sh3rf3	Grm3	LOC108353176			RGD1563941
Shisa2	Gstm7	LOC365985			RGD1564093
Slc44a5	Gtf2ird2	LOC679924			RGD1564664
Slc47a1	Gucy1a3	LOC680663			RGD1565641
Slc4a11	Gucy1b3	LOC684998			RGD1566099
Slc4a3	Guk1	LOC685158			RGD1566320
Slc8a3	Gzmm	LOC688869			RT1-DOb
Slc9a3r2	Hap1	LOC690183			RT1-S3
Slit3	Hdlbp	LOC691280			RT1-T24-4
Slk	Hectd4	Lpar3			Rab18
Smap1	Hecw1	Lpar6			Rab1b
Smpd3	Hhip	Lrp8			Rabac1
Snapc5	Higd1a	Lrrc71			Rabl6
Snrnp70	Hip1	Lrrk1			Ralgds
Sntb2	Hipk4	Lsm7			Rapgef3
Socs2	Hist3h2a	Lsp1			Rasgrf2
Sorl1	Hk2	Luc7l3			Rasgrp1
Sox9	Hm13	Lum			Rasl10a
Spem1	Hmg1l1	Lyzl4			Rbfa
Sptlc2	Hmg20b	Macf1			Rbm10
Srms	Hmgb1	Maf1			Rbm25l1
Srpk1	Hnrnpa1	Mageh1			Rbm42
St3gal5	Hnrnpa3	Map4k4			Rbx1
St6galnac2	Hnrnph2	Mapt			Rcan1
St8sia5	Hnrnpk	Marf1			Repin1
Stard5	Homer3	Mas1			Rfc2
Stk25	Hopx	Mat2a			Rhbdf2
Strip1	Hpca	Mdk			Rhot2
Stxbp1	Hpcal1	Mdm1			Rhpn1
Styk1	Hpgd	Mdm4			Rlbp1
Sulf2	Hrh3	Mdn1			Rnaseh2a
Susd1	Hspb1	Mef2c			Rnf126
Syne1	Hspbp1	Megf8			Rnf157
Synj2	Hspg2	Metrnl			Rnf187
Synpo	Icam5	Mfsd8			Rogdi
Syt12	Id1	Mgst2			Ros1
Syt5	Idi1	Mill1			Rpa3
Tacc1	Ier2	Minos1			Rpl14
Tbl1x	Ifitm10	Mlxip			Rpl17
Tcof1	Igip	Mmaa			Rpl31
Tex15	Iglon5	Mmp3			Rpl32
Tgfb1i1	Il18	Mob2			Rpl36a
Thrb	Ilk	Mpp6			Rplp1
Tiparp	Ints1	Mpzl2			Rpn1
Tle4	Ints3	Mr1			Rps10l1
Tmem108	Ipo13	Mro			Rps12
Tmem167b	Ipo4	Mrpl33			Rps15a
Tmem178a	Irf2bp1	Mrps21			Rps17
Tmem2	Irgm	Mrvi1			Rps18
Tmem200a	Irs2	Ms4a4a			Rps26
Tmem200c	Iscu	Msantd2			Rps27
Tmem63b	Isg15	Msrb3			Rps27a
Tmod1	Isg20	Mt3			Rps6kl1
Tnfaip3	Isyna1	Mtmr10			Rps7
Tnfaip6	Itsn1	Mtrr			Rps8
Tnrc18	Izumo1r	Mtus1			Rptor
Tns2	Jag2	Mtx2			Rpusd3
Tpbg	Jak3	Mut			Rtn4
Trim3	Josd2	Mx1			Rtn4rl1
Trim35	Jph3	Myh11			Rubcn
Trim62	Jph4	Myo5c			Rxfp3
Trim9	Jun	Myo6			Rxra
Trnt1	Junb	Mypn			S100a1
Trpm4	Kansl3	Mysm1			S100a13
Tshz1	Kat2a	Nccrp1			S1pr3
Tslp	Kcnd1	Ndfip1			Samd4b
Tstd3	Kcne5	Ndrg2			Sarm1
Ttc33	Kcnh7	Ndrg3			Sat1
Ttc7a	Kcnip3	Ndufa3			Sbno2
Tubd1	Kcp	Ndufc1			Scaf1
Tyro3	Kdm4b	Negr1			Scai
Uba1	Khdrbs1	NEWGENE_621351			Scd
Ubtf	Khdrbs3	Nfe2l1			Scgb2a2
Uck2	Khsrp	Nfkbiz			Scn4a
Ucma	Kif26b	Nhsl2			Scrt2
Ugt1a6	Kif3c	Nid1			Sdhaf3
Unkl	Klc1	Nkain4			Sdk2
Usp2	Klf10	Nktr			Sdr42e2
Usp43	Klhl26	Nox1			Sec24b
Usp46	Klhl9	Npc2			Sec24c
Vash1	Kmt2d	Nrsn1			Sec31a
Vav3	Kndc1	Nsmaf			Sec61b
Vipr2	Krt222	Nt5c2			Sel1l
Vstm2b	Krt27	Nufip2			Sema4f
Wdr17	Lama1	Ogt			Serf1
Wnt10b	Lamb2	Olfml3			Serp2
Wnt2	Lamtor2	Osr1			Serpine1
Wwc1	Larp1	Oxct1			Serpini1
Xylt1	Ldoc1l	Pacsin1			Sertm1
Ypel5	Lgi2	Pacsin2			Setd7
Zbtb22	Lif	Pawr			Sf3b6
Zbtb45	Lix1	Paxbp1			Sgsm1
Zc3h4	Lman2	Pcmtd2			Sh2d3c
Zdbf2	Lman2l	Pcolce			Sh2d5
Zdhhc14	Lmo1	Pcsk2			Sh3bgrl3
Zdhhc23	LOC100125362	Pcyt1a			Sh3bp2
Zdhhc8	LOC100359498	Pdcd11			Shroom3
Zfp365	LOC100360453	Pde3a			Sik3
Zfp709l1	LOC100360601	Pdgfd			Sipa1l3
Zfp777	LOC100360856	Pdlim1			Sirt6
Zfp853	LOC100361067	Pdpk1			Skap1
Zmiz1	LOC100361558	Pfkl			Ski
Znfx1	LOC100362384	Pgghg			Slc10a6
Zxdb	LOC100362565	Phf20l1			Slc15a2
	LOC100362709	Phf5a			Slc25a29
	LOC100362819	Phf8			Slc25a39
	LOC100363469	Pi4ka			Slc26a7
	LOC100363521	Pigp			Slc27a1
	LOC100909595	Pin4			Slc2a1
	LOC100909742	Pitpnm3			Slc2a3
	LOC100909886	Pja2			Slc2a9
	LOC100910540	Pkd2			Slc35b1
	LOC100910768	Pkp2			Slc35b4
	LOC100910821	Pla2g16			Slc35e4
	LOC100910827	Pla2g7			Slc38a5
	LOC100910915	Pld3			Slc39a6
	LOC100911186	Plekhg3			Slc43a2
	LOC100911196	Plekhh2			Slc52a3
	LOC100911238	Plk3			Slc5a3
	LOC100911372	Plscr2			Slc6a11
	LOC100911402	Plxnc1			Slc6a5
	LOC100911730	Pnisr			Slc7a11
	LOC100911751	Pnn			Slc9a3r1
	LOC100912165	Pnpla8			Slc9a8
	LOC100912479	Ppfibp1			Slco1a2
	LOC100912569	Ppm1l			Slit1
	LOC102547162	Ppp1r12b			Smarca4
	LOC102547184	Ppp1r3g			Smg6
	LOC102547234	Ppp2r1b			Smox
	LOC102547817	Prdm6			Snai1
	LOC102549385	Prdx6			Snph
	LOC102549402	Prex2			Snrk
	LOC102550637	Prkce			Snrpa
	LOC102551419	Prkcz			Snrpd1
	LOC102551901	Proser2			Snrpd2l
	LOC102551976	Prpf3			Snurf
	LOC102552047	Prpf38b			Snx12
	LOC102552204	Prpf39			Snx18
	LOC102552360	Prpf4b			Snx3
	LOC102554986	Ptafr			Spata13
	LOC102555038	Ptgds			Sphk2
	LOC102555044	Ptges			Spon1
	LOC102555217	Ptges3			Spry1
	LOC102556470	Ptk2			Sptb
	LOC103690067	Ptpn5			Sptbn4
	LOC103690074	Pus10			Sqstm1
	LOC103690411	Pxk			Src
	LOC103691003	Pxmp2			Srgap3
	LOC103691688	Qk			Srrm3
	LOC103691879	Rab3d			Srrt
	LOC103692045	Rab3gap2			Srsf4
	LOC103692392	Rab6b			Ssbp3
	LOC103692676	Rabggtb			Ssbp4
	LOC103692716	Ralgapa1			Sst
	LOC103693143	Ranbp3l			Stambpl1
	LOC103693210	Rasd1			Stim1
	LOC103693564	Rassf8			Stim2
	LOC103693675	Rbbp5			Stk11ip
	LOC103693705	Rbl2			Stk19
	LOC103694018	Rbm26			Stk40
	LOC103694111	Rbms2			Stmn3
	LOC103694346	Rbp1			Stoml1
	LOC103694382	Rbpms			Stx18
	LOC103694865	Rdh16			Sugp2
	LOC108348051	Rdm1			Sult5a1
	LOC108348078	Rfwd2			Sun2
	LOC108348122	RGD1304728			Sympk
	LOC108348137	RGD1309621			Syngr3
	LOC108348169	RGD1561251			Sypl1
	LOC108348175	Rhbdd1			Sypl2
	LOC108348989	Rhoq			Sys1
	LOC108349666	Ric3			Syt3
	LOC108349973	Rin2			Syvn1
	LOC108350461	Rnf14			Tacc2
	LOC108350985	Rnf151			Taf10
	LOC108351026	Rnf224			Taf12
	LOC108351405	Rnpc3			Tagln3
	LOC108351723	Rpe			Tango6
	LOC108352127	Rpl10			Tbkbp1
	LOC108352201	Rpl10a			Tcea2
	LOC108352345	Rpl13a			Tceal9
	LOC108353136	Rpl24			Tcf15
	LOC257642	Rpl26			Tctn2
	LOC360231	Rps27l			Tecpr1
	LOC498426	Rps28			Tepp
	LOC500300	Rps5			Tfpi2
	LOC500956	Rragd			Tfrc
	LOC680491	RT1-Db1			Thop1
	LOC681410	Rttn			Timp2
	LOC685352	S100a11			Tipinl1
	LOC685680	S100a6			Tjp3
	LOC688459	S100b			Tle1
	LOC688655	Samd8			Tm7sf2
	LOC688754	Sbds			Tmbim1
	LOC689130	Sc5d			Tmem120a
	LOC691712	Scara5			Tmem121
	Loxl1	Sdcbp			Tmem130
	Lrch3	Sdr9c7			Tmem132e
	Lrfn1	Sec61g			Tmem140
	Lrfn4	Seh1l			Tmem175
	Lrg1	Sepp1			Tmem176b
	Lrig1	Serp1			Tmem229a
	Lrp10	Sestd1			Tmem259
	Lrp3	Sf3b1			Tmem52
	Lrp5	Sfrp1			Tmem59l
	Lrrc24	Sgpp1			Tmem65
	Lrrc4b	Sh3bp5			Tmem8b
	Lrrc73	Sh3gl3			Tmprss7
	Lrrfip2	Siae			Tnfrsf11a
	Lsm2	Sigirr			Tnfrsf12a
	Ltbp4	Sik2			Tnfrsf21
	Lxn	Slc10a2			Tnfrsf25
	Ly6e	Slc13a3			Tnfsf10
	Ly6h	Slc13a4			Tnk2
	Ly96	Slc20a2			Tomm34
	Lyrm5	Slc22a4			Top2a
	Macrod1	Slc22a6			Tprg1l
	Magel2	Slc25a27			Traf3
	Magoh	Slc28a1			Traf4
	Manf	Slc2a12			Trak1
	Maoa	Slc30a3			Trerf1
	Map1s	Slc35b3			Trim32
	Map2	Slc36a4			Trim47
	Map2k2	Slc38a9			Trim8
	Map3k10	Slc43a3			Trmt1
	Map3k14	Slc4a7			Tsn
	Map3k4	Slc5a11			Tspan2
	Map7d1	Slc6a12			Ttbk1
	Mark4	Slc6a13			Ttc28
	MAST1	Slc6a20			Ttc7b
	Mbd3	Slc7a6			Ttc9b
	Mcrip1	Slc8a2			Tuba1a
	Mcrip2	Slco1c1			Tuba4a
	Mcts1	Slco2a1			Tubb3
	Mdga1	Slco5a1			Tubb4b
	Med15	Slf2			Tubb5
	Med16	Smad1			Tubb6
	Med25	Smarca2			Txndc15
	Med26	Smim4			Txnrd1
	Megf10	Smtn			Ubc
	Megf6	Snapc2			Ube2m
	Mfsd12	Sned1			Ube2r2
	Mgat4b	Snx11			Ube2s
	Mgst1	Snx27			Ube4b
	Miat	Sox1			Ubr4
	Micall1	Sox11			Ubxn6
	Micall2	Spag9			Uchl1
	Midn	Sparc			Ulk4
	Mier2	Spta1			Unc119b
	Mis12	Sptlc1			Unc13d
	Mkl1	Sptlc3			Unc5a
	Mlc1	Spx			Upf1
	Mlf2	Srek1			Upf2
	Mllt1	Srrm1			Uqcrb
	Mmp17	Srsf1			Usf2
	Mmp24	Srsf10			Usp19
	Mmp9	Srsf11			Usp30
	Morc2	Srsf6			Usp36
	Morf4l1	Ss18l2			Uspl1
	Mospd3	St3gal1			Ust
	Mpst	Stag2			Vav2
	Mpv17l2	Stk38l			Vps29
	Mrpl12	Stom			Vwf
	Mrpl20	Sult6b1			Wash1
	Mrpl34	Sv2b			Wbp1l
	Mrpl57	Svep1			Wdtc1
	Mrps12	Svil			Wwtr1
	Mrps25	Swi5			Xbp1
	Mrps6	Syne2			Xkr8
	Mtcp1	Syngr1			Ybx2
	Mthfr	Syt1			Zap70
	Mtmr1	Taf13			Zbed5
	Ncdn	Taf15			Zbed6
	Nckap5l	Tbp			Zbtb7a
	Ncln	Tbr1			Zc3h18
	Ncor2	Tbx10			Zdhhc19
	Ndn	Tbx18			Zdhhc24
	Ndufa4	Tcn2			Zeb2
	Ndufb1	Tex9			Zer1
	Ndufb3	Tfpi			Zfp282
	Ndufb8	Tgm2			Zfp335
	Ndufs5	Tgoln2			Zfp358
	Nek6	Thbd			Zfp423
	Neurl1	Thbs2			Zfp516
	NEWGENE_1582994	Tia1			Zfp521
	Nfam1	Tial1			Zfp523
	Nfkbia	Timeless			Zfp579
	Ninj1	Timm8a1			Zfp580
	Nisch	Timm8b			Zfp668
	Nnat	Timp3			Zfr2
	Nolc1	Tjap1			Zhx1
	Nomo1	Tlr13			Zhx2
	Nos1	Tm4sf1			Znrf4
	Notch2	Tmed7			Zswim4
	Notch4	Tmed8
	Nova2	Tmem178b
	Npas1	Tmem204
	Npdc1	Tmem208
	Npff	Tmem251
	Npm1	Tmem252
	Nptx1	Tmem67
	Nr1d2	Tmem98
	Nr3c1	Tmod3
	Nrep	Tmtc4
	Nrgn	Tmx3
	Nsmf	Tnfrsf26
	Ntng2	Tnnt2
	Nuak2	Tnpo1
	Nudt19	Tns3
	Nudt6	Tor1aip2
	Nxpe1	Tp53inp2
	Oaf	Tpt1
	Oasl2	Traip
	Obscn	Trim26
	Ocel1	Trio
	Ogdhl	Trpm6
	Olfm1	Trpm7
	Olfm3	Tspan31
	Opalin	Ttc14
	Oprd1	Ttc17
	Orai1	Ttc37
	Osgin1	Ttr
	Ovol1	Twsg1
	Oxtr	Txn1
	P3h3	Txndc16
	P4ha1	Ubn1
	P4htm	Uggt2
	Palm	Uqcr10
	Pamr1	Uqcrh
	Panx2	Usmg5
	Parp6	Usp32
	Pbk	Usp33
	Pbxip1	Vamp2
	Pcyt2	Vegfa
	Pde4d	Vimp
	Pdlim4	Vip
	Pdpn	Vtn
	Pdxk	Wdr7
	Pdxp	Whsc1l1
	Pdzd7	Wnt5b
	Pebp1	Wnt6
	Pex5l	Yap1
	Pfdn4	Ykt6
	Pfn1	Zbtb41
	Pgrmc1	Zc3h13
	Pgs1	Zdhhc5
	Phactr2	Zfp106
	Phactr3	Zfp185
	Pid1	Zfp207
	Piezo1	Zfp347
	Piga	Zfp532
	Pip5k1c	Zfp697
	Pithd1	Zfyve16
	Pknox2	Zic1
	Pla2g12a	Zranb2
	Pla2g6	Zscan26
	Plcb3
	Plekha2
	Plekhg5
	Plekhn1
	Plk5
	Plpp4
	Plppr2
	Plxna1
	Pmepa1
	Polm
	Polr1d
	Polr3k
	Polrmt
	Pop5
	Popdc2
	Popdc3
	Por
	Pou3f2
	Ppard
	Ppdpf
	Ppia
	Ppp1r15a
	Ppp1r37
	Ppp1r3c
	Ppp1r9b
	Ppp2r5d
	Ppp4c
	Pqlc1
	Praf2
	Prdx1
	Prelid1
	Prkag2
	Prkcsh
	Prom1
	Prr12
	Prr5
	Prrt3
	Psd
	Psen1
	Psma2
	Psma5
	Psmd3
	Pstk
	Pstpip1
	Ptn
	Ptpre
	Ptprn
	Ptpro
	Ptprs
	Ptpru
	PVR
	Qrich1
	R3hdml
	Rab18
	Rab1b
	Rabac1
	Rabl6
	Rapgef3
	Rasgrf2
	Rasgrp1
	Rasl10a
	Rbfa
	Rbm10
	Rbm25l1
	Rbm42
	Rbx1
	Repin1
	Rfc2
	RGD1303003
	RGD1305464
	RGD1306215
	RGD1310127
	RGD1311575
	RGD1311739
	RGD1359508
	RGD1559908
	RGD1560065
	RGD1560398
	RGD1560464
	RGD1561157
	RGD1561444
	RGD1561916
	RGD1562229
	RGD1562618
	RGD1563294
	RGD1563714
	RGD1563941
	RGD1564093
	RGD1564664
	RGD1565641
	RGD1566099
	RGD1566320
	Rhbdf2
	Rhot2
	Rhpn1
	Rnaseh2a
	Rnf126
	Rnf187
	Rogdi
	Ros1
	Rpa3
	Rpl14
	Rpl17
	Rpl31
	Rpl32
	Rpl36a
	Rplp1
	Rpn1
	Rps10l1
	Rps12
	Rps15a
	Rps17
	Rps18
	Rps26
	Rps27
	Rps27a
	Rps6kl1
	Rps7
	Rps8
	Rptor
	Rpusd3
	RT1-DOb
	RT1-S3
	RT1-T24-4
	Rtn4
	Rtn4rl1
	Rxfp3
	Rxra
	S100a1
	S100a13
	S1pr3
	Samd4b
	Sarm1
	Sbno2
	Scaf1
	Scai
	Scd
	Scgb2a2
	Scn4a
	Scrt2
	Sdhaf3
	Sdk2
	Sdr42e2
	Sec24b
	Sec24c
	Sec31a
	Sec61b
	Sel1l
	Sema4f
	Serf1
	Serp2
	Serpine1
	Serpini1
	Sertm1
	Setd7
	Sf3b6
	Sgsm1
	Sh2d3c
	Sh2d5
	Sh3bgrl3
	Shroom3
	Sik3
	Sipa1l3
	Sirt6
	Skap1
	Ski
	Slc10a6
	Slc15a2
	Slc25a29
	Slc25a39
	Slc26a7
	Slc27a1
	Slc2a1
	Slc2a3
	Slc2a9
	Slc35b1
	Slc35b4
	Slc35e4
	Slc38a5
	Slc39a6
	Slc43a2
	Slc52a3
	Slc5a3
	Slc6a11
	Slc6a5
	Slc7a11
	Slc9a3r1
	Slc9a8
	Slco1a2
	Slit1
	Smarca4
	Smox
	Snai1
	Snph
	Snrk
	Snrpa
	Snrpd1
	Snrpd2l
	Snurf
	Snx12
	Snx18
	Snx3
	Spata13
	Sphk2
	Spon1
	Spry1
	Sptb
	Sptbn4
	Sqstm1
	Src
	Srgap3
	Srrm3
	Srrt
	Srsf4
	Ssbp3
	Ssbp4
	Sst
	Stim1
	Stim2
	Stk11ip
	Stk19
	Stmn3
	Stoml1
	Stx18
	Sugp2
	Sult5a1
	Sun2
	Sympk
	Syngr3
	Sypl1
	Sys1
	Syt3
	Syvn1
	Tacc2
	Taf10
	Taf12
	Tagln3
	Tango6
	Tbkbp1
	Tcea2
	Tceal9
	Tcf15
	Tctn2
	Tecpr1
	Tepp
	Tfpi2
	Thop1
	Timp2
	Tipinl1
	Tjp3
	Tle1
	Tm7sf2
	Tmem120a
	Tmem121
	Tmem130
	Tmem132e
	Tmem140
	Tmem175
	Tmem176b
	Tmem259
	Tmem52
	Tmem59l
	Tmem65
	Tmem8b
	Tmprss7
	Tnfrsf11a
	Tnfrsf21
	Tnfrsf25
	Tnk2
	Tomm34
	Top2a
	Tprg1l
	Traf3
	Traf4
	Trak1
	Trerf1
	Trim32
	Trim8
	Trmt1
	Tsn
	Tspan2
	Ttbk1
	Ttc28
	Ttc7b
	Ttc9b
	Tuba1a
	Tuba4a
	Tubb3
	Tubb4b
	Tubb5
	Tubb6
	Txndc15
	Txnrd1
	Ube2m
	Ube2r2
	Ube2s
	Ube4b
	Ubr4
	Ubxn6
	Uchl1
	Ulk4
	Unc119b
	Unc13d
	Unc5a
	Upf1
	Uqcrb
	Usf2
	Usp19
	Usp30
	Usp36
	Uspl1
	Ust
	Vav2
	Vps29
	Vwf
	Wash1
	Wbp1l
	Wdtc1
	Wwtr1
	Xbp1
	Xkr8
	Ybx2
	Zap70
	Zbed5
	Zbed6
	Zbtb7a
	Zc3h18
	Zdhhc19
	Zdhhc24
	Zeb2
	Zer1
	Zfp282
	Zfp335
	Zfp358
	Zfp423
	Zfp516
	Zfp521
	Zfp523
	Zfp579
	Zfp580
	Zfp668
	Zfr2
	Zhx1
	Zhx2
	Znrf4
	Zswim4
